# Supplementary material for: Conserved environmental adaptations of stream microbiomes in the hyporheic zone across North America
Source: Microbiome. 2025 Dec 5;13:253. doi: 10.1186/s40168-025-02236-1 (PMC12690816; doi:10.1186/s40168-025-02236-1)
Supplement: Supplementary file 2 — Supplementary Material 1: Stach_et_al_2025_Supplememtary_information: Figure S1: Visualization of the statistical comparison of microbial energy metabolism in sediment and surface water, encoded by the metagenome and expressed by the metatranscriptome. Figure S2: Phylogenetic analysis of homologous genes annotated as methane monooxygenase (mmo) and ammonia monooxygenase (amo), respectively, to decipher the functional annotation of genes retrieved from river metagenomes. Figure S3: Phylogenetic analysis of homologous genes annotated as nitrate reductase (nar) and nitrite oxidoreductase (nxr), respectively, to decipher proper annotation of homologous genes from river ecosystems. Table S1: Statistical testing of environmental impact on gene expression of the microbial community structure in stream sediments. Figure S4 and S5: Significantly upregulated (S4) and downregulated (S5) genes with abs(LFC) > 1 and adj. p-value < 0.05 due to stream order increase. Supplementary Material 2: Table SI1: Meta information of metatranscriptomic and metagenomic samples used in this study. Table SI2: Information on MAGs analyzed in this study. Table SI3: Metagenomic datasets used for building the gene database. Table SI4: Gene identity of genes displayed in UpSetPlot (Figure 4B). Table SI5: List of up- and downregulated genes displayed in Figure 5. Table SI6: Metagenomic and metatranscriptomic counts of metabolic pathways displayed in Figure 2. Table SI7: DRAM distill classification of energy pathways. SI8: Supplementary data for phylogenetic analysis of homologous genes as displayed in Figures S2 and S3. Table SI9: Data on encoded and expressed nitrogen and sulfur pathways as support for Figure 3. [file 40168_2025_2236_MOESM1_ESM.zip]

Archive with 22 entries (21 files):
- 40168_2025_2236_MOESM1_ESM_adapt 2/
- __MACOSX/._40168_2025_2236_MOESM1_ESM_adapt 2
- 40168_2025_2236_MOESM1_ESM_adapt 2/SI6_Fig2_Counts_of_MG_MT_metabolic_pathways.tsv
- __MACOSX/40168_2025_2236_MOESM1_ESM_adapt 2/._SI6_Fig2_Counts_of_MG_MT_metabolic_pathways.tsv
- 40168_2025_2236_MOESM1_ESM_adapt 2/SI1_Sample_MT_MG_meta_information.tsv
- __MACOSX/40168_2025_2236_MOESM1_ESM_adapt 2/._SI1_Sample_MT_MG_meta_information.tsv
- 40168_2025_2236_MOESM1_ESM_adapt 2/.DS_Store
- __MACOSX/40168_2025_2236_MOESM1_ESM_adapt 2/._.DS_Store
- 40168_2025_2236_MOESM1_ESM_adapt 2/SI4_Upset_plot_interaction_counts_gene_annotation.tsv
- __MACOSX/40168_2025_2236_MOESM1_ESM_adapt 2/._SI4_Upset_plot_interaction_counts_gene_annotation.tsv
- 40168_2025_2236_MOESM1_ESM_adapt 2/SI5_Up_down_regulated_genes_list.tsv
- __MACOSX/40168_2025_2236_MOESM1_ESM_adapt 2/._SI5_Up_down_regulated_genes_list.tsv
- 40168_2025_2236_MOESM1_ESM_adapt 2/SI3_Gene_DB_assemblies.tsv
- __MACOSX/40168_2025_2236_MOESM1_ESM_adapt 2/._SI3_Gene_DB_assemblies.tsv
- 40168_2025_2236_MOESM1_ESM_adapt 2/SI8_AMO_MMO_NAR_NXR_alignments.zip
- __MACOSX/40168_2025_2236_MOESM1_ESM_adapt 2/._SI8_AMO_MMO_NAR_NXR_alignments.zip
- 40168_2025_2236_MOESM1_ESM_adapt 2/SI7_DRAM_distill_energy_Jan252024.tsv
- __MACOSX/40168_2025_2236_MOESM1_ESM_adapt 2/._SI7_DRAM_distill_energy_Jan252024.tsv
- 40168_2025_2236_MOESM1_ESM_adapt 2/SI9_Fig3_encoded_and_expressed_nitrogen_sulfur_MAGs_active_in_sed.tsv
- __MACOSX/40168_2025_2236_MOESM1_ESM_adapt 2/._SI9_Fig3_encoded_and_expressed_nitrogen_sulfur_MAGs_active_in_sed.tsv
- 40168_2025_2236_MOESM1_ESM_adapt 2/SI2_MAG_info.tsv
- __MACOSX/40168_2025_2236_MOESM1_ESM_adapt 2/._SI2_MAG_info.tsv
