# Supplementary material for: Conserved environmental adaptations of stream microbiomes in the hyporheic zone across North America
Source: Microbiome. 2025 Dec 5;13:253. doi: 10.1186/s40168-025-02236-1 (PMC12690816; doi:10.1186/s40168-025-02236-1)
Supplement: Supplementary file 2 — Supplementary Material 1: Stach_et_al_2025_Supplememtary_information: Figure S1: Visualization of the statistical comparison of microbial energy metabolism in sediment and surface water, encoded by the metagenome and expressed by the metatranscriptome. Figure S2: Phylogenetic analysis of homologous genes annotated as methane monooxygenase (mmo) and ammonia monooxygenase (amo), respectively, to decipher the functional annotation of genes retrieved from river metagenomes. Figure S3: Phylogenetic analysis of homologous genes annotated as nitrate reductase (nar) and nitrite oxidoreductase (nxr), respectively, to decipher proper annotation of homologous genes from river ecosystems. Table S1: Statistical testing of environmental impact on gene expression of the microbial community structure in stream sediments. Figure S4 and S5: Significantly upregulated (S4) and downregulated (S5) genes with abs(LFC) > 1 and adj. p-value < 0.05 due to stream order increase. Supplementary Material 2: Table SI1: Meta information of metatranscriptomic and metagenomic samples used in this study. Table SI2: Information on MAGs analyzed in this study. Table SI3: Metagenomic datasets used for building the gene database. Table SI4: Gene identity of genes displayed in UpSetPlot (Figure 4B). Table SI5: List of up- and downregulated genes displayed in Figure 5. Table SI6: Metagenomic and metatranscriptomic counts of metabolic pathways displayed in Figure 2. Table SI7: DRAM distill classification of energy pathways. SI8: Supplementary data for phylogenetic analysis of homologous genes as displayed in Figures S2 and S3. Table SI9: Data on encoded and expressed nitrogen and sulfur pathways as support for Figure 3. [file 40168_2025_2236_MOESM1_ESM.zip › 40168_2025_2236_MOESM1_ESM_adapt 2/SI6_Fig2_Counts_of_MG_MT_metabolic_pathways.tsv]

sample	method	Specimen	Temperature	C1 & 3-Hydroxypropionate bi-cycle	C1 & Acetyl-CoA pathway	C1 & Acetyl-CoA pathway, CO2 => acetyl-CoA	C1 & Coenzyme M biosynthesis	C1 & Dicarboxylate-hydroxybutyrate cycle	C1 & F420 biosynthesis	C1 & Hydroxypropionate-hydroxybutylate cycle	C1 & Methane oxidation, methanotroph, methane => formaldehyde	C1 & Reductive acetyl-CoA pathway (Wood-Ljungdahl pathway)	C1 & Reductive citrate cycle (Arnon-Buchanan cycle)	C1 & Reductive pentose phosphate cycle (Calvin cycle)	C1 & Reductive pentose phosphate cycle, glyceraldehyde-3P => ribulose-5P	C1 & Reductive pentose phosphate cycle, ribulose-5P => glyceraldehyde-3P	C1 & TMAO	C1-methane & Methanogenesis, CO2 => methane	C1-methane & Methanogenesis, acetate => methane	C1-methane & Methanogenesis, methanol => methane	C1-methane & Methanogenesis, methylamine/dimethylamine/trimethylamine => methane	Electron transport Chain & F-type ATPase, eukaryotes	Electron transport Chain & F-type ATPase, prokaryotes and chloroplasts	Electron transport Chain & Fumarate reductase, prokaryotes	Electron transport Chain & Malonate semialdehyde pathway, propanoyl-CoA => acetyl-CoA	Electron transport Chain & Multicomponent Na+/H+ antiporter	Electron transport Chain & NAD(P)H:quinone oxidoreductase, chloroplasts and cyanobacteria	Electron transport Chain & NADH dehydrogenase (ubiquinone) 1 alpha subcomplex	Electron transport Chain & NADH dehydrogenase (ubiquinone) Fe-S protein/flavoprotein complex, mitochondria	Electron transport Chain & NADH:quinone oxidoreductase, prokaryotes	Electron transport Chain & NADH:ubiquinone oxidoreductase, mitochondria	Electron transport Chain & Na+-transporting NADH:ubiquinone oxidoreductase-	Electron transport Chain & RNF complex	Electron transport Chain & Succinate dehydrogenase (ubiquinone)	Electron transport Chain & Succinate dehydrogenase, prokaryotes	Electron transport Chain & V-type ATPase, eukaryotes	Electron transport Chain & V/A-type ATPase, prokaryotes	Hydrogenases & hydrogenase	Nitrogen & Assimilatory nitrate reduction, nitrate => ammonia	Nitrogen & Complete nitrification, comammox, ammonia => nitrite => nitrate	Nitrogen & Denitrification, nitrate => nitrogen	Nitrogen & Dissimilatory nitrate reduction, nitrate => ammonia	Nitrogen & Nitrate assimilation	Nitrogen & Nitrification, ammonia => nitrite	Nitrogen & Nitrogen fixation, nitrogen => ammonia	Nitrogen & nitrite + ammonia => nitrogen	Oxygen & Cytochrome bc1 complex	Oxygen & Cytochrome bc1 complex respiratory unit	Oxygen & Cytochrome bd ubiquinol oxidase
blueriver_2019_s_WHONDRS-S19S_0024	cpm_metaG	sediment	25.9	0.00304163712905027	0.0080169505447354	0.000366181985279954	0.00294759675422562	0.0997464362707907	0.0000377260341683789	0.0331264005939182	0.00154072896865669	0.02474987496962	0.169949254315718	0.0564772235971246	0.0273661951291814	0.0291110284679432	0	0.0175100109863129	0.0453773733897732	0.0159505368228903	0.0223062194765327	0	0.0717373161557029	0.0134970879829332	0.0304279151571437	0.00511657397743722	0.000939446400947298	0	0.000297208084755459	0.167785564658087	0	0.0136032764166804	0.00896201591127054	0	0.0256958100330923	0	0.0113676771361059	0.0218261909684521	0.000224920515949075	0.0113785475485267	0.0244726899972097	0.0272407125748917	0.00654670635444527	0.00235906186434509	0.00507686832361294	0.0114443490664663	0.0165824184213384	0.0195527229963245	0.00663124533188773
blueriver_2019_sw_WHONDRS-S19S_0024	cpm_metaG	surface_water	25.9	0.064518203694411	0.168360483258158	0.000121254406921133	0.191065082058159	2.4146174624106	0.00258000513277749	0.602536781421709	0.00162955040738362	0.6257375604421	3.17331663972441	1.76925830376659	1.14567956902919	0.623578734737397	0.000023383955558239	0.0732209564943307	0.48743082873027	0.0654642214210154	0.0886324375152949	0.000979145477402303	2.01451492680177	0.04818150255539	0.458130026990716	0.00310621789270805	0.00359792158633507	0	0.00108340319373485	2.78961983756181	0.00052649684104012	0.0540887281086098	0.0457157039783052	0	0.700438243846563	0.000593572861511117	0.0094570824231885	0.0364343510553448	0.0136644562498718	0.012388991230262	0.023056182891159	0.0408525801297097	0.00581761074082477	0.00241695191269679	0.000921491161911713	0.0114004526950076	0.178940429686425	0.461933114309542	0.127526746316762
cobbmillcreek_2019_s_WHONDRS-S19S_0090	cpm_metaG	sediment	22.9	0.00120701116350068	0.00677584606784584	0.000518347166004948	0.00320853290023761	0.0612873709851564	0.000617006318350822	0.0115879798639649	0.0183909054215337	0.0152069610355312	0.0874375758172393	0.0386441427230899	0.0149634737874573	0.0236806689356326	0	0.0103072695875576	0.017868335005207	0.00590140914780989	0.00961967145677693	0.00210994000208583	0.059886379911232	0.00297300854713447	0.0132783234560683	0.000557127787993365	0.000324224935358469	0	0.000601723427092386	0.0914336398300841	0.0016082971817554	0.00415675588228472	0.00155933154194717	0	0.0136267300645124	0	0.00343349926922411	0.00455610525082437	0.000431657529104606	0.0390566136514201	0.02862966065875	0.0219093827607951	0.00321439793087551	0.0221027683574253	0.0012864489042783	0.0284975711171102	0.0109545471901904	0.0115575336813838	0.00837003380992011
cobbmillcreek_2019_sw_WHONDRS-S19S_0090	cpm_metaG	surface_water	22.9	0.00852864917169847	0.00992373434807231	0.000308590726504138	0.00180503831360944	0.210393586870628	0.000148555108611381	0.0622093706324036	0.0049008295170793	0.0283139127886742	0.223767368630706	0.172056605386641	0.0970682298143455	0.0749883755722951	0	0.010006531950279	0.0507542436735373	0.00509492299373012	0.00578088181389467	0.00153962741380627	0.139613620070352	0.00383492950147186	0.0618597199730516	0.0018066812259813	0.00155153377193268	0	0.00105155735621668	0.157405539326293	0.0006357784223082	0.00144996542292553	0.00937303305165161	0	0.0475386544356531	0.000258524474726299	0.0011395741975742	0.00856604059187833	0.00761536994661038	0.0313416358998874	0.0407461189381704	0.0444437700464179	0.0158855514268986	0.00834327802138412	0.00437554866084287	0.0339983770360473	0.040310812172242	0.0458821535714295	0.0187114946666165
columbia_2019_s_WHONDRS-S19S_0036	cpm_metaG	sediment	11	0.000260107170880493	0.00435118988691132	0.000192544934597355	0.0123744456287374	0.0913753328687058	0	0.0154366489303549	0.037841727101054	0.0179667088842113	0.130376201301615	0.0364328275006369	0.0214834024058959	0.014949425094741	0	0.00321887230832662	0.0135303201588918	0.000933340077518419	0.00232850728660136	0	0.0538457071415257	0.0014016331724588	0.00855555230220137	0.000195749503912677	0.00145160226236095	0	0.00237108587875653	0.172796472387254	0.00021686892671104	0.00279217256905889	0.00139877825877384	0	0.0246160881846776	0.0000365622562027966	0.00409072607168388	0.00203308758065907	0.000668931002067939	0.0654224883241725	0.0301030914807083	0.0259293560929332	0.00620610728196703	0.0439917219010318	0.000142160162391941	0.0356226292794161	0.00483590758763651	0.00625784362283832	0.0232627299537474
columbia_2019_sw_WHONDRS-S19S_0036	cpm_metaG	surface_water	11	0.0825137438822294	0.417721942267259	0.000234387428836093	0.225385733171448	2.46381811120621	0.0418000137022931	0.855416053643584	0.00207941815138939	0.755772180721958	3.24040046292714	2.06855364767548	1.30324281333663	0.765310834338855	0	0.101588073688157	0.570844057817178	0.0772442020213509	0.166299090229692	0.0206416715669164	2.00407633520717	0.0558478916954966	0.537146077103469	0.00405580177046229	0.442003649306572	0.00164596994472056	0.0172630132083539	2.86690658225548	0.0162531624123753	0.0441276982681073	0.0628886607033174	0.00469539612566393	0.688431143346199	0.0244914065526804	0.00419794824416567	0.0907105476349856	0.0583610654592965	0.00743988037066966	0.0128476748800117	0.0169843157425866	0.00335499077689566	0.00250502281715629	0.000465550677028526	0.0103192546621282	0.201625693132702	0.357714979337653	0.0164867059944959
columbiariver2_2019_s_WHONDRS-S19S_0076	cpm_metaG	sediment	14	0.00114805749958448	0.00540745287409342	0.000284081143168851	0.0135900313523366	0.137150043642429	0.00103988043658034	0.0196288651585946	0.0473855892657315	0.0304573627365119	0.200720822190866	0.0787106056002359	0.0425806359719879	0.036129969628248	0	0.00834389017603743	0.0283909512471218	0.00594768908399671	0.00961791949551156	0.000630135997977629	0.111061204680328	0.00378844969828388	0.0126921419030957	0.00305075546797365	0.00195810749526499	0	0.00119896211015378	0.264850070514832	0.000745277308809742	0.0112964971233542	0.00578150101486677	0.0000166825063139865	0.0390986537555245	0	0.00960460056053742	0.0108172002816584	0.000334978891339004	0.0813851040235901	0.0469651041545544	0.038095937555277	0.00799881932252575	0.0560787503521892	0.00516874692460009	0.0484236278461041	0.0129103961094491	0.0158518816952076	0.0349792001891436
columbiariver2_2019_sw_WHONDRS-S19S_0076	cpm_metaG	surface_water	14	0.103303033395327	0.374189851658504	0.000162119362113145	0.200998625409367	2.40889475455322	0.0339781465618995	0.870083695748119	0.00192805388708834	0.716250322742607	3.12472141556488	2.117280686164	1.28165741654518	0.835623269618825	0.000116259294418608	0.100679292792969	0.570932752645803	0.0742722463402791	0.165635460786879	0.0436534369935657	2.03477795939625	0.0522451917451916	0.580465147449166	0.00628889038054602	0.623121245854793	0.00304061007845946	0.0443263466527766	2.57663192991485	0.0189403204233197	0.0582860775514207	0.0562802709213937	0.00349639474902133	0.644601548392981	0.0413002353322373	0.00302948337245422	0.119894375798168	0.0675083753342413	0.00540903924787891	0.0133043558958063	0.0131518222025905	0.00209692786547181	0.00224287945897279	0.000108694367405055	0.0110134302850405	0.207045749802709	0.330620401043655	0.0248018230643074
eastforkpoplarcreek_2019_s_WHONDRS-S19S_0039	cpm_metaG	sediment	22.8	0.00318398768247231	0.00493023423161367	0.000533866445925573	0.0121106391497185	0.121877524990792	0.00285021339366559	0.0299966286357927	0.0148015916282949	0.0293095396166682	0.181151183672019	0.0801624452945913	0.042245944887589	0.0379165004070023	0	0.007457799907538	0.0274804693998613	0.00637235872039651	0.00764848153829231	0.0000940550147863558	0.108954984027798	0.000972465468467629	0.024134674399531	0.000915782113393671	0.00184779176031726	0	0.0012766234936328	0.199756805171907	0.00140289880629374	0.00100873409385649	0.00380507034751896	0	0.0350306393271184	0	0.00248380577528566	0.00592356706875613	0.00320581067149317	0.0311396364410895	0.0302949656713059	0.0229025604571715	0.00668735675937655	0.019059811536247	0.00204006519647158	0.0251264240514003	0.0100134495251769	0.0122140774203464	0.0134006638926404
eastforkpoplarcreek_2019_sw_WHONDRS-S19S_0039	cpm_metaG	surface_water	22.8	0.0467309475486139	0.061795054181574	0.00009806557430572	0.0607545565841608	1.06923087471915	0.00502759603188429	0.259622479795715	0.00321432264185107	0.218658024649849	1.29184745498179	0.851760302059301	0.543535523714582	0.30822477834472	0	0.0377406629509759	0.198595913479979	0.0288425340517115	0.0553102692583368	0.00159460709988611	0.740433660557982	0.0164961175064477	0.223596846097662	0.00315171138529667	0.00746145932958617	0	0.000820004826295391	1.126569690103	0.000692126454785442	0.00663935943737118	0.0291744099238054	0.000758499954702385	0.326863764986713	0	0.00239617119004143	0.0186605508036347	0.0117708694175877	0.0198198689337782	0.0286209022183678	0.0398043700446688	0.0123553559604682	0.00383651990589953	0.00184664383972912	0.0189752599544095	0.0887321244776036	0.158269577813692	0.0196246683843241
hugercreek_2019_s_WHONDRS-S19S_0044	cpm_metaG	sediment	24	0.000466050515682261	0.00180486418113514	0.000240537854207026	0.00041141706955178	0.0170424142928575	0	0.00386745661738232	0.0125054601617351	0.00433794976470919	0.0288124487656787	0.0193360263750118	0.00930612590954705	0.0100299004654647	0	0.00626335173593287	0.0101294657836336	0.00536957487236163	0.00622711794736137	0	0.019298149229374	0.000309385881059474	0.00126135527106637	0.000647309842714016	0.000790680502053795	0	0.000178496379153107	0.0263187545375417	0	0.000590556450748484	0.00147057796686056	0	0.00425776610249889	0	0.00159039908899953	0.00663151141892642	0	0.0164004696091567	0.00543425673372904	0.00272371144866489	0.000312024194891965	0.0144620814043129	0.00425671440018975	0.00643181388709473	0.00299656008837807	0.00339888812233226	0.00208398709809959
hugercreek_2019_sw_WHONDRS-S19S_0044	cpm_metaG	surface_water	24	0.0305380547320603	0.0766566572744164	0	0.0508157853371459	1.47129516701537	0.00120112543579328	0.20227201053238	0.018174307500299	0.29539463556325	1.96683777646588	1.17686019065489	0.735061990291272	0.441798200363617	0	0.0318842028521769	0.30320362261336	0.0168462527848506	0.0225544705864575	0.00285339342676254	1.12684520032394	0.010531761172978	0.230908232321766	0	0.001612645077057	0	0.00383546614236122	1.20947314650366	0.000372335737106744	0.00117353284940644	0.039576245921459	0.00361570239259517	0.534910878209812	0.00171738203261846	0	0.00621902151651271	0.0124785298666379	0.0232199735564908	0.00826921529990827	0.0258094487749328	0.000634684182807552	0.0182619410087291	0.000347680461096778	0.00504566605619182	0.126682734001228	0.239126723703797	0.0945621967289436
lajara_2019_s_WHONDRS-S19S_0034	cpm_metaG	sediment	13.8	0.000249008403953772	0.00361059111661321	0.0000660963909153445	0.00495143798651299	0.0282724050812247	0.000285831233621622	0.00705527323650724	0.0138325688586742	0.00775256698059742	0.0466232428700504	0.0181307139799981	0.00886922944614209	0.00926148453385597	0	0.00260732750064678	0.00700601041124182	0.00216585121032936	0.00261115370416414	0	0.0265400636928604	0.000623330443468563	0.00474388738589933	0.000215119009443962	0.00496217948395721	0	0.000282257050289374	0.0726424408453832	0.000030133993379752	0.000383829466437194	0.00150828301683747	0	0.00713849298076659	0	0.0023052762810894	0.00360191097303716	0.000586098580871507	0.0233485303897799	0.011636436652337	0.00948566029855796	0.00135480553064668	0.0156433237193212	0.000909140753203467	0.012918879479495	0.00296120251314232	0.00335265902879611	0.00731377586496177
lajara_2019_sw_WHONDRS-S19S_0034	cpm_metaG	surface_water	13.8	0.000112303410721534	0.00014003171418486	0	0.00146835893434064	0.0342634616923587	0.00011873739217976	0.00635146566675244	0.0035170026358166	0.00759907759373281	0.0462032322335615	0.0305035790744183	0.0161777708648477	0.0143258082095707	0	0.000457759046411092	0.00537919054395622	0.000416355050182998	0.000449606135956911	0.00244249600003298	0.0468201337862145	0.000629456460621688	0.00308930082887028	0	0.0126918170111063	0	0.00129151363472074	0.0491679960142613	0.00295232349691148	0.000279740971184464	0.0000920143347319122	0	0.00987691396177666	0.000506590071496675	0.000245474559980836	0.00151653488256052	0.00256732882382664	0.0055822175733658	0.00344268281423342	0.00374375697721651	0.001984750310964	0.00401631388765935	0.000430079370881451	0.0030137701185924	0.00590228383436004	0.00597162992674323	0.00364805781079972
logan1_2019_s_WHONDRS-S19S_0097	cpm_metaG	sediment	16.9	0.00226180630358564	0.0130755674694479	0.00254085696601251	0.00535067771333821	0.123461821616252	0.000900241802907453	0.0307421526173593	0.0109017518453949	0.0323871030762351	0.212420602310065	0.0985396669122389	0.0509390423886691	0.0476006245235698	0	0.0384319643213199	0.0634211216778245	0.0357978863497289	0.0414811140148915	0.00018593385931934	0.107958827729114	0.0091001114164279	0.0224658901710946	0.00753728828650353	0.00111155704748933	0	0.000787761398667302	0.206581052386509	0.000411200291782434	0.00809487441752992	0.01348706502292	0.0000128678953961285	0.0397144442927388	0	0.00774592951486782	0.0361411621971596	0.00209177807175759	0.0268001295453012	0.0443719169477534	0.034263735839104	0.00683554005556915	0.0134765912138507	0.00642853059668355	0.0228176628336709	0.0227247196779438	0.0266667048364689	0.016502658070263
logan1_2019_sw_WHONDRS-S19S_0097	cpm_metaG	surface_water	16.9	0.0575302886819316	0.125412790960439	0.000508272646610032	0.0822614214511839	1.51428976872238	0.00201337308580014	0.432893137727157	0.00720280900019694	0.268682548761629	1.71419749918478	1.1340578871647	0.651366167617846	0.482691719546853	0.0000773548287112883	0.0275939619243994	0.267140685019265	0.0239263035632035	0.0375231012391681	0.00857467238750894	1.2394697395034	0.0507965197547892	0.358189043494893	0.00555019879119142	0.00706633296777975	0	0.00833261925967299	1.76152913473669	0.00815463975629239	0.0108828786609074	0.0512757258569029	0.0000484821088190501	0.433993755251043	0.00202281838842154	0.00825686479083634	0.0438756476193797	0.0306602175029332	0.0277927282457987	0.047226895170999	0.0892820949433986	0.0181340623244447	0.00856216745433541	0.00392263429998142	0.0259069618314187	0.180414354705582	0.202359345188204	0.0471744517535619
logan2_2019_s_WHONDRS-S19S_0098	cpm_metaG	sediment	10.34	0.00203804036023155	0.00523818326700512	0.000606201505194224	0.0136272808144549	0.129595191924505	0.0008267105224617	0.0223321542160991	0.038040631842697	0.0324767781500037	0.223472723489431	0.114373346598814	0.040887380136835	0.0734859664619786	0	0.0135087531672058	0.030246240993127	0.0102944400866216	0.0124340054606431	0.00144958220835506	0.163896088790071	0.00335481346465205	0.0177879788596351	0.00198423109896202	0.0160798816481187	0	0.00284905809809404	0.276775473058142	0.00378346245982304	0.00470423733596406	0.00655532612683382	0	0.0376605326036504	0	0.00356480581278219	0.0121652311938755	0.00357200163664233	0.0663437471998176	0.0507669472803108	0.0283337049584059	0.00694825240007761	0.0457465597915575	0.00142223835606187	0.0436980356380347	0.0210642414491715	0.0227275925561156	0.0240166243010333
logan2_2019_sw_WHONDRS-S19S_0098	cpm_metaG	surface_water	10.34	0.0191765893570343	0.0203042497399956	0.000293516185458739	0.0266252406774388	1.13449180262817	0.00238825968254475	0.231189882329596	0.00428608382072643	0.261147230549424	1.51157737794158	0.939333156262671	0.528352346653217	0.410980809609456	0	0.0213075417622048	0.299931094678013	0.0190438815287516	0.022210128811103	0.0199912420408375	1.06093513999627	0.0127403280259872	0.142825747273818	0.00652865393887403	0.0790959995359635	0	0.0164923647667563	1.30969445364832	0.0290706304383982	0.00407165283151379	0.0199932995721731	0.00910111867345939	0.359306052869845	0.00034600229974443	0.00472653719562543	0.0206594097227765	0.0455661164280913	0.027839474970562	0.0866456016762565	0.110298712925305	0.0539181515267934	0.00684512096738319	0.00867844501061566	0.0335246540600345	0.104107301422747	0.147147585248193	0.0802698648622864
muddycreek_2019_s_WHONDRS-S19S_0082	cpm_metaG	sediment	31.4	0	0.00332714937624207	0.00168081980879333	0.00015977486445341	0.0166453007435997	0.000359222186881095	0.0057605763743386	0	0.0088643490745618	0.016574955542938	0.0115317496454346	0.00848234819897252	0.00304940144646213	0	0.0237915745794571	0.0282353230573435	0.0237915745794571	0.0259106587316443	0	0.0117349332094443	0	0.00328596311367413	0.00066626888834373	0.00321460106019483	0	0.000100165696008158	0.0161075121896214	0.0000347227264481425	0.000199537839769869	0.000575394261821404	0	0.00230391073444882	0.000143174878536172	0.004470543433889	0.0166882500998782	0	0.000260141701552428	0.000144753737768943	0.0000476218818457247	0.000200809938930515	0.000212519819706704	0	0.000357273557475647	0.000571864805515935	0.00140589193620942	0.000813568070585862
muddycreek_2019_sw_WHONDRS-S19S_0082	cpm_metaG	surface_water	31.4	0.0053011807544244	0.0507196055037561	0	0.0136385875208603	0.231354709639064	0.0092137159664634	0.073967479489576	0.0000292992090159258	0.0588215532220813	0.291178670601148	0.304625456666278	0.137439151828094	0.167186304838184	0	0.00659787945102137	0.0515213764015475	0.00135762525118421	0.00959058108208625	0.00924035702740629	0.255816456268775	0.00353530307241816	0.0712384314612206	0.0395770541676942	0.114935961271179	0	0.00832923346296575	0.238241399838334	0.0000614450731014014	0.00798001456675569	0.00488413308211078	0	0.0743902573898733	0.00251107539088764	0.0000712995887888796	0.0573170329496399	0.0385418835464345	0.000338019227885574	0.000112619446006115	0.000101154538130318	0.000468561965723922	0.000236864689755256	0	0.000308720018869648	0.0214894147499714	0.0461750953082504	0.0102753734106059
poseycreek_2019_s_WHONDRS-S19S_0013	cpm_metaG	sediment	21.1	0.000229991182346036	0.00368410478612625	0.000667814465906605	0.00504589513448092	0.0387551362251038	0.0000747184008856374	0.00948291575088478	0.0082423963119137	0.00878174568246102	0.0596821600478444	0.0175169308044661	0.00966421694996096	0.00785271385450514	0	0.00759655518989592	0.0166136021099057	0.00735604756648971	0.0084188435995768	0	0.0314663005322951	0.00104791174958434	0.00692215768124198	0.00106194439149344	0.00131026795041024	0	0.00249473587154434	0.0714445651151021	0.0000844194822193692	0.000945562045835363	0.0016661616231219	0	0.0099387417554334	0	0.00202196977927088	0.00715281971841329	0.0000886513973792876	0.0181258752186719	0.0136706485295376	0.0111801922551122	0.00147995354090275	0.0103557408609828	0.00210781903758508	0.013615284881949	0.0039402161220676	0.00556319713152864	0.00651731998252159
poseycreek_2019_sw_WHONDRS-S19S_0013	cpm_metaG	surface_water	21.1	0.0000653022246498535	0.00120901756028313	0.0000330548851499786	0.00077646623940281	0.0317891342043906	0.0000641131664989517	0.00996974372708824	0.00258923344566562	0.00484611278773198	0.0338701980080133	0.0227301006558701	0.0140213416530982	0.00870875900277197	0	0.00360125335494147	0.00566632727269541	0.00157771794631508	0.00178187922307427	0.00017246520358275	0.0216267001924274	0.00052840320893896	0.00880231869058061	0.0000613343982708364	0.000289335405128985	0	0.000603912399212671	0.0396662537943307	0.00054984589404902	0.000356057586673246	0.000461605389178327	0	0.00642036424578085	0	0.00065600310730008	0.00199964523350114	0.00101568479890699	0.00515343100544882	0.00648615243243204	0.00675705900198754	0.00221534846360925	0.00314889431887081	0.00193035288478073	0.0042093893754135	0.00552221004501345	0.00563735115663515	0.0021201898749442
sharkriverslough_2019_s_WHONDRS-S19S_0042	cpm_metaG	sediment	29.1	0	0.0256424031883928	0.0331353206740891	0	0.148705554792414	0	0.0934002327688322	0.000338569608573369	0.0748186231932903	0.0918426930063091	0.0431313880478669	0.0254927764174317	0.0176386116304352	0	0.188150800485828	0.255175300930243	0.188150800485828	0.198669323636657	0	0.0392152138693391	0	0.0184667969518506	0	0.00144277598810151	0	0	0.0801265770070609	0	0.000188599177930132	0.000643549597942147	0	0.00379750285301497	0	0.0244447751303561	0.0908189297792223	0	0.0122192011299633	0.0000984091430366952	0.0000984091430366952	0.000463391683717409	0.0121207919869266	0	0.0118806315213899	0	0.000237254485433976	0.000274903801743812
sharkriverslough_2019_sw_WHONDRS-S19S_0042	cpm_metaG	surface_water	29.1	0.0256379504276342	0.165585001950723	0	0.0198216152136469	0.897707115062161	0.0263434266622823	0.22194362391736	0.000276312136446575	0.257858203878354	1.10167954505962	0.849900366985875	0.485877663807274	0.364022703178601	0	0.0177095046428961	0.223647629433151	0.0106335248391662	0.0398593538347376	0.00920449465845199	0.828084157419133	0.00505818167722731	0.22675072324693	0.0685079689796723	0.109663766261364	0	0.0288038950312191	1.03742586603329	0.000298980741947252	0.028705918746328	0.0413089839821046	0	0.294679194212774	0	0.00291729558802504	0.0682649024807497	0.0289923251672566	0.00288960291429816	0	0.000685310824881092	0.00350478780198524	0.00288960291429816	0.000032392941242784	0.00261329077785158	0.0796255109120902	0.165919452189177	0.04960438958073
sycamorecreek_2019_s_WHONDRS-S19S_0028	cpm_metaG	sediment	23.8	0.00156046382518285	0.00271222806757026	0.000145114689241383	0.00895263222305913	0.0992513679100468	0.0000336339913425356	0.0163493186345929	0.0268073856631729	0.0182675448563186	0.133549652618167	0.0668302902955163	0.018620105903072	0.0482101843924443	0	0.00533787387833586	0.0160568499895586	0.00463629363386705	0.00764347120507269	0.00034805512389298	0.118057130737999	0.00243990539673353	0.00869578656896759	0.00155884832151872	0.00659416225492705	0	0.00231345308044107	0.155500466488317	0.00114638495281466	0.0138203537735487	0.00294729605181976	0	0.0252038095958807	0	0.00356679160104926	0.00548046585453353	0.000811981562928978	0.0434789152125254	0.0298466115467277	0.0190422994017019	0.00247154026587233	0.0319753446227798	0.00291600046359338	0.0291101384966623	0.0122383023672901	0.0126849291833931	0.0156910840560527
sycamorecreek_2019_sw_WHONDRS-S19S_0028	cpm_metaG	surface_water	23.8	0.000774309000340546	0.00705846073205249	0.000112347783937403	0.000922363562374879	0.632457424593777	0	0.0157737183217659	0.00150689102310266	0.0111099606687415	0.646487871384824	0.0828442925129256	0.0274806234385896	0.0553636690743361	0.0000716461053893609	0.00318642748603259	0.0209999410790045	0.00269825258042449	0.00441823176334588	0.00235712084696098	0.0914207708112508	0.00458641591815171	0.00734779100407312	0.00826012222243768	0.039012540353365	0	0.00561307171564523	0.063788747372597	0.00187387840358059	0.00132103464372606	0.00448870892470629	0.00099273277846319	0.586226960377022	0.00119562840205369	0.000739377972830653	0.00571642353590248	0.00254479685882463	0.00509008348335619	0.00961560827108362	0.0136166807169481	0.00360620745864144	0.00217157461914388	0.00883148756867853	0.00447088862827176	0.0157985348461112	0.0167573907010293	0.00580816002337425
blueriver_2019_s_WHONDRS-S19S_0024	cpm_metaT	sediment	25.9	0	0.000375853055487696	0.000738150724183163	0	0.0107113336514913	0	0.00107562329555955	0.239259522538896	0.00693963025368046	0.69188984428509	0.578582503135881	0.00134531516021662	0.577237187975664	0	0.0206522392929629	0.0259690223054732	0.0200791944659286	0.0200791944659286	0.404898908227153	0.231569943667122	0.000691845696212057	0	0.000216847851869795	0.000898445441185365	0	0.00579520747307687	0.0189915224902869	0.000810837213935982	0	0.0000520411922982963	0.000691911306693258	0.00206075061165114	0	0.000776856992328831	0.0123794152618121	0	0.248728770302661	0.024962446099454	0.0114152454400577	0.000250641498052554	0.239910575618735	0	0.0148097155844864	0.00376302028023627	0.00376302028023627	0.0011071949359326
blueriver_2019_sw_WHONDRS-S19S_0024	cpm_metaT	surface_water	25.9	0	0.00503542283163794	0	0.00163414012230246	0.0535950139636229	0	0.00697295168494387	0.00514756135875138	0.00157725837071924	0.0625891045479576	0.115596540465877	0.00928930560709909	0.106307234858778	0	0.000571678804185471	0.00367531459397956	0.000571678804185471	0.000571678804185471	0.00606561413043636	0.241736713656086	0.0004003743541508	0.00195317772179802	0	0.000383024798804266	0	0.00130926676597323	0.0382894124164177	0	0.00194938949111389	0	0	0.023605846995029	0	0	0	0	0.00531301483555668	0.000295734020616273	0.000165453476805298	0	0.00514756135875138	0	0.000295734020616273	0.024327325244765	0.030147107559037	0.000679925678350768
cobbmillcreek_2019_s_WHONDRS-S19S_0090	cpm_metaT	sediment	22.9	0	0.000632076247430181	0.0000599626408839482	0	0.00404687618952497	0	0	0.15709975646281	0.000226844890461297	0.00485473643394577	0.333323843561036	0.000766296941276619	0.332557546619759	0	0.00035986903277362	0.000419831673657568	0.00035986903277362	0.00035986903277362	0.0242054510605751	0.0192264337088846	0	0.0000952122616806084	0	0	0	0	0.00182736027363851	0.0000896630807851128	0	0.000187117049197034	0	0	0	0.000102170313879678	0.000213358863766035	0	0.212424487160475	0.0566499209537439	0.0528599649999052	0	0.164246017129229	0	0.0637930297313654	0.00128315088001332	0.00128315088001332	0.00104433309320642
cobbmillcreek_2019_sw_WHONDRS-S19S_0090	cpm_metaT	surface_water	22.9	0	0.000180309773631079	0	0	0.00233778679127818	0	0.000597972224212974	0.00565738812148791	0	0.00195486143866284	0.000771221761471122	0.0000453350287986712	0.000725886732672451	0	0.000164144069788292	0.000200536868135849	0.000164144069788292	0.000164144069788292	0.0012889587743232	0.010972213351738	0	0	0	0	0	0	0.00119306433515227	0	0	0	0	0.000364132853611679	0	0	0	0	0.00598031491530457	0.000540286520933569	0.000322926793816652	0	0.00832904347500952	0	0.00377973952485648	0.00110726916380371	0.00110726916380371	0
columbia_2019_s_WHONDRS-S19S_0036	cpm_metaT	sediment	11	0	0.00150160154902334	0.00172948859282849	0.00145212807799807	0.0964380305340516	0	0.0060183005521988	0.970023608223252	0.0132824723788604	0.122255669448682	2.12291220675259	0.01695630979518	2.10595589695741	0	0.00887247244430384	0.0164704632054151	0.0102628124326453	0.0084877514133415	0.310465864187565	0.321399847854854	0.00137678718647733	0	0.000149747362002949	0.00239554514151559	0	0.00375255844347745	0.0246388912053305	0.00758658889535953	0.000571213044781311	0.000314120430518037	0	0.00241155434168119	0	0.00289873123153268	0.00684777219407294	0	1.16526282606174	0.328670411591236	0.158308910080189	0.0000713910069359174	1.01269343843335	0	0.363752662022883	0.0104837630475417	0.0104837630475417	0.0300697773857282
columbia_2019_sw_WHONDRS-S19S_0036	cpm_metaT	surface_water	11	0	0.0166431475983592	0	0.00494800778948261	0.255931291472535	0	0.0382659429570404	0.019386157625487	0.0372281601491019	0.341188534945139	0.785467127217192	0.162623481403883	0.622843645813309	0	0.00195594594097034	0.0182592892323339	0.00195594594097034	0.00390637375951962	0.0584838900101542	1.90436246512645	0	0.015403771151201	0	0.04901569395059	0	0.00679120828416448	0.344442574727963	0.00687684006247099	0.0221749754128482	0.00253156389013386	0	0.122921266835722	0	0	0	0	0.0202369575136089	0.00252683314547528	0.000342485873818375	0	0.0198944716397905	0	0.00303514715977883	0.118962668805322	0.139216245781805	0
columbiariver2_2019_s_WHONDRS-S19S_0076	cpm_metaT	sediment	14	0	0	0.000254881925106043	0	0.00641434947583998	0.000522141502805094	0.000440662766117087	0.212172962631605	0.00108747099353372	0.0081867518040606	0.341798828385473	0.0241472196868162	0.317651608698657	0	0.000232346274867137	0.00130685463956018	0.000232346274867137	0.000232346274867137	0.075701495166509	0.131049666639517	0	0	0	0.0172963628981197	0	0.00341921269891233	0.00455976014742332	0.00411241052378099	0	0	0	0.00120504423675323	0	0	0.000585474202302031	0	0.222658969292204	0.0694640390757939	0.00700164161768645	0	0.215657327674517	0.0119934166128665	0.0729484041187061	0.0247183033843282	0.0248341703041282	0.00083493499332767
columbiariver2_2019_sw_WHONDRS-S19S_0076	cpm_metaT	surface_water	14	0	0.0123705765469326	0.0000903953285082179	0.00861720490633614	0.503531165407109	0.0000831752543462197	0.0301880920488279	0.0415483360458122	0.0475231825627283	0.739398214571617	2.53366295318958	0.467176658640161	2.06648629454942	0	0.00355652905830907	0.0342045402763967	0.00355652905830907	0.00446712920204814	1.01158824614415	4.74346888062055	0.000997813242906043	0.0170337971063516	0.000433897576839446	0.122941494412144	0	0.0226576344498066	0.472111932329252	0.0222779953891076	0.0194594513948216	0.00491978354841577	0	0.258688238622625	0	0.000140571569170447	0	0	0.041921267617062	0.010598667738511	0.000281176914493292	0	0.0417037182311433	0.00111774768712858	0.0108019944074708	0.348398583033808	0.373142552668771	0.000554130240876858
eastforkpoplarcreek_2019_s_WHONDRS-S19S_0039	cpm_metaT	sediment	22.8	0	0.000558253878410088	0.00173168324717304	0	0.0190188228748834	0	0.00211729153477793	0.96757464871062	0.00782940801324523	0.177585853071337	0.38566481426741	0.00313842904227657	0.382526385225134	0	0.0118666840630429	0.017308286753085	0.0125669564696405	0.0116571471370712	0.0398728900068436	0.127669810356948	0.000151939097979513	0	0.0000268502091069324	0	0	0.00025854152962643	0.0137210421618721	0.000195157200587526	0.000498368624423889	0.000376272883265684	0	0.00196689558486475	0	0.00276050612972428	0.00763205460139024	0	1.06808795270881	0.154978560421965	0.103580960458325	0.000114443001210695	0.986712825927335	0	0.161674761031758	0.00331326735766159	0.00346794273031592	0.00226990234146958
eastforkpoplarcreek_2019_sw_WHONDRS-S19S_0039	cpm_metaT	surface_water	22.8	0	0.00236900796105246	0.000193578883017356	0	0.012687138714769	0	0.00141761303362925	0.0413451585791236	0.0000990164552071075	0.013947740010335	0.127143018405029	0.00221672668851953	0.124926291716509	0	0.00028230070390565	0.000994525168357094	0.00028230070390565	0.00028230070390565	0.00074592396256021	0.0521193658738347	0	0	0	0	0	0	0.00567538590456204	0	0.000272235022832194	0	0	0.00425653760667311	0	0	0	0	0.0418269228899846	0.000638600895241777	0.000241660031067023	0	0.0426941638966844	0	0.00218675860640638	0.00253823895898974	0.00333768886484865	0.00018394886435306
hugercreek_2019_s_WHONDRS-S19S_0044	cpm_metaT	sediment	24	0	0.0000512636972533312	0.000490941707600669	0	0.00451628277171038	0	0.000251180381047774	1.88569460501114	0.00157147457614729	0.00702604019361029	1.19136612905891	0.00669586014139578	1.18467026891751	0	0.00299218603434576	0.0037759334439432	0.00299218603434576	0.00299218603434576	0.138909894297774	0.402844730056889	0	0	0	0.000103308059947068	0	0.000391378611722548	0.000645092705389904	0.0000737121458853872	0.00130550703123577	0	0	0.000323042663644008	0	0.00036652407577322	0.000445298543257792	0	1.8953000277274	0.00856113945464211	0.00525602010295088	0	1.89030831525834	0.000415340567542295	0.0131187071147831	0.00281899758197837	0.00298650118534933	0.000701295072223739
hugercreek_2019_sw_WHONDRS-S19S_0044	cpm_metaT	surface_water	24	0	0.00118347399567382	0	0	0.030203622063846	0	0.00175889316486239	0.237785627935615	0	0.0400778935483101	0.400071313074954	0.00565402398628446	0.39441728908867	0	0.000329664559180375	0.00365455657894919	0.000329664559180375	0.000329664559180375	0	0.169757157518578	0	0.000522299873882161	0	0	0	0	0.0105347581734957	0	0	0	0	0.00978374185098316	0	0	0	0	0.237785627935615	0	0	0	0.237785627935615	0	0	0.00563347520091861	0.00563347520091861	0
lajara_2019_s_WHONDRS-S19S_0034	cpm_metaT	sediment	13.8	0	0.000354995516850487	0.000505332186239473	0.000311703380649209	0.0205500975757476	0	0.00163729802167503	0.499175837166066	0.0033926601338671	0.0539479323161306	0.081578875860815	0.00244965483785671	0.0791292210229583	0	0.0201257083537277	0.0203700376493144	0.0185934837193552	0.0185934837193552	0.0219962759677683	0.0553123949699798	0.0000643280466776051	0	0	0.0268617932820984	0	0	0.00824190786425998	0.000299672608890945	0	0.000198650341035506	0	0.000303244337062063	0	0.00147269651786322	0.0037305485678294	0	0.570253067854737	0.0860315175620716	0.0618368198539355	0.000145593098050073	0.508526736519014	0	0.0849879031636216	0.0381133008513417	0.0381133008513417	0.00711075320429984
lajara_2019_sw_WHONDRS-S19S_0034	cpm_metaT	surface_water	13.8	0	0	0	0	0.000556189399440627	0	0	0.00105232834529298	0	0.000589783785365762	0.00700959803152727	0.000323895976193318	0.00668570205533395	0	0	0	0	0	0	0.00153167333753672	0	0	0	0.000216933010639008	0	0.0000782185075800766	0	0	0	0	0	0.000120965831490119	0	0	0	0	0.00107156951947574	0.000197716057907541	0.0000192411741827685	0	0.00105232834529298	0	0.000197716057907541	0.000352950405707998	0.000352950405707998	0
logan1_2019_s_WHONDRS-S19S_0097	cpm_metaT	sediment	16.9	0	0.0011773124714806	0.00221918601674437	0	0.0100287559475131	0	0.0012415585826399	0.370894908589232	0.00840880374834532	0.0965602261567335	0.809556535792388	0.0038117801054497	0.805744755686938	0	0.0172561299542887	0.0244595403614405	0.0197451577501104	0.0163334007874195	0.137181924530145	0.0892738274360023	0.000422420780762343	0.000211287827491698	0.0000362173997989678	0.000467607627112093	0	0.00148539526534318	0.00742109787208731	0.000130568135905506	0.000294178728007007	0.000475729009362228	0	0.00117617515383272	0	0.00203081587164521	0.00630700859509495	0	0.3854534149569	0.0293667415355996	0.017095730825238	0.0000378003281118597	0.373675576014214	0.000278517261316755	0.0206602946799151	0.00188458487182076	0.00188458487182076	0.00154096549133876
logan1_2019_sw_WHONDRS-S19S_0097	cpm_metaT	surface_water	16.9	0	0.000636442338298549	0	0	0.0111772120714231	0	0.00182496145289271	0.0054843921437694	0.000162442538527023	0.0108130012307311	0.0627783997631972	0.00105758807451922	0.061720811688678	0	0	0.000930311089571528	0	0	0.00373189467423796	0.0619196965539845	0	0.000407300990622842	0	0	0	0	0.00400936641654755	0.000104125201914874	0.00012645629259986	0	0	0.00287945777335138	0	0	0	0	0.00559391476435805	0.000949103617174419	0.000583438259210552	0	0.00577875148235625	0	0.000892334441048828	0.00656459777269781	0.00656459777269781	0
logan2_2019_s_WHONDRS-S19S_0098	cpm_metaT	sediment	10.34	0	0.000038445020165958	0.00116617830655306	0.00041935286224385	0.0123048230392365	0	0.000287497622142352	0.127635231217896	0.00199739121008818	0.023437822289808	1.15562612233828	0.00664959987555362	1.14897652246273	0	0.0153366240710345	0.0152090998207908	0.0128469162811254	0.0125493822611918	0.336924214598803	0.236597623432112	0.00021966772414854	0.000100808603366763	0.000041099921956967	0.00524814370734367	0	0.00271234293403719	0.00657416859603869	0.007680847667486	0	0.0000264514882338429	0	0.000708295908455499	0	0.00132864544816697	0.00467269694319405	0	0.149888217368753	0.0232276728727848	0.01353027467091	0	0.137161376797772	0	0.0301841200552323	0.00551303313833373	0.00564039215575594	0.00266559140434661
logan2_2019_sw_WHONDRS-S19S_0098	cpm_metaT	surface_water	10.34	0	0	0	0	0.000273433598200355	0	0	0.00058682988581154	0	0.000499119355859057	0.0269398448798277	0.000411883216605273	0.0265279616632225	0	0.000116212424025646	0.000116212424025646	0.000116212424025646	0.000116212424025646	0.0152804348190008	0.00645953642960478	0	0	0	0.000265865516120595	0	0.000250662431561509	0.0000872284396088343	0.000498296161444806	0	0	0	0.0000281096993235082	0	0	0	0	0.000658602654507128	0.000106783807363956	0.0000360022714877761	0	0.000622600383019352	0	0.000142554304571768	0.000755801722990897	0.000755801722990897	0
muddycreek_2019_s_WHONDRS-S19S_0082	cpm_metaT	sediment	31.4	0	0	0	0	0.000167008318736714	0	0	0.0118679041465223	0	0.000827619001739714	0.0555108617352734	0.000371593509189188	0.0551392682260842	0	0	0	0	0	0.0574964450924259	0.00984960229752747	0	0	0	0	0	0	0	0	0	0	0	0	0	0.000574135894026213	0	0	0.0118679041465223	0	0	0	0.0118679041465223	0	0	0.00127100867751171	0.00127100867751171	0
muddycreek_2019_sw_WHONDRS-S19S_0082	cpm_metaT	surface_water	31.4	0	0	0	0.000406066933054601	0.0928373333681384	0	0.0401809374152498	0.057674498633188	0.00443018082244712	0.092391070527049	3.15989638031031	0.199693993152724	2.96020238715758	0	0.000150074927349457	0.0147689126097743	0.000150074927349457	0.000150074927349457	4.28298218115363	1.98630720773748	0	0.00123923549782143	0.00164457107887113	0.0288212612735131	0	0.0914592981660083	0.0404209933163418	0.000175420915079588	0.0164180560825742	0	0	0.0330665786864771	0	0	0	0.00444034191295206	0.057674498633188	0.000245662069872866	0.000245662069872866	0.000455419683379699	0.057674498633188	0	0	0.343333938028972	0.349654764238208	0
poseycreek_2019_s_WHONDRS-S19S_0013	cpm_metaT	sediment	21.1	0	0	0.00130383223990929	0.000110076554325587	0.00363998137285322	0	0.000270874577657392	0.183693274325356	0.00162028175455686	0.0117313389963105	0.0390684612185242	0.000753490419377198	0.038314970799147	0	0.0117309598260594	0.0135333545466196	0.011597680860773	0.011597680860773	0.0160786465787695	0.0110894951770013	0.000219265394503386	0	0	0	0	0	0.00371933835418638	0.000134067598217061	0	0.0000988687597033451	0	0.000226314540905329	0	0.00200755710017922	0.00379902202418931	0	0.20420488345643	0.0258823996441549	0.0192898564119014	0	0.185704938827569	0	0.0256574809373228	0.000193858017526237	0.000193858017526237	0.00200504963594374
poseycreek_2019_sw_WHONDRS-S19S_0013	cpm_metaT	surface_water	21.1	0	0	0	0	0.000298765615071387	0	0.0000817812158402464	0.00190014514858082	0	0.00021698439923114	0.00846943098443812	0.0000442699970044309	0.00842516098743369	0	0.0000369425492243872	0.0000369425492243872	0.0000369425492243872	0.0000369425492243872	0.0000945294641918142	0.00284276042317081	0	0	0	0	0	0	0.0000953709727751241	0.000101110635325232	0	0	0	0	0	0	0	0	0.00218439375793274	0.000397244585542668	0.000226650011098842	0	0.00217658365179813	0	0.000673683088759977	0.000298986634725866	0.000298986634725866	0.0000769039459427179
sharkriverslough_2019_s_WHONDRS-S19S_0042	cpm_metaT	sediment	29.1	0	0	0	0	0.000925743789270734	0	0	0.00660120723763628	0.00153119438792159	0.00135315322009033	0.0865075113950899	0.00406040600478183	0.0824471053903081	0	0	0	0	0	0.00618659198452221	0.0336271620414924	0	0	0	0	0	0	0.00236070665076635	0	0.000208877732501165	0	0	0.000925743789270734	0	0.000805030917536677	0	0	0.00660120723763628	0	0	0.000360715776511627	0.00660120723763628	0	0	0.00293081568415697	0.00293081568415697	0
sharkriverslough_2019_sw_WHONDRS-S19S_0042	cpm_metaT	surface_water	29.1	0	0	0	0	0.0301801475400252	0	0.0067891596534548	0	0.00442622658481978	0.0356985882830574	0.200339764030869	0.0271993634426154	0.173140400588254	0	0	0.00822809663894525	0	0	0	0.231597933192866	0	0.00387826533031689	0	0.00399787475946872	0	0	0.0409624656582845	0	0.00195616234155799	0	0	0.0110431592737194	0	0	0	0.00177693848293142	0	0.00199449421609561	0.00176956529420556	0.000136687575610109	0	0	0.000224928921890053	0.022421459486004	0.0233036747202614	0
sycamorecreek_2019_s_WHONDRS-S19S_0028	cpm_metaT	sediment	23.8	0	0.000167828153102029	0	0	0.0157047787049113	0	0.000385373461915198	0.378118064749243	0.000757953467966739	0.0271083437173173	1.12323953652298	0.00328756104665558	1.11995197547632	0	0.000487665442236079	0.00110893854028674	0.000487665442236079	0.000487665442236079	0.285548826239553	0.38203346286093	0.0000757805608569447	0	0	0.0087735725877562	0	0.00917308819680903	0.00733429157578774	0.00446456169873619	0	0	0	0.000420065222145878	0	0.000269477674481065	0.00109275175436115	0	0.391004494928553	0.0336121931011484	0.0100182668353551	0	0.381613561212736	0.00475114126480425	0.0366589194910826	0.00319276934986787	0.00319276934986787	0.00214485971901432
sycamorecreek_2019_sw_WHONDRS-S19S_0028	cpm_metaT	surface_water	23.8	0	0	0	0	0.00506774748979144	0	0.000313722903820431	0.0269225146447715	0.0000715372141319407	0.00537138411336525	0.740572910238574	0.00274275782418272	0.737830152414391	0	0.000074773142898743	0.00259101673593155	0.000074773142898743	0.000074773142898743	0.0315584100363286	0.573133774351703	0	0	0	0.0890054868640548	0	0.0217792395824413	0.00199856513954346	0.00123657913460238	0	0	0.00333080363821673	0.00315668604450271	0	0	0.000237203235379805	0	0.0271781386873538	0.00204803420331722	0.000187420236008383	0	0.0272920555443804	0.0601268693870437	0.00241633289780585	0.00316997308788166	0.00316997308788166	0.00018306896606203
[truncated: 14 more columns]
