# Supplementary material for: Conserved environmental adaptations of stream microbiomes in the hyporheic zone across North America
Source: Microbiome. 2025 Dec 5;13:253. doi: 10.1186/s40168-025-02236-1 (PMC12690816; doi:10.1186/s40168-025-02236-1)
Supplement: Supplementary file 2 — Supplementary Material 1: Stach_et_al_2025_Supplememtary_information: Figure S1: Visualization of the statistical comparison of microbial energy metabolism in sediment and surface water, encoded by the metagenome and expressed by the metatranscriptome. Figure S2: Phylogenetic analysis of homologous genes annotated as methane monooxygenase (mmo) and ammonia monooxygenase (amo), respectively, to decipher the functional annotation of genes retrieved from river metagenomes. Figure S3: Phylogenetic analysis of homologous genes annotated as nitrate reductase (nar) and nitrite oxidoreductase (nxr), respectively, to decipher proper annotation of homologous genes from river ecosystems. Table S1: Statistical testing of environmental impact on gene expression of the microbial community structure in stream sediments. Figure S4 and S5: Significantly upregulated (S4) and downregulated (S5) genes with abs(LFC) > 1 and adj. p-value < 0.05 due to stream order increase. Supplementary Material 2: Table SI1: Meta information of metatranscriptomic and metagenomic samples used in this study. Table SI2: Information on MAGs analyzed in this study. Table SI3: Metagenomic datasets used for building the gene database. Table SI4: Gene identity of genes displayed in UpSetPlot (Figure 4B). Table SI5: List of up- and downregulated genes displayed in Figure 5. Table SI6: Metagenomic and metatranscriptomic counts of metabolic pathways displayed in Figure 2. Table SI7: DRAM distill classification of energy pathways. SI8: Supplementary data for phylogenetic analysis of homologous genes as displayed in Figures S2 and S3. Table SI9: Data on encoded and expressed nitrogen and sulfur pathways as support for Figure 3. [file 40168_2025_2236_MOESM1_ESM.zip › 40168_2025_2236_MOESM1_ESM_adapt 2/SI1_Sample_MT_MG_meta_information.tsv]

Sample	Temperature	Specimen	Depth	C_percent	N_percent	Percent_Tot_Sand	Stream_order	Methods	Sequencing depth MetaT sediment	Sequencing depth MetaT surface water
poseycreek_2019_WHONDRS-S19S_0013	21.1	sediment & surface water	9	8.52	0.42	47.9	1	Metagenome & Metatranscriptome Sed & Surface Water	19651317981	6365421192
blueriver_2019_WHONDRS-S19S_0024	25.9	sediment & surface water	29	2.79	0.18	58.3	4	Metagenome & Metatranscriptome Sed & Surface Water	20611766826	5752615953
sycamorecreek_2019_WHONDRS-S19S_0028	23.8	sediment & surface water	12	0.36	0.08	92.7	4	Metagenome & Metatranscriptome Sed & Surface Water	21312724275	9809488073
lajara_2019_WHONDRS-S19S_0034	13.8	sediment & surface water	9.2	3.86	0.2	73	1	Metagenome & Metatranscriptome Sed & Surface Water	19021628047	7995518390
columbia_2019_WHONDRS-S19S_0036	11	sediment & surface water	28	0.63	0.11	91.2	8	Metagenome & Metatranscriptome Sed & Surface Water	15653787669	7572764135
eastforkpoplarcreek_2019_WHONDRS-S19S_0039	22.8	sediment & surface water	7	1.7	0.16	74.4	3	Metagenome & Metatranscriptome Sed & Surface Water	21552528397	6891731256
sharkriverslough_2019_WHONDRS-S19S_0042	29.1	sediment & surface water	54	38.95	2.3	65.4	1	Metagenome & Metatranscriptome Sed & Surface Water	23142792682	6443921091
hugercreek_2019_WHONDRS-S19S_0044	24	sediment & surface water	37	0.98	0.12	91.9	3	Metagenome & Metatranscriptome Sed & Surface Water	24445304826	6337251691
columbiariver2_2019_WHONDRS-S19S_0076	14	sediment & surface water	27	0.7	0.14	92.6	8	Metagenome & Metatranscriptome Sed & Surface Water	13932500207	17531695980
muddycreek_2019_WHONDRS-S19S_0082	31.4	sediment & surface water	40	9.75	0.71	16.7	3	Metagenome & Metatranscriptome Sed & Surface Water	6302417868	30435661953
cobbmillcreek_2019_WHONDRS-S19S_0090	22.9	sediment & surface water	6	0.91	0.13	94	1	Metagenome & Metatranscriptome Sed & Surface Water	10783268363	7449923213
logan1_2019_WHONDRS-S19S_0097	16.9	sediment & surface water	7.5	6.75	0.1	84.6	5	Metagenome & Metatranscriptome Sed & Surface Water	15172507219	5803781767
logan2_2019_WHONDRS-S19S_0098	10.34	sediment & surface water	5	0.52	0.08	92	3	Metagenome & Metatranscriptome Sed & Surface Water	10135983977	7363104056
dorncreek_2019_WHONDRS-S19S_0043	15.7	sediment	20	0.49	0.09	33	3	Metatranscriptome Sediment	20650733359
kuparukriver_2019_WHONDRS-S19S_0047	8.5	sediment	52	4.26	0.23	53.2	4	Metatranscriptome Sediment	28577821979
plattekill_2019_WHONDRS-S19S_0052	20.3	sediment	8.5	0.49	0.09	83.8	2	Metatranscriptome Sediment	22078228356
southforkpolouse_2019_WHONDRS-S19S_0055	20.1	sediment	30	2.37	0.23	79	4	Metatranscriptome Sediment	25741145314
timsbranch_2019_WHONDRS-S19S_0057	25.3	sediment	4	7.47	0.43	67.6	2	Metatranscriptome Sediment	19016010154
augustacreek_2019_WHONDRS-S19S_0067	20.63	sediment	8	22.63	1.65	33.6	3	Metatranscriptome Sediment	20491592193
gordoncreek_2019_WHONDRS-S19S_0071	11.5	sediment	9	4.7	0.26	73.8	1	Metatranscriptome Sediment	18106534105
cartcreek_2019_WHONDRS-S19S_0073	16.9	sediment	32	8.57	0.48	51.2	1	Metatranscriptome Sediment	23492443472
columbiariver1_2019_WHONDRS-S19S_0075	11	sediment	28	0.59	0.11	94.1	8	Metatranscriptome Sediment	17524098619
riogrande_2019_WHONDRS-S19S_0080	22.7	sediment	10	0.56	0.07	91	7	Metatranscriptome Sediment	14899805135
