# Supplementary material for: Conserved environmental adaptations of stream microbiomes in the hyporheic zone across North America
Source: Microbiome. 2025 Dec 5;13:253. doi: 10.1186/s40168-025-02236-1 (PMC12690816; doi:10.1186/s40168-025-02236-1)
Supplement: Supplementary file 2 — Supplementary Material 1: Stach_et_al_2025_Supplememtary_information: Figure S1: Visualization of the statistical comparison of microbial energy metabolism in sediment and surface water, encoded by the metagenome and expressed by the metatranscriptome. Figure S2: Phylogenetic analysis of homologous genes annotated as methane monooxygenase (mmo) and ammonia monooxygenase (amo), respectively, to decipher the functional annotation of genes retrieved from river metagenomes. Figure S3: Phylogenetic analysis of homologous genes annotated as nitrate reductase (nar) and nitrite oxidoreductase (nxr), respectively, to decipher proper annotation of homologous genes from river ecosystems. Table S1: Statistical testing of environmental impact on gene expression of the microbial community structure in stream sediments. Figure S4 and S5: Significantly upregulated (S4) and downregulated (S5) genes with abs(LFC) > 1 and adj. p-value < 0.05 due to stream order increase. Supplementary Material 2: Table SI1: Meta information of metatranscriptomic and metagenomic samples used in this study. Table SI2: Information on MAGs analyzed in this study. Table SI3: Metagenomic datasets used for building the gene database. Table SI4: Gene identity of genes displayed in UpSetPlot (Figure 4B). Table SI5: List of up- and downregulated genes displayed in Figure 5. Table SI6: Metagenomic and metatranscriptomic counts of metabolic pathways displayed in Figure 2. Table SI7: DRAM distill classification of energy pathways. SI8: Supplementary data for phylogenetic analysis of homologous genes as displayed in Figures S2 and S3. Table SI9: Data on encoded and expressed nitrogen and sulfur pathways as support for Figure 3. [file 40168_2025_2236_MOESM1_ESM.zip › 40168_2025_2236_MOESM1_ESM_adapt 2/SI4_Upset_plot_interaction_counts_gene_annotation.tsv]

gene	Intersections	FunTaxDB_annotation
BRTMancosB2_idba_scaffold_fa_scaffold_12993_1	23
ES22_IMP_S_C01_127_177096_lcl_2	23	UniRef100_UPI00218222B9 photosystem II reaction center protein D1 n=1 Tax=Haslea avium TaxID=2018708 RepID=UPI00218222B9
ES22_IMP_S_C02_127_4827144_lcl_10	23	UniRef100_UPI002182591A photosystem II reaction center protein D1 n=1 Tax=Pleurosigma intermedium TaxID=197753 RepID=UPI002182591A
ES22_IMP_S_C03_127_4105693_lcl_3	23	UniRef100_A0A917Y5B5 Uncharacterized protein n=1 Tax=Oceanobacillus indicireducens TaxID=1004261 RepID=A0A917Y5B5_9BACI
ES22_IMP_S_C05_127_3088037_lcl_1	23	UniRef100_A0A2H4MP86 Photosystem II protein D1 n=3 Tax=Gomphoneis TaxID=1115525 RepID=A0A2H4MP86_9STRA
ES22_IMP_S_C05_127_4321965_lcl_1	23	UniRef100_UPI00218222B9 photosystem II reaction center protein D1 n=1 Tax=Haslea avium TaxID=2018708 RepID=UPI00218222B9
ES22_IMP_S_C06_127_5742296_lcl_1	23	UniRef100_A0A2V6MPF0 Uncharacterized protein n=1 Tax=Verrucomicrobiota bacterium TaxID=2026799 RepID=A0A2V6MPF0_UNCVE
ES22_IMP_S_C08_127_6738185_lcl_3	23	UniRef100_A0A494YQV6 RNAase n=4 Tax=Bacillales TaxID=1385 RepID=A0A494YQV6_9BACI
ES22_IMP_S_C08_127_8745564_lcl_1	23	UniRef100_A0A078BFX5 Uncharacterized protein n=1 Tax=Thiomonas sp. CB2 TaxID=554131 RepID=A0A078BFX5_9BURK
ES22_IMP_S_C11_127_8416289_lcl_1	23	UniRef100_A0A8F7Q024 Photosystem I P700 chlorophyll a apoprotein A1 n=2 Tax=Sar TaxID=2698737 RepID=A0A8F7Q024_9STRA
ES22_IMP_S_C13_127_507162_lcl_1	23	UniRef100_A0A023HAR0 Photosystem II protein D1 n=6 Tax=Cymbellales TaxID=97224 RepID=A0A023HAR0_9STRA
ES22_IMP_S_C13_127_9504745_lcl_1	23	UniRef100_UPI00197AE3E1 hypothetical protein n=1 Tax=Bifidobacterium bifidum TaxID=1681 RepID=UPI00197AE3E1
ES22_IMP_S_C14_127_6255392_lcl_2	23	UniRef100_A0A4C1WS45 Uncharacterized protein n=1 Tax=Eumeta variegata TaxID=151549 RepID=A0A4C1WS45_EUMVA
ES22_IMP_S_C20_127_8166118_lcl_1	23	UniRef100_UPI0018ED46AB hypothetical protein n=1 Tax=Chromobacterium sp. ASV5 TaxID=2795109 RepID=UPI0018ED46AB
ES22_IMP_S_C21_127_3314731_lcl_1	23	UniRef100_E1YDC4 Uncharacterized protein n=1 Tax=uncultured Desulfobacterium sp. TaxID=201089 RepID=E1YDC4_9BACT
ES22_IMP_S_C21_127_3727017_lcl_1	23	UniRef100_A0A2V6Q837 TonB-dependent receptor plug domain-containing protein n=1 Tax=Candidatus Rokubacteria bacterium TaxID=2053607 RepID=A0A2V6Q837_9BACT
ES22_IMP_S_C23_127_2654780_lcl_1	23	UniRef100_Q57H82 Cytoplasmic protein n=3 Tax=Enterobacteriaceae TaxID=543 RepID=Q57H82_SALCH
ES22_IMP_S_C25_127_6731982_lcl_1	23	UniRef100_A0A7S4S4L7 Photosystem II protein D1 n=1 Tax=Ditylum brightwellii TaxID=49249 RepID=A0A7S4S4L7_9STRA
ES22_IMP_S_C29_127_4469751_lcl_1	23	UniRef100_A0A381QKV7 RNAase n=1 Tax=marine metagenome TaxID=408172 RepID=A0A381QKV7_9ZZZZ
ES22_IMP_S_C32_127_1848834_lcl_1	23	UniRef100_A0A0K2VL77 Uncharacterized protein n=1 Tax=Lepeophtheirus salmonis TaxID=72036 RepID=A0A0K2VL77_LEPSM
ES22_IMP_S_C37_127_2915555_lcl_3	23	UniRef100_C6JSC5 Uncharacterized protein n=8 Tax=cellular organisms TaxID=131567 RepID=C6JSC5_SORBI
ES22_IMP_S_C41_127_11921682_lcl_2	23	UniRef100_A0A8F0WGV9 Photosystem II protein D1 n=2 Tax=Naviculales TaxID=38748 RepID=A0A8F0WGV9_9STRA
ES22_IMP_S_C44_127_4497636_lcl_24	23	UniRef100_UPI00197AE3E1 hypothetical protein n=1 Tax=Bifidobacterium bifidum TaxID=1681 RepID=UPI00197AE3E1
ES22_IMP_S_C44_127_8274639_lcl_1	23	UniRef100_A0A5Q4T3T3 Uncharacterized protein n=1 Tax=Streptomyces sp. t39 TaxID=1828156 RepID=A0A5Q4T3T3_9ACTN
ES22_IMP_S_C45_127_1862917_lcl_5	23	UniRef100_F3Y7G6 Photosystem II protein D1 n=1 Tax=Fistulifera solaris TaxID=1519565 RepID=F3Y7G6_FISSO
ES22_IMP_S_C45_127_6721619_lcl_1	23	UniRef100_A0A068J499 Photosystem II protein D1 n=1 Tax=Kryptoperidinium foliaceum TaxID=160619 RepID=A0A068J499_9DINO
ES22_IMP_S_C47_127_1235272_lcl_3	23	UniRef100_A0A1S2MAC8 Uncharacterized protein n=1 Tax=Anaerobacillus alkalidiazotrophicus TaxID=472963 RepID=A0A1S2MAC8_9BACI
ES22_IMP_S_C47_127_4446656_lcl_1	23	UniRef100_A0A1L7NZL7 Ribulose bisphosphate carboxylase large chain n=1 Tax=Durinskia capensis TaxID=400755 RepID=A0A1L7NZL7_9DINO
ES22_IMP_S_C55_127_239319_lcl_1	23	UniRef100_B1Y693 Intimin n=1 Tax=Leptothrix cholodnii (strain ATCC 51168 / LMG 8142 / SP-6) TaxID=395495 RepID=B1Y693_LEPCP
ES22_IMP_S_C56_127_12873159_lcl_4	23
ES22_IMP_S_C56_127_17116324_lcl_1	23	UniRef100_A0T0G9 Photosystem II protein D1 n=2 Tax=Phaeodactylum tricornutum TaxID=2850 RepID=PSBA_PHATC
ES22_IMP_S_C57_127_2744441_lcl_2	23	UniRef100_UPI00197AE3E1 hypothetical protein n=1 Tax=Bifidobacterium bifidum TaxID=1681 RepID=UPI00197AE3E1
ES22_IMP_S_C60_127_6546028_lcl_1	23	UniRef100_F3Y7G6 Photosystem II protein D1 n=1 Tax=Fistulifera solaris TaxID=1519565 RepID=F3Y7G6_FISSO
ES22_IMP_S_C62_127_1039_lcl_2	23
ES22_IMP_S_C64_127_5169267_lcl_1	23
N3_10_20_JGI_sa_scaffold_3674_1	23
NASQAN2010_127_final_contigs_fa_k121_217031_1	23	UniRef100_A6P026 Uncharacterized protein n=1 Tax=Pseudoflavonifractor capillosus ATCC 29799 TaxID=411467 RepID=A6P026_9FIRM
NASQAN2011_051_final_contigs_fa_k121_352498_5	23	UniRef100_A0A8J2ZPJ5 Uncharacterized protein n=1 Tax=Salipiger pallidus TaxID=1775170 RepID=A0A8J2ZPJ5_9RHOB
NASQAN2011_231_final_contigs_fa_k121_88617_1	23
NASQAN2011_236_final_contigs_fa_k121_106259_6	23	UniRef100_A0A7S2K1V7 Photosystem II protein D1 n=7 Tax=Eukaryota TaxID=2759 RepID=A0A7S2K1V7_9STRA
NASQAN2011_330_final_contigs_fa_k121_411752_3	23
NASQAN2011_429_final_contigs_fa_k121_23816_10	23	UniRef100_A0A068J4C2 Photosystem II protein D1 (Fragment) n=1 Tax=Kryptoperidinium foliaceum TaxID=160619 RepID=A0A068J4C2_9DINO
NASQAN2015_208_final_contigs_fa_k121_410593_1	23	UniRef100_A0A089VML6 Photosystem II CP43 reaction center protein n=8 Tax=Thalassiosirophycidae TaxID=33846 RepID=A0A089VML6_9STRA
S1_50_60_OSU_scaffold_18778_1	23	UniRef100_A0A2Z6ES84 Uncharacterized protein n=1 Tax=Mycoavidus cysteinexigens TaxID=1553431 RepID=A0A2Z6ES84_9BURK
arikareeriver_2019_sw_WHONDRS_S19S_0023_final_contigs_fa_k121_254202_1	23	UniRef100_A0A803JXA3 Uncharacterized protein n=2 Tax=Tetrapoda TaxID=32523 RepID=A0A803JXA3_XENTR
assiniboineriver_2019_sw_WHONDRS_S19S_0005_final_contigs_fa_k121_782001_1	23	UniRef100_C2ET24 Uncharacterized protein n=2 Tax=Bacteria TaxID=2 RepID=C2ET24_9LACO
blackwarrior_2019_sw_WHONDRS_S19S_0021_final_contigs_fa_k121_496371_6	23	UniRef100_K0SBX2 Uncharacterized protein n=1 Tax=Thalassiosira oceanica TaxID=159749 RepID=K0SBX2_THAOC
cartcreek_2019_sed_WHONDRS_S19S_0073_MG_assembly_contigs_fasta_scaffold_4063_c1_2	23	UniRef100_A0A9N7CFN2 Uncharacterized protein n=1 Tax=Komagataeibacter nataicola TaxID=265960 RepID=A0A9N7CFN2_9PROT
cobbmillcreek_2019_sed_WHONDRS_S19S_0090_MG_assembly_contigs_fasta_scaffold_12539_c1_2	23	UniRef100_A0A8T2RHN4 Transcription factor n=1 Tax=Ceratopteris richardii TaxID=49495 RepID=A0A8T2RHN4_CERRI
columbia_2019_sed_WHONDRS_S19S_0074_MG_assembly_contigs_fasta_scaffold_5570_c1_1	23
columbiariver1_2019_sed_WHONDRS_S19S_0075_MG_assembly_contigs_fasta_scaffold_3023_c1_3	23
columbiariver1_2019_sed_WHONDRS_S19S_0075_MG_assembly_contigs_fasta_scaffold_9652_c1_1	23	UniRef100_A0A8H2SID1 Photosystem II CP47 reaction center protein n=1 Tax=Nitzschia inconspicua TaxID=303405 RepID=A0A8H2SID1_9STRA
columbiariver2_2019_sw_WHONDRS_S19S_0076_final_contigs_fa_k121_1146249_3	23
crookedriver_2019_sed_WHONDRS_S19S_0041_MG_assembly_contigs_fasta_scaffold_14330_c1_2	23	UniRef100_C6JSC5 Uncharacterized protein n=8 Tax=cellular organisms TaxID=131567 RepID=C6JSC5_SORBI
crookedriver_2019_sed_WHONDRS_S19S_0041_MG_assembly_contigs_fasta_scaffold_6692_c2_2	23	UniRef100_A0A919ZPK3 Uncharacterized protein n=2 Tax=Paenibacillus TaxID=44249 RepID=A0A919ZPK3_9BACL
eastriver_2019_sw_WHONDRS_S19S_0100_final_contigs_fa_k121_1388578_1	23
erpe_2018_pw_18hr_WHONDRS-PP48-000091_B_k121_1286025_2	23	UniRef100_A0A124FHW0 Uncharacterized protein n=1 Tax=Thermococcus sp. 40_45 TaxID=1641381 RepID=A0A124FHW0_9EURY
erpe_2018_pw_24hr_WHONDRS-PP48-000093_B_k121_140279_1	23	UniRef100_A0A645AMY5 Uncharacterized protein n=1 Tax=bioreactor metagenome TaxID=1076179 RepID=A0A645AMY5_9ZZZZ
erpe_2018_pw_42hr_WHONDRS-PP48-000099_B_k121_133020_1	23	UniRef100_A0A078BFX5 Uncharacterized protein n=1 Tax=Thiomonas sp. CB2 TaxID=554131 RepID=A0A078BFX5_9BURK
erpe_2018_pw_42hr_WHONDRS-PP48-000099_B_k121_492013_2	23
erpe_2018_sw_12hr_WHONDRS-SW48-000089_B_k121_206638_2	23	UniRef100_A0A2Y0QZH5 Uncharacterized protein n=6 Tax=Enterobacteriaceae TaxID=543 RepID=A0A2Y0QZH5_ECOLX
erpe_2018_sw_21hr_WHONDRS-SW48-000092_B_k121_419386_1	23	UniRef100_A0A257MAP3 Uncharacterized protein n=1 Tax=Methanosaeta sp. NSP1 TaxID=1917472 RepID=A0A257MAP3_9EURY
erpe_2018_sw_24hr_WHONDRS-SW48-000093_B_k121_47237_3	23	UniRef100_A0A9D9PYB5 Uncharacterized protein n=1 Tax=candidate division NC10 bacterium TaxID=2072417 RepID=A0A9D9PYB5_9BACT
erpe_2018_sw_45hr_WHONDRS-SW48-000100_B_k121_45307_1	23	UniRef100_A0A257MCS2 Uncharacterized protein n=1 Tax=Methanosaeta sp. NSP1 TaxID=1917472 RepID=A0A257MCS2_9EURY
flintriver_2019_sed_WHONDRS_S19S_0015_MG_assembly_contigs_fasta_scaffold_54579_c1_2	23
flintriver_2019_sw_WHONDRS_S19S_0015_final_contigs_fa_k121_2274199_1	23
greatmiami_2019_sw_WHONDRS_S19S_0099_final_contigs_fa_k121_1991180_4	23	UniRef100_A0A089VHB1 Photosystem II protein D1 n=2 Tax=unclassified Cyclotella TaxID=2644619 RepID=A0A089VHB1_9STRA
jordanrivershai3_2019_sw_WHONDRS_S19S_0058_final_contigs_fa_k121_625601_1	23	UniRef100_A0A2Z6ES84 Uncharacterized protein n=1 Tax=Mycoavidus cysteinexigens TaxID=1553431 RepID=A0A2Z6ES84_9BURK
jordanrivershai4_2019_sw_WHONDRS_S19S_0058_final_contigs_fa_k121_211656_1	23	UniRef100_A0A257MAP3 Uncharacterized protein n=1 Tax=Methanosaeta sp. NSP1 TaxID=1917472 RepID=A0A257MAP3_9EURY
jordanrivershai5_2019_sw_WHONDRS_S19S_0058_final_contigs_fa_k121_1341423_5	23	UniRef100_A0A0D6B8G7 Uncharacterized protein n=1 Tax=Rhodovulum sulfidophilum TaxID=35806 RepID=A0A0D6B8G7_RHOSU
king_2019_sw_WHONDRS_S19S_0016_final_contigs_fa_k121_113742_1	23	UniRef100_A0A2R5F719 Chromosome partition protein Smc n=1 Tax=Novimethylophilus kurashikiensis TaxID=1825523 RepID=A0A2R5F719_9PROT
lajara_2019_sw_WHONDRS_S19S_0034_final_contigs_fa_k121_308955_1	23	UniRef100_A0A0A8JGT7 Uncharacterized protein n=1 Tax=Bacillus sp. (strain OxB-1) TaxID=98228 RepID=A0A0A8JGT7_BACSX
littlewolfcreek_2019_sw_WHONDRS_S19S_0078_final_contigs_fa_k121_264998_1	23
littlewolfcreek_2019_sw_WHONDRS_S19S_0078_final_contigs_fa_k121_437364_1	23	UniRef100_R7KQW1 Uncharacterized protein n=1 Tax=Sutterella sp. CAG:521 TaxID=1262977 RepID=R7KQW1_9BURK
logan2_2019_sed_WHONDRS_S19S_0098_final_contigs_fa_k121_184944_1	23	UniRef100_UPI00197AE3E1 hypothetical protein n=1 Tax=Bifidobacterium bifidum TaxID=1681 RepID=UPI00197AE3E1
logan2_2019_sed_WHONDRS_S19S_0098_final_contigs_fa_k121_1978098_2	23
logan2_2019_sed_WHONDRS_S19S_0098_final_contigs_fa_k121_461675_1	23	UniRef100_W8JDK1 Ribulose bisphosphate carboxylase large chain n=4 Tax=root TaxID=1 RepID=W8JDK1_9STRA 1
marshallgulch_2019_sed_WHONDRS_S19S_0035_final_contigs_fa_k121_1110581_3	23	UniRef100_A0A2L2Y7J1 Uncharacterized protein (Fragment) n=2 Tax=Parasteatoda tepidariorum TaxID=114398 RepID=A0A2L2Y7J1_PARTP
marshallgulch_2019_sed_WHONDRS_S19S_0035_final_contigs_fa_k121_368527_2	23	UniRef100_UPI00197AE3E1 hypothetical protein n=1 Tax=Bifidobacterium bifidum TaxID=1681 RepID=UPI00197AE3E1
marshallgulch_2019_sw_WHONDRS_S19S_0035_final_contigs_fa_k121_1405152_1	23	UniRef100_A0A0V0H990 Putative ovule protein (Fragment) n=1 Tax=Solanum chacoense TaxID=4108 RepID=A0A0V0H990_SOLCH
marthacreek_2019_sed_WHONDRS_S19S_0030_MG_assembly_contigs_fasta_scaffold_1961_c1_1	23	UniRef100_A0A6M3WDN8 Photosystem II D2 protein n=3 Tax=Corallinoideae TaxID=48611 RepID=A0A6M3WDN8_COROI
nfkcasparcreek_2019_sw_WHONDRS_S19S_0069_final_contigs_fa_k121_111751_1	23	UniRef100_A0A2Z6ES84 Uncharacterized protein n=1 Tax=Mycoavidus cysteinexigens TaxID=1553431 RepID=A0A2Z6ES84_9BURK
orco_2019_sw_WHONDRS_S19S_0096_final_contigs_fa_k121_1682688_5	23	UniRef100_A0A410D2N4 Photosystem II protein D1 n=1 Tax=Pseudellipsoidion edaphicum TaxID=1431838 RepID=A0A410D2N4_9STRA
pamunkeyriver_2019_sw_WHONDRS_S19S_0054_final_contigs_fa_k121_1512249_1	23
plattekill_2019_sed_WHONDRS_S19S_0052_MG_assembly_contigs_fasta_scaffold_3274_c1_2	23	UniRef100_A0A2T5P4F4 TonB-dependent receptor plug domain-containing protein n=1 Tax=Chromobacterium haemolyticum TaxID=394935 RepID=A0A2T5P4F4_9NEIS
poseycreek_2019_sed_WHONDRS_S19S_0013_MG_assembly_contigs_fasta_scaffold_549_c1_2	23	UniRef100_A0A7S1V9C0 Uncharacterized protein n=1 Tax=Grammatophora oceanica TaxID=210454 RepID=A0A7S1V9C0_9STRA
pringlecreek_2019_sed_WHONDRS_S19S_0025_MG_assembly_contigs_fasta_scaffold_14009_c1_1	23	UniRef100_A0A2L2Y7J1 Uncharacterized protein (Fragment) n=2 Tax=Parasteatoda tepidariorum TaxID=114398 RepID=A0A2L2Y7J1_PARTP
providencecreek_2019_sw_WHONDRS_S19S_0007_final_contigs_fa_k121_277177_1	23	UniRef100_A0A3M1F3P6 Uncharacterized protein n=1 Tax=Candidatus Woesearchaeota archaeon TaxID=2026803 RepID=A0A3M1F3P6_9ARCH
redbuttecreek_2019_sw_WHONDRS_S19S_0029_final_contigs_fa_k121_188108_1	23	UniRef100_A0A7N2N7C3 Uncharacterized protein n=1 Tax=Quercus lobata TaxID=97700 RepID=A0A7N2N7C3_QUELO
southforkpolouse_2019_sw_WHONDRS_S19S_0055_final_contigs_fa_k121_346120_2	23	UniRef100_A0A0P5Z1V3 Uncharacterized protein n=1 Tax=Daphnia magna TaxID=35525 RepID=A0A0P5Z1V3_9CRUS
stroublescreek_2019_sw_WHONDRS_S19S_0089_final_contigs_fa_k121_342867_1	23
teakettle_2019_sw_WHONDRS_S19S_0008_final_contigs_fa_k121_616936_6	23	UniRef100_B5M6G9 Tumor differentially expressed protein n=1 Tax=Cyriopagopus schmidti TaxID=29017 RepID=B5M6G9_CYRSC
umpqua_2019_sw_WHONDRS_S19S_0079_final_contigs_fa_k121_1524259_1	23	UniRef100_Q1KVU8 Photosystem II protein D1 n=2 Tax=Tetradesmus obliquus TaxID=3088 RepID=PSBA_TETOB
watershed01_2019_sed_WHONDRS_S19S_0068_MG_assembly_contigs_fasta_scaffold_45982_c1_2	23	UniRef100_A9HWY6 Uncharacterized protein n=1 Tax=Bordetella petrii (strain ATCC BAA-461 / DSM 12804 / CCUG 43448) TaxID=340100 RepID=A9HWY6_BORPD
watershed3_2019_sed_WHONDRS_S19S_0084_MG_assembly_contigs_fasta_scaffold_22935_c1_1	23	UniRef100_A0A0J8B2C0 Uncharacterized protein (Fragment) n=1 Tax=Beta vulgaris subsp. vulgaris TaxID=3555 RepID=A0A0J8B2C0_BETVV
weststlouiscreek_2019_sw_WHONDRS_S19S_0027_final_contigs_fa_k121_296937_1	23	UniRef100_R7KQW1 Uncharacterized protein n=1 Tax=Sutterella sp. CAG:521 TaxID=1262977 RepID=R7KQW1_9BURK
BRTMancosC3_idba_scaffold_fa_scaffold_403_1	22
BRTMancosD4_idba_scaffold_fa_scaffold_157705_1	22
BRTMancosPB2_idba_scaffold_fa_scaffold_2839_2	22	UniRef100_A4EB57 Uncharacterized protein n=1 Tax=Collinsella aerofaciens (strain ATCC 25986 / DSM 3979 / JCM 10188 / KCTC 3647 / NCTC 11838 / VPI 1003) TaxID=411903 RepID=A4EB57_COLAA
BRTMancosPB_idba_scaffold_fa_scaffold_2702_1	22	UniRef100_H3KE16 Uncharacterized protein n=1 Tax=Sutterella parvirubra YIT 11816 TaxID=762967 RepID=H3KE16_9BURK
ES22_IMP_S_C01_127_8073985_lcl_1	22	UniRef100_A0T0L2 Photosystem I iron-sulfur center n=13 Tax=Bacillariophyta TaxID=2836 RepID=PSAC_PHATC
ES22_IMP_S_C03_127_8243218_lcl_4	22	UniRef100_A0A0P1A688 Uncharacterized protein n=1 Tax=Plasmopara halstedii TaxID=4781 RepID=A0A0P1A688_PLAHL
ES22_IMP_S_C05_127_7200215_lcl_2	22	UniRef100_A0A3G2CK65 Integron gene cassette protein n=1 Tax=uncultured bacterium TaxID=77133 RepID=A0A3G2CK65_9BACT
ES22_IMP_S_C07_127_2252871_lcl_3	22	UniRef100_A0A101M7Y3 Uncharacterized protein (Fragment) n=1 Tax=Penicillium freii TaxID=48697 RepID=A0A101M7Y3_9EURO
ES22_IMP_S_C07_127_9297983_lcl_1	22	UniRef100_A0A1Z3GBX9 Ribulose bisphosphate carboxylase large chain (Fragment) n=1 Tax=Nitzschia dubiiformis TaxID=515482 RepID=A0A1Z3GBX9_9STRA
ES22_IMP_S_C12_127_2568259_lcl_1	22	UniRef100_D0RFT1 Uncharacterized protein n=1 Tax=Brucella sp. F5/99 TaxID=437701 RepID=D0RFT1_9HYPH
ES22_IMP_S_C14_127_8386439_lcl_7	22
ES22_IMP_S_C14_127_842911_lcl_3	22	UniRef100_A0A061S128 Uncharacterized protein n=1 Tax=Tetraselmis sp. GSL018 TaxID=582737 RepID=A0A061S128_9CHLO
ES22_IMP_S_C15_127_1531148_lcl_2	22	UniRef100_A0A1C5P3A7 RNAase n=1 Tax=uncultured Clostridium sp. TaxID=59620 RepID=A0A1C5P3A7_9CLOT
ES22_IMP_S_C18_127_4866376_lcl_1	22
ES22_IMP_S_C19_127_2208090_lcl_1	22	UniRef100_A0A4U5N899 Uncharacterized protein n=1 Tax=Populus alba TaxID=43335 RepID=A0A4U5N899_POPAL
ES22_IMP_S_C21_127_1117928_lcl_1	22	UniRef100_A0A257NFK8 Ammonia monooxygenase subunit B n=1 Tax=Methylococcaceae bacterium NSO1 TaxID=1917483 RepID=A0A257NFK8_9GAMM
ES22_IMP_S_C21_127_1405551_lcl_1	22	UniRef100_D4BZA5 Uncharacterized protein n=1 Tax=Providencia rettgeri DSM 1131 TaxID=521000 RepID=D4BZA5_PRORE
ES22_IMP_S_C23_127_1705003_lcl_1	22	UniRef100_UPI001EDE947F photosystem II cytochrome b559 alpha subunit n=1 Tax=Thalassionema bacillare TaxID=426664 RepID=UPI001EDE947F
ES22_IMP_S_C25_127_4160263_lcl_2	22
ES22_IMP_S_C26_127_4374015_lcl_4	22
ES22_IMP_S_C26_127_6656743_lcl_1	22	UniRef100_E0XQM4 Uncharacterized protein n=1 Tax=uncultured gamma proteobacterium HF0010_05D02 TaxID=710978 RepID=E0XQM4_9GAMM
ES22_IMP_S_C27_127_3739364_lcl_1	22	UniRef100_A0A2L2Y7J1 Uncharacterized protein (Fragment) n=2 Tax=Parasteatoda tepidariorum TaxID=114398 RepID=A0A2L2Y7J1_PARTP
ES22_IMP_S_C29_127_642665_lcl_1	22	UniRef100_A0A7Y4LBK1 Uncharacterized protein n=1 Tax=Pelistega europaea TaxID=106147 RepID=A0A7Y4LBK1_9BURK
ES22_IMP_S_C32_127_6118492_lcl_2	22	UniRef100_K1JJS6 Uncharacterized protein n=2 Tax=cellular organisms TaxID=131567 RepID=K1JJS6_9GAMM
ES22_IMP_S_C34_127_1331790_lcl_3	22	UniRef100_A0A7Y4LBK1 Uncharacterized protein n=1 Tax=Pelistega europaea TaxID=106147 RepID=A0A7Y4LBK1_9BURK
ES22_IMP_S_C34_127_979457_lcl_1	22	UniRef100_F3Y7G6 Photosystem II protein D1 n=1 Tax=Fistulifera solaris TaxID=1519565 RepID=F3Y7G6_FISSO
ES22_IMP_S_C36_127_10306090_lcl_3	22	UniRef100_A0A068J4C2 Photosystem II protein D1 (Fragment) n=1 Tax=Kryptoperidinium foliaceum TaxID=160619 RepID=A0A068J4C2_9DINO
ES22_IMP_S_C36_127_6959098_lcl_1	22
ES22_IMP_S_C38_127_3406182_lcl_1	22	UniRef100_A0T0G9 Photosystem II protein D1 n=2 Tax=Phaeodactylum tricornutum TaxID=2850 RepID=PSBA_PHATC
ES22_IMP_S_C39_127_14297117_lcl_3	22	UniRef100_F3Y7G6 Photosystem II protein D1 n=1 Tax=Fistulifera solaris TaxID=1519565 RepID=F3Y7G6_FISSO
ES22_IMP_S_C39_127_2859989_lcl_1	22
ES22_IMP_S_C39_127_4842015_lcl_1	22	UniRef100_A0A830GSH4 Transposase n=1 Tax=Halomicroarcula pellucida TaxID=1427151 RepID=A0A830GSH4_9EURY
ES22_IMP_S_C40_127_448165_lcl_1	22	UniRef100_A0A951Q6I3 Photosystem II q(B) protein n=1 Tax=Mojavia pulchra JT2-VF2 TaxID=287848 RepID=A0A951Q6I3_9NOST
ES22_IMP_S_C41_127_12618582_lcl_3	22	UniRef100_A0A965QTE8 Uncharacterized protein n=1 Tax=Planctomycetia bacterium TaxID=2052181 RepID=A0A965QTE8_9BACT
ES22_IMP_S_C41_127_1889769_lcl_1	22	UniRef100_A0A822ZWT4 Uncharacterized protein n=1 Tax=Nelumbo nucifera TaxID=4432 RepID=A0A822ZWT4_NELNU
ES22_IMP_S_C41_127_8428613_lcl_2	22	UniRef100_M2VRT6 Secreted protein n=1 Tax=Galdieria sulphuraria TaxID=130081 RepID=M2VRT6_GALSU
ES22_IMP_S_C43_127_3297120_lcl_7	22	UniRef100_A0A8F7KWZ2 Photosystem II protein D1 n=2 Tax=Bacillariaceae TaxID=33852 RepID=A0A8F7KWZ2_9STRA
ES22_IMP_S_C46_127_4029528_lcl_2	22	UniRef100_B5H5N2 Uncharacterized protein n=1 Tax=Streptomyces pristinaespiralis (strain ATCC 25486 / DSM 40338 / CBS 914.69 / JCM 4507 / NBRC 13074 / NRRL 2958 / 5647) TaxID=457429 RepID=B5H5N2_STRE2
ES22_IMP_S_C48_127_1422149_lcl_2	22	UniRef100_U5U8B3 Uncharacterized protein n=1 Tax=Chlorella sp. ArM0029B TaxID=1415603 RepID=U5U8B3_9CHLO
ES22_IMP_S_C48_127_2396836_lcl_3	22	UniRef100_A0A024FXH0 Uncharacterized protein n=1 Tax=Albugo candida TaxID=65357 RepID=A0A024FXH0_9STRA
ES22_IMP_S_C49_127_10424345_lcl_1	22	UniRef100_A0A177WXG7 Uncharacterized protein n=1 Tax=Batrachochytrium dendrobatidis (strain JEL423) TaxID=403673 RepID=A0A177WXG7_BATDL
ES22_IMP_S_C49_127_12649497_lcl_2	22	UniRef100_UPI00220A09EC ribulose-1,5-bisphosphate carboxylase/oxygenase small subunit n=1 Tax=Gomphonema parvulum TaxID=97227 RepID=UPI00220A09EC
ES22_IMP_S_C51_127_12688507_lcl_1	22	UniRef100_A0A383DI56 RNAase (Fragment) n=1 Tax=marine metagenome TaxID=408172 RepID=A0A383DI56_9ZZZZ
ES22_IMP_S_C55_127_2475030_lcl_1	22	UniRef100_A0A9D4RU02 Uncharacterized protein n=2 Tax=Dreissena polymorpha TaxID=45954 RepID=A0A9D4RU02_DREPO
ES22_IMP_S_C55_127_7620855_lcl_1	22
ES22_IMP_S_C56_127_6946343_lcl_1	22	UniRef100_F0YB57 Uncharacterized protein (Fragment) n=1 Tax=Aureococcus anophagefferens TaxID=44056 RepID=F0YB57_AURAN
ES22_IMP_S_C58_127_303302_lcl_1	22	UniRef100_A0A6A3IDA8 Pectate lyase n=3 Tax=Oomycota TaxID=4762 RepID=A0A6A3IDA8_9STRA
ES22_IMP_S_C60_127_3086066_lcl_2	22
ES22_IMP_S_C60_127_4068417_lcl_1	22
ES22_IMP_S_C61_127_4903896_lcl_5	22	UniRef100_A0A068J499 Photosystem II protein D1 n=1 Tax=Kryptoperidinium foliaceum TaxID=160619 RepID=A0A068J499_9DINO
ES22_IMP_S_C62_127_1162124_lcl_2	22	UniRef100_UPI00105604C2 hypothetical protein n=1 Tax=Klebsiella pneumoniae TaxID=573 RepID=UPI00105604C2
ES22_IMP_S_C62_127_2940037_lcl_1	22	UniRef100_A0A8F7KWZ2 Photosystem II protein D1 n=2 Tax=Bacillariaceae TaxID=33852 RepID=A0A8F7KWZ2_9STRA
N3_0_10_JGI_sa_scaffold_25_11	22	UniRef100_A9PE47 Uncharacterized protein n=8 Tax=Magnoliopsida TaxID=3398 RepID=A9PE47_POPTR
N3_50_60_JGI_sa_scaffold_629_2	22	UniRef100_M4ZFA2 Uncharacterized protein n=1 Tax=Bradyrhizobium oligotrophicum S58 TaxID=1245469 RepID=M4ZFA2_9BRAD
N3_50_60_OSU_sa_scaffold_22817_1	22	UniRef100_A0A2L2Y7J1 Uncharacterized protein (Fragment) n=2 Tax=Parasteatoda tepidariorum TaxID=114398 RepID=A0A2L2Y7J1_PARTP
NASQAN2010_233_final_contigs_fa_k121_40168_1	22	UniRef100_K1JJS6 Uncharacterized protein n=2 Tax=cellular organisms TaxID=131567 RepID=K1JJS6_9GAMM
NASQAN2011_177_final_contigs_fa_k121_747046_2	22	UniRef100_Q57H82 Cytoplasmic protein n=3 Tax=Enterobacteriaceae TaxID=543 RepID=Q57H82_SALCH
NASQAN2011_188_final_contigs_fa_k121_55132_1	22	UniRef100_A0A6A3IDA8 Pectate lyase n=3 Tax=Oomycota TaxID=4762 RepID=A0A6A3IDA8_9STRA
NASQAN2011_188_final_contigs_fa_k121_676175_1	22	UniRef100_A0A0R3RDP4 Uncharacterized protein n=1 Tax=Brugia timori TaxID=42155 RepID=A0A0R3RDP4_9BILA
NASQAN2011_231_final_contigs_fa_k121_913640_3	22	UniRef100_A0A2P0QNN5 Methane monooxygenase subunit C n=1 Tax=uncultured bacterium TaxID=77133 RepID=A0A2P0QNN5_9BACT
NASQAN2011_250_final_contigs_fa_k121_432203_4	22	UniRef100_A7B8Q3 Uncharacterized protein n=1 Tax=Schaalia odontolytica ATCC 17982 TaxID=411466 RepID=A7B8Q3_9ACTO
NASQAN2011_256_final_contigs_fa_k121_217169_2	22	UniRef100_UPI00105604C2 hypothetical protein n=1 Tax=Klebsiella pneumoniae TaxID=573 RepID=UPI00105604C2
NASQAN2011_333_final_contigs_fa_k121_139637_1	22	UniRef100_A0A1Y0GC30 Uncharacterized protein n=1 Tax=Sulfuriferula sp. AH1 TaxID=1985873 RepID=A0A1Y0GC30_9PROT
NASQAN2014_185_final_contigs_fa_k121_104720_2	22	UniRef100_A0A9D9PYB5 Uncharacterized protein n=1 Tax=candidate division NC10 bacterium TaxID=2072417 RepID=A0A9D9PYB5_9BACT
NASQAN2014_193_final_contigs_fa_k121_654000_1	22	UniRef100_A0A081BFL1 Conserved protein n=1 Tax=Tepidicaulis marinus TaxID=1333998 RepID=A0A081BFL1_9HYPH
NASQAN2015_031_final_contigs_fa_k121_216936_1	22	UniRef100_A0A0Q9YUU9 RNAase n=1 Tax=Candidatus Berkiella aquae TaxID=295108 RepID=A0A0Q9YUU9_9COXI
NASQAN2015_172_final_contigs_fa_k121_342107_1	22	UniRef100_A0A9D9PYB5 Uncharacterized protein n=1 Tax=candidate division NC10 bacterium TaxID=2072417 RepID=A0A9D9PYB5_9BACT
NASQAN2016_083_final_contigs_fa_k121_272762_2	22	UniRef100_A0A4V6T3X3 Uncharacterized protein n=1 Tax=Musa balbisiana TaxID=52838 RepID=A0A4V6T3X3_MUSBA
S23_30_40_co_scaffold_4756_1	22	UniRef100_A0A4V6T3X3 Uncharacterized protein n=1 Tax=Musa balbisiana TaxID=52838 RepID=A0A4V6T3X3_MUSBA
Yukon_2004_1_final_contigs_fa_k121_739146_5	22	UniRef100_A0A8X6QNW4 Uncharacterized protein n=1 Tax=Nephila pilipes TaxID=299642 RepID=A0A8X6QNW4_NEPPI
assiniboineriver_2019_sw_WHONDRS_S19S_0005_final_contigs_fa_k121_1390212_1	22	UniRef100_A0A0D6B8G7 Uncharacterized protein n=1 Tax=Rhodovulum sulfidophilum TaxID=35806 RepID=A0A0D6B8G7_RHOSU
blackearthcreek_2019_sw_WHONDRS_S19S_0061_final_contigs_fa_k121_1175105_1	22	UniRef100_A0A2T5LKN2 Uncharacterized protein n=1 Tax=Aspergillus ochraceoroseus IBT 24754 TaxID=1392256 RepID=A0A2T5LKN2_9EURO
cachelapoudre_2019_sed_WHONDRS_S19S_0077_MG_assembly_contigs_fasta_scaffold_104514_c1_2	22	UniRef100_A0A2Z6ES84 Uncharacterized protein n=1 Tax=Mycoavidus cysteinexigens TaxID=1553431 RepID=A0A2Z6ES84_9BURK
cartcreek_2019_sed_WHONDRS_S19S_0073_MG_assembly_contigs_fasta_scaffold_13990_c1_1	22	UniRef100_A0A1B2YPM4 Uncharacterized protein n=1 Tax=uncultured bacterium TaxID=77133 RepID=A0A1B2YPM4_9BACT
cartcreek_2019_sed_WHONDRS_S19S_0073_MG_assembly_contigs_fasta_scaffold_3275_c1_1	22	UniRef100_A0A382RXT4 Uncharacterized protein (Fragment) n=1 Tax=marine metagenome TaxID=408172 RepID=A0A382RXT4_9ZZZZ
cobbmillcreek_2019_sed_WHONDRS_S19S_0090_MG_assembly_contigs_fasta_scaffold_9592_c1_4	22	UniRef100_A0A4V0X9L5 TonB-dependent receptor plug domain-containing protein n=1 Tax=Nitrosomonadaceae bacterium TaxID=2026767 RepID=A0A4V0X9L5_9PROT
columbiariver2_2019_sed_WHONDRS_S19S_0076_MG_assembly_contigs_fasta_scaffold_1587_c1_3	22	UniRef100_A0A8J3XWD9 DUF397 domain-containing protein n=1 Tax=Planotetraspora silvatica TaxID=234614 RepID=A0A8J3XWD9_9ACTN
columbiariver2_2019_sed_WHONDRS_S19S_0076_MG_assembly_contigs_fasta_scaffold_5156_c1_1	22	UniRef100_A0A5Q0TZN0 Photosystem I P700 chlorophyll a apoprotein A2 n=1 Tax=Fragilariopsis cylindrus TaxID=186039 RepID=A0A5Q0TZN0_9STRA
crookedriver_2019_sed_WHONDRS_S19S_0041_MG_assembly_contigs_fasta_scaffold_48344_c1_2	22	UniRef100_A0A382RXT4 Uncharacterized protein (Fragment) n=1 Tax=marine metagenome TaxID=408172 RepID=A0A382RXT4_9ZZZZ
deadrun_2019_sw_WHONDRS_S19S_0006_final_contigs_fa_k121_111216_1	22	UniRef100_A0A846CN20 Uncharacterized protein n=1 Tax=Moorena sp. SIO2C4 TaxID=2607824 RepID=A0A846CN20_9CYAN
erpe_2018_pw_12hr_WHONDRS-PP48-000089_B_k121_1188313_1	22	UniRef100_A0A498H7X7 Uncharacterized protein n=2 Tax=unclassified Methanohalophilus TaxID=2636082 RepID=A0A498H7X7_9EURY
erpe_2018_pw_24hr_WHONDRS-PP48-000093_B_k121_478440_3	22	UniRef100_A0A139BUH4 Cold-shock DNA-binding domain protein n=7 Tax=Betaproteobacteria TaxID=28216 RepID=A0A139BUH4_9PROT
erpe_2018_pw_27hr_WHONDRS-PP48-000094_B_k121_703387_1	22	UniRef100_A0A0F8DAT1 Uncharacterized protein n=1 Tax=Methanosarcina sp. 2.H.T.1A.15 TaxID=1483596 RepID=A0A0F8DAT1_9EURY
erpe_2018_pw_9hr_WHONDRS-PP48-000088_B_k121_635657_1	22	UniRef100_A0A4V6T3X3 Uncharacterized protein n=1 Tax=Musa balbisiana TaxID=52838 RepID=A0A4V6T3X3_MUSBA
erpe_2018_sw_0hr_WHONDRS-SW48-000085_B_k121_46929_9	22	UniRef100_W4M019 Uncharacterized protein n=1 Tax=Entotheonella factor TaxID=1429438 RepID=W4M019_ENTF1
erpe_2018_sw_15hr_WHONDRS-SW48-000090_B_k121_444422_1	22
erpe_2018_sw_30hr_WHONDRS-SW48-000095_B_k121_315182_1	22	UniRef100_A0A975FDR9 Uncharacterized protein n=1 Tax=Coxiella endosymbiont of Amblyomma nuttalli TaxID=2749996 RepID=A0A975FDR9_9COXI
erpe_2018_sw_33hr_WHONDRS-SW48-000096_B_k121_433252_2	22
erpe_2018_sw_9hr_WHONDRS-SW48-000088_B_k121_269324_1	22	UniRef100_A0A6P2D0B1 Uncharacterized protein n=1 Tax=Gemmata massiliana TaxID=1210884 RepID=A0A6P2D0B1_9BACT
farmington_2019_sed_WHONDRS_S19S_0053_MG_assembly_contigs_fasta_scaffold_3827_c1_3	22	UniRef100_Q57H82 Cytoplasmic protein n=3 Tax=Enterobacteriaceae TaxID=543 RepID=Q57H82_SALCH
flintriver_2019_sed_WHONDRS_S19S_0015_MG_assembly_contigs_fasta_scaffold_45048_c1_1	22	UniRef100_A0A965QTE8 Uncharacterized protein n=1 Tax=Planctomycetia bacterium TaxID=2052181 RepID=A0A965QTE8_9BACT
flintriver_2019_sw_WHONDRS_S19S_0015_final_contigs_fa_k121_2598991_3	22	UniRef100_A0A3G2CK65 Integron gene cassette protein n=1 Tax=uncultured bacterium TaxID=77133 RepID=A0A3G2CK65_9BACT
gunnisonriver_2019_sed_WHONDRS_S19S_0062_MG_assembly_contigs_fasta_scaffold_27350_c1_1	22	UniRef100_A0A381QKV7 RNAase n=1 Tax=marine metagenome TaxID=408172 RepID=A0A381QKV7_9ZZZZ
gunnisonriver_2019_sed_WHONDRS_S19S_0062_MG_assembly_contigs_fasta_scaffold_31186_c1_1	22
gunnisonriver_2019_sw_WHONDRS_S19S_0062_final_contigs_fa_k121_1700088_1	22	UniRef100_A0A154BV14 RNAase n=1 Tax=Anaerosporomusa subterranea TaxID=1794912 RepID=A0A154BV14_ANASB
jordanrivershai1_2019_sw_WHONDRS_S19S_0058_final_contigs_fa_k121_1864978_1	22	UniRef100_A0A645DVC7 Uncharacterized protein n=1 Tax=bioreactor metagenome TaxID=1076179 RepID=A0A645DVC7_9ZZZZ
jordanrivershai6_2019_sw_WHONDRS_S19S_0058_final_contigs_fa_k121_1647908_2	22	UniRef100_F0X5S6 Uncharacterized protein n=1 Tax=Cryptosporidium parvum TaxID=5807 RepID=F0X5S6_CRYPV
king_2019_sed_WHONDRS_S19S_0016_MG_assembly_contigs_fasta_scaffold_6529_c1_1	22	UniRef100_A0A0D6B8G7 Uncharacterized protein n=1 Tax=Rhodovulum sulfidophilum TaxID=35806 RepID=A0A0D6B8G7_RHOSU
lajara_2019_sw_WHONDRS_S19S_0034_final_contigs_fa_k121_105302_1	22	UniRef100_A0A2Z6ES84 Uncharacterized protein n=1 Tax=Mycoavidus cysteinexigens TaxID=1553431 RepID=A0A2Z6ES84_9BURK
lajara_2019_sw_WHONDRS_S19S_0034_final_contigs_fa_k121_367807_2	22	UniRef100_A0A0P1ABD6 Uncharacterized protein n=4 Tax=root TaxID=1 RepID=A0A0P1ABD6_PLAHL 1
littlewolfcreek_2019_sw_WHONDRS_S19S_0078_final_contigs_fa_k121_348364_1	22	UniRef100_A0A0P1A688 Uncharacterized protein n=1 Tax=Plasmopara halstedii TaxID=4781 RepID=A0A0P1A688_PLAHL
logan1_2019_sw_WHONDRS_S19S_0097_final_contigs_fa_k121_1382832_1	22	UniRef100_A0A068J499 Photosystem II protein D1 n=1 Tax=Kryptoperidinium foliaceum TaxID=160619 RepID=A0A068J499_9DINO
logan1_2019_sw_WHONDRS_S19S_0097_final_contigs_fa_k121_1795484_1	22	UniRef100_A0A101M7Y3 Uncharacterized protein (Fragment) n=1 Tax=Penicillium freii TaxID=48697 RepID=A0A101M7Y3_9EURO
logan2_2019_sw_WHONDRS_S19S_0098_final_contigs_fa_k121_317069_10	22	UniRef100_A0A7S4S4U8 Photosystem II protein D1 n=1 Tax=Ditylum brightwellii TaxID=49249 RepID=A0A7S4S4U8_9STRA
marshallgulch_2019_sed_WHONDRS_S19S_0035_final_contigs_fa_k121_1342129_1	22
marthacreek_2019_sed_WHONDRS_S19S_0030_MG_assembly_contigs_fasta_scaffold_8570_c1_1	22	UniRef100_A0A699GFG6 UDP-N-acetylmuramate dehydrogenase (Fragment) n=1 Tax=Tanacetum cinerariifolium TaxID=118510 RepID=A0A699GFG6_TANCI
nebranchanacostia_2019_sw_WHONDRS_S19S_0081_final_contigs_fa_k121_591845_1	22	UniRef100_A0A267T089 Uncharacterized protein n=1 Tax=Flectobacillus sp. BAB-3569 TaxID=1509483 RepID=A0A267T089_9BACT
orco_2019_sw_WHONDRS_S19S_0096_final_contigs_fa_k121_801123_2	22
pamunkeyriver_2019_sw_WHONDRS_S19S_0054_final_contigs_fa_k121_587872_9	22	UniRef100_W4M019 Uncharacterized protein n=1 Tax=Entotheonella factor TaxID=1429438 RepID=W4M019_ENTF1
poseycreek_2019_sed_WHONDRS_S19S_0013_MG_assembly_contigs_fasta_scaffold_3516_c1_1	22	UniRef100_A0A832WWQ4 Uncharacterized protein n=1 Tax=Candidatus Bathyarchaeota archaeon TaxID=2026714 RepID=A0A832WWQ4_9ARCH
providencecreek_2019_sw_WHONDRS_S19S_0007_final_contigs_fa_k121_2034949_1	22
providencecreek_2019_sw_WHONDRS_S19S_0007_final_contigs_fa_k121_2945507_5	22	UniRef100_A0A9P4TRR3 Uncharacterized protein n=1 Tax=Tothia fuscella TaxID=1048955 RepID=A0A9P4TRR3_9PEZI
redbuttecreek_2019_sed_WHONDRS_S19S_0029_MG_assembly_contigs_fasta_scaffold_9743_c1_3	22	UniRef100_W1TTA7 Uncharacterized protein n=1 Tax=Varibaculum cambriense DORA_20 TaxID=1403948 RepID=W1TTA7_9ACTO
redbuttecreek_2019_sed_WHONDRS_S19S_0086_MG_assembly_contigs_fasta_scaffold_35091_c1_1	22	UniRef100_A0A1B2Z0H8 Uncharacterized protein n=1 Tax=uncultured bacterium TaxID=77133 RepID=A0A1B2Z0H8_9BACT
sawmillbrook_2019_sed_WHONDRS_S19S_0072_final_contigs_fa_k121_72093_2	22	UniRef100_A0A7K3Z2C7 Uncharacterized protein n=1 Tax=Thermoproteota archaeon TaxID=2056631 RepID=A0A7K3Z2C7_9CREN
southforkpolouse_2019_sw_WHONDRS_S19S_0055_final_contigs_fa_k121_738518_1	22	UniRef100_A0A7C9PGD3 Uncharacterized protein n=1 Tax=Ideonella livida TaxID=2707176 RepID=A0A7C9PGD3_9BURK
teakettle2_2019_sw_WHONDRS_S19S_0032_final_contigs_fa_k121_1727611_1	22	UniRef100_A0A534PHK7 RNAase n=1 Tax=Deltaproteobacteria bacterium TaxID=2026735 RepID=A0A534PHK7_UNCDE
teakettle2_2019_sw_WHONDRS_S19S_0032_final_contigs_fa_k121_2281361_12	22
teakettle_2019_sw_WHONDRS_S19S_0008_final_contigs_fa_k121_1756932_8	22	UniRef100_A0A7N2N9N2 Uncharacterized protein n=1 Tax=Quercus lobata TaxID=97700 RepID=A0A7N2N9N2_QUELO
umpqua_2019_sed_WHONDRS_S19S_0079_MG_assembly_contigs_fasta_scaffold_15644_c1_2	22	UniRef100_A0A101FZE4 Uncharacterized protein n=1 Tax=Actinobacteria bacterium 66_15 TaxID=1635289 RepID=A0A101FZE4_9ACTN
umpqua_2019_sed_WHONDRS_S19S_0079_MG_assembly_contigs_fasta_scaffold_34928_c1_1	22	UniRef100_A0A1Y0GC30 Uncharacterized protein n=1 Tax=Sulfuriferula sp. AH1 TaxID=1985873 RepID=A0A1Y0GC30_9PROT
umpqua_2019_sed_WHONDRS_S19S_0079_MG_assembly_contigs_fasta_scaffold_6490_c1_3	22	UniRef100_A0A381P3D5 Uncharacterized protein (Fragment) n=1 Tax=marine metagenome TaxID=408172 RepID=A0A381P3D5_9ZZZZ
umpqua_2019_sw_WHONDRS_S19S_0079_final_contigs_fa_k121_1017620_1	22	UniRef100_A0A2R5F719 Chromosome partition protein Smc n=1 Tax=Novimethylophilus kurashikiensis TaxID=1825523 RepID=A0A2R5F719_9PROT
watershed3_2019_sed_WHONDRS_S19S_0084_MG_assembly_contigs_fasta_scaffold_14177_c1_1	22	UniRef100_A0A060NTB9 Uncharacterized protein n=2 Tax=Serpentinimonas TaxID=2490452 RepID=A0A060NTB9_9BURK
watershed3_2019_sed_WHONDRS_S19S_0084_MG_assembly_contigs_fasta_scaffold_9203_c1_1	22	UniRef100_A0A351XQ68 Uncharacterized protein n=1 Tax=Gammaproteobacteria bacterium TaxID=1913989 RepID=A0A351XQ68_9GAMM
weststlouiscreek_2019_sw_WHONDRS_S19S_0027_final_contigs_fa_k121_421190_3	22	UniRef100_A0A1E7F0L2 Uncharacterized protein (Fragment) n=1 Tax=Fragilariopsis cylindrus CCMP1102 TaxID=635003 RepID=A0A1E7F0L2_9STRA
whiteclaycreek1_2019_sed_WHONDRS_S19S_0037_MG_assembly_contigs_fasta_scaffold_820_c1_1	22	UniRef100_A0A5J4JMK2 Uncharacterized protein n=1 Tax=Weizmannia acidilactici TaxID=2607726 RepID=A0A5J4JMK2_9BACI
whiteclaycreek1_2019_sw_WHONDRS_S19S_0037_final_contigs_fa_k121_222926_1	22
BRTMancosA1_idba_scaffold_fa_scaffold_5150_2	21	UniRef100_A0A644Y6M9 Uncharacterized protein n=1 Tax=bioreactor metagenome TaxID=1076179 RepID=A0A644Y6M9_9ZZZZ
CONGO_063_metagenome_final_contigs_fa_k121_107075_2	21	UniRef100_E1YDC4 Uncharacterized protein n=1 Tax=uncultured Desulfobacterium sp. TaxID=201089 RepID=E1YDC4_9BACT
CONGO_063_metagenome_final_contigs_fa_k121_401951_1	21
CONGO_063_metagenome_final_contigs_fa_k121_529301_3	21	UniRef100_A0A854XEN8 Uncharacterized protein n=1 Tax=Rhizobium phaseoli TaxID=396 RepID=A0A854XEN8_9HYPH
CONGO_067_metagenome_final_contigs_fa_k121_191486_3	21	UniRef100_E2S3A4 Uncharacterized protein n=1 Tax=Corynebacterium pseudogenitalium ATCC 33035 TaxID=525264 RepID=E2S3A4_9CORY
CONGO_067_metagenome_final_contigs_fa_k121_374839_2	21
ES22_IMP_S_C01_127_10151957_lcl_1	21
ES22_IMP_S_C01_127_1486448_lcl_4	21	UniRef100_A0A0N4ZM76 Cytochrome c domain-containing protein n=1 Tax=Parastrongyloides trichosuri TaxID=131310 RepID=A0A0N4ZM76_PARTI
ES22_IMP_S_C01_127_2738794_lcl_1	21	UniRef100_A0A917S9R5 Uncharacterized protein n=1 Tax=Sporolactobacillus putidus TaxID=492735 RepID=A0A917S9R5_9BACL
ES22_IMP_S_C01_127_4159644_lcl_1	21	UniRef100_A0A532CYX4 Nitrate oxidoreductase subunit beta n=15 Tax=Bacteria TaxID=2 RepID=A0A532CYX4_9BACT
ES22_IMP_S_C05_127_37117_lcl_4	21	UniRef100_UPI00105604C2 hypothetical protein n=1 Tax=Klebsiella pneumoniae TaxID=573 RepID=UPI00105604C2
ES22_IMP_S_C05_127_6205439_lcl_2	21	UniRef100_A0A1V5USS6 Uncharacterized protein n=1 Tax=Microgenomates group bacterium ADurb.Bin238 TaxID=1852934 RepID=A0A1V5USS6_9BACT
ES22_IMP_S_C05_127_7416829_lcl_10	21	UniRef100_A0A2Z5ZBB4 Multifunctional fusion protein n=1 Tax=Nitzschia palea TaxID=303400 RepID=A0A2Z5ZBB4_9STRA
ES22_IMP_S_C10_127_3805563_lcl_1	21
ES22_IMP_S_C10_127_4104153_lcl_1	21	UniRef100_A0A094PJ80 Uncharacterized protein n=1 Tax=actinobacterium acAMD-5 TaxID=1504319 RepID=A0A094PJ80_9ACTN
ES22_IMP_S_C12_127_58136_lcl_1	21	UniRef100_A0A101FZE4 Uncharacterized protein n=1 Tax=Actinobacteria bacterium 66_15 TaxID=1635289 RepID=A0A101FZE4_9ACTN
ES22_IMP_S_C12_127_8042156_lcl_1	21	UniRef100_R7VDN7 Uncharacterized protein (Fragment) n=1 Tax=Capitella teleta TaxID=283909 RepID=R7VDN7_CAPTE
ES22_IMP_S_C13_127_8511014_lcl_1	21	UniRef100_A0A832WWQ4 Uncharacterized protein n=1 Tax=Candidatus Bathyarchaeota archaeon TaxID=2026714 RepID=A0A832WWQ4_9ARCH
ES22_IMP_S_C16_127_7718713_lcl_1	21	UniRef100_A0A089VPE6 Photosystem II protein D1 n=3 Tax=Thalassiosiraceae TaxID=29202 RepID=A0A089VPE6_THAWE
ES22_IMP_S_C17_127_4802199_lcl_1	21
ES22_IMP_S_C19_127_1311037_lcl_1	21	UniRef100_A0A1B7VFP5 Transposase n=1 Tax=Anabaena sp. WA113 TaxID=1710889 RepID=A0A1B7VFP5_9NOST
ES22_IMP_S_C19_127_1988725_lcl_1	21	UniRef100_A0A926UP70 Photosystem II protein D1 n=1 Tax=Anabaena sp. FACHB-1237 TaxID=2692769 RepID=A0A926UP70_9NOST
ES22_IMP_S_C19_127_4730519_lcl_1	21	UniRef100_K0SBW8 Uncharacterized protein n=1 Tax=Thalassiosira oceanica TaxID=159749 RepID=K0SBW8_THAOC
ES22_IMP_S_C21_127_6270215_lcl_1	21	UniRef100_A0A0A8JGT7 Uncharacterized protein n=1 Tax=Bacillus sp. (strain OxB-1) TaxID=98228 RepID=A0A0A8JGT7_BACSX
ES22_IMP_S_C23_127_379876_lcl_3	21	UniRef100_A0A660PSY1 Uncharacterized protein n=1 Tax=candidate division Zixibacteria bacterium TaxID=2053527 RepID=A0A660PSY1_UNCZI
ES22_IMP_S_C23_127_9402610_lcl_1	21	UniRef100_A0A1F2QVF4 Cold-shock protein n=1 Tax=Acidobacteria bacterium RBG_16_70_10 TaxID=1797174 RepID=A0A1F2QVF4_9BACT
ES22_IMP_S_C26_127_2201259_lcl_1	21	UniRef100_K2E3N8 Uncharacterized protein n=1 Tax=uncultured bacterium TaxID=77133 RepID=K2E3N8_9BACT
ES22_IMP_S_C27_127_2260533_lcl_1	21	UniRef100_A0A0P1A688 Uncharacterized protein n=1 Tax=Plasmopara halstedii TaxID=4781 RepID=A0A0P1A688_PLAHL
ES22_IMP_S_C28_127_12398692_lcl_2	21
ES22_IMP_S_C28_127_2804880_lcl_1	21	UniRef100_A0A554L2J1 Uncharacterized protein n=1 Tax=Parcubacteria group bacterium Gr01-1014_8 TaxID=2017174 RepID=A0A554L2J1_9BACT
ES22_IMP_S_C29_127_3324104_lcl_2	21	UniRef100_A0A0M3J109 Uncharacterized protein n=1 Tax=Anisakis simplex TaxID=6269 RepID=A0A0M3J109_ANISI
ES22_IMP_S_C31_127_2891063_lcl_1	21	UniRef100_A0A1W1VUC6 Uncharacterized protein n=1 Tax=Desulfonispora thiosulfatigenes DSM 11270 TaxID=656914 RepID=A0A1W1VUC6_DESTI
ES22_IMP_S_C32_127_1357219_lcl_1	21	UniRef100_UPI001EF9D8F1 photosystem II reaction center protein D1 n=1 Tax=Nitzschia traheaformis TaxID=1881117 RepID=UPI001EF9D8F1
ES22_IMP_S_C34_127_5461024_lcl_1	21	UniRef100_A0A8J8SUX0 Uncharacterized protein n=1 Tax=Halteria grandinella TaxID=5974 RepID=A0A8J8SUX0_HALGN
ES22_IMP_S_C34_127_5958350_lcl_1	21	UniRef100_A0A2R5F719 Chromosome partition protein Smc n=1 Tax=Novimethylophilus kurashikiensis TaxID=1825523 RepID=A0A2R5F719_9PROT
ES22_IMP_S_C35_127_1717670_lcl_1	21	UniRef100_A0A2Z5ZBQ1 Photosystem II protein D1 n=3 Tax=Eukaryota TaxID=2759 RepID=A0A2Z5ZBQ1_9STRA
ES22_IMP_S_C35_127_6740754_lcl_1	21	UniRef100_A0A7C1CA15 RNAase n=1 Tax=Nitrospirota bacterium TaxID=2026887 RepID=A0A7C1CA15_UNCNT
ES22_IMP_S_C38_127_3779974_lcl_1	21	UniRef100_Q603S8 Uncharacterized protein n=1 Tax=Methylococcus capsulatus (strain ATCC 33009 / NCIMB 11132 / Bath) TaxID=243233 RepID=Q603S8_METCA
ES22_IMP_S_C39_127_11177961_lcl_1	21
ES22_IMP_S_C39_127_4008883_lcl_1	21	UniRef100_A0A645EKW4 Uncharacterized protein n=1 Tax=bioreactor metagenome TaxID=1076179 RepID=A0A645EKW4_9ZZZZ
ES22_IMP_S_C39_127_5664126_lcl_5	21
ES22_IMP_S_C42_127_1894954_lcl_2	21	UniRef100_I0Z4N9 Uncharacterized protein n=1 Tax=Coccomyxa subellipsoidea (strain C-169) TaxID=574566 RepID=I0Z4N9_COCSC
ES22_IMP_S_C42_127_8541612_lcl_1	21	UniRef100_A0A5J5EB50 Uncharacterized protein n=1 Tax=Sphaerosporella brunnea TaxID=1250544 RepID=A0A5J5EB50_9PEZI
ES22_IMP_S_C44_127_6202103_lcl_1	21	UniRef100_U4R4Y4 Uncharacterized protein n=1 Tax=Ruminiclostridium papyrosolvens C7 TaxID=1330534 RepID=U4R4Y4_9FIRM
ES22_IMP_S_C45_127_2387373_lcl_1	21
ES22_IMP_S_C45_127_7278912_lcl_3	21	UniRef100_B5M6G9 Tumor differentially expressed protein n=1 Tax=Cyriopagopus schmidti TaxID=29017 RepID=B5M6G9_CYRSC
ES22_IMP_S_C46_127_517641_lcl_1	21
ES22_IMP_S_C47_127_2648529_lcl_1	21
ES22_IMP_S_C47_127_6117690_lcl_2	21	UniRef100_A0A1E7EJI6 Uncharacterized protein n=1 Tax=Fragilariopsis cylindrus CCMP1102 TaxID=635003 RepID=A0A1E7EJI6_9STRA
ES22_IMP_S_C48_127_1922471_lcl_1	21	UniRef100_A0A023HAR0 Photosystem II protein D1 n=6 Tax=Cymbellales TaxID=97224 RepID=A0A023HAR0_9STRA
ES22_IMP_S_C48_127_1999441_lcl_1	21
ES22_IMP_S_C49_127_5682372_lcl_1	21
ES22_IMP_S_C50_127_15611157_lcl_2	21	UniRef100_UPI002182591A photosystem II reaction center protein D1 n=1 Tax=Pleurosigma intermedium TaxID=197753 RepID=UPI002182591A
ES22_IMP_S_C51_127_14333943_lcl_1	21	UniRef100_A0A401HTK0 Uncharacterized protein n=1 Tax=Paenibacillus sp. 598K TaxID=1117987 RepID=A0A401HTK0_9BACL
ES22_IMP_S_C51_127_9471915_lcl_1	21
ES22_IMP_S_C52_127_126257_lcl_1	21	UniRef100_A0A498R3Q4 Uncharacterized protein n=1 Tax=Lucifera butyrica TaxID=1351585 RepID=A0A498R3Q4_9FIRM
ES22_IMP_S_C52_127_2919640_lcl_1	21
ES22_IMP_S_C53_127_6792563_lcl_1	21	UniRef100_A0A7S4ERF2 Photosystem II protein D1 n=2 Tax=Pseudo-nitzschia TaxID=41953 RepID=A0A7S4ERF2_9STRA
ES22_IMP_S_C57_127_2504748_lcl_1	21	UniRef100_A0A7S2JLU3 Uncharacterized protein (Fragment) n=1 Tax=Cyanoptyche gloeocystis TaxID=77922 RepID=A0A7S2JLU3_9EUKA
ES22_IMP_S_C57_127_4189334_lcl_1	21
ES22_IMP_S_C58_127_5734185_lcl_3	21	UniRef100_A0A7S3L5S0 Photosystem II protein D1 (Fragment) n=1 Tax=Amphora coffeiformis TaxID=265554 RepID=A0A7S3L5S0_9STRA
ES22_IMP_S_C60_127_10869694_lcl_1	21	UniRef100_A0A916NDU3 Uncharacterized protein n=1 Tax=Dyadobacter sp. CECT 9275 TaxID=2822344 RepID=A0A916NDU3_9BACT
ES22_IMP_S_C60_127_5549685_lcl_1	21	UniRef100_UPI00197AE3E1 hypothetical protein n=1 Tax=Bifidobacterium bifidum TaxID=1681 RepID=UPI00197AE3E1
ES22_IMP_S_C60_127_5791363_lcl_1	21	UniRef100_A0A2V5T5Q4 Uncharacterized protein (Fragment) n=1 Tax=Verrucomicrobiota bacterium TaxID=2026799 RepID=A0A2V5T5Q4_UNCVE
ES22_IMP_S_C60_127_9712930_lcl_2	21
ES22_IMP_S_C61_127_1229911_lcl_2	21	UniRef100_A0A8H2SI30 Multifunctional fusion protein n=2 Tax=Nitzschia inconspicua TaxID=303405 RepID=A0A8H2SI30_9STRA
ES22_IMP_S_C61_127_5232933_lcl_2	21	UniRef100_A0A0M3J109 Uncharacterized protein n=1 Tax=Anisakis simplex TaxID=6269 RepID=A0A0M3J109_ANISI
ES22_IMP_S_C61_127_5771603_lcl_1	21	UniRef100_A0A2L2Y7J1 Uncharacterized protein (Fragment) n=2 Tax=Parasteatoda tepidariorum TaxID=114398 RepID=A0A2L2Y7J1_PARTP
ES22_IMP_S_C61_127_6602102_lcl_2	21	UniRef100_UPI00218222B9 photosystem II reaction center protein D1 n=1 Tax=Haslea avium TaxID=2018708 RepID=UPI00218222B9
ES22_IMP_S_C62_127_3500957_lcl_1	21
ES22_IMP_S_C63_127_875814_lcl_1	21	UniRef100_A0A1I9GCN0 Bm7796 n=1 Tax=Brugia malayi TaxID=6279 RepID=A0A1I9GCN0_BRUMA
ES22_IMP_S_C64_127_2926885_lcl_3	21
N1_10_20_JGI_sa_scaffold_3126_1	21
N3_20_30_JGI_sa_scaffold_17203_1	21	UniRef100_Q603S8 Uncharacterized protein n=1 Tax=Methylococcus capsulatus (strain ATCC 33009 / NCIMB 11132 / Bath) TaxID=243233 RepID=Q603S8_METCA
NASQAN2010_121_final_contigs_fa_k121_82539_2	21	UniRef100_F5LB77 Uncharacterized protein n=1 Tax=Caldalkalibacillus thermarum (strain TA2.A1) TaxID=986075 RepID=F5LB77_CALTT
NASQAN2010_190_final_contigs_fa_k121_264309_1	21	UniRef100_A0A1E7EJI6 Uncharacterized protein n=1 Tax=Fragilariopsis cylindrus CCMP1102 TaxID=635003 RepID=A0A1E7EJI6_9STRA
NASQAN2010_190_final_contigs_fa_k121_371876_1	21
NASQAN2011_031_final_contigs_fa_k121_413074_1	21	UniRef100_C5LRM8 Uncharacterized protein n=1 Tax=Perkinsus marinus (strain ATCC 50983 / TXsc) TaxID=423536 RepID=C5LRM8_PERM5
NASQAN2011_099_final_contigs_fa_k121_347011_1	21	UniRef100_A0A965QTE8 Uncharacterized protein n=1 Tax=Planctomycetia bacterium TaxID=2052181 RepID=A0A965QTE8_9BACT
NASQAN2011_177_final_contigs_fa_k121_779690_1	21	UniRef100_A0A1W9WHC9 Uncharacterized protein n=1 Tax=Anaerolineaceae bacterium 4572_78 TaxID=1972460 RepID=A0A1W9WHC9_9CHLR
NASQAN2011_188_final_contigs_fa_k121_21133_2	21	UniRef100_A0A0P5Z1V3 Uncharacterized protein n=1 Tax=Daphnia magna TaxID=35525 RepID=A0A0P5Z1V3_9CRUS
NASQAN2011_225_final_contigs_fa_k121_189684_1	21	UniRef100_A0A7S2JLU3 Uncharacterized protein (Fragment) n=1 Tax=Cyanoptyche gloeocystis TaxID=77922 RepID=A0A7S2JLU3_9EUKA
NASQAN2011_236_final_contigs_fa_k121_233756_1	21	UniRef100_A0A1B2Z0H8 Uncharacterized protein n=1 Tax=uncultured bacterium TaxID=77133 RepID=A0A1B2Z0H8_9BACT
NASQAN2011_250_final_contigs_fa_k121_562485_2	21	UniRef100_A0A8K1YGD1 Photosystem II protein D1 n=1 Tax=Thalassiosira nordenskioeldii TaxID=83372 RepID=A0A8K1YGD1_THANO
NASQAN2011_256_final_contigs_fa_k121_1046432_1	21	UniRef100_H2EV22 Photosystem II CP43 reaction center protein n=2 Tax=Ulnaria TaxID=426668 RepID=H2EV22_9STRA
NASQAN2011_262_final_contigs_fa_k121_719502_1	21
NASQAN2012_130_final_contigs_fa_k121_190604_1	21	UniRef100_A0A078BGN6 Transposase n=1 Tax=Thiomonas sp. CB2 TaxID=554131 RepID=A0A078BGN6_9BURK
NASQAN2015_015_final_contigs_fa_k121_387441_1	21	UniRef100_A0A1F8GJT6 Uncharacterized protein n=1 Tax=Candidatus Yanofskybacteria bacterium RIFCSPLOWO2_01_FULL_43_22 TaxID=1802695 RepID=A0A1F8GJT6_9BACT
NASQAN2015_150_final_contigs_fa_k121_176663_1	21
NASQAN2015_174_final_contigs_fa_k121_350148_1	21	UniRef100_A0A139DEZ1 Uncharacterized protein n=1 Tax=Marinobacter sp. T13-3 TaxID=1794906 RepID=A0A139DEZ1_9GAMM
NASQAN2015_208_final_contigs_fa_k121_341877_1	21	UniRef100_A0A699X0Y9 Uncharacterized protein (Fragment) n=1 Tax=Tanacetum cinerariifolium TaxID=118510 RepID=A0A699X0Y9_TANCI
NASQAN2016_024_final_contigs_fa_k121_9583_1	21	UniRef100_A0A060NTB9 Uncharacterized protein n=2 Tax=Serpentinimonas TaxID=2490452 RepID=A0A060NTB9_9BURK
NASQAN2016_083_final_contigs_fa_k121_1059343_1	21	UniRef100_A0A383DI56 RNAase (Fragment) n=1 Tax=marine metagenome TaxID=408172 RepID=A0A383DI56_9ZZZZ
NASQAN2016_083_final_contigs_fa_k121_631449_4	21	UniRef100_D0RFT1 Uncharacterized protein n=1 Tax=Brucella sp. F5/99 TaxID=437701 RepID=D0RFT1_9HYPH
NASQAN2016_178_final_contigs_fa_k121_544357_3	21	UniRef100_A0A0F9VZV7 Uncharacterized protein n=1 Tax=marine sediment metagenome TaxID=412755 RepID=A0A0F9VZV7_9ZZZZ
S123_50_60_JGI_ca_scaffold_29927_1	21	UniRef100_A0A2Z6ES84 Uncharacterized protein n=1 Tax=Mycoavidus cysteinexigens TaxID=1553431 RepID=A0A2Z6ES84_9BURK
S2_0_10_OSU_sa_scaffold_16555_1	21	UniRef100_A0A6A3IDA8 Pectate lyase n=3 Tax=Oomycota TaxID=4762 RepID=A0A6A3IDA8_9STRA
S2_0_10_OSU_sa_scaffold_3054_10	21	UniRef100_A0A525VKZ2 Nitrate oxidoreductase subunit beta n=2 Tax=unclassified Nitrospira TaxID=2652172 RepID=A0A525VKZ2_9BACT
S2_30_40_JGI_sa_scaffold_2201_1	21	UniRef100_A0A7J4RQ11 4Fe-4S binding protein n=1 Tax=Nitrosopumilaceae archaeon TaxID=2202732 RepID=A0A7J4RQ11_9ARCH
Yukon_2004_1_final_contigs_fa_k121_341196_2	21	UniRef100_A0A2P0QN32 Methane monooxygenase subunit A n=4 Tax=uncultured bacterium TaxID=77133 RepID=A0A2P0QN32_9BACT
altamaha_2019_sw_WHONDRS_S19S_0010_final_contigs_fa_k121_2115556_2	21	UniRef100_A0A2V6MPF0 Uncharacterized protein n=1 Tax=Verrucomicrobiota bacterium TaxID=2026799 RepID=A0A2V6MPF0_UNCVE
assiniboineriver_2019_sw_WHONDRS_S19S_0005_final_contigs_fa_k121_1026111_1	21	UniRef100_A0A1E7EJI6 Uncharacterized protein n=1 Tax=Fragilariopsis cylindrus CCMP1102 TaxID=635003 RepID=A0A1E7EJI6_9STRA
blackearthcreek_2019_sw_WHONDRS_S19S_0061_final_contigs_fa_k121_488467_2	21
blackearthcreek_2019_sw_WHONDRS_S19S_0061_final_contigs_fa_k121_997325_1	21	UniRef100_R7KQW1 Uncharacterized protein n=1 Tax=Sutterella sp. CAG:521 TaxID=1262977 RepID=R7KQW1_9BURK
blackwarrior_2019_sw_WHONDRS_S19S_0021_final_contigs_fa_k121_644778_2	21
blueriver_2019_sed_WHONDRS_S19S_0024_MG_assembly_contigs_fasta_scaffold_6305_c1_1	21
cachelapoudre_2019_sed_WHONDRS_S19S_0077_MG_assembly_contigs_fasta_scaffold_70726_c1_2	21	UniRef100_A0A7Y4QM07 Cell shape-determining protein MreB n=1 Tax=Verrucomicrobiota bacterium TaxID=2026799 RepID=A0A7Y4QM07_UNCVE
cobbmillcreek_2019_sed_WHONDRS_S19S_0090_MG_assembly_contigs_fasta_scaffold_58760_c1_1	21	UniRef100_T0NDH0 Uncharacterized protein (Fragment) n=1 Tax=Clostridium sp. BL8 TaxID=1354301 RepID=T0NDH0_9CLOT
columbia_2019_sed_WHONDRS_S19S_0036_MG_assembly_contigs_fasta_scaffold_3433_c1_3	21	UniRef100_A0A0J8BFL5 Uncharacterized protein n=1 Tax=Beta vulgaris subsp. vulgaris TaxID=3555 RepID=A0A0J8BFL5_BETVV
columbia_2019_sw_WHONDRS_S19S_0036_final_contigs_fa_k121_301927_2	21	UniRef100_A0A1E7F0L2 Uncharacterized protein (Fragment) n=1 Tax=Fragilariopsis cylindrus CCMP1102 TaxID=635003 RepID=A0A1E7F0L2_9STRA
columbiariver1_2019_sw_WHONDRS_S19S_0075_final_contigs_fa_k121_682715_1	21	UniRef100_T0NDH0 Uncharacterized protein (Fragment) n=1 Tax=Clostridium sp. BL8 TaxID=1354301 RepID=T0NDH0_9CLOT
columbiariver2_2019_sed_WHONDRS_S19S_0076_MG_assembly_contigs_fasta_scaffold_3236_c1_4	21
eastforkpoplarcreek_2019_sed_WHONDRS_S19S_0039_MG_assembly_contigs_fasta_scaffold_28983_c1_1	21	UniRef100_A0A3G2CK66 Integron gene cassette protein n=1 Tax=uncultured bacterium TaxID=77133 RepID=A0A3G2CK66_9BACT
eastforkpoplarcreek_2019_sed_WHONDRS_S19S_0039_MG_assembly_contigs_fasta_scaffold_29570_c1_1	21	UniRef100_A0A6J6V4R3 Unannotated protein n=1 Tax=freshwater metagenome TaxID=449393 RepID=A0A6J6V4R3_9ZZZZ
erpe_2018_pw_24hr_WHONDRS-PP48-000093_B_k121_435645_1	21
erpe_2018_pw_27hr_WHONDRS-PP48-000094_B_k121_506532_3	21	UniRef100_UPI001F18FC3E NUDIX domain-containing protein n=1 Tax=Gordonia liuliyuniae TaxID=2911517 RepID=UPI001F18FC3E
erpe_2018_pw_9hr_WHONDRS-PP48-000088_B_k121_200365_1	21	UniRef100_A0A0J8BFL5 Uncharacterized protein n=1 Tax=Beta vulgaris subsp. vulgaris TaxID=3555 RepID=A0A0J8BFL5_BETVV
erpe_2018_sw_0hr_WHONDRS-SW48-000085_B_k121_161579_3	21	UniRef100_A0A2V3ZNZ1 Uncharacterized protein n=1 Tax=Marinifilum breve TaxID=2184082 RepID=A0A2V3ZNZ1_9BACT
erpe_2018_sw_15hr_WHONDRS-SW48-000090_B_k121_244085_1	21	UniRef100_A0A803K3F4 Uncharacterized protein n=1 Tax=Xenopus tropicalis TaxID=8364 RepID=A0A803K3F4_XENTR
erpe_2018_sw_18hr_WHONDRS-SW48-000091_B_k121_359269_2	21	UniRef100_X1B6M4 Secreted protein (Fragment) n=1 Tax=marine sediment metagenome TaxID=412755 RepID=X1B6M4_9ZZZZ
erpe_2018_sw_21hr_WHONDRS-SW48-000092_B_k121_560674_1	21	UniRef100_A0A0P1A688 Uncharacterized protein n=1 Tax=Plasmopara halstedii TaxID=4781 RepID=A0A0P1A688_PLAHL
erpe_2018_sw_27hr_WHONDRS-SW48-000094_B_k121_713128_1	21	UniRef100_W1V953 Uncharacterized protein n=2 Tax=Veillonella TaxID=29465 RepID=W1V953_9FIRM
erpe_2018_sw_39hr_WHONDRS-SW48-000098_B_k121_383372_2	21	UniRef100_A0A089VLZ9 Ribulose bisphosphate carboxylase large chain n=13 Tax=Eukaryota TaxID=2759 RepID=A0A089VLZ9_9STRA
farmington_2019_sed_WHONDRS_S19S_0053_MG_assembly_contigs_fasta_scaffold_895_c1_1	21	UniRef100_A0A0A8JGT7 Uncharacterized protein n=1 Tax=Bacillus sp. (strain OxB-1) TaxID=98228 RepID=A0A0A8JGT7_BACSX
farmington_2019_sw_WHONDRS_S19S_0053_final_contigs_fa_k121_725040_1	21	UniRef100_P0A418 Photosystem I iron-sulfur center n=45 Tax=root TaxID=1 RepID=PSAC_PARMW 1
flintriver_2019_sed_WHONDRS_S19S_0015_MG_assembly_contigs_fasta_scaffold_7221_c1_1	21	UniRef100_A0A124FN94 Uncharacterized protein n=1 Tax=Actinobacteria bacterium 66_15 TaxID=1635289 RepID=A0A124FN94_9ACTN
fraser_2019_sw_WHONDRS_S19S_0001_final_contigs_fa_k121_3812531_1	21	UniRef100_A0A645DVC7 Uncharacterized protein n=1 Tax=bioreactor metagenome TaxID=1076179 RepID=A0A645DVC7_9ZZZZ
gunnisonriver_2019_sed_WHONDRS_S19S_0062_MG_assembly_contigs_fasta_scaffold_14042_c1_2	21	UniRef100_D0RFT1 Uncharacterized protein n=1 Tax=Brucella sp. F5/99 TaxID=437701 RepID=D0RFT1_9HYPH
hugercreek_2019_sw_WHONDRS_S19S_0044_final_contigs_fa_k121_1658037_1	21	UniRef100_D0RFT1 Uncharacterized protein n=1 Tax=Brucella sp. F5/99 TaxID=437701 RepID=D0RFT1_9HYPH
jordanrivershai3_2019_sw_WHONDRS_S19S_0058_final_contigs_fa_k121_1161297_1	21	UniRef100_A0A2Z6ES84 Uncharacterized protein n=1 Tax=Mycoavidus cysteinexigens TaxID=1553431 RepID=A0A2Z6ES84_9BURK
jordanrivershai5_2019_sw_WHONDRS_S19S_0058_final_contigs_fa_k121_151712_1	21	UniRef100_A0A078BFX5 Uncharacterized protein n=1 Tax=Thiomonas sp. CB2 TaxID=554131 RepID=A0A078BFX5_9BURK
jordanrivershai5_2019_sw_WHONDRS_S19S_0058_final_contigs_fa_k121_2154139_1	21	UniRef100_A0A154BV14 RNAase n=1 Tax=Anaerosporomusa subterranea TaxID=1794912 RepID=A0A154BV14_ANASB
jordanrivershai6_2019_sw_WHONDRS_S19S_0058_final_contigs_fa_k121_682059_2	21	UniRef100_A0A8J8SUP7 Uncharacterized protein n=1 Tax=Halteria grandinella TaxID=5974 RepID=A0A8J8SUP7_HALGN
king_2019_sed_WHONDRS_S19S_0016_MG_assembly_contigs_fasta_scaffold_7677_c1_1	21
king_2019_sw_WHONDRS_S19S_0016_final_contigs_fa_k121_137669_2	21	UniRef100_A0A2R5F719 Chromosome partition protein Smc n=1 Tax=Novimethylophilus kurashikiensis TaxID=1825523 RepID=A0A2R5F719_9PROT
littlewolfcreek_2019_sed_WHONDRS_S19S_0078_final_contigs_fa_k121_1504240_1	21	UniRef100_A0A3T1C9I3 Uncharacterized protein n=1 Tax=Neochlamydia sp. S13 TaxID=1353976 RepID=A0A3T1C9I3_9BACT
littlewolfcreek_2019_sw_WHONDRS_S19S_0078_final_contigs_fa_k121_683538_1	21	UniRef100_A0A0Q9YUU9 RNAase n=1 Tax=Candidatus Berkiella aquae TaxID=295108 RepID=A0A0Q9YUU9_9COXI
logan1_2019_sed_WHONDRS_S19S_0097_MG_assembly_contigs_fasta_scaffold_10767_c1_1	21	UniRef100_A0A0W0XYZ0 Uncharacterized protein n=1 Tax=Legionella quinlivanii TaxID=45073 RepID=A0A0W0XYZ0_9GAMM
logan2_2019_sed_WHONDRS_S19S_0098_final_contigs_fa_k121_817944_1	21
logan2_2019_sed_WHONDRS_S19S_0098_final_contigs_fa_k121_817944_2	21
logan2_2019_sw_WHONDRS_S19S_0098_final_contigs_fa_k121_1149434_16	21	UniRef100_F3Y7A6 Cytochrome b6 n=2 Tax=Fistulifera TaxID=880756 RepID=F3Y7A6_FISSO
marthacreek_2019_sw_WHONDRS_S19S_0030_final_contigs_fa_k121_688467_2	21	UniRef100_A0A6A6TUL6 Uncharacterized protein n=1 Tax=Microthyrium microscopicum TaxID=703497 RepID=A0A6A6TUL6_9PEZI
muddycreek_2019_sw_WHONDRS_S19S_0082_final_contigs_fa_k121_548911_1	21	UniRef100_U4R6F6 RNAase n=1 Tax=Ruminiclostridium papyrosolvens C7 TaxID=1330534 RepID=U4R6F6_9FIRM
nebranchanacostia_2019_sw_WHONDRS_S19S_0081_final_contigs_fa_k121_1668468_5	21
pamunkeyriver_2019_sw_WHONDRS_S19S_0054_final_contigs_fa_k121_127870_8	21	UniRef100_A0A6J4MHS9 Cold shock protein of CSP family n=1 Tax=uncultured Gemmatimonadaceae bacterium TaxID=246130 RepID=A0A6J4MHS9_9BACT
pamunkeyriver_2019_sw_WHONDRS_S19S_0054_final_contigs_fa_k121_1473462_4	21	UniRef100_K0YNP1 Uncharacterized protein n=1 Tax=Schaalia turicensis ACS-279-V-Col4 TaxID=883077 RepID=K0YNP1_9ACTO
poseycreek_2019_sed_WHONDRS_S19S_0013_MG_assembly_contigs_fasta_scaffold_3178_c1_1	21	UniRef100_A4EB57 Uncharacterized protein n=1 Tax=Collinsella aerofaciens (strain ATCC 25986 / DSM 3979 / JCM 10188 / KCTC 3647 / NCTC 11838 / VPI 1003) TaxID=411903 RepID=A4EB57_COLAA
redbuttecreek_2019_sed_WHONDRS_S19S_0086_MG_assembly_contigs_fasta_scaffold_27246_c1_1	21	UniRef100_A0A1B2YTN8 Uncharacterized protein n=1 Tax=uncultured bacterium TaxID=77133 RepID=A0A1B2YTN8_9BACT
redbuttecreek_2019_sed_WHONDRS_S19S_0086_MG_assembly_contigs_fasta_scaffold_70037_c1_1	21	UniRef100_A0A078BGN1 Transposase n=1 Tax=Thiomonas sp. CB2 TaxID=554131 RepID=A0A078BGN1_9BURK
redbuttecreek_2019_sed_WHONDRS_S19S_0086_MG_assembly_contigs_fasta_scaffold_9797_c1_2	21	UniRef100_B0TIG4 Uncharacterized protein n=1 Tax=Heliobacterium modesticaldum (strain ATCC 51547 / Ice1) TaxID=498761 RepID=B0TIG4_HELMI
seaofgalileej4_2019_sw_WHONDRS_S19S_0058_final_contigs_fa_k121_1035970_1	21
sharkriverslough_2019_sed_WHONDRS_S19S_0042_final_contigs_fa_k121_1841434_1	21	UniRef100_A6P026 Uncharacterized protein n=1 Tax=Pseudoflavonifractor capillosus ATCC 29799 TaxID=411467 RepID=A6P026_9FIRM
sharkriverslough_2019_sw_WHONDRS_S19S_0042_final_contigs_fa_k121_1140506_8	21	UniRef100_UPI001C57BB8B hypothetical protein n=1 Tax=Vibrio parahaemolyticus TaxID=670 RepID=UPI001C57BB8B
stroublescreek_2019_sw_WHONDRS_S19S_0089_final_contigs_fa_k121_753171_1	21	UniRef100_T0NDH0 Uncharacterized protein (Fragment) n=1 Tax=Clostridium sp. BL8 TaxID=1354301 RepID=T0NDH0_9CLOT
teakettle2_2019_sw_WHONDRS_S19S_0032_final_contigs_fa_k121_2281361_13	21	UniRef100_M4BGU6 RxLR effector candidate protein n=1 Tax=Hyaloperonospora arabidopsidis (strain Emoy2) TaxID=559515 RepID=M4BGU6_HYAAE
teakettle2_2019_sw_WHONDRS_S19S_0032_final_contigs_fa_k121_2428652_1	21
teakettle2_2019_sw_WHONDRS_S19S_0032_final_contigs_fa_k121_2428652_4	21
teakettle2_2019_sw_WHONDRS_S19S_0032_final_contigs_fa_k121_427577_1	21
teakettle_2019_sw_WHONDRS_S19S_0008_final_contigs_fa_k121_406211_1	21	UniRef100_A0A1B2YPM4 Uncharacterized protein n=1 Tax=uncultured bacterium TaxID=77133 RepID=A0A1B2YPM4_9BACT
thompson_2019_sw_WHONDRS_S19S_0003_final_contigs_fa_k121_1990563_1	21	UniRef100_A0A965QTE8 Uncharacterized protein n=1 Tax=Planctomycetia bacterium TaxID=2052181 RepID=A0A965QTE8_9BACT
umpqua_2019_sed_WHONDRS_S19S_0079_MG_assembly_contigs_fasta_scaffold_3086_c1_5	21
weststlouiscreek_2019_sw_WHONDRS_S19S_0027_final_contigs_fa_k121_486122_1	21	UniRef100_A0A4Y4F8D0 Uncharacterized protein n=1 Tax=Halomonas halmophila TaxID=252 RepID=A0A4Y4F8D0_9GAMM
weststlouiscreek_2019_sw_WHONDRS_S19S_0027_final_contigs_fa_k121_737077_4	21
whiteclaycreek1_2019_sw_WHONDRS_S19S_0037_final_contigs_fa_k121_1763404_9	21	UniRef100_A0A222AI41 Photosystem II protein D1 n=6 Tax=Chroomonas TaxID=3028 RepID=A0A222AI41_9CRYP
whiteclaycreek2_2019_sed_WHONDRS_S19S_0038_MG_assembly_contigs_fasta_scaffold_15594_c1_3	21
BRTMancosB2_idba_scaffold_fa_scaffold_17821_2	20
BRTMancosC3_idba_scaffold_fa_scaffold_1605_1	20	UniRef100_A0A2S9JCX4 Uncharacterized protein n=1 Tax=Sphingobacterium gobiense TaxID=1382456 RepID=A0A2S9JCX4_9SPHI
BRTMancosC3_idba_scaffold_fa_scaffold_5605_1	20	UniRef100_A0A382T4R6 Uncharacterized protein n=1 Tax=marine metagenome TaxID=408172 RepID=A0A382T4R6_9ZZZZ
BRTMancosC3_idba_scaffold_fa_scaffold_960_2	20	UniRef100_A0T0L9 Photosystem I P700 chlorophyll a apoprotein A1 n=2 Tax=Phaeodactylum tricornutum TaxID=2850 RepID=PSAA_PHATC
CONGO_031_metagenome_final_contigs_fa_k121_144480_1	20
CONGO_063_metagenome_final_contigs_fa_k121_488177_1	20
CONGO_063_metagenome_final_contigs_fa_k121_836883_1	20	UniRef100_A0A1B2Z079 Integron gene cassette protein n=1 Tax=uncultured bacterium TaxID=77133 RepID=A0A1B2Z079_9BACT
CONGO_067_metagenome_final_contigs_fa_k121_178504_1	20	UniRef100_L7VXV7 Uncharacterized protein n=1 Tax=uncultured bacterium A1Q1_fos_4 TaxID=1256574 RepID=L7VXV7_9BACT
ES22_IMP_S_C02_127_308710_lcl_1	20	UniRef100_A0A6A3IDA8 Pectate lyase n=3 Tax=Oomycota TaxID=4762 RepID=A0A6A3IDA8_9STRA
ES22_IMP_S_C02_127_312473_lcl_2	20	UniRef100_A0A919F504 Uncharacterized protein n=1 Tax=Streptomyces capoamus TaxID=68183 RepID=A0A919F504_9ACTN
ES22_IMP_S_C03_127_3722357_lcl_3	20	UniRef100_A0A7C1CA15 RNAase n=1 Tax=Nitrospirota bacterium TaxID=2026887 RepID=A0A7C1CA15_UNCNT
ES22_IMP_S_C05_127_2072674_lcl_1	20	UniRef100_A0A7S2JLU3 Uncharacterized protein (Fragment) n=1 Tax=Cyanoptyche gloeocystis TaxID=77922 RepID=A0A7S2JLU3_9EUKA
ES22_IMP_S_C07_127_1029970_lcl_2	20
ES22_IMP_S_C07_127_11500874_lcl_1	20	UniRef100_K1JJS6 Uncharacterized protein n=2 Tax=cellular organisms TaxID=131567 RepID=K1JJS6_9GAMM
ES22_IMP_S_C07_127_5381864_lcl_1	20
ES22_IMP_S_C08_127_5748947_lcl_26	20	UniRef100_A0A023HAM7 Multifunctional fusion protein n=1 Tax=Didymosphenia geminata TaxID=1115533 RepID=A0A023HAM7_9STRA
ES22_IMP_S_C10_127_4527193_lcl_1	20	UniRef100_C6JSL3 Uncharacterized protein (Fragment) n=1 Tax=Sorghum bicolor TaxID=4558 RepID=C6JSL3_SORBI
ES22_IMP_S_C12_127_2143856_lcl_2	20	UniRef100_A0A938AQ76 RNAase n=1 Tax=Chloroflexota bacterium TaxID=2026724 RepID=A0A938AQ76_UNCCH
ES22_IMP_S_C12_127_3537252_lcl_1	20	UniRef100_A0A0R3TGJ9 Uncharacterized protein n=1 Tax=Rodentolepis nana TaxID=102285 RepID=A0A0R3TGJ9_RODNA
ES22_IMP_S_C12_127_6780081_lcl_2	20	UniRef100_A0A3A2IZP8 Methane monooxygenase/ammonia monooxygenase subunit A (Fragment) n=1 Tax=Methylococcales bacterium TaxID=2304002 RepID=A0A3A2IZP8_9GAMM
ES22_IMP_S_C13_127_13247221_lcl_1	20	UniRef100_A0A0P1A688 Uncharacterized protein n=1 Tax=Plasmopara halstedii TaxID=4781 RepID=A0A0P1A688_PLAHL
ES22_IMP_S_C13_127_4335557_lcl_1	20	UniRef100_A0A1C3SZB6 Uncharacterized protein n=1 Tax=Lactococcus piscium TaxID=1364 RepID=A0A1C3SZB6_9LACT
ES22_IMP_S_C13_127_5901215_lcl_5	20	UniRef100_A0A8F1B894 Multifunctional fusion protein n=1 Tax=Navicula veneta TaxID=138539 RepID=A0A8F1B894_9STRA
ES22_IMP_S_C13_127_6060686_lcl_1	20	UniRef100_F5GVY2 Ribulose bisphosphate carboxylase large chain n=1 Tax=Gyrosigma acuminatum TaxID=1003055 RepID=F5GVY2_9STRA
ES22_IMP_S_C14_127_9240641_lcl_2	20	UniRef100_A0A9D9PYB5 Uncharacterized protein n=1 Tax=candidate division NC10 bacterium TaxID=2072417 RepID=A0A9D9PYB5_9BACT
ES22_IMP_S_C15_127_1246178_lcl_2	20	UniRef100_A4QMB1 ORF58e n=1 Tax=Pinus koraiensis TaxID=88728 RepID=A4QMB1_PINKO
ES22_IMP_S_C15_127_7932560_lcl_9	20	UniRef100_A0A9E9C5R0 Photosystem II protein D1 n=1 Tax=Amicula sp. isolate GU52X-4 cfCalB7 TaxID=3003489 RepID=A0A9E9C5R0_9STRA
ES22_IMP_S_C18_127_3760765_lcl_1	20	UniRef100_A0A330L272 Uncharacterized protein n=1 Tax=Nitrospira lenta TaxID=1436998 RepID=A0A330L272_9BACT
ES22_IMP_S_C23_127_9402204_lcl_1	20	UniRef100_A6P026 Uncharacterized protein n=1 Tax=Pseudoflavonifractor capillosus ATCC 29799 TaxID=411467 RepID=A6P026_9FIRM
ES22_IMP_S_C23_127_9567812_lcl_1	20	UniRef100_E7C5B6 Uncharacterized protein n=1 Tax=uncultured verrucomicrobium HF0500_18J03 TaxID=723599 RepID=E7C5B6_9BACT
ES22_IMP_S_C24_127_1365939_lcl_3	20
ES22_IMP_S_C24_127_2239439_lcl_3	20	UniRef100_A0A6L4YI17 DUF3025 domain-containing protein n=1 Tax=Rhodocyclaceae bacterium TaxID=1898103 RepID=A0A6L4YI17_9RHOO
ES22_IMP_S_C25_127_5864457_lcl_1	20	UniRef100_A0A6A3IDA8 Pectate lyase n=3 Tax=Oomycota TaxID=4762 RepID=A0A6A3IDA8_9STRA
ES22_IMP_S_C26_127_3865969_lcl_1	20	UniRef100_A0A2P2PK09 Uncharacterized protein n=1 Tax=Rhizophora mucronata TaxID=61149 RepID=A0A2P2PK09_RHIMU
ES22_IMP_S_C26_127_5315039_lcl_1	20	UniRef100_Q2LRA4 Hypothetical cytosolic protein n=1 Tax=Syntrophus aciditrophicus (strain SB) TaxID=56780 RepID=Q2LRA4_SYNAS
ES22_IMP_S_C26_127_5315039_lcl_2	20	UniRef100_E1YDC4 Uncharacterized protein n=1 Tax=uncultured Desulfobacterium sp. TaxID=201089 RepID=E1YDC4_9BACT
ES22_IMP_S_C26_127_5883477_lcl_9	20	UniRef100_F5GVV0 Ribulose bisphosphate carboxylase large chain n=3 Tax=Eukaryota TaxID=2759 RepID=F5GVV0_9STRA
ES22_IMP_S_C27_127_5006040_lcl_1	20	UniRef100_A0A7Y4LBK1 Uncharacterized protein n=1 Tax=Pelistega europaea TaxID=106147 RepID=A0A7Y4LBK1_9BURK
ES22_IMP_S_C28_127_9997804_lcl_1	20
ES22_IMP_S_C31_127_11253604_lcl_1	20	UniRef100_Q603S8 Uncharacterized protein n=1 Tax=Methylococcus capsulatus (strain ATCC 33009 / NCIMB 11132 / Bath) TaxID=243233 RepID=Q603S8_METCA
ES22_IMP_S_C31_127_4137138_lcl_1	20	UniRef100_A0A919YTD6 Uncharacterized protein n=1 Tax=Paenibacillus montaniterrae TaxID=429341 RepID=A0A919YTD6_9BACL
ES22_IMP_S_C31_127_5077630_lcl_1	20	UniRef100_E7C5B6 Uncharacterized protein n=1 Tax=uncultured verrucomicrobium HF0500_18J03 TaxID=723599 RepID=E7C5B6_9BACT
ES22_IMP_S_C32_127_3826849_lcl_1	20	UniRef100_A0A8J3XWD9 DUF397 domain-containing protein n=1 Tax=Planotetraspora silvatica TaxID=234614 RepID=A0A8J3XWD9_9ACTN
ES22_IMP_S_C33_127_7767038_lcl_1	20
ES22_IMP_S_C35_127_2744879_lcl_1	20
ES22_IMP_S_C36_127_2196145_lcl_1	20	UniRef100_A0A9D4ZST7 Secreted protein n=1 Tax=Pisum sativum TaxID=3888 RepID=A0A9D4ZST7_PEA
ES22_IMP_S_C37_127_2871243_lcl_2	20	UniRef100_A0A2I0BBR6 Uncharacterized protein n=1 Tax=Apostasia shenzhenica TaxID=1088818 RepID=A0A2I0BBR6_9ASPA
ES22_IMP_S_C37_127_4525902_lcl_1	20	UniRef100_A0A1Z3GC31 Ribulose bisphosphate carboxylase large chain (Fragment) n=1 Tax=Nitzschia dissipata TaxID=303402 RepID=A0A1Z3GC31_9STRA
ES22_IMP_S_C39_127_12091819_lcl_5	20	UniRef100_A0A8A6KQU2 ATP synthase subunit c, chloroplastic n=19 Tax=Bacillariophyta TaxID=2836 RepID=A0A8A6KQU2_9STRA
ES22_IMP_S_C39_127_4625608_lcl_4	20	UniRef100_A0A2M7H1I2 Uncharacterized protein n=2 Tax=Parcubacteria group TaxID=1794811 RepID=A0A2M7H1I2_9BACT
ES22_IMP_S_C40_127_2157094_lcl_1	20	UniRef100_A0A9E7AX06 Uncharacterized protein n=1 Tax=Bacteroidota bacterium TaxID=1898104 RepID=A0A9E7AX06_UNCBA
ES22_IMP_S_C40_127_5767272_lcl_3	20	UniRef100_A0A0P1A688 Uncharacterized protein n=1 Tax=Plasmopara halstedii TaxID=4781 RepID=A0A0P1A688_PLAHL
ES22_IMP_S_C41_127_10401554_lcl_1	20	UniRef100_A0A0R3TGJ9 Uncharacterized protein n=1 Tax=Rodentolepis nana TaxID=102285 RepID=A0A0R3TGJ9_RODNA
ES22_IMP_S_C41_127_1893089_lcl_2	20	UniRef100_A0A524AZL8 Uncharacterized protein n=1 Tax=Rhodocyclaceae bacterium TaxID=1898103 RepID=A0A524AZL8_9RHOO
ES22_IMP_S_C43_127_2769674_lcl_57	20
ES22_IMP_S_C44_127_3333513_lcl_2	20
ES22_IMP_S_C45_127_5042422_lcl_3	20
ES22_IMP_S_C46_127_4717678_lcl_1	20
ES22_IMP_S_C47_127_3278218_lcl_5	20	UniRef100_A0A7S4VAM3 Photosystem II protein D1 (Fragment) n=1 Tax=Ditylum brightwellii TaxID=49249 RepID=A0A7S4VAM3_9STRA
ES22_IMP_S_C47_127_6417474_lcl_2	20	UniRef100_A0A081BFL1 Conserved protein n=1 Tax=Tepidicaulis marinus TaxID=1333998 RepID=A0A081BFL1_9HYPH
ES22_IMP_S_C48_127_9150968_lcl_1	20
ES22_IMP_S_C49_127_11366118_lcl_3	20
ES22_IMP_S_C49_127_3968272_lcl_2	20	UniRef100_A0A822YMB7 Uncharacterized protein n=1 Tax=Nelumbo nucifera TaxID=4432 RepID=A0A822YMB7_NELNU
ES22_IMP_S_C52_127_1186153_lcl_1	20
ES22_IMP_S_C53_127_1239771_lcl_1	20	UniRef100_A0A917Y5B5 Uncharacterized protein n=1 Tax=Oceanobacillus indicireducens TaxID=1004261 RepID=A0A917Y5B5_9BACI
ES22_IMP_S_C53_127_8571086_lcl_1	20
ES22_IMP_S_C54_127_649818_lcl_7	20	UniRef100_A0A976UFV2 Photosystem I reaction center subunit II n=1 Tax=Navicula arenaria TaxID=355634 RepID=A0A976UFV2_9STRA
ES22_IMP_S_C54_127_7173476_lcl_3	20	UniRef100_A0A0P1ABD6 Uncharacterized protein n=4 Tax=root TaxID=1 RepID=A0A0P1ABD6_PLAHL 1
ES22_IMP_S_C56_127_7032005_lcl_1	20	UniRef100_A0A101FY63 Uncharacterized protein n=1 Tax=Anaerolinea thermophila TaxID=167964 RepID=A0A101FY63_9CHLR
ES22_IMP_S_C58_127_1240605_lcl_1	20
ES22_IMP_S_C61_127_418372_lcl_1	20	UniRef100_A0A0W0THP9 Uncharacterized protein n=1 Tax=Legionella feeleii TaxID=453 RepID=A0A0W0THP9_9GAMM
ES22_IMP_S_C61_127_4603337_lcl_2	20
ES22_IMP_S_C61_127_6787203_lcl_1	20	UniRef100_Q603S8 Uncharacterized protein n=1 Tax=Methylococcus capsulatus (strain ATCC 33009 / NCIMB 11132 / Bath) TaxID=243233 RepID=Q603S8_METCA
ES22_IMP_S_C64_127_276599_lcl_2	20	UniRef100_A0A516ZAX2 Multifunctional fusion protein n=1 Tax=Halamphora americana TaxID=2305497 RepID=A0A516ZAX2_9STRA
ES22_IMP_S_C64_127_5169267_lcl_2	20	UniRef100_A0A832WWQ4 Uncharacterized protein n=1 Tax=Candidatus Bathyarchaeota archaeon TaxID=2026714 RepID=A0A832WWQ4_9ARCH
ES22_IMP_S_C64_127_8255664_lcl_2	20
N123_30_40_JGI_ca_scaffold_7710_2	20	UniRef100_A0A1I7K2E5 Uncharacterized protein n=1 Tax=Bradyrhizobium arachidis TaxID=858423 RepID=A0A1I7K2E5_9BRAD
N3_0_10_OSU_sa_scaffold_6416_1	20
N3_40_50_OSU_scaffold_35377_1	20	UniRef100_A0A078BGN1 Transposase n=1 Tax=Thiomonas sp. CB2 TaxID=554131 RepID=A0A078BGN1_9BURK
NASQAN2010_121_final_contigs_fa_k121_116439_1	20	UniRef100_A0A9N7CFN2 Uncharacterized protein n=1 Tax=Komagataeibacter nataicola TaxID=265960 RepID=A0A9N7CFN2_9PROT
NASQAN2011_090_final_contigs_fa_k121_11147_2	20	UniRef100_U5U8B3 Uncharacterized protein n=1 Tax=Chlorella sp. ArM0029B TaxID=1415603 RepID=U5U8B3_9CHLO
NASQAN2011_096_final_contigs_fa_k121_50427_3	20	UniRef100_A0A834RCA4 Uncharacterized protein n=1 Tax=Sarcoptes scabiei TaxID=52283 RepID=A0A834RCA4_SARSC
NASQAN2011_250_final_contigs_fa_k121_256983_3	20
NASQAN2011_262_final_contigs_fa_k121_809786_1	20	UniRef100_B8CEF3 rRNA intron-encoded homing endonuclease n=1 Tax=Thalassiosira pseudonana TaxID=35128 RepID=B8CEF3_THAPS
NASQAN2011_265_final_contigs_fa_k121_1357954_1	20	UniRef100_A0A257MZX4 Ammonia monooxygenase subunit B (Fragment) n=1 Tax=Methylococcaceae bacterium NSP1-1 TaxID=1917480 RepID=A0A257MZX4_9GAMM
NASQAN2011_265_final_contigs_fa_k121_620392_1	20	UniRef100_A0A418RK32 Methane monooxygenase/ammonia monooxygenase subunit C n=1 Tax=Methylococcales bacterium TaxID=2304002 RepID=A0A418RK32_9GAMM
NASQAN2011_277_final_contigs_fa_k121_3192_1	20	UniRef100_A0A7R9XGA4 Uncharacterized protein (Fragment) n=1 Tax=Argulus foliaceus TaxID=509924 RepID=A0A7R9XGA4_9CRUS
NASQAN2011_282_final_contigs_fa_k121_390330_2	20	UniRef100_A0A2P5YNP4 Uncharacterized protein n=1 Tax=Gossypium barbadense TaxID=3634 RepID=A0A2P5YNP4_GOSBA
NASQAN2011_332_final_contigs_fa_k121_871030_2	20
NASQAN2011_451_final_contigs_fa_k121_648858_1	20	UniRef100_A0A2P2PK09 Uncharacterized protein n=1 Tax=Rhizophora mucronata TaxID=61149 RepID=A0A2P2PK09_RHIMU
NASQAN2011_451_final_contigs_fa_k121_667425_1	20
NASQAN2012_132_final_contigs_fa_k121_22345_1	20	UniRef100_R7KQW1 Uncharacterized protein n=1 Tax=Sutterella sp. CAG:521 TaxID=1262977 RepID=R7KQW1_9BURK
NASQAN2014_144_final_contigs_fa_k121_1215206_1	20	UniRef100_A0A2P2PK09 Uncharacterized protein n=1 Tax=Rhizophora mucronata TaxID=61149 RepID=A0A2P2PK09_RHIMU
NASQAN2014_190_final_contigs_fa_k121_1057646_1	20	UniRef100_A0A2Z6ES84 Uncharacterized protein n=1 Tax=Mycoavidus cysteinexigens TaxID=1553431 RepID=A0A2Z6ES84_9BURK
NASQAN2014_190_final_contigs_fa_k121_1096431_3	20
NASQAN2014_190_final_contigs_fa_k121_351364_2	20	UniRef100_UPI001FAF63CE acyl-CoA dehydrogenase family protein n=1 Tax=Flavobacterium sp. HTF TaxID=2170732 RepID=UPI001FAF63CE
NASQAN2015_081_final_contigs_fa_k121_89236_1	20
NASQAN2015_227_final_contigs_fa_k121_325446_2	20	UniRef100_A0A2Z6ES84 Uncharacterized protein n=1 Tax=Mycoavidus cysteinexigens TaxID=1553431 RepID=A0A2Z6ES84_9BURK
S123_20_30_JGI_ca_scaffold_12672_1	20	UniRef100_A0A8T3WVB3 Uncharacterized protein n=1 Tax=Candidatus Aenigmarchaeota archaeon TaxID=2093792 RepID=A0A8T3WVB3_9ARCH
S12_40_50_co_scaffold_16760_2	20	UniRef100_A0A2Z6ES84 Uncharacterized protein n=1 Tax=Mycoavidus cysteinexigens TaxID=1553431 RepID=A0A2Z6ES84_9BURK
S1_0_10_JGI_sa_scaffold_6681_3	20
S1_50_60_JGI_sa_scaffold_2413_1	20	UniRef100_A0A0E4C8L9 Uncharacterized n=1 Tax=Syntrophomonas zehnderi OL-4 TaxID=690567 RepID=A0A0E4C8L9_9FIRM
S2_0_10_OSU_sa_scaffold_13211_5	20	UniRef100_A0A532DBA9 Iron-sulfur cluster insertion protein ErpA n=2 Tax=unclassified Nitrospira TaxID=2652172 RepID=A0A532DBA9_9BACT
S2_0_10_OSU_sa_scaffold_17633_1	20	UniRef100_A0A225URT4 Reverse transcriptase n=1 Tax=Phytophthora megakarya TaxID=4795 RepID=A0A225URT4_9STRA
S2_10_20_OSU_scaffold_43654_2	20	UniRef100_A0A3G2CK66 Integron gene cassette protein n=1 Tax=uncultured bacterium TaxID=77133 RepID=A0A3G2CK66_9BACT
S2_30_40_OSU_scaffold_49801_1	20	UniRef100_A0A919ZPK3 Uncharacterized protein n=2 Tax=Paenibacillus TaxID=44249 RepID=A0A919ZPK3_9BACL
S2_30_40_OSU_scaffold_9497_1	20	UniRef100_A0A4U5N899 Uncharacterized protein n=1 Tax=Populus alba TaxID=43335 RepID=A0A4U5N899_POPAL
S2_40_50_JGI_sa_scaffold_4049_1	20	UniRef100_C4XPF8 Uncharacterized protein n=1 Tax=Solidesulfovibrio magneticus (strain ATCC 700980 / DSM 13731 / RS-1) TaxID=573370 RepID=C4XPF8_SOLM1
S2_40_50_OSU_scaffold_148901_1	20	UniRef100_A0A2V6RAU8 Uncharacterized protein n=1 Tax=Candidatus Rokubacteria bacterium TaxID=2053607 RepID=A0A2V6RAU8_9BACT
assiniboineriver_2019_sw_WHONDRS_S19S_0005_final_contigs_fa_k121_1321240_3	20	UniRef100_A0A9N9PD64 14641_t:CDS:1 (Fragment) n=1 Tax=Racocetra fulgida TaxID=60492 RepID=A0A9N9PD64_9GLOM
assiniboineriver_2019_sw_WHONDRS_S19S_0005_final_contigs_fa_k121_884284_2	20	UniRef100_A0A1W9WHC9 Uncharacterized protein n=1 Tax=Anaerolineaceae bacterium 4572_78 TaxID=1972460 RepID=A0A1W9WHC9_9CHLR
augustacreek_2019_sed_WHONDRS_S19S_0067_MG_assembly_contigs_fasta_scaffold_602_c1_1	20
blackwarrior_2019_sw_WHONDRS_S19S_0021_final_contigs_fa_k121_1359974_5	20	UniRef100_A0A0P1ABD6 Uncharacterized protein n=4 Tax=root TaxID=1 RepID=A0A0P1ABD6_PLAHL 1
blueriver_2019_sed_WHONDRS_S19S_0024_MG_assembly_contigs_fasta_scaffold_2895_c1_2	20	UniRef100_Q603S8 Uncharacterized protein n=1 Tax=Methylococcus capsulatus (strain ATCC 33009 / NCIMB 11132 / Bath) TaxID=243233 RepID=Q603S8_METCA
cobbmillcreek_2019_sed_WHONDRS_S19S_0090_MG_assembly_contigs_fasta_scaffold_10770_c1_3	20
cobbmillcreek_2019_sed_WHONDRS_S19S_0090_MG_assembly_contigs_fasta_scaffold_3049_c1_3	20	UniRef100_L1IHC2 Uncharacterized protein n=1 Tax=Guillardia theta (strain CCMP2712) TaxID=905079 RepID=L1IHC2_GUITC
columbiariver1_2019_sed_WHONDRS_S19S_0075_MG_assembly_contigs_fasta_scaffold_3023_c1_1	20
columbiariver1_2019_sw_WHONDRS_S19S_0075_final_contigs_fa_k121_2445690_1	20	UniRef100_A0A679CA85 Phycoerythrin subunit B n=2 Tax=Cryptomonas curvata TaxID=233186 RepID=A0A679CA85_9CRYP
columbiariver2_2019_sw_WHONDRS_S19S_0076_final_contigs_fa_k121_1750994_2	20	UniRef100_A0A1B2Z2T0 Uncharacterized protein n=1 Tax=uncultured bacterium TaxID=77133 RepID=A0A1B2Z2T0_9BACT
comocreek_2019_sw_WHONDRS_S19S_0026_final_contigs_fa_k121_1530179_1	20	UniRef100_A0A919ZPK3 Uncharacterized protein n=2 Tax=Paenibacillus TaxID=44249 RepID=A0A919ZPK3_9BACL
crookedriver_2019_sed_WHONDRS_S19S_0041_MG_assembly_contigs_fasta_scaffold_17068_c1_2	20
crookedriver_2019_sed_WHONDRS_S19S_0041_MG_assembly_contigs_fasta_scaffold_51383_c1_2	20	UniRef100_UPI0001791235 photosystem II 44 kDa protein n=1 Tax=Phaeodactylum tricornutum TaxID=2850 RepID=UPI0001791235
crookedriver_2019_sw_WHONDRS_S19S_0041_final_contigs_fa_k121_944325_4	20
dobsoncreek_2019_sw_WHONDRS_S19S_0087_final_contigs_fa_k121_1330098_1	20	UniRef100_A0A2Z6ES84 Uncharacterized protein n=1 Tax=Mycoavidus cysteinexigens TaxID=1553431 RepID=A0A2Z6ES84_9BURK
erpe_2018_pw_0hr_WHONDRS-PP48-000085_B_k121_753995_2	20
erpe_2018_pw_18hr_WHONDRS-PP48-000091_B_k121_4750158_4	20	UniRef100_A0A1F8SIN8 NUDIX hydrolase n=1 Tax=Chloroflexi bacterium RBG_16_72_14 TaxID=1797663 RepID=A0A1F8SIN8_9CHLR
erpe_2018_pw_18hr_WHONDRS-PP48-000091_B_k121_599078_4	20	UniRef100_A0A969GEH7 Flp family type IVb pilin n=1 Tax=Anaerolineales bacterium TaxID=2073117 RepID=A0A969GEH7_9CHLR
erpe_2018_pw_48hr_WHONDRS-PP48-000101_B_k121_195465_2	20	UniRef100_A0A078BFX5 Uncharacterized protein n=1 Tax=Thiomonas sp. CB2 TaxID=554131 RepID=A0A078BFX5_9BURK
erpe_2018_sw_12hr_WHONDRS-SW48-000089_B_k121_74363_2	20
erpe_2018_sw_21hr_WHONDRS-SW48-000092_B_k121_158522_19	20
erpe_2018_sw_21hr_WHONDRS-SW48-000092_B_k121_897100_2	20	UniRef100_A0A1Y2E5M2 Uncharacterized protein n=1 Tax=Neocallimastix californiae TaxID=1754190 RepID=A0A1Y2E5M2_9FUNG
erpe_2018_sw_42hr_WHONDRS-SW48-000099_B_k121_138758_2	20	UniRef100_A0A0G1TSE0 Uncharacterized protein (Fragment) n=1 Tax=Parcubacteria group bacterium GW2011_GWA2_46_9 TaxID=1618838 RepID=A0A0G1TSE0_9BACT
erpe_2018_sw_45hr_WHONDRS-SW48-000100_B_k121_1095323_1	20	UniRef100_A0A0R3R7Z8 Uncharacterized protein n=1 Tax=Brugia timori TaxID=42155 RepID=A0A0R3R7Z8_9BILA
erpe_2018_sw_45hr_WHONDRS-SW48-000100_B_k121_1558567_2	20	UniRef100_A0A1B2YQL8 Uncharacterized protein n=1 Tax=uncultured bacterium TaxID=77133 RepID=A0A1B2YQL8_9BACT
erpe_2018_sw_45hr_WHONDRS-SW48-000100_B_k121_71367_3	20	UniRef100_A0A183U4D8 Uncharacterized protein n=1 Tax=Toxocara canis TaxID=6265 RepID=A0A183U4D8_TOXCA
farmington_2019_sed_WHONDRS_S19S_0053_MG_assembly_contigs_fasta_scaffold_1523_c1_3	20	UniRef100_K0YNP1 Uncharacterized protein n=1 Tax=Schaalia turicensis ACS-279-V-Col4 TaxID=883077 RepID=K0YNP1_9ACTO
flintriver_2019_sed_WHONDRS_S19S_0015_MG_assembly_contigs_fasta_scaffold_1767_c2_1	20	UniRef100_A0A9D6VC71 ATP-dependent Clp protease ATP-binding subunit n=1 Tax=Nitrospirota bacterium TaxID=2026887 RepID=A0A9D6VC71_UNCNT
fraser_2019_sw_WHONDRS_S19S_0001_final_contigs_fa_k121_1707324_1	20
guil_2019_sw_WHONDRS_S19S_0049_final_contigs_fa_k121_1957355_2	20
gunnisonriver_2019_sed_WHONDRS_S19S_0062_MG_assembly_contigs_fasta_scaffold_6427_c1_1	20	UniRef100_A0A2R5F719 Chromosome partition protein Smc n=1 Tax=Novimethylophilus kurashikiensis TaxID=1825523 RepID=A0A2R5F719_9PROT
gunnisonriver_2019_sed_WHONDRS_S19S_0062_MG_assembly_contigs_fasta_scaffold_9354_c1_1	20	UniRef100_A0A4V1SVA6 Uncharacterized protein (Fragment) n=1 Tax=Rickettsiaceae bacterium TaxID=2023360 RepID=A0A4V1SVA6_9RICK
jordanrivershai3_2019_sw_WHONDRS_S19S_0058_final_contigs_fa_k121_220991_1	20	UniRef100_A0A6N7ASC4 RNAase (Fragment) n=1 Tax=Nitrospirota bacterium TaxID=2026887 RepID=A0A6N7ASC4_UNCNT
jordanrivershai4_2019_sw_WHONDRS_S19S_0058_final_contigs_fa_k121_2657092_2	20	UniRef100_A0A1L8CWS8 Uncharacterized protein n=1 Tax=Carboxydothermus pertinax TaxID=870242 RepID=A0A1L8CWS8_9THEO
jordanrivershai6_2019_sw_WHONDRS_S19S_0058_final_contigs_fa_k121_880418_1	20	UniRef100_A0A367RVK4 Photosystem II protein D1 n=1 Tax=Nostoc minutum NIES-26 TaxID=1844469 RepID=A0A367RVK4_9NOSO
k121_103008_2	20
k121_27454_5	20
kuparukriver_2019_sed_WHONDRS_S19S_0047_MG_assembly_contigs_fasta_scaffold_4611_c1_1	20	UniRef100_K2E3N8 Uncharacterized protein n=1 Tax=uncultured bacterium TaxID=77133 RepID=K2E3N8_9BACT
lewisrun_2019_sw_WHONDRS_S19S_0014_final_contigs_fa_k121_185575_2	20	UniRef100_A0A0B0HFJ5 Uncharacterized protein n=1 Tax=Anoxybacillus sp. BCO1 TaxID=1548750 RepID=A0A0B0HFJ5_9BACI
lewisrun_2019_sw_WHONDRS_S19S_0014_final_contigs_fa_k121_185575_3	20	UniRef100_A0A3G2CK66 Integron gene cassette protein n=1 Tax=uncultured bacterium TaxID=77133 RepID=A0A3G2CK66_9BACT
littlewindriver_2019_sw_WHONDRS_S19S_0009_final_contigs_fa_k121_463287_2	20	UniRef100_A0A9N9PD64 14641_t:CDS:1 (Fragment) n=1 Tax=Racocetra fulgida TaxID=60492 RepID=A0A9N9PD64_9GLOM
logan1_2019_sw_WHONDRS_S19S_0097_final_contigs_fa_k121_23035_1	20	UniRef100_A0A089VHB1 Photosystem II protein D1 n=2 Tax=unclassified Cyclotella TaxID=2644619 RepID=A0A089VHB1_9STRA
lowercolorado_2019_sed_WHONDRS_S19S_0063_final_contigs_fa_k121_1138702_1	20	UniRef100_A0A101FZE4 Uncharacterized protein n=1 Tax=Actinobacteria bacterium 66_15 TaxID=1635289 RepID=A0A101FZE4_9ACTN
lowercolorado_2019_sw_WHONDRS_S19S_0063_final_contigs_fa_k121_1949071_3	20
morescreek_2019_sw_WHONDRS_S19S_0085_final_contigs_fa_k121_2075991_2	20	UniRef100_A0A316YCQ0 Dirigent protein (Fragment) n=1 Tax=Acaromyces ingoldii TaxID=215250 RepID=A0A316YCQ0_9BASI
nfkcasparcreek_2019_sw_WHONDRS_S19S_0069_final_contigs_fa_k121_392475_1	20	UniRef100_A0A1F8GJT6 Uncharacterized protein n=1 Tax=Candidatus Yanofskybacteria bacterium RIFCSPLOWO2_01_FULL_43_22 TaxID=1802695 RepID=A0A1F8GJT6_9BACT
oksrukuyikcreek_2019_sw_WHONDRS_S19S_0050_final_contigs_fa_k121_308943_2	20
pringlecreek_2019_sed_WHONDRS_S19S_0025_MG_assembly_contigs_fasta_scaffold_16175_c1_1	20	UniRef100_A0A6B8MC24 Methane monooxygenase/ammonia monooxygenase subunit C n=1 Tax=Methylocystis parvus TaxID=134 RepID=A0A6B8MC24_9HYPH
pringlecreek_2019_sw_WHONDRS_S19S_0025_final_contigs_fa_k121_670634_1	20	UniRef100_A0A4D5RCR9 Hipothetical protein (Fragment) n=1 Tax=Ixodes scapularis TaxID=6945 RepID=A0A4D5RCR9_IXOSC
redbuttecreek_2019_sed_WHONDRS_S19S_0029_MG_assembly_contigs_fasta_scaffold_16088_c1_2	20	UniRef100_A0A975UGP5 Uncharacterized protein n=1 Tax=Leptolyngbya sp. 7M TaxID=2812896 RepID=A0A975UGP5_9CYAN
redbuttecreek_2019_sed_WHONDRS_S19S_0029_MG_assembly_contigs_fasta_scaffold_41124_c1_1	20
redbuttecreek_2019_sed_WHONDRS_S19S_0029_MG_assembly_contigs_fasta_scaffold_54810_c1_1	20	UniRef100_E1YDC4 Uncharacterized protein n=1 Tax=uncultured Desulfobacterium sp. TaxID=201089 RepID=E1YDC4_9BACT
redbuttecreek_2019_sed_WHONDRS_S19S_0029_MG_assembly_contigs_fasta_scaffold_82640_c1_1	20	UniRef100_A0A916NDU3 Uncharacterized protein n=1 Tax=Dyadobacter sp. CECT 9275 TaxID=2822344 RepID=A0A916NDU3_9BACT
redbuttecreek_2019_sed_WHONDRS_S19S_0086_MG_assembly_contigs_fasta_scaffold_18428_c1_1	20	UniRef100_A0A7S1V9C0 Uncharacterized protein n=1 Tax=Grammatophora oceanica TaxID=210454 RepID=A0A7S1V9C0_9STRA
redbuttecreek_2019_sed_WHONDRS_S19S_0086_MG_assembly_contigs_fasta_scaffold_29671_c1_1	20
redbuttecreek_2019_sed_WHONDRS_S19S_0086_MG_assembly_contigs_fasta_scaffold_45313_c1_1	20	UniRef100_A0A8J3XWD9 DUF397 domain-containing protein n=1 Tax=Planotetraspora silvatica TaxID=234614 RepID=A0A8J3XWD9_9ACTN
redbuttecreek_2019_sed_WHONDRS_S19S_0086_MG_assembly_contigs_fasta_scaffold_8027_c1_1	20	UniRef100_A0A0J8BFL5 Uncharacterized protein n=1 Tax=Beta vulgaris subsp. vulgaris TaxID=3555 RepID=A0A0J8BFL5_BETVV
redbuttecreek_2019_sw_WHONDRS_S19S_0029_final_contigs_fa_k121_1299007_2	20
riogrande_2019_sed_WHONDRS_S19S_0080_final_contigs_fa_k121_129583_1	20	UniRef100_UPI00197AE3E1 hypothetical protein n=1 Tax=Bifidobacterium bifidum TaxID=1681 RepID=UPI00197AE3E1
sawmillbrook_2019_sed_WHONDRS_S19S_0072_final_contigs_fa_k121_127391_2	20	UniRef100_E1YDC4 Uncharacterized protein n=1 Tax=uncultured Desulfobacterium sp. TaxID=201089 RepID=E1YDC4_9BACT
sawmillbrook_2019_sed_WHONDRS_S19S_0072_final_contigs_fa_k121_850226_1	20	UniRef100_A0A1B2YQL8 Uncharacterized protein n=1 Tax=uncultured bacterium TaxID=77133 RepID=A0A1B2YQL8_9BACT
sawmillbrook_2019_sed_WHONDRS_S19S_0072_final_contigs_fa_k121_919467_1	20	UniRef100_A0A0W0XYZ0 Uncharacterized protein n=1 Tax=Legionella quinlivanii TaxID=45073 RepID=A0A0W0XYZ0_9GAMM
shaverscreek_2019_sed_WHONDRS_S19S_0064_MG_assembly_contigs_fasta_scaffold_1524_c1_4	20	UniRef100_B2PX02 Uncharacterized protein n=2 Tax=Bacteria TaxID=2 RepID=B2PX02_PROST
southforkpolouse_2019_sw_WHONDRS_S19S_0055_final_contigs_fa_k121_813771_3	20	UniRef100_A0A5Q4T3T3 Uncharacterized protein n=1 Tax=Streptomyces sp. t39 TaxID=1828156 RepID=A0A5Q4T3T3_9ACTN
stroublescreek_2019_sw_WHONDRS_S19S_0089_final_contigs_fa_k121_1911229_2	20	UniRef100_A0A4V0X9L5 TonB-dependent receptor plug domain-containing protein n=1 Tax=Nitrosomonadaceae bacterium TaxID=2026767 RepID=A0A4V0X9L5_9PROT
umpqua_2019_sed_WHONDRS_S19S_0079_MG_assembly_contigs_fasta_scaffold_3901_c1_2	20	UniRef100_H3KE16 Uncharacterized protein n=1 Tax=Sutterella parvirubra YIT 11816 TaxID=762967 RepID=H3KE16_9BURK
walkerbranch_2019_sed_WHONDRS_S19S_0019_MG_assembly_contigs_fasta_scaffold_3366_c1_2	20	UniRef100_A0A934ES76 Molybdopterin-dependent oxidoreductase n=1 Tax=Nitrospirota bacterium TaxID=2026887 RepID=A0A934ES76_UNCNT
whiteclaycreek1_2019_sw_WHONDRS_S19S_0037_final_contigs_fa_k121_312412_1	20	UniRef100_A0A2I0VHJ3 Uncharacterized protein n=1 Tax=Dendrobium catenatum TaxID=906689 RepID=A0A2I0VHJ3_9ASPA
yakimariver_2019_sw_WHONDRS_S19S_0060_final_contigs_fa_k121_3577693_2	20	UniRef100_A0A7J5WC12 Uncharacterized protein n=1 Tax=Actinomycetia bacterium TaxID=1883427 RepID=A0A7J5WC12_UNCAC
BRTMancosB2_idba_scaffold_fa_scaffold_39887_1	19	UniRef100_A0A177QI40 Cell shape-determining protein MreB n=3 Tax=Nitrospirota TaxID=40117 RepID=A0A177QI40_9BACT
BRTMancosC3_idba_scaffold_fa_scaffold_10888_1	19
ES22_IMP_S_C03_127_391734_lcl_1	19	UniRef100_A0A8J3XWD9 DUF397 domain-containing protein n=1 Tax=Planotetraspora silvatica TaxID=234614 RepID=A0A8J3XWD9_9ACTN
ES22_IMP_S_C05_127_780943_lcl_7	19	UniRef100_A0A8T1QJL4 Uncharacterized protein n=1 Tax=Carya illinoinensis TaxID=32201 RepID=A0A8T1QJL4_CARIL
ES22_IMP_S_C06_127_2341537_lcl_1	19	UniRef100_A0A7S2JLU3 Uncharacterized protein (Fragment) n=1 Tax=Cyanoptyche gloeocystis TaxID=77922 RepID=A0A7S2JLU3_9EUKA
ES22_IMP_S_C09_127_4650671_lcl_2	19	UniRef100_A0A976UFV3 Photosystem II reaction center protein H n=2 Tax=Navicula TaxID=50949 RepID=A0A976UFV3_9STRA
ES22_IMP_S_C11_127_8420039_lcl_1	19	UniRef100_A0A4Y7RKM3 Uncharacterized protein n=2 Tax=Pelotomaculum TaxID=191373 RepID=A0A4Y7RKM3_9FIRM
ES22_IMP_S_C12_127_4148674_lcl_1	19	UniRef100_A0A1E7EJI6 Uncharacterized protein n=1 Tax=Fragilariopsis cylindrus CCMP1102 TaxID=635003 RepID=A0A1E7EJI6_9STRA
ES22_IMP_S_C12_127_7768567_lcl_2	19	UniRef100_K0SBX2 Uncharacterized protein n=1 Tax=Thalassiosira oceanica TaxID=159749 RepID=K0SBX2_THAOC
ES22_IMP_S_C12_127_8407624_lcl_1	19	UniRef100_A0A6J4X157 C4-type zinc ribbon domain-containing protein n=1 Tax=Olavius sp. associated proteobacterium Delta 1 TaxID=698986 RepID=A0A6J4X157_9DELT
ES22_IMP_S_C13_127_4636187_lcl_2	19	UniRef100_A0A382UHA7 Uncharacterized protein n=1 Tax=marine metagenome TaxID=408172 RepID=A0A382UHA7_9ZZZZ
ES22_IMP_S_C13_127_7159526_lcl_2	19	UniRef100_A0A8F0WGL9 Photosystem II CP43 reaction center protein n=1 Tax=Navicula veneta TaxID=138539 RepID=A0A8F0WGL9_9STRA
ES22_IMP_S_C13_127_7347449_lcl_1	19	UniRef100_D1YGT1 Uncharacterized protein n=2 Tax=Lactobacillus TaxID=1578 RepID=D1YGT1_LACGS
ES22_IMP_S_C14_127_2356197_lcl_2	19	UniRef100_A0A8F0WGN7 Ferredoxin n=1 Tax=Navicula veneta TaxID=138539 RepID=A0A8F0WGN7_9STRA
ES22_IMP_S_C15_127_6448749_lcl_2	19	UniRef100_K5WEM7 Uncharacterized protein (Fragment) n=1 Tax=Agaricus bisporus var. burnettii (strain JB137-S8 / ATCC MYA-4627 / FGSC 10392) TaxID=597362 RepID=K5WEM7_AGABU
ES22_IMP_S_C16_127_4220851_lcl_5	19	UniRef100_A0A2Z5ZBS2 Cytochrome b559 subunit beta n=8 Tax=Sar TaxID=2698737 RepID=A0A2Z5ZBS2_9STRA
ES22_IMP_S_C16_127_6574017_lcl_1	19	UniRef100_A0A5K7Y635 Uncharacterized protein n=1 Tax=Cobetia sp. AM6 TaxID=2661553 RepID=A0A5K7Y635_9GAMM
ES22_IMP_S_C17_127_5628135_lcl_3	19	UniRef100_UPI0021142E9D photosystem II protein D1 n=1 Tax=Nitzschia dubiiformis TaxID=515482 RepID=UPI0021142E9D
ES22_IMP_S_C18_127_2490734_lcl_1	19	UniRef100_A0A1S2MAC8 Uncharacterized protein n=1 Tax=Anaerobacillus alkalidiazotrophicus TaxID=472963 RepID=A0A1S2MAC8_9BACI
ES22_IMP_S_C18_127_4515714_lcl_2	19	UniRef100_A0A7W1SJM7 Cold-shock protein n=3 Tax=Gemmatimonadales bacterium TaxID=2448054 RepID=A0A7W1SJM7_9BACT
ES22_IMP_S_C21_127_4347268_lcl_2	19
ES22_IMP_S_C21_127_7644201_lcl_4	19	UniRef100_F5GW17 Ribulose bisphosphate carboxylase large chain n=5 Tax=Asterionella formosa TaxID=210441 RepID=F5GW17_9STRA
ES22_IMP_S_C23_127_3238798_lcl_2	19	UniRef100_A0A563ADA2 Uncharacterized protein n=1 Tax=TM7 phylum sp. oral taxon 356 TaxID=713057 RepID=A0A563ADA2_9BACT
ES22_IMP_S_C24_127_4401388_lcl_3	19
ES22_IMP_S_C25_127_5724487_lcl_2	19	UniRef100_A0A8J3XWD9 DUF397 domain-containing protein n=1 Tax=Planotetraspora silvatica TaxID=234614 RepID=A0A8J3XWD9_9ACTN
ES22_IMP_S_C26_127_1212116_lcl_1	19
ES22_IMP_S_C28_127_7340772_lcl_1	19	UniRef100_Q603S8 Uncharacterized protein n=1 Tax=Methylococcus capsulatus (strain ATCC 33009 / NCIMB 11132 / Bath) TaxID=243233 RepID=Q603S8_METCA
ES22_IMP_S_C29_127_3472303_lcl_1	19	UniRef100_A0A023HAK5 Photosystem II D2 protein n=1 Tax=Didymosphenia geminata TaxID=1115533 RepID=A0A023HAK5_9STRA
ES22_IMP_S_C30_127_759695_lcl_2	19	UniRef100_A0A7Y4VTS8 Cold-shock protein n=1 Tax=Anaerolineales bacterium TaxID=2073117 RepID=A0A7Y4VTS8_9CHLR
ES22_IMP_S_C32_127_1062243_lcl_1	19	UniRef100_A0A1E7EJI6 Uncharacterized protein n=1 Tax=Fragilariopsis cylindrus CCMP1102 TaxID=635003 RepID=A0A1E7EJI6_9STRA
ES22_IMP_S_C32_127_3428393_lcl_1	19	UniRef100_A0A1E7F0L2 Uncharacterized protein (Fragment) n=1 Tax=Fragilariopsis cylindrus CCMP1102 TaxID=635003 RepID=A0A1E7F0L2_9STRA
ES22_IMP_S_C33_127_4867538_lcl_1	19
ES22_IMP_S_C34_127_1439282_lcl_2	19	UniRef100_UPI0012F96066 hypothetical protein n=1 Tax=Burkholderia ubonensis TaxID=101571 RepID=UPI0012F96066
ES22_IMP_S_C34_127_2267784_lcl_1	19	UniRef100_A0A1B2YPM4 Uncharacterized protein n=1 Tax=uncultured bacterium TaxID=77133 RepID=A0A1B2YPM4_9BACT
ES22_IMP_S_C34_127_6066600_lcl_1	19	UniRef100_UPI00197AE3E1 hypothetical protein n=1 Tax=Bifidobacterium bifidum TaxID=1681 RepID=UPI00197AE3E1
ES22_IMP_S_C35_127_2744879_lcl_2	19	UniRef100_A0A965QTE8 Uncharacterized protein n=1 Tax=Planctomycetia bacterium TaxID=2052181 RepID=A0A965QTE8_9BACT
ES22_IMP_S_C39_127_10895796_lcl_2	19	UniRef100_A0A8J8SUX0 Uncharacterized protein n=1 Tax=Halteria grandinella TaxID=5974 RepID=A0A8J8SUX0_HALGN
ES22_IMP_S_C39_127_3343911_lcl_1	19	UniRef100_A0A124FN95 Uncharacterized protein n=1 Tax=Actinobacteria bacterium 66_15 TaxID=1635289 RepID=A0A124FN95_9ACTN
ES22_IMP_S_C39_127_6149798_lcl_1	19
ES22_IMP_S_C40_127_2387821_lcl_1	19	UniRef100_A0A3N5UHW6 Cold-shock protein n=1 Tax=Chloroflexota bacterium TaxID=2026724 RepID=A0A3N5UHW6_UNCCH
ES22_IMP_S_C41_127_10089018_lcl_12	19	UniRef100_A0A2Z5ZBQ1 Photosystem II protein D1 n=3 Tax=Eukaryota TaxID=2759 RepID=A0A2Z5ZBQ1_9STRA
ES22_IMP_S_C41_127_11677464_lcl_2	19
ES22_IMP_S_C41_127_12000040_lcl_2	19
ES22_IMP_S_C41_127_1207035_lcl_7	19	UniRef100_A0A370CPL1 Photosystem II protein D1 n=1 Tax=Mastigocladus laminosus WC112 TaxID=1521402 RepID=A0A370CPL1_MASLA
ES22_IMP_S_C46_127_3041300_lcl_1	19	UniRef100_A0A1B2YRD0 Uncharacterized protein n=1 Tax=uncultured bacterium TaxID=77133 RepID=A0A1B2YRD0_9BACT
ES22_IMP_S_C47_127_4960892_lcl_2	19	UniRef100_A0A525WHG0 Nitrite oxidoreductase, gamma subunit n=1 Tax=Nitrospira sp. CG24D TaxID=1985130 RepID=A0A525WHG0_9BACT
ES22_IMP_S_C49_127_5463374_lcl_3	19	UniRef100_A0A6J4MHS9 Cold shock protein of CSP family n=1 Tax=uncultured Gemmatimonadaceae bacterium TaxID=246130 RepID=A0A6J4MHS9_9BACT
ES22_IMP_S_C49_127_5578066_lcl_1	19	UniRef100_A0A1B2YND9 Uncharacterized protein n=1 Tax=uncultured bacterium TaxID=77133 RepID=A0A1B2YND9_9BACT
ES22_IMP_S_C49_127_5719314_lcl_3	19	UniRef100_A0A942CJ70 SpoVG family protein n=1 Tax=Acidobacteriota bacterium TaxID=1978231 RepID=A0A942CJ70_UNCAI
ES22_IMP_S_C51_127_7593582_lcl_1	19
ES22_IMP_S_C52_127_3306494_lcl_5	19	UniRef100_A0A8D0GM43 Uncharacterized protein n=1 Tax=Sphenodon punctatus TaxID=8508 RepID=A0A8D0GM43_SPHPU
ES22_IMP_S_C53_127_8026688_lcl_1	19
ES22_IMP_S_C54_127_4172168_lcl_3	19
ES22_IMP_S_C54_127_4567477_lcl_1	19
ES22_IMP_S_C54_127_893409_lcl_1	19	UniRef100_A0A0D6B8G7 Uncharacterized protein n=1 Tax=Rhodovulum sulfidophilum TaxID=35806 RepID=A0A0D6B8G7_RHOSU
ES22_IMP_S_C56_127_14210008_lcl_5	19	UniRef100_Q47BF8 Cold-shock DNA-binding protein family n=2 Tax=Azonexaceae TaxID=2008795 RepID=Q47BF8_DECAR
ES22_IMP_S_C56_127_9977305_lcl_1	19	UniRef100_A0A8F1B873 Photosystem II protein D1 n=1 Tax=Tryblionella apiculata TaxID=1003145 RepID=A0A8F1B873_9STRA
ES22_IMP_S_C57_127_7059372_lcl_1	19	UniRef100_A0A1F8SIN8 NUDIX hydrolase n=1 Tax=Chloroflexi bacterium RBG_16_72_14 TaxID=1797663 RepID=A0A1F8SIN8_9CHLR
ES22_IMP_S_C59_127_1673918_lcl_2	19
ES22_IMP_S_C61_127_5504994_lcl_1	19	UniRef100_W0SCG2 Cold shock protein n=4 Tax=Betaproteobacteria TaxID=28216 RepID=W0SCG2_9PROT
ES22_IMP_S_C62_127_4875298_lcl_1	19	UniRef100_A0A382RXT4 Uncharacterized protein (Fragment) n=1 Tax=marine metagenome TaxID=408172 RepID=A0A382RXT4_9ZZZZ
N1_10_20_JGI_sa_scaffold_2022_4	19	UniRef100_A0A0K0FWX8 Ycf68 n=1 Tax=Strongyloides venezuelensis TaxID=75913 RepID=A0A0K0FWX8_STRVS
N3_40_50_OSU_scaffold_2778_1	19	UniRef100_R7KQW1 Uncharacterized protein n=1 Tax=Sutterella sp. CAG:521 TaxID=1262977 RepID=R7KQW1_9BURK
NASQAN2011_031_final_contigs_fa_k121_239094_1	19
NASQAN2011_177_final_contigs_fa_k121_410278_1	19	UniRef100_A0A0J8B129 Uncharacterized protein (Fragment) n=1 Tax=Beta vulgaris subsp. vulgaris TaxID=3555 RepID=A0A0J8B129_BETVV
NASQAN2011_219_final_contigs_fa_k121_17461_2	19
NASQAN2011_225_final_contigs_fa_k121_11194_4	19
NASQAN2011_231_final_contigs_fa_k121_778879_2	19	UniRef100_A0A1B2YQJ2 Uncharacterized protein n=1 Tax=uncultured bacterium TaxID=77133 RepID=A0A1B2YQJ2_9BACT
NASQAN2011_262_final_contigs_fa_k121_828377_4	19
NASQAN2011_435_final_contigs_fa_k121_172467_1	19	UniRef100_A0A2I9CIV1 Transposase n=1 Tax=Microcystis aeruginosa NIES-298 TaxID=449468 RepID=A0A2I9CIV1_MICAE
NASQAN2014_035_final_contigs_fa_k121_36874_2	19
NASQAN2015_052_final_contigs_fa_k121_470370_1	19	UniRef100_F0YB57 Uncharacterized protein (Fragment) n=1 Tax=Aureococcus anophagefferens TaxID=44056 RepID=F0YB57_AURAN
NASQAN2015_101_final_contigs_fa_k121_427650_4	19	UniRef100_A0A5C6M5G6 Uncharacterized protein (Fragment) n=1 Tax=Planctomyces bekefii TaxID=1653850 RepID=A0A5C6M5G6_9PLAN
NASQAN2015_172_final_contigs_fa_k121_400246_1	19	UniRef100_A0A9D9PYB5 Uncharacterized protein n=1 Tax=candidate division NC10 bacterium TaxID=2072417 RepID=A0A9D9PYB5_9BACT
NASQAN2015_172_final_contigs_fa_k121_415152_2	19	UniRef100_A0A7D9E726 Uncharacterized protein n=1 Tax=Paramuricea clavata TaxID=317549 RepID=A0A7D9E726_PARCT
NASQAN2015_172_final_contigs_fa_k121_685271_1	19	UniRef100_D0RFT1 Uncharacterized protein n=1 Tax=Brucella sp. F5/99 TaxID=437701 RepID=D0RFT1_9HYPH
NASQAN2015_206_final_contigs_fa_k121_154722_3	19	UniRef100_A0A6V8MCD4 Uncharacterized protein n=1 Tax=Paenibacillus curdlanolyticus TaxID=59840 RepID=A0A6V8MCD4_9BACL
NASQAN2015_208_final_contigs_fa_k121_339912_2	19	UniRef100_A0A8F0WGQ2 Ribulose bisphosphate carboxylase large chain n=2 Tax=Navicula veneta TaxID=138539 RepID=A0A8F0WGQ2_9STRA
NASQAN2015_227_final_contigs_fa_k121_364230_1	19	UniRef100_A0A965QTE8 Uncharacterized protein n=1 Tax=Planctomycetia bacterium TaxID=2052181 RepID=A0A965QTE8_9BACT
NASQAN2016_024_final_contigs_fa_k121_414065_1	19	UniRef100_A0A388PXG7 Uncharacterized protein n=2 Tax=Actinomycetes TaxID=1760 RepID=A0A388PXG7_UNCAC
NASQAN2016_083_final_contigs_fa_k121_875326_1	19	UniRef100_A0A1B2YPM4 Uncharacterized protein n=1 Tax=uncultured bacterium TaxID=77133 RepID=A0A1B2YPM4_9BACT
S12_40_50_co_scaffold_1021_3	19	UniRef100_T2IW85 MCG1049288 n=1 Tax=Crocosphaera watsonii WH 0005 TaxID=423472 RepID=T2IW85_CROWT
S2_10_20_OSU_scaffold_1548_2	19	UniRef100_A0A0K2G6C2 Uncharacterized protein n=1 Tax=Nitrospira moscoviensis TaxID=42253 RepID=A0A0K2G6C2_NITMO
assiniboineriver_2019_sw_WHONDRS_S19S_0005_final_contigs_fa_k121_123186_1	19
augustacreek_2019_sed_WHONDRS_S19S_0067_MG_assembly_contigs_fasta_scaffold_152_c1_2	19	UniRef100_A0A078BGN6 Transposase n=1 Tax=Thiomonas sp. CB2 TaxID=554131 RepID=A0A078BGN6_9BURK
blueriver_2019_sed_WHONDRS_S19S_0024_MG_assembly_contigs_fasta_scaffold_16610_c1_1	19	UniRef100_A0A0U4W332 Uncharacterized protein n=1 Tax=Caldimicrobium thiodismutans TaxID=1653476 RepID=A0A0U4W332_9BACT
cartcreek_2019_sed_WHONDRS_S19S_0073_MG_assembly_contigs_fasta_scaffold_10171_c1_1	19
cartcreek_2019_sed_WHONDRS_S19S_0073_MG_assembly_contigs_fasta_scaffold_9565_c1_1	19
cobbmillcreek_2019_sed_WHONDRS_S19S_0090_MG_assembly_contigs_fasta_scaffold_47719_c1_1	19	UniRef100_A0A6B8M6X5 Methane monooxygenase/ammonia monooxygenase subunit A n=17 Tax=root TaxID=1 RepID=A0A6B8M6X5_9HYPH 1
columbia_2019_sw_WHONDRS_S19S_0074_final_contigs_fa_k121_379448_1	19	UniRef100_A0A846CN20 Uncharacterized protein n=1 Tax=Moorena sp. SIO2C4 TaxID=2607824 RepID=A0A846CN20_9CYAN
columbia_2019_sw_WHONDRS_S19S_0074_final_contigs_fa_k121_77785_1	19
columbiariver1_2019_sw_WHONDRS_S19S_0075_final_contigs_fa_k121_1180647_3	19	UniRef100_A0A2V6T0E3 Uncharacterized protein n=1 Tax=Candidatus Rokubacteria bacterium TaxID=2053607 RepID=A0A2V6T0E3_9BACT
columbiariver2_2019_sed_WHONDRS_S19S_0076_MG_assembly_contigs_fasta_scaffold_12806_c1_1	19	UniRef100_A0A0F9VZV7 Uncharacterized protein n=1 Tax=marine sediment metagenome TaxID=412755 RepID=A0A0F9VZV7_9ZZZZ
columbiariver2_2019_sw_WHONDRS_S19S_0076_final_contigs_fa_k121_1637040_6	19	UniRef100_A0A2I4S7A7 Photosystem II protein D1 n=2 Tax=root TaxID=1 RepID=A0A2I4S7A7_9CHLO 1
crookedriver_2019_sed_WHONDRS_S19S_0041_MG_assembly_contigs_fasta_scaffold_22822_c1_6	19	UniRef100_A0A7V8XFL5 Cold-shock protein n=2 Tax=Actinomycetia bacterium TaxID=1883427 RepID=A0A7V8XFL5_UNCAC
crookedriver_2019_sed_WHONDRS_S19S_0041_MG_assembly_contigs_fasta_scaffold_3520_c1_4	19	UniRef100_A0A0S4LLR4 Transposase n=1 Tax=Candidatus Nitrospira nitrificans TaxID=1742973 RepID=A0A0S4LLR4_9BACT
erpe_2018_pw_3hr_WHONDRS-PP48-000086_B_k121_72065_2	19	UniRef100_E0XQN2 Uncharacterized protein n=1 Tax=uncultured Verrucomicrobiales bacterium HF0010_05E02 TaxID=710995 RepID=E0XQN2_9BACT
erpe_2018_sw_0hr_WHONDRS-SW48-000085_B_k121_538951_3	19	UniRef100_A0A0B0HFJ5 Uncharacterized protein n=1 Tax=Anoxybacillus sp. BCO1 TaxID=1548750 RepID=A0A0B0HFJ5_9BACI
erpe_2018_sw_21hr_WHONDRS-SW48-000092_B_k121_1220137_4	19	UniRef100_A0A425BZS1 Kinesin motor domain-containing protein n=1 Tax=Peronospora effusa TaxID=542832 RepID=A0A425BZS1_9STRA
erpe_2018_sw_21hr_WHONDRS-SW48-000092_B_k121_68203_4	19	UniRef100_UPI00197AE3E1 hypothetical protein n=1 Tax=Bifidobacterium bifidum TaxID=1681 RepID=UPI00197AE3E1
erpe_2018_sw_30hr_WHONDRS-SW48-000095_B_k121_185734_1	19	UniRef100_A0A1E7EJI6 Uncharacterized protein n=1 Tax=Fragilariopsis cylindrus CCMP1102 TaxID=635003 RepID=A0A1E7EJI6_9STRA
erpe_2018_sw_30hr_WHONDRS-SW48-000095_B_k121_300954_1	19	UniRef100_A0A0S3RYA5 Uncharacterized protein n=1 Tax=Vigna angularis var. angularis TaxID=157739 RepID=A0A0S3RYA5_PHAAN
erpe_2018_sw_30hr_WHONDRS-SW48-000095_B_k121_365196_3	19	UniRef100_W1WIW9 Uncharacterized protein n=1 Tax=human gut metagenome TaxID=408170 RepID=W1WIW9_9ZZZZ
erpe_2018_sw_39hr_WHONDRS-SW48-000098_B_k121_389386_2	19	UniRef100_A0A2A2I763 Uncharacterized protein n=1 Tax=Virgibacillus profundi TaxID=2024555 RepID=A0A2A2I763_9BACI
erpe_2018_sw_42hr_WHONDRS-SW48-000099_B_k121_885051_1	19	UniRef100_R7KQW1 Uncharacterized protein n=1 Tax=Sutterella sp. CAG:521 TaxID=1262977 RepID=R7KQW1_9BURK
farmington_2019_sed_WHONDRS_S19S_0053_MG_assembly_contigs_fasta_scaffold_2008_c1_1	19	UniRef100_K0YNP1 Uncharacterized protein n=1 Tax=Schaalia turicensis ACS-279-V-Col4 TaxID=883077 RepID=K0YNP1_9ACTO
flintriver_2019_sed_WHONDRS_S19S_0015_MG_assembly_contigs_fasta_scaffold_32026_c1_1	19	UniRef100_A0A1E7EJI6 Uncharacterized protein n=1 Tax=Fragilariopsis cylindrus CCMP1102 TaxID=635003 RepID=A0A1E7EJI6_9STRA
flintriver_2019_sw_WHONDRS_S19S_0015_final_contigs_fa_k121_1385743_1	19	UniRef100_I3I5Y4 Small ribosomal subunit protein uS15 n=4 Tax=Cellvibrio TaxID=10 RepID=I3I5Y4_9GAMM
guil_2019_sw_WHONDRS_S19S_0049_final_contigs_fa_k121_1357178_1	19	UniRef100_A0A951Q6I3 Photosystem II q(B) protein n=1 Tax=Mojavia pulchra JT2-VF2 TaxID=287848 RepID=A0A951Q6I3_9NOST
gunnisonriver_2019_sw_WHONDRS_S19S_0062_final_contigs_fa_k121_1636874_1	19	UniRef100_A0A117M9N3 Uncharacterized protein n=2 Tax=Candidatus Marinimicrobia TaxID=62680 RepID=A0A117M9N3_9BACT
icacos_2019_sw_WHONDRS_S19S_0094_final_contigs_fa_k121_2211837_1	19	UniRef100_A0A7W9Z9U3 Uncharacterized protein n=1 Tax=Rhodanobacter sp. MP7CTX1 TaxID=2723084 RepID=A0A7W9Z9U3_9GAMM
jordanrivershai3_2019_sw_WHONDRS_S19S_0058_final_contigs_fa_k121_1231474_1	19
jordanrivershai3_2019_sw_WHONDRS_S19S_0058_final_contigs_fa_k121_451957_2	19	UniRef100_A0A5S3U0I3 Uncharacterized protein n=1 Tax=Pseudoalteromonas sp. S4488 TaxID=579558 RepID=A0A5S3U0I3_9GAMM
k121_397144_2	19	UniRef100_A0A0P1ABD6 Uncharacterized protein n=4 Tax=root TaxID=1 RepID=A0A0P1ABD6_PLAHL 1
k121_581413_1	19	UniRef100_A0A932C7X0 Small ribosomal subunit protein uS15 n=1 Tax=Opitutae bacterium TaxID=2026771 RepID=A0A932C7X0_9BACT
king_2019_sed_WHONDRS_S19S_0016_MG_assembly_contigs_fasta_scaffold_6529_c1_2	19	UniRef100_A0A381XJ80 CheW-like domain-containing protein n=1 Tax=marine metagenome TaxID=408172 RepID=A0A381XJ80_9ZZZZ
lajara_2019_sw_WHONDRS_S19S_0034_final_contigs_fa_k121_312633_1	19	UniRef100_A0A6A3IDA8 Pectate lyase n=3 Tax=Oomycota TaxID=4762 RepID=A0A6A3IDA8_9STRA
lewisrun_2019_sw_WHONDRS_S19S_0014_final_contigs_fa_k121_1153190_1	19	UniRef100_A0A2T5LKN2 Uncharacterized protein n=1 Tax=Aspergillus ochraceoroseus IBT 24754 TaxID=1392256 RepID=A0A2T5LKN2_9EURO
littlewolfcreek_2019_sw_WHONDRS_S19S_0078_final_contigs_fa_k121_383966_1	19	UniRef100_D0RFT1 Uncharacterized protein n=1 Tax=Brucella sp. F5/99 TaxID=437701 RepID=D0RFT1_9HYPH
logan1_2019_sed_WHONDRS_S19S_0097_MG_assembly_contigs_fasta_scaffold_7363_c1_1	19	UniRef100_B5GPA2 Uncharacterized protein n=1 Tax=Streptomyces clavuligerus TaxID=1901 RepID=B5GPA2_STRCL
logan1_2019_sed_WHONDRS_S19S_0097_MG_assembly_contigs_fasta_scaffold_9115_c1_2	19	UniRef100_A0A2S7V079 Uncharacterized protein n=1 Tax=Psychrosphaera saromensis TaxID=716813 RepID=A0A2S7V079_9GAMM
logan1_2019_sw_WHONDRS_S19S_0097_final_contigs_fa_k121_170368_2	19	UniRef100_A0A0N9HTT1 Uncharacterized protein n=1 Tax=uncultured bacterium 5G12 TaxID=1701325 RepID=A0A0N9HTT1_9BACT
logan2_2019_sed_WHONDRS_S19S_0098_final_contigs_fa_k121_150882_1	19	UniRef100_A0A415QED4 Uncharacterized protein n=1 Tax=Butyricimonas virosa TaxID=544645 RepID=A0A415QED4_9BACT
logan2_2019_sed_WHONDRS_S19S_0098_final_contigs_fa_k121_1868409_1	19	UniRef100_A0A7J5WC12 Uncharacterized protein n=1 Tax=Actinomycetia bacterium TaxID=1883427 RepID=A0A7J5WC12_UNCAC
logan2_2019_sed_WHONDRS_S19S_0098_final_contigs_fa_k121_473074_1	19	UniRef100_A0A1W1VUC6 Uncharacterized protein n=1 Tax=Desulfonispora thiosulfatigenes DSM 11270 TaxID=656914 RepID=A0A1W1VUC6_DESTI
morescreek_2019_sw_WHONDRS_S19S_0085_final_contigs_fa_k121_742419_2	19	UniRef100_A0A2Z6ES84 Uncharacterized protein n=1 Tax=Mycoavidus cysteinexigens TaxID=1553431 RepID=A0A2Z6ES84_9BURK
nfkcasparcreek_2019_sw_WHONDRS_S19S_0069_final_contigs_fa_k121_1153943_1	19	UniRef100_A0A069RJB6 Ribonuclease PH n=1 Tax=Peptoclostridium litorale DSM 5388 TaxID=1121324 RepID=A0A069RJB6_PEPLI
nfkcasparcreek_2019_sw_WHONDRS_S19S_0069_final_contigs_fa_k121_597067_42	19	UniRef100_A0A8F1B873 Photosystem II protein D1 n=1 Tax=Tryblionella apiculata TaxID=1003145 RepID=A0A8F1B873_9STRA
oksrukuyikcreek_2019_sw_WHONDRS_S19S_0050_final_contigs_fa_k121_924918_2	19	UniRef100_A0A7S1V9C0 Uncharacterized protein n=1 Tax=Grammatophora oceanica TaxID=210454 RepID=A0A7S1V9C0_9STRA
pamunkeyriver_2019_sw_WHONDRS_S19S_0054_final_contigs_fa_k121_633526_1	19	UniRef100_A0A7C6E500 Uncharacterized protein n=1 Tax=Candidatus Solibacter sp. TaxID=2068625 RepID=A0A7C6E500_9BACT
pamunkeyriver_2019_sw_WHONDRS_S19S_0054_final_contigs_fa_k121_934413_3	19	UniRef100_UPI00138E13DF hypothetical protein n=1 Tax=Parageobacillus caldoxylosilyticus TaxID=81408 RepID=UPI00138E13DF
redbuttecreek_2019_sed_WHONDRS_S19S_0029_MG_assembly_contigs_fasta_scaffold_6105_c1_2	19
redbuttecreek_2019_sed_WHONDRS_S19S_0086_MG_assembly_contigs_fasta_scaffold_22624_c1_2	19	UniRef100_A0A0W0XYZ0 Uncharacterized protein n=1 Tax=Legionella quinlivanii TaxID=45073 RepID=A0A0W0XYZ0_9GAMM
redbuttecreek_2019_sed_WHONDRS_S19S_0086_MG_assembly_contigs_fasta_scaffold_75671_c1_2	19
redbuttecreek_2019_sw_WHONDRS_S19S_0086_final_contigs_fa_k121_1752614_1	19
redbuttecreek_2019_sw_WHONDRS_S19S_0086_final_contigs_fa_k121_474903_1	19	UniRef100_A0A1E7EJI6 Uncharacterized protein n=1 Tax=Fragilariopsis cylindrus CCMP1102 TaxID=635003 RepID=A0A1E7EJI6_9STRA
riogrande_2019_sw_WHONDRS_S19S_0066_final_contigs_fa_k121_178254_2	19	UniRef100_D0RFT1 Uncharacterized protein n=1 Tax=Brucella sp. F5/99 TaxID=437701 RepID=D0RFT1_9HYPH
sawmillbrook_2019_sed_WHONDRS_S19S_0072_final_contigs_fa_k121_580_1	19	UniRef100_A0A9D9PYB5 Uncharacterized protein n=1 Tax=candidate division NC10 bacterium TaxID=2072417 RepID=A0A9D9PYB5_9BACT
stroublescreek_2019_sw_WHONDRS_S19S_0089_final_contigs_fa_k121_1474637_3	19	UniRef100_A0A480AGN2 Transposase n=1 Tax=Dolichospermum planctonicum TaxID=136072 RepID=A0A480AGN2_9CYAN
teakettle_2019_sw_WHONDRS_S19S_0008_final_contigs_fa_k121_2424608_2	19	UniRef100_A0A918LK98 Uncharacterized protein n=1 Tax=Actinokineospora fastidiosa TaxID=1816 RepID=A0A918LK98_9PSEU
thompson_2019_sw_WHONDRS_S19S_0003_final_contigs_fa_k121_1551009_7	19	UniRef100_T2IW85 MCG1049288 n=1 Tax=Crocosphaera watsonii WH 0005 TaxID=423472 RepID=T2IW85_CROWT
umpqua_2019_sed_WHONDRS_S19S_0079_MG_assembly_contigs_fasta_scaffold_6031_c1_1	19	UniRef100_Q603S8 Uncharacterized protein n=1 Tax=Methylococcus capsulatus (strain ATCC 33009 / NCIMB 11132 / Bath) TaxID=243233 RepID=Q603S8_METCA
whiteclaycreek2_2019_sed_WHONDRS_S19S_0038_MG_assembly_contigs_fasta_scaffold_14622_c1_1	19
whiteclaycreek2_2019_sed_WHONDRS_S19S_0038_MG_assembly_contigs_fasta_scaffold_26747_c1_1	19	UniRef100_A0A2G4JBW2 Uncharacterized protein (Fragment) n=1 Tax=Nitrosarchaeum sp. TaxID=2026886 RepID=A0A2G4JBW2_9ARCH
BRTMancosC3_idba_scaffold_fa_scaffold_4530_2	18	UniRef100_A0A7R9RS07 Uncharacterized protein (Fragment) n=1 Tax=Argulus foliaceus TaxID=509924 RepID=A0A7R9RS07_9CRUS
ES22_IMP_S_C02_127_26777_lcl_1	18	UniRef100_A0A133XKF7 Cold-shock protein n=1 Tax=Dechloromonas denitrificans TaxID=281362 RepID=A0A133XKF7_9RHOO
ES22_IMP_S_C04_127_1715373_lcl_1	18	UniRef100_A0A9D9PYB5 Uncharacterized protein n=1 Tax=candidate division NC10 bacterium TaxID=2072417 RepID=A0A9D9PYB5_9BACT
ES22_IMP_S_C05_127_1520937_lcl_1	18	UniRef100_A0A4Q7VB61 Large ribosomal subunit protein uL14 n=4 Tax=root TaxID=1 RepID=A0A4Q7VB61_9BURK 1
ES22_IMP_S_C05_127_3370860_lcl_1	18	UniRef100_A0A8J3CMP5 Transposase n=1 Tax=Formosimonas limnophila TaxID=1384487 RepID=A0A8J3CMP5_9BURK
ES22_IMP_S_C06_127_3259687_lcl_1	18	UniRef100_A0A0W0XYZ0 Uncharacterized protein n=1 Tax=Legionella quinlivanii TaxID=45073 RepID=A0A0W0XYZ0_9GAMM
ES22_IMP_S_C07_127_16991033_lcl_1	18	UniRef100_P83755 Photosystem II protein D1 n=2629 Tax=cellular organisms TaxID=131567 RepID=PSBA_ARATH
ES22_IMP_S_C08_127_347705_lcl_1	18	UniRef100_A0A330LWK9 Uncharacterized protein n=1 Tax=Shewanella benthica TaxID=43661 RepID=A0A330LWK9_9GAMM
ES22_IMP_S_C08_127_4852516_lcl_1	18	UniRef100_A0A3C1YTW5 Cold-shock protein n=1 Tax=Bacteroidota bacterium TaxID=1898104 RepID=A0A3C1YTW5_UNCBA
ES22_IMP_S_C08_127_8987696_lcl_6	18	UniRef100_A0A8T1QJL4 Uncharacterized protein n=1 Tax=Carya illinoinensis TaxID=32201 RepID=A0A8T1QJL4_CARIL
ES22_IMP_S_C09_127_7234432_lcl_1	18	UniRef100_A0A4U5N899 Uncharacterized protein n=1 Tax=Populus alba TaxID=43335 RepID=A0A4U5N899_POPAL
ES22_IMP_S_C10_127_1422591_lcl_5	18	UniRef100_A0A8V0XKD8 Uncharacterized protein n=1 Tax=Gallus gallus TaxID=9031 RepID=A0A8V0XKD8_CHICK
ES22_IMP_S_C12_127_8249230_lcl_3	18	UniRef100_A7HHU9 Putative cold-shock DNA-binding domain protein n=1 Tax=Anaeromyxobacter sp. (strain Fw109-5) TaxID=404589 RepID=A7HHU9_ANADF
ES22_IMP_S_C13_127_11342733_lcl_1	18	UniRef100_A0A7Y9QWC4 Drug/metabolite transporter (DMT)-like permease n=1 Tax=Sphaerotilus montanus TaxID=522889 RepID=A0A7Y9QWC4_9BURK
ES22_IMP_S_C13_127_5905775_lcl_1	18
ES22_IMP_S_C16_127_2486697_lcl_1	18
ES22_IMP_S_C16_127_5405488_lcl_1	18
ES22_IMP_S_C19_127_1143581_lcl_3	18	UniRef100_Q57H82 Cytoplasmic protein n=3 Tax=Enterobacteriaceae TaxID=543 RepID=Q57H82_SALCH
ES22_IMP_S_C19_127_6390373_lcl_5	18	UniRef100_H2EV31 Photosystem II CP47 reaction center protein n=1 Tax=Ulnaria acus TaxID=1436140 RepID=H2EV31_9STRA
ES22_IMP_S_C20_127_4472766_lcl_2	18	UniRef100_A0A9P1JVD3 Uncharacterized protein n=1 Tax=Azospirillum baldaniorum TaxID=1064539 RepID=A0A9P1JVD3_9PROT
ES22_IMP_S_C21_127_2841171_lcl_1	18
ES22_IMP_S_C22_127_2741736_lcl_1	18
ES22_IMP_S_C22_127_4998711_lcl_1	18	UniRef100_A0A081NKV1 Transposase n=1 Tax=Endozoicomonas numazuensis TaxID=1137799 RepID=A0A081NKV1_9GAMM
ES22_IMP_S_C22_127_5099066_lcl_1	18
ES22_IMP_S_C24_127_1802488_lcl_2	18	UniRef100_A0A433I044 Cold-shock protein n=1 Tax=Candidatus Competibacteraceae bacterium TaxID=2053538 RepID=A0A433I044_9GAMM
ES22_IMP_S_C24_127_2457154_lcl_1	18	UniRef100_A0A2U9NN51 Photosystem II D2 protein n=1 Tax=Plagiogrammopsis vanheurckii TaxID=1234821 RepID=A0A2U9NN51_9STRA
ES22_IMP_S_C24_127_808033_lcl_2	18	UniRef100_A0A2A2RM42 DM2 domain-containing protein n=1 Tax=Opitutae bacterium Tous-C10FEB TaxID=1982318 RepID=A0A2A2RM42_9BACT
ES22_IMP_S_C25_127_2587245_lcl_4	18	UniRef100_A0A2V6CA60 RNA-binding protein n=1 Tax=Verrucomicrobiota bacterium TaxID=2026799 RepID=A0A2V6CA60_UNCVE
ES22_IMP_S_C25_127_3615057_lcl_2	18	UniRef100_A0T0A9 Photosystem II reaction center protein H n=4 Tax=Naviculales TaxID=38748 RepID=PSBH_PHATC
ES22_IMP_S_C25_127_5087001_lcl_4	18	UniRef100_A0A9D4QWR5 Uncharacterized protein n=1 Tax=Dreissena polymorpha TaxID=45954 RepID=A0A9D4QWR5_DREPO
ES22_IMP_S_C25_127_5724487_lcl_1	18
ES22_IMP_S_C26_127_3287166_lcl_1	18	UniRef100_H2EV68 Ribulose bisphosphate carboxylase large chain n=5 Tax=Ulnaria TaxID=426668 RepID=H2EV68_9STRA
ES22_IMP_S_C27_127_2550017_lcl_1	18
ES22_IMP_S_C28_127_11157278_lcl_1	18
ES22_IMP_S_C28_127_2813792_lcl_1	18	UniRef100_A0A1E7EJI6 Uncharacterized protein n=1 Tax=Fragilariopsis cylindrus CCMP1102 TaxID=635003 RepID=A0A1E7EJI6_9STRA
ES22_IMP_S_C28_127_9146841_lcl_1	18
ES22_IMP_S_C29_127_1011501_lcl_4	18	UniRef100_UPI0021822D38 photosystem I reaction center subunit XI n=1 Tax=Haslea avium TaxID=2018708 RepID=UPI0021822D38
ES22_IMP_S_C29_127_4416278_lcl_2	18	UniRef100_Q210E6 Cold-shock DNA-binding protein family n=17 Tax=Alphaproteobacteria TaxID=28211 RepID=Q210E6_RHOPB
ES22_IMP_S_C29_127_553388_lcl_1	18	UniRef100_UPI0020C1845A cold-shock protein n=1 Tax=Anaeromyxobacter paludicola TaxID=2918171 RepID=UPI0020C1845A
ES22_IMP_S_C30_127_1091074_lcl_1	18	UniRef100_A0A2M6ZNM0 Lipoprotein n=1 Tax=Deltaproteobacteria bacterium CG07_land_8_20_14_0_80_60_11 TaxID=1973972 RepID=A0A2M6ZNM0_9DELT
ES22_IMP_S_C31_127_10593320_lcl_1	18	UniRef100_A0A3N5PR35 RNA-binding protein n=1 Tax=Ignavibacteriales bacterium TaxID=2049428 RepID=A0A3N5PR35_UNCIG
ES22_IMP_S_C31_127_4964318_lcl_2	18	UniRef100_W0SIJ9 Transmembrane protein n=1 Tax=Sulfuritalea hydrogenivorans sk43H TaxID=1223802 RepID=W0SIJ9_9PROT
ES22_IMP_S_C31_127_8707447_lcl_1	18	UniRef100_N1JK24 Uncharacterized protein n=2 Tax=Leotiomycetes TaxID=147548 RepID=N1JK24_BLUG1
ES22_IMP_S_C32_127_6825073_lcl_1	18	UniRef100_A0A382PWI4 Uncharacterized protein n=1 Tax=marine metagenome TaxID=408172 RepID=A0A382PWI4_9ZZZZ
ES22_IMP_S_C33_127_5662599_lcl_1	18	UniRef100_A0A645IUB4 Uncharacterized protein n=1 Tax=bioreactor metagenome TaxID=1076179 RepID=A0A645IUB4_9ZZZZ
ES22_IMP_S_C34_127_1779081_lcl_2	18
ES22_IMP_S_C34_127_5688223_lcl_1	18
ES22_IMP_S_C35_127_4264397_lcl_1	18
ES22_IMP_S_C36_127_8877541_lcl_3	18
ES22_IMP_S_C39_127_11938805_lcl_3	18	UniRef100_A0A1F3C3G3 Cold-shock protein n=1 Tax=Anaeromyxobacter sp. RBG_16_69_14 TaxID=1797238 RepID=A0A1F3C3G3_9BACT
ES22_IMP_S_C39_127_9065985_lcl_1	18	UniRef100_A0A554L2J1 Uncharacterized protein n=1 Tax=Parcubacteria group bacterium Gr01-1014_8 TaxID=2017174 RepID=A0A554L2J1_9BACT
ES22_IMP_S_C40_127_3676204_lcl_44	18	UniRef100_A0A8F7KWZ2 Photosystem II protein D1 n=2 Tax=Bacillariaceae TaxID=33852 RepID=A0A8F7KWZ2_9STRA
ES22_IMP_S_C41_127_12618582_lcl_1	18
ES22_IMP_S_C41_127_13467443_lcl_1	18	UniRef100_A0A7C3KMF0 Small ribosomal subunit protein uS15 n=2 Tax=Chloroflexota TaxID=200795 RepID=A0A7C3KMF0_9CHLR
ES22_IMP_S_C41_127_4835992_lcl_3	18	UniRef100_A0A5C9BX78 EVE domain-containing protein n=1 Tax=Rhodocyclaceae bacterium TaxID=1898103 RepID=A0A5C9BX78_9RHOO
ES22_IMP_S_C41_127_5464039_lcl_2	18
ES22_IMP_S_C43_127_1859943_lcl_2	18	UniRef100_A0A6J4X157 C4-type zinc ribbon domain-containing protein n=1 Tax=Olavius sp. associated proteobacterium Delta 1 TaxID=698986 RepID=A0A6J4X157_9DELT
ES22_IMP_S_C47_127_3331077_lcl_1	18	UniRef100_A0A951Q6I3 Photosystem II q(B) protein n=1 Tax=Mojavia pulchra JT2-VF2 TaxID=287848 RepID=A0A951Q6I3_9NOST
ES22_IMP_S_C48_127_6865205_lcl_1	18	UniRef100_F0YB57 Uncharacterized protein (Fragment) n=1 Tax=Aureococcus anophagefferens TaxID=44056 RepID=F0YB57_AURAN
ES22_IMP_S_C48_127_9662442_lcl_3	18
ES22_IMP_S_C49_127_524822_lcl_1	18
ES22_IMP_S_C49_127_5439468_lcl_1	18	UniRef100_A0A3N5UYA0 Flp family type IVb pilin n=1 Tax=Chloroflexota bacterium TaxID=2026724 RepID=A0A3N5UYA0_UNCCH
ES22_IMP_S_C50_127_1796358_lcl_1	18	UniRef100_F3Y7I0 Photosystem I P700 chlorophyll a apoprotein A1 n=2 Tax=Fistulifera TaxID=880756 RepID=F3Y7I0_FISSO
ES22_IMP_S_C50_127_5875583_lcl_1	18	UniRef100_A0A023HAR0 Photosystem II protein D1 n=6 Tax=Cymbellales TaxID=97224 RepID=A0A023HAR0_9STRA
ES22_IMP_S_C51_127_11918225_lcl_5	18	UniRef100_UPI00220B7621 D2 reaction center protein of photosystem II n=1 Tax=Haslea karadagensis TaxID=1146996 RepID=UPI00220B7621
ES22_IMP_S_C51_127_1223769_lcl_1	18	UniRef100_A0A0J8BFL5 Uncharacterized protein n=1 Tax=Beta vulgaris subsp. vulgaris TaxID=3555 RepID=A0A0J8BFL5_BETVV
ES22_IMP_S_C51_127_3612023_lcl_1	18	UniRef100_A0A2S7V079 Uncharacterized protein n=1 Tax=Psychrosphaera saromensis TaxID=716813 RepID=A0A2S7V079_9GAMM
ES22_IMP_S_C53_127_3006867_lcl_1	18	UniRef100_U3LGU5 Ribulose-1,5-bisphosphate carboxylase/oxygenase large subunit (Fragment) n=1 Tax=Nitzschia fontifuga TaxID=1259756 RepID=U3LGU5_9STRA
ES22_IMP_S_C53_127_5441101_lcl_1	18	UniRef100_A0A382D984 Uncharacterized protein (Fragment) n=1 Tax=marine metagenome TaxID=408172 RepID=A0A382D984_9ZZZZ
ES22_IMP_S_C56_127_14537727_lcl_1	18	UniRef100_G5A251 Uncharacterized protein n=1 Tax=Phytophthora sojae (strain P6497) TaxID=1094619 RepID=G5A251_PHYSP
ES22_IMP_S_C57_127_2066066_lcl_1	18
ES22_IMP_S_C57_127_5617807_lcl_3	18	UniRef100_A0A7L6A3N3 Cell division protein ZapA n=1 Tax=Dechloromonas sp. TaxID=1917218 RepID=A0A7L6A3N3_9RHOO
ES22_IMP_S_C58_127_2901182_lcl_1	18	UniRef100_E7C5B6 Uncharacterized protein n=1 Tax=uncultured verrucomicrobium HF0500_18J03 TaxID=723599 RepID=E7C5B6_9BACT
ES22_IMP_S_C59_127_4779260_lcl_4	18	UniRef100_A0A516ZAU7 Cytochrome b6-f complex subunit 4 n=1 Tax=Halamphora americana TaxID=2305497 RepID=A0A516ZAU7_9STRA
ES22_IMP_S_C61_127_2514842_lcl_5	18	UniRef100_I0B705 ATP synthase subunit 9, mitochondrial n=14 Tax=Bangiaceae TaxID=31345 RepID=I0B705_NEOYE
ES22_IMP_S_C62_127_1877375_lcl_1	18	UniRef100_A0A3A4WQQ9 C4-type zinc ribbon domain-containing protein n=1 Tax=Desulfobacteraceae bacterium TaxID=2049433 RepID=A0A3A4WQQ9_9BACT
ES22_IMP_S_C63_127_3553288_lcl_1	18	UniRef100_A0A1B2Z2T0 Uncharacterized protein n=1 Tax=uncultured bacterium TaxID=77133 RepID=A0A1B2Z2T0_9BACT
ES22_IMP_S_C63_127_3597372_lcl_10	18	UniRef100_A0A3N5LN70 Nitrate oxidoreductase subunit beta (Fragment) n=1 Tax=Chloroflexota bacterium TaxID=2026724 RepID=A0A3N5LN70_UNCCH
ES22_IMP_S_C63_127_8952190_lcl_1	18	UniRef100_A0A2M7QE47 Uncharacterized protein (Fragment) n=1 Tax=Candidatus Roizmanbacteria bacterium CG_4_10_14_0_8_um_filter_39_9 TaxID=1974829 RepID=A0A2M7QE47_9BACT
ES22_IMP_S_C64_127_2023852_lcl_2	18
ES22_IMP_S_C64_127_3439728_lcl_2	18
ES22_IMP_S_C64_127_8173204_lcl_15	18	UniRef100_A0A679L9B4 ribulose-bisphosphate carboxylase (Fragment) n=1 Tax=Haslea vitrea TaxID=2705442 RepID=A0A679L9B4_9STRA
N3_30_40_OSU_scaffold_83_1	18	UniRef100_A0A1Q7G175 DNA polymerase III subunit gamma/tau n=1 Tax=Candidatus Rokubacteria bacterium 13_1_40CM_4_69_5 TaxID=1805364 RepID=A0A1Q7G175_9BACT
NASQAN2011_031_final_contigs_fa_k121_239671_3	18	UniRef100_F1YWH0 Uncharacterized protein n=1 Tax=Acetobacter pomorum DM001 TaxID=945681 RepID=F1YWH0_9PROT
NASQAN2011_060_final_contigs_fa_k121_24407_1	18	UniRef100_A0A7D9E726 Uncharacterized protein n=1 Tax=Paramuricea clavata TaxID=317549 RepID=A0A7D9E726_PARCT
NASQAN2011_099_final_contigs_fa_k121_989227_1	18
NASQAN2011_231_final_contigs_fa_k121_837923_2	18	UniRef100_A0A1B2ZBE5 Uncharacterized protein n=1 Tax=uncultured bacterium TaxID=77133 RepID=A0A1B2ZBE5_9BACT
NASQAN2011_262_final_contigs_fa_k121_831534_1	18	UniRef100_A0A6A3IDA8 Pectate lyase n=3 Tax=Oomycota TaxID=4762 RepID=A0A6A3IDA8_9STRA
NASQAN2011_265_final_contigs_fa_k121_421106_1	18
NASQAN2011_286_final_contigs_fa_k121_614781_1	18	UniRef100_A0A0F9VZV7 Uncharacterized protein n=1 Tax=marine sediment metagenome TaxID=412755 RepID=A0A0F9VZV7_9ZZZZ
NASQAN2014_141_final_contigs_fa_k121_312628_1	18	UniRef100_A0A101M7Y3 Uncharacterized protein (Fragment) n=1 Tax=Penicillium freii TaxID=48697 RepID=A0A101M7Y3_9EURO
NASQAN2015_109_final_contigs_fa_k121_105302_1	18	UniRef100_L7VXV7 Uncharacterized protein n=1 Tax=uncultured bacterium A1Q1_fos_4 TaxID=1256574 RepID=L7VXV7_9BACT
NASQAN2015_114_final_contigs_fa_k121_19801_2	18	UniRef100_A0A139DFB7 Uncharacterized protein n=2 Tax=root TaxID=1 RepID=A0A139DFB7_9GAMM 1
NASQAN2015_150_final_contigs_fa_k121_335908_1	18	UniRef100_A0A7S2JLU3 Uncharacterized protein (Fragment) n=1 Tax=Cyanoptyche gloeocystis TaxID=77922 RepID=A0A7S2JLU3_9EUKA
NASQAN2015_172_final_contigs_fa_k121_404658_1	18
NASQAN2016_178_final_contigs_fa_k121_130862_3	18	UniRef100_A0A3R8NGX5 Uncharacterized protein n=1 Tax=Lactobacillus sp. TaxID=1591 RepID=A0A3R8NGX5_9LACO
S123_20_30_JGI_ca_scaffold_17710_1	18
S12_40_50_co_scaffold_768_4	18	UniRef100_A0A0T5ZFI6 Ammonia monooxygenase n=9 Tax=Archaea TaxID=2157 RepID=A0A0T5ZFI6_9ARCH
S2_0_10_OSU_sa_scaffold_35237_3	18	UniRef100_T0NDH0 Uncharacterized protein (Fragment) n=1 Tax=Clostridium sp. BL8 TaxID=1354301 RepID=T0NDH0_9CLOT
S2_10_20_OSU_scaffold_140237_1	18
S2_40_50_OSU_scaffold_68284_1	18	UniRef100_A0A7S3LKY9 Uncharacterized protein n=3 Tax=cellular organisms TaxID=131567 RepID=A0A7S3LKY9_9STRA
S2_40_50_OSU_scaffold_761_9	18	UniRef100_A0A075H7R9 4Fe-4S ferredoxin-type domain-containing protein n=7 Tax=TACK group TaxID=1783275 RepID=A0A075H7R9_9ARCH
S2_50_60_OSU_scaffold_84318_1	18	UniRef100_A0A679I189 Putative Nitrite oxidoreductase, beta subunit n=1 Tax=Nitrospira sp. KM1 TaxID=1936990 RepID=A0A679I189_9BACT
S3_10_20_JGI_sa_scaffold_557_1	18
Yukon_2004_1_final_contigs_fa_k121_341196_1	18	UniRef100_A0A2P0QMZ6 Methane monooxygenase subunit C n=1 Tax=uncultured bacterium TaxID=77133 RepID=A0A2P0QMZ6_9BACT
altamaha_2019_sw_WHONDRS_S19S_0010_final_contigs_fa_k121_13479_3	18
assiniboineriver_2019_sw_WHONDRS_S19S_0005_final_contigs_fa_k121_1285740_1	18	UniRef100_A0A7R9XGA4 Uncharacterized protein (Fragment) n=1 Tax=Argulus foliaceus TaxID=509924 RepID=A0A7R9XGA4_9CRUS
augustacreek_2019_sed_WHONDRS_S19S_0067_MG_assembly_contigs_fasta_scaffold_2015_c1_1	18
blackearthcreek_2019_sw_WHONDRS_S19S_0061_final_contigs_fa_k121_1008726_1	18	UniRef100_A0A2V6MPF0 Uncharacterized protein n=1 Tax=Verrucomicrobiota bacterium TaxID=2026799 RepID=A0A2V6MPF0_UNCVE
blackwarrior_2019_sw_WHONDRS_S19S_0021_final_contigs_fa_k121_797279_1	18
cartcreek_2019_sed_WHONDRS_S19S_0073_MG_assembly_contigs_fasta_scaffold_11696_c1_1	18	UniRef100_A0A078BFX5 Uncharacterized protein n=1 Tax=Thiomonas sp. CB2 TaxID=554131 RepID=A0A078BFX5_9BURK
cobbmillcreek_2019_sed_WHONDRS_S19S_0090_MG_assembly_contigs_fasta_scaffold_12700_c1_3	18	UniRef100_A0A158VBE8 Ribulose bisphosphate carboxylase large chain (Fragment) n=1 Tax=Achnanthes chlidanos TaxID=1577081 RepID=A0A158VBE8_9STRA
cobbmillcreek_2019_sed_WHONDRS_S19S_0090_MG_assembly_contigs_fasta_scaffold_355_c1_5	18	UniRef100_A0A0S4LBT4 Plastocyanin-like domain-containing protein n=1 Tax=Candidatus Nitrospira nitrificans TaxID=1742973 RepID=A0A0S4LBT4_9BACT
cobbmillcreek_2019_sed_WHONDRS_S19S_0090_MG_assembly_contigs_fasta_scaffold_583_c1_14	18	UniRef100_A0A516ZAT3 Photosystem II CP43 reaction center protein n=2 Tax=Halamphora americana TaxID=2305497 RepID=A0A516ZAT3_9STRA
columbia_2019_sed_WHONDRS_S19S_0036_MG_assembly_contigs_fasta_scaffold_15179_c1_2	18	UniRef100_A0A525VXU5 Methane monooxygenase/ammonia monooxygenase subunit B n=1 Tax=Nitrospira sp. CG24B TaxID=1985132 RepID=A0A525VXU5_9BACT
columbia_2019_sw_WHONDRS_S19S_0074_final_contigs_fa_k121_2224379_4	18	UniRef100_A0A3B1JLX7 Wu:fi09b08 n=5 Tax=Teleostei TaxID=32443 RepID=A0A3B1JLX7_ASTMX
columbiariver1_2019_sed_WHONDRS_S19S_0075_MG_assembly_contigs_fasta_scaffold_2824_c2_1	18	UniRef100_K0SBX2 Uncharacterized protein n=1 Tax=Thalassiosira oceanica TaxID=159749 RepID=K0SBX2_THAOC
columbiariver2_2019_sed_WHONDRS_S19S_0076_MG_assembly_contigs_fasta_scaffold_8139_c1_1	18	UniRef100_A0A532F3D4 Nitrate oxidoreductase subunit alpha n=1 Tax=Nitrospira sp. TaxID=70125 RepID=A0A532F3D4_9BACT
comocreek_2019_sw_WHONDRS_S19S_0026_final_contigs_fa_k121_603579_1	18	UniRef100_UPI001C8FC019 hypothetical protein n=1 Tax=Enterococcus faecium TaxID=1352 RepID=UPI001C8FC019
crookedriver_2019_sed_WHONDRS_S19S_0041_MG_assembly_contigs_fasta_scaffold_24530_c1_1	18	UniRef100_A0A525VMH2 Chaperonin GroEL n=1 Tax=Nitrospira sp. CG24A TaxID=1985133 RepID=A0A525VMH2_9BACT
dobsoncreek_2019_sw_WHONDRS_S19S_0087_final_contigs_fa_k121_1810394_9	18	UniRef100_A0A3A0D3C1 Uncharacterized protein n=1 Tax=Planctomycetota bacterium TaxID=2026780 RepID=A0A3A0D3C1_UNCPL
dobsoncreek_2019_sw_WHONDRS_S19S_0087_final_contigs_fa_k121_2189144_1	18	UniRef100_A0A089VHB1 Photosystem II protein D1 n=2 Tax=unclassified Cyclotella TaxID=2644619 RepID=A0A089VHB1_9STRA
eastforkpoplarcreek_2019_sed_WHONDRS_S19S_0039_MG_assembly_contigs_fasta_scaffold_30887_c1_1	18
eastriver_2019_sed_WHONDRS_S19S_0100_MG_assembly_contigs_fasta_scaffold_3435_c1_1	18	UniRef100_A0A1B2Z4H4 Uncharacterized protein n=1 Tax=uncultured bacterium TaxID=77133 RepID=A0A1B2Z4H4_9BACT
erpe_2018_pw_9hr_WHONDRS-PP48-000088_B_k121_141077_1	18	UniRef100_A0A3N5R0W5 Small ribosomal subunit protein bS21 n=1 Tax=Geobacteraceae bacterium TaxID=2282154 RepID=A0A3N5R0W5_9BACT
erpe_2018_sw_15hr_WHONDRS-SW48-000090_B_k121_244085_2	18	UniRef100_A0A417YD52 Uncharacterized protein n=1 Tax=Neobacillus notoginsengisoli TaxID=1578198 RepID=A0A417YD52_9BACI
erpe_2018_sw_21hr_WHONDRS-SW48-000092_B_k121_307203_2	18
erpe_2018_sw_21hr_WHONDRS-SW48-000092_B_k121_419386_2	18
erpe_2018_sw_21hr_WHONDRS-SW48-000092_B_k121_731021_4	18	UniRef100_A0A8H9G678 Transposase n=1 Tax=Lactobacillus apis TaxID=303541 RepID=A0A8H9G678_9LACO
erpe_2018_sw_24hr_WHONDRS-SW48-000093_B_k121_581934_2	18
erpe_2018_sw_33hr_WHONDRS-SW48-000096_B_k121_286701_1	18
erpe_2018_sw_3hr_WHONDRS-SW48-000086_B_k121_280581_2	18	UniRef100_A0A2T5LKN2 Uncharacterized protein n=1 Tax=Aspergillus ochraceoroseus IBT 24754 TaxID=1392256 RepID=A0A2T5LKN2_9EURO
erpe_2018_sw_3hr_WHONDRS-SW48-000086_B_k121_302038_1	18	UniRef100_A0A7K4HIR8 Photosystem II q(B) protein n=1 Tax=Candidatus Lokiarchaeota archaeon TaxID=2053489 RepID=A0A7K4HIR8_9ARCH
erpe_2018_sw_45hr_WHONDRS-SW48-000100_B_k121_1141778_1	18	UniRef100_A0A2U9NS20 Photosystem II CP43 reaction center protein n=3 Tax=Stephanodiscaceae TaxID=1365474 RepID=A0A2U9NS20_9STRA
erpe_2019_sw_WHONDRS_S19S_0045_final_contigs_fa_k121_245503_3	18	UniRef100_K1QT15 Uncharacterized protein n=1 Tax=Crassostrea gigas TaxID=29159 RepID=K1QT15_CRAGI
flintriver_2019_sed_WHONDRS_S19S_0015_MG_assembly_contigs_fasta_scaffold_14450_c1_4	18	UniRef100_A0A4V1SVA6 Uncharacterized protein (Fragment) n=1 Tax=Rickettsiaceae bacterium TaxID=2023360 RepID=A0A4V1SVA6_9RICK
flintriver_2019_sed_WHONDRS_S19S_0015_MG_assembly_contigs_fasta_scaffold_37469_c1_1	18	UniRef100_A0A369XIG3 Uncharacterized protein n=1 Tax=Parageobacillus thermoglucosidasius TaxID=1426 RepID=A0A369XIG3_PARTM
flintriver_2019_sw_WHONDRS_S19S_0015_final_contigs_fa_k121_1750851_2	18	UniRef100_A0A937C043 Cold-shock protein n=3 Tax=Propionivibrio TaxID=83766 RepID=A0A937C043_9RHOO
gunnisonriver_2019_sw_WHONDRS_S19S_0062_final_contigs_fa_k121_1473818_2	18	UniRef100_A0A3P6RRW9 Uncharacterized protein (Fragment) n=1 Tax=Cylicostephanus goldi TaxID=71465 RepID=A0A3P6RRW9_CYLGO
hopbrook_2019_sw_WHONDRS_S19S_0012_final_contigs_fa_k121_891853_6	18	UniRef100_B5M6G9 Tumor differentially expressed protein n=1 Tax=Cyriopagopus schmidti TaxID=29017 RepID=B5M6G9_CYRSC
hugercreek_2019_sed_WHONDRS_S19S_0044_MG_assembly_contigs_fasta_scaffold_145_c1_3	18	UniRef100_A0A4P5RWD4 Uncharacterized protein n=1 Tax=Actinomycetia bacterium TaxID=1883427 RepID=A0A4P5RWD4_UNCAC
jordanrivershai3_2019_sw_WHONDRS_S19S_0058_final_contigs_fa_k121_1240807_1	18	UniRef100_Q2LRA4 Hypothetical cytosolic protein n=1 Tax=Syntrophus aciditrophicus (strain SB) TaxID=56780 RepID=Q2LRA4_SYNAS
jordanrivershai3_2019_sw_WHONDRS_S19S_0058_final_contigs_fa_k121_1513771_1	18	UniRef100_UPI0018FFF152 hypothetical protein n=1 Tax=Paenibacillus bouchesdurhonensis TaxID=1870990 RepID=UPI0018FFF152
jordanrivershai5_2019_sw_WHONDRS_S19S_0058_final_contigs_fa_k121_693055_1	18	UniRef100_A0A976Q7R3 Uncharacterized protein n=1 Tax=Chitinophagaceae bacterium TaxID=1869212 RepID=A0A976Q7R3_9BACT
jordanrivershai5_2019_sw_WHONDRS_S19S_0058_final_contigs_fa_k121_732268_4	18	UniRef100_A0A9D9PYB5 Uncharacterized protein n=1 Tax=candidate division NC10 bacterium TaxID=2072417 RepID=A0A9D9PYB5_9BACT
king_2019_sw_WHONDRS_S19S_0016_final_contigs_fa_k121_973328_2	18	UniRef100_A0A2I2FQQ2 Uncharacterized protein n=3 Tax=Aspergillus steynii IBT 23096 TaxID=1392250 RepID=A0A2I2FQQ2_9EURO
lajara_2019_sed_WHONDRS_S19S_0034_final_contigs_fa_k121_775001_2	18	UniRef100_A0A3N5I3J0 Ferredoxin oxidoreductase n=1 Tax=Nitrospiraceae bacterium TaxID=2026770 RepID=A0A3N5I3J0_9BACT
lajara_2019_sw_WHONDRS_S19S_0034_final_contigs_fa_k121_517474_2	18	UniRef100_A0A1B2YNJ1 Integron gene cassette protein n=1 Tax=uncultured bacterium TaxID=77133 RepID=A0A1B2YNJ1_9BACT
logan2_2019_sed_WHONDRS_S19S_0098_final_contigs_fa_k121_1807168_2	18	UniRef100_A0A162MIW9 Uncharacterized protein n=1 Tax=Thermovenabulum gondwanense TaxID=520767 RepID=A0A162MIW9_9FIRM
logan2_2019_sed_WHONDRS_S19S_0098_final_contigs_fa_k121_527459_1	18	UniRef100_A0A926UP70 Photosystem II protein D1 n=1 Tax=Anabaena sp. FACHB-1237 TaxID=2692769 RepID=A0A926UP70_9NOST
logan2_2019_sed_WHONDRS_S19S_0098_final_contigs_fa_k121_851099_2	18
lowercolorado_2019_sw_WHONDRS_S19S_0063_final_contigs_fa_k121_920922_2	18	UniRef100_D2DSV4 Uncharacterized protein (Fragment) n=1 Tax=Scylla paramamosain TaxID=85552 RepID=D2DSV4_SCYPA
marshallgulch_2019_sed_WHONDRS_S19S_0035_final_contigs_fa_k121_1423025_2	18	UniRef100_A0A132GS11 Uncharacterized protein n=1 Tax=bacterium P201 TaxID=1768112 RepID=A0A132GS11_UNCXX
marshallgulch_2019_sed_WHONDRS_S19S_0035_final_contigs_fa_k121_650232_8	18	UniRef100_A0A9P6ADF3 Uncharacterized protein n=1 Tax=Hydnum rufescens UP504 TaxID=1448309 RepID=A0A9P6ADF3_9AGAM
marthacreek_2019_sed_WHONDRS_S19S_0030_MG_assembly_contigs_fasta_scaffold_14276_c1_1	18	UniRef100_F3KNB1 Ammonia monooxygenase, subunit C (AmoC) n=11 Tax=Archaea TaxID=2157 RepID=F3KNB1_9ARCH
marthacreek_2019_sed_WHONDRS_S19S_0030_MG_assembly_contigs_fasta_scaffold_2034_c1_3	18	UniRef100_A0A375JGK2 Uncharacterized protein n=2 Tax=Cupriavidus TaxID=106589 RepID=A0A375JGK2_9BURK
mcdi_2019_sw_WHONDRS_S19S_0017_final_contigs_fa_k121_327264_5	18	UniRef100_A0A679CBI2 Ribulose bisphosphate carboxylase large chain n=1 Tax=Cryptomonas curvata TaxID=233186 RepID=A0A679CBI2_9CRYP
mcdi_2019_sw_WHONDRS_S19S_0017_final_contigs_fa_k121_646164_1	18	UniRef100_A0A1B7VFP5 Transposase n=1 Tax=Anabaena sp. WA113 TaxID=1710889 RepID=A0A1B7VFP5_9NOST
morescreek_2019_sw_WHONDRS_S19S_0085_final_contigs_fa_k121_1951767_2	18	UniRef100_A0A291TYE8 AbiTii domain-containing protein n=1 Tax=Aeromonas sp. CA23 TaxID=2033032 RepID=A0A291TYE8_9GAMM
nebranchanacostia_2019_sw_WHONDRS_S19S_0081_final_contigs_fa_k121_2003917_1	18	UniRef100_A0A9N7CFN2 Uncharacterized protein n=1 Tax=Komagataeibacter nataicola TaxID=265960 RepID=A0A9N7CFN2_9PROT
oksrukuyikcreek_2019_sw_WHONDRS_S19S_0050_final_contigs_fa_k121_818756_5	18	UniRef100_A0A2Z6ES84 Uncharacterized protein n=1 Tax=Mycoavidus cysteinexigens TaxID=1553431 RepID=A0A2Z6ES84_9BURK
providencecreek_2019_sw_WHONDRS_S19S_0007_final_contigs_fa_k121_757516_1	18
redbuttecreek_2019_sed_WHONDRS_S19S_0029_MG_assembly_contigs_fasta_scaffold_23144_c1_1	18	UniRef100_A0A532CN28 Nitrate oxidoreductase subunit alpha n=1 Tax=Nitrospira sp. TaxID=70125 RepID=A0A532CN28_9BACT
redbuttecreek_2019_sed_WHONDRS_S19S_0086_MG_assembly_contigs_fasta_scaffold_31893_c1_1	18	UniRef100_A0A511VDB8 Uncharacterized protein n=1 Tax=Aneurinibacillus danicus TaxID=267746 RepID=A0A511VDB8_9BACL
redbuttecreek_2019_sw_WHONDRS_S19S_0086_final_contigs_fa_k121_1656467_3	18	UniRef100_I4Y520 Uncharacterized protein n=1 Tax=Wallemia mellicola (strain ATCC MYA-4683 / CBS 633.66) TaxID=671144 RepID=I4Y520_WALMC
riogrande_2019_sed_WHONDRS_S19S_0080_final_contigs_fa_k121_1455308_2	18	UniRef100_A0A0S4LM25 Ammonia monooxygenase, subunit A n=7 Tax=Bacteria TaxID=2 RepID=A0A0S4LM25_9BACT
riogrande_2019_sw_WHONDRS_S19S_0066_final_contigs_fa_k121_225158_8	18	UniRef100_A0A532E3G4 Plastocyanin-like domain-containing protein n=1 Tax=Nitrospira sp. TaxID=70125 RepID=A0A532E3G4_9BACT
riogrande_2019_sw_WHONDRS_S19S_0066_final_contigs_fa_k121_2295747_2	18	UniRef100_A8TKS7 Ribulose bisphosphate carboxylase large chain n=14 Tax=Trebouxiophyceae TaxID=75966 RepID=A8TKS7_AUXPR
southforkpolouse_2019_sw_WHONDRS_S19S_0055_final_contigs_fa_k121_303800_1	18	UniRef100_U5U8B3 Uncharacterized protein n=1 Tax=Chlorella sp. ArM0029B TaxID=1415603 RepID=U5U8B3_9CHLO
souththompson_2019_sw_WHONDRS_S19S_0004_final_contigs_fa_k121_1568471_2	18	UniRef100_A0A822Z4P2 Uncharacterized protein n=1 Tax=Nelumbo nucifera TaxID=4432 RepID=A0A822Z4P2_NELNU
teakettle2_2019_sw_WHONDRS_S19S_0032_final_contigs_fa_k121_2281361_14	18	UniRef100_U9UZN4 Uncharacterized protein n=1 Tax=Rhizophagus irregularis (strain DAOM 181602 / DAOM 197198 / MUCL 43194) TaxID=747089 RepID=U9UZN4_RHIID
tombigeeriver_2019_sw_WHONDRS_S19S_0020_final_contigs_fa_k121_2535105_2	18	UniRef100_A0A285C1A2 Methane/ammonia monooxygenase subunit C n=3 Tax=Pseudomonadota TaxID=1224 RepID=A0A285C1A2_9PROT
umpqua_2019_sed_WHONDRS_S19S_0079_MG_assembly_contigs_fasta_scaffold_14358_c1_2	18	UniRef100_A0A8F1B872 Photosystem I P700 chlorophyll a apoprotein A2 n=1 Tax=Navicula veneta TaxID=138539 RepID=A0A8F1B872_9STRA
umpqua_2019_sw_WHONDRS_S19S_0079_final_contigs_fa_k121_1538853_1	18
watershed01_2019_sed_WHONDRS_S19S_0068_MG_assembly_contigs_fasta_scaffold_41692_c1_1	18	UniRef100_A0A0D6NHC0 Uncharacterized protein n=1 Tax=Acetobacter orientalis TaxID=146474 RepID=A0A0D6NHC0_9PROT
watershed3_2019_sed_WHONDRS_S19S_0084_MG_assembly_contigs_fasta_scaffold_4686_c1_3	18	UniRef100_A4QMB1 ORF58e n=1 Tax=Pinus koraiensis TaxID=88728 RepID=A4QMB1_PINKO
watershed3_2019_sw_WHONDRS_S19S_0084_final_contigs_fa_k121_1404142_5	18	UniRef100_A0A4Q6ATR9 RNAase n=1 Tax=Pseudomonadota bacterium TaxID=1977087 RepID=A0A4Q6ATR9_UNCPS
weststlouiscreek_2019_sed_WHONDRS_S19S_0027_MG_assembly_contigs_fasta_scaffold_21580_c1_3	18	UniRef100_A0A388NXU7 Uncharacterized protein n=1 Tax=Acidimicrobiaceae bacterium TaxID=2024894 RepID=A0A388NXU7_9ACTN
weststlouiscreek_2019_sw_WHONDRS_S19S_0027_final_contigs_fa_k121_141792_1	18	UniRef100_A0A0G0YHA4 Uncharacterized protein n=1 Tax=candidate division CPR2 bacterium GW2011_GWC1_41_48 TaxID=1618344 RepID=A0A0G0YHA4_UNCC2
whiteclaycreek1_2019_sw_WHONDRS_S19S_0037_final_contigs_fa_k121_1668229_2	18	UniRef100_UPI00197AE143 hypothetical protein n=1 Tax=Bifidobacterium bifidum TaxID=1681 RepID=UPI00197AE143
whiteclaycreek2_2019_sed_WHONDRS_S19S_0038_MG_assembly_contigs_fasta_scaffold_4249_c1_2	18	UniRef100_L1IHC2 Uncharacterized protein n=1 Tax=Guillardia theta (strain CCMP2712) TaxID=905079 RepID=L1IHC2_GUITC
whiteclaycreek2_2019_sw_WHONDRS_S19S_0038_final_contigs_fa_k121_2090068_1	18
BRTMancosA1_idba_scaffold_fa_scaffold_287_17	17	UniRef100_I3D5H4 Uncharacterized protein n=2 Tax=Nitrosopumilus TaxID=338191 RepID=I3D5H4_9ARCH
BRTMancosPB_idba_scaffold_fa_scaffold_6_1	17	UniRef100_A0A533BF80 Clp protease ClpX n=1 Tax=Nitrospira sp. TaxID=70125 RepID=A0A533BF80_9BACT
CONGO_007_metagenome_final_contigs_fa_k121_114995_3	17	UniRef100_A0A1Y0GC30 Uncharacterized protein n=1 Tax=Sulfuriferula sp. AH1 TaxID=1985873 RepID=A0A1Y0GC30_9PROT
CONGO_065_metagenome_final_contigs_fa_k121_886669_1	17	UniRef100_A0A2S7V079 Uncharacterized protein n=1 Tax=Psychrosphaera saromensis TaxID=716813 RepID=A0A2S7V079_9GAMM
CONGO_067_metagenome_final_contigs_fa_k121_776457_1	17	UniRef100_A0A7S4HNK2 Ribulose bisphosphate carboxylase large subunit ferrodoxin-like N-terminal domain-containing protein (Fragment) n=1 Tax=Odontella aurita TaxID=265563 RepID=A0A7S4HNK2_9STRA
ES22_IMP_S_C01_127_1461325_lcl_2	17	UniRef100_A0A8X6QNW4 Uncharacterized protein n=1 Tax=Nephila pilipes TaxID=299642 RepID=A0A8X6QNW4_NEPPI
ES22_IMP_S_C01_127_5222340_lcl_2	17	UniRef100_A0A1M6YZY4 Molecular chaperone IbpA, HSP20 family n=3 Tax=Nitrobacteraceae TaxID=41294 RepID=A0A1M6YZY4_9BRAD
ES22_IMP_S_C01_127_6292760_lcl_1	17	UniRef100_A0A068J499 Photosystem II protein D1 n=1 Tax=Kryptoperidinium foliaceum TaxID=160619 RepID=A0A068J499_9DINO
ES22_IMP_S_C02_127_9374383_lcl_1	17	UniRef100_A0A6V8PZN8 Uncharacterized protein n=1 Tax=Candidatus Hakubanella thermoalkaliphilus TaxID=2754717 RepID=A0A6V8PZN8_9ACTN
ES22_IMP_S_C03_127_3245177_lcl_3	17	UniRef100_E1YDC4 Uncharacterized protein n=1 Tax=uncultured Desulfobacterium sp. TaxID=201089 RepID=E1YDC4_9BACT
ES22_IMP_S_C03_127_4105693_lcl_2	17
ES22_IMP_S_C03_127_6949281_lcl_1	17	UniRef100_A0A8F1B7T2 Photosystem II CP47 reaction center protein n=1 Tax=Navicula veneta TaxID=138539 RepID=A0A8F1B7T2_9STRA
ES22_IMP_S_C05_127_265996_lcl_10	17	UniRef100_UPI00220AAB03 D1 reaction center protein of photosystem II n=1 Tax=Haslea pseudostrearia TaxID=197756 RepID=UPI00220AAB03
ES22_IMP_S_C05_127_5475894_lcl_2	17	UniRef100_A0A532DSE6 ATP-dependent zinc metalloprotease FtsH n=1 Tax=Nitrospira sp. TaxID=70125 RepID=A0A532DSE6_9BACT
ES22_IMP_S_C06_127_1976505_lcl_1	17	UniRef100_A0A1E7EJI6 Uncharacterized protein n=1 Tax=Fragilariopsis cylindrus CCMP1102 TaxID=635003 RepID=A0A1E7EJI6_9STRA
ES22_IMP_S_C06_127_6268094_lcl_1	17	UniRef100_A0A2S7V079 Uncharacterized protein n=1 Tax=Psychrosphaera saromensis TaxID=716813 RepID=A0A2S7V079_9GAMM
ES22_IMP_S_C07_127_17185956_lcl_2	17	UniRef100_A0A1F3YRQ7 DM2 domain-containing protein n=1 Tax=Betaproteobacteria bacterium RBG_16_66_20 TaxID=1797479 RepID=A0A1F3YRQ7_9PROT
ES22_IMP_S_C07_127_430003_lcl_1	17	UniRef100_A0A023JEK8 Photosystem II protein D1 n=1 Tax=Eunotia naegelii TaxID=1458866 RepID=A0A023JEK8_9STRA
ES22_IMP_S_C07_127_5670736_lcl_1	17
ES22_IMP_S_C07_127_7899787_lcl_1	17	UniRef100_A0A2R5L8R4 Uncharacterized protein (Fragment) n=1 Tax=Ornithodoros turicata TaxID=34597 RepID=A0A2R5L8R4_9ACAR
ES22_IMP_S_C07_127_8185172_lcl_1	17
ES22_IMP_S_C08_127_3303787_lcl_4	17	UniRef100_A0A935RCA7 RNA pyrophosphohydrolase n=1 Tax=Sulfuritalea sp. TaxID=2480090 RepID=A0A935RCA7_9PROT
ES22_IMP_S_C08_127_6831769_lcl_1	17	UniRef100_A0A3B9NXX7 Uncharacterized protein n=1 Tax=Gallionellaceae bacterium TaxID=2052162 RepID=A0A3B9NXX7_9PROT
ES22_IMP_S_C09_127_835136_lcl_1	17	UniRef100_A0A2V7U5N9 Cold-shock protein n=1 Tax=Acidobacteriota bacterium TaxID=1978231 RepID=A0A2V7U5N9_UNCAI
ES22_IMP_S_C10_127_2209399_lcl_1	17	UniRef100_A0A1V5USS6 Uncharacterized protein n=1 Tax=Microgenomates group bacterium ADurb.Bin238 TaxID=1852934 RepID=A0A1V5USS6_9BACT
ES22_IMP_S_C10_127_3381272_lcl_1	17
ES22_IMP_S_C11_127_142864_lcl_2	17
ES22_IMP_S_C12_127_3901110_lcl_1	17	UniRef100_A0A7S4HNK2 Ribulose bisphosphate carboxylase large subunit ferrodoxin-like N-terminal domain-containing protein (Fragment) n=1 Tax=Odontella aurita TaxID=265563 RepID=A0A7S4HNK2_9STRA
ES22_IMP_S_C12_127_3960369_lcl_1	17	UniRef100_A0A7Y2NR40 photosystem II (Fragment) n=1 Tax=Winogradskyella sp. TaxID=1883156 RepID=A0A7Y2NR40_9FLAO
ES22_IMP_S_C13_127_12397926_lcl_1	17	UniRef100_F3Y7G6 Photosystem II protein D1 n=1 Tax=Fistulifera solaris TaxID=1519565 RepID=F3Y7G6_FISSO
ES22_IMP_S_C13_127_7360945_lcl_5	17	UniRef100_A0A257N1J3 DUF3149 domain-containing protein n=3 Tax=unclassified Methylococcaceae TaxID=51352 RepID=A0A257N1J3_9GAMM
ES22_IMP_S_C13_127_9765819_lcl_2	17
ES22_IMP_S_C16_127_3322342_lcl_2	17	UniRef100_A0A8T3QUW4 DNA polymerase III subunit gamma/tau n=1 Tax=Chloroflexota bacterium TaxID=2026724 RepID=A0A8T3QUW4_UNCCH
ES22_IMP_S_C16_127_3474069_lcl_1	17
ES22_IMP_S_C16_127_3721557_lcl_1	17	UniRef100_A0A7S1ZMQ9 Uncharacterized protein (Fragment) n=1 Tax=Ditylum brightwellii TaxID=49249 RepID=A0A7S1ZMQ9_9STRA
ES22_IMP_S_C17_127_2715033_lcl_1	17	UniRef100_A0A375C460 Uncharacterized protein n=1 Tax=Cupriavidus taiwanensis TaxID=164546 RepID=A0A375C460_9BURK
ES22_IMP_S_C17_127_2885516_lcl_1	17	UniRef100_E1YDC4 Uncharacterized protein n=1 Tax=uncultured Desulfobacterium sp. TaxID=201089 RepID=E1YDC4_9BACT
ES22_IMP_S_C17_127_5404238_lcl_1	17	UniRef100_A0A382RNS2 Uncharacterized protein n=1 Tax=marine metagenome TaxID=408172 RepID=A0A382RNS2_9ZZZZ
ES22_IMP_S_C21_127_5457054_lcl_1	17
ES22_IMP_S_C23_127_60532_lcl_3	17	UniRef100_F1DGQ0 ATP synthase subunit 9, mitochondrial n=1 Tax=Phaeodactylum tricornutum TaxID=2850 RepID=F1DGQ0_PHATR
ES22_IMP_S_C23_127_7250050_lcl_2	17	UniRef100_UPI0021FA9EAA ferredoxin n=1 Tax=Haslea pseudostrearia TaxID=197756 RepID=UPI0021FA9EAA
ES22_IMP_S_C26_127_5633915_lcl_3	17	UniRef100_A0A328HIZ3 Uncharacterized protein n=1 Tax=Arthrobacter globiformis TaxID=1665 RepID=A0A328HIZ3_ARTGO
ES22_IMP_S_C26_127_998200_lcl_2	17	UniRef100_A0A1V5USS6 Uncharacterized protein n=1 Tax=Microgenomates group bacterium ADurb.Bin238 TaxID=1852934 RepID=A0A1V5USS6_9BACT
ES22_IMP_S_C27_127_267367_lcl_4	17
ES22_IMP_S_C27_127_922497_lcl_2	17	UniRef100_Q603S8 Uncharacterized protein n=1 Tax=Methylococcus capsulatus (strain ATCC 33009 / NCIMB 11132 / Bath) TaxID=243233 RepID=Q603S8_METCA
ES22_IMP_S_C28_127_9393621_lcl_1	17
ES22_IMP_S_C29_127_4689070_lcl_1	17	UniRef100_UPI001C57BB8B hypothetical protein n=1 Tax=Vibrio parahaemolyticus TaxID=670 RepID=UPI001C57BB8B
ES22_IMP_S_C31_127_5816940_lcl_2	17	UniRef100_UPI001C3E7DCF acetoacetate decarboxylase family protein n=1 Tax=Miltoncostaea oceani TaxID=2843216 RepID=UPI001C3E7DCF
ES22_IMP_S_C31_127_7001349_lcl_1	17	UniRef100_A0A401HTK0 Uncharacterized protein n=1 Tax=Paenibacillus sp. 598K TaxID=1117987 RepID=A0A401HTK0_9BACL
ES22_IMP_S_C33_127_5778287_lcl_1	17
ES22_IMP_S_C35_127_6459585_lcl_4	17	UniRef100_F3QKQ8 Uncharacterized protein n=1 Tax=Parasutterella excrementihominis YIT 11859 TaxID=762966 RepID=F3QKQ8_9BURK
ES22_IMP_S_C37_127_3173963_lcl_1	17	UniRef100_E1YDC4 Uncharacterized protein n=1 Tax=uncultured Desulfobacterium sp. TaxID=201089 RepID=E1YDC4_9BACT
ES22_IMP_S_C39_127_13646927_lcl_1	17	UniRef100_A0A6J4X157 C4-type zinc ribbon domain-containing protein n=1 Tax=Olavius sp. associated proteobacterium Delta 1 TaxID=698986 RepID=A0A6J4X157_9DELT
ES22_IMP_S_C41_127_12332035_lcl_2	17
ES22_IMP_S_C41_127_12453362_lcl_1	17	UniRef100_A0A1Y6HFT0 Uncharacterized protein n=1 Tax=Xanthomonas fragariae TaxID=48664 RepID=A0A1Y6HFT0_9XANT
ES22_IMP_S_C41_127_3418844_lcl_2	17	UniRef100_A0A143Z8P3 Uncharacterized protein n=6 Tax=root TaxID=1 RepID=A0A143Z8P3_9LACT 1
ES22_IMP_S_C41_127_9146449_lcl_1	17
ES22_IMP_S_C42_127_5541328_lcl_1	17
ES22_IMP_S_C42_127_6374011_lcl_1	17	UniRef100_A0A221KBG0 Uncharacterized protein n=1 Tax=Vitreoscilla filiformis TaxID=63 RepID=A0A221KBG0_VITFI
ES22_IMP_S_C43_127_3941849_lcl_5	17	UniRef100_A0A2V7X9Y1 DNA-binding protein n=1 Tax=Acidobacteriota bacterium TaxID=1978231 RepID=A0A2V7X9Y1_UNCAI
ES22_IMP_S_C43_127_5769994_lcl_1	17	UniRef100_A0A375C460 Uncharacterized protein n=1 Tax=Cupriavidus taiwanensis TaxID=164546 RepID=A0A375C460_9BURK
ES22_IMP_S_C44_127_3669073_lcl_1	17	UniRef100_UPI00220B7621 D2 reaction center protein of photosystem II n=1 Tax=Haslea karadagensis TaxID=1146996 RepID=UPI00220B7621
ES22_IMP_S_C45_127_5456001_lcl_1	17	UniRef100_A0A7S4S4L7 Photosystem II protein D1 n=1 Tax=Ditylum brightwellii TaxID=49249 RepID=A0A7S4S4L7_9STRA
ES22_IMP_S_C45_127_6242958_lcl_4	17	UniRef100_A0A388LV33 Uncharacterized protein n=1 Tax=Chara braunii TaxID=69332 RepID=A0A388LV33_CHABU
ES22_IMP_S_C46_127_2969581_lcl_2	17	UniRef100_A0A9N9PD64 14641_t:CDS:1 (Fragment) n=1 Tax=Racocetra fulgida TaxID=60492 RepID=A0A9N9PD64_9GLOM
ES22_IMP_S_C46_127_4448639_lcl_2	17
ES22_IMP_S_C47_127_1109562_lcl_2	17	UniRef100_E1YDC4 Uncharacterized protein n=1 Tax=uncultured Desulfobacterium sp. TaxID=201089 RepID=E1YDC4_9BACT
ES22_IMP_S_C47_127_243467_lcl_4	17	UniRef100_Q603S8 Uncharacterized protein n=1 Tax=Methylococcus capsulatus (strain ATCC 33009 / NCIMB 11132 / Bath) TaxID=243233 RepID=Q603S8_METCA
ES22_IMP_S_C47_127_5850321_lcl_2	17	UniRef100_A0A2Z5ZBI0 Photosystem II reaction center protein J n=15 Tax=Bacillariophyta TaxID=2836 RepID=A0A2Z5ZBI0_9STRA
ES22_IMP_S_C49_127_154870_lcl_3	17	UniRef100_UPI0019CF842E hypothetical protein n=1 Tax=Streptomyces scopuliridis TaxID=452529 RepID=UPI0019CF842E
ES22_IMP_S_C49_127_7729519_lcl_1	17	UniRef100_A0A8F0WHP6 Cytochrome b6-f complex subunit 4 n=1 Tax=Nitzschia supralitorea TaxID=303403 RepID=A0A8F0WHP6_9STRA
ES22_IMP_S_C50_127_4613304_lcl_3	17	UniRef100_A0A2N9HUL9 Uncharacterized protein ycf68 n=1 Tax=Fagus sylvatica TaxID=28930 RepID=A0A2N9HUL9_FAGSY
ES22_IMP_S_C53_127_1854660_lcl_3	17
ES22_IMP_S_C53_127_6759826_lcl_3	17	UniRef100_G9NKZ8 ABC transmembrane type-1 domain-containing protein (Fragment) n=1 Tax=Hypocrea atroviridis (strain ATCC 20476 / IMI 206040) TaxID=452589 RepID=G9NKZ8_HYPAI
ES22_IMP_S_C53_127_6799117_lcl_1	17	UniRef100_A0A926UP70 Photosystem II protein D1 n=1 Tax=Anabaena sp. FACHB-1237 TaxID=2692769 RepID=A0A926UP70_9NOST
ES22_IMP_S_C53_127_7887075_lcl_4	17	UniRef100_A0A9D9PYB5 Uncharacterized protein n=1 Tax=candidate division NC10 bacterium TaxID=2072417 RepID=A0A9D9PYB5_9BACT
ES22_IMP_S_C53_127_8871279_lcl_2	17	UniRef100_A0A9E2PSN2 UDP-3-O-acyl-N-acetylglucosamine deacetylase n=1 Tax=Pseudomonadota bacterium TaxID=1977087 RepID=A0A9E2PSN2_UNCPS
ES22_IMP_S_C54_127_4691325_lcl_1	17	UniRef100_A0A532EHK8 Rubrerythrin n=2 Tax=unclassified Nitrospira TaxID=2652172 RepID=A0A532EHK8_9BACT
ES22_IMP_S_C55_127_6970914_lcl_3	17	UniRef100_A0A822ZWT4 Uncharacterized protein n=1 Tax=Nelumbo nucifera TaxID=4432 RepID=A0A822ZWT4_NELNU
ES22_IMP_S_C55_127_8940227_lcl_1	17	UniRef100_UPI00138E13DF hypothetical protein n=1 Tax=Parageobacillus caldoxylosilyticus TaxID=81408 RepID=UPI00138E13DF
ES22_IMP_S_C56_127_17275_lcl_2	17	UniRef100_A0A8T3QUW4 DNA polymerase III subunit gamma/tau n=1 Tax=Chloroflexota bacterium TaxID=2026724 RepID=A0A8T3QUW4_UNCCH
ES22_IMP_S_C56_127_6302178_lcl_1	17
ES22_IMP_S_C57_127_6721364_lcl_3	17	UniRef100_A0A363U810 RNA-binding protein n=2 Tax=Anaerolineae TaxID=292625 RepID=A0A363U810_9CHLR
ES22_IMP_S_C57_127_6929152_lcl_9	17	UniRef100_A0A9E3VFD1 Cold-shock protein n=1 Tax=Gemmatimonadaceae bacterium TaxID=2026741 RepID=A0A9E3VFD1_9BACT
ES22_IMP_S_C58_127_2931708_lcl_3	17	UniRef100_A0A840MIG9 CspA family cold shock protein n=1 Tax=Chitinivorax tropicus TaxID=714531 RepID=A0A840MIG9_9PROT
ES22_IMP_S_C61_127_4499023_lcl_1	17	UniRef100_Q603S8 Uncharacterized protein n=1 Tax=Methylococcus capsulatus (strain ATCC 33009 / NCIMB 11132 / Bath) TaxID=243233 RepID=Q603S8_METCA
ES22_IMP_S_C61_127_732824_lcl_1	17	UniRef100_A0A0R3RDP4 Uncharacterized protein n=1 Tax=Brugia timori TaxID=42155 RepID=A0A0R3RDP4_9BILA
ES22_IMP_S_C63_127_3199377_lcl_1	17	UniRef100_A0A7C4LZP9 C4-type zinc ribbon domain-containing protein n=1 Tax=Desulfobacteraceae bacterium TaxID=2049433 RepID=A0A7C4LZP9_9BACT
ES22_IMP_S_C63_127_7397242_lcl_2	17	UniRef100_A0A9D7XYP3 RNA-binding protein n=1 Tax=Verrucomicrobiota bacterium TaxID=2026799 RepID=A0A9D7XYP3_UNCVE
N1_0_10_JGI_sa_scaffold_3537_1	17	UniRef100_A0A382LR44 Uncharacterized protein n=1 Tax=marine metagenome TaxID=408172 RepID=A0A382LR44_9ZZZZ
N1_0_10_JGI_sa_scaffold_3537_2	17
N23_50_60_JGI_ca_scaffold_96_1	17	UniRef100_A0A2R6P250 Altered inheritance of mitochondria protein n=1 Tax=Actinidia chinensis var. chinensis TaxID=1590841 RepID=A0A2R6P250_ACTCC
N2_30_40_JGI_sa_scaffold_634_1	17
N3_0_10_OSU_sa_scaffold_13871_1	17	UniRef100_A0A2U9NT03 Photosystem II protein D1 n=3 Tax=Biddulphia tridens TaxID=1003022 RepID=A0A2U9NT03_9STRA
N3_20_30_JGI_sa_scaffold_4857_1	17	UniRef100_A0A8J3QIN2 Uncharacterized protein n=1 Tax=Rhizocola hellebori TaxID=1392758 RepID=A0A8J3QIN2_9ACTN
NASQAN2011_028_final_contigs_fa_k121_340748_1	17	UniRef100_A0A0P1A688 Uncharacterized protein n=1 Tax=Plasmopara halstedii TaxID=4781 RepID=A0A0P1A688_PLAHL
NASQAN2011_060_final_contigs_fa_k121_342927_1	17	UniRef100_A0A3B9NXX7 Uncharacterized protein n=1 Tax=Gallionellaceae bacterium TaxID=2052162 RepID=A0A3B9NXX7_9PROT
NASQAN2011_060_final_contigs_fa_k121_386472_2	17	UniRef100_A0A0Q9YUU9 RNAase n=1 Tax=Candidatus Berkiella aquae TaxID=295108 RepID=A0A0Q9YUU9_9COXI
NASQAN2011_060_final_contigs_fa_k121_648935_2	17	UniRef100_A0A2S7V079 Uncharacterized protein n=1 Tax=Psychrosphaera saromensis TaxID=716813 RepID=A0A2S7V079_9GAMM
NASQAN2011_099_final_contigs_fa_k121_342594_1	17
NASQAN2011_099_final_contigs_fa_k121_525866_2	17	UniRef100_Q9TL35 Photosystem II protein D1 n=2 Tax=Eukaryota TaxID=2759 RepID=PSBA_NEPOL
NASQAN2011_250_final_contigs_fa_k121_199012_1	17	UniRef100_F0X5S6 Uncharacterized protein n=1 Tax=Cryptosporidium parvum TaxID=5807 RepID=F0X5S6_CRYPV
NASQAN2011_265_final_contigs_fa_k121_743777_1	17	UniRef100_A0A100HNL0 Uncharacterized protein n=1 Tax=Ralstonia sp. NT80 TaxID=1218247 RepID=A0A100HNL0_9RALS
NASQAN2011_282_final_contigs_fa_k121_65443_3	17	UniRef100_A0A023H9P9 Cytochrome b6 n=1 Tax=Asterionella formosa TaxID=210441 RepID=A0A023H9P9_9STRA
NASQAN2011_429_final_contigs_fa_k121_60723_1	17	UniRef100_F0X5S6 Uncharacterized protein n=1 Tax=Cryptosporidium parvum TaxID=5807 RepID=F0X5S6_CRYPV
NASQAN2014_089_final_contigs_fa_k121_128106_1	17
NASQAN2014_185_final_contigs_fa_k121_473747_1	17	UniRef100_A0A164HBT7 Uncharacterized protein n=1 Tax=Daphnia magna TaxID=35525 RepID=A0A164HBT7_9CRUS
NASQAN2014_185_final_contigs_fa_k121_700742_2	17	UniRef100_A0A330L583 Putative Nitrate oxidoreductase, alpha subunit n=1 Tax=Nitrospira lenta TaxID=1436998 RepID=A0A330L583_9BACT
NASQAN2014_193_final_contigs_fa_k121_709192_5	17	UniRef100_UPI00105604C2 hypothetical protein n=1 Tax=Klebsiella pneumoniae TaxID=573 RepID=UPI00105604C2
NASQAN2015_109_final_contigs_fa_k121_164789_1	17	UniRef100_C9YEF2 Uncharacterized protein n=1 Tax=Curvibacter symbiont subsp. Hydra magnipapillata TaxID=667019 RepID=C9YEF2_CURXX
S2_0_10_OSU_sa_scaffold_15718_3	17	UniRef100_A0A7S4S4L7 Photosystem II protein D1 n=1 Tax=Ditylum brightwellii TaxID=49249 RepID=A0A7S4S4L7_9STRA
S2_0_10_OSU_sa_scaffold_22288_3	17	UniRef100_A0A532CMQ7 Methane monooxygenase/ammonia monooxygenase subunit C n=1 Tax=Nitrospira sp. TaxID=70125 RepID=A0A532CMQ7_9BACT
S3_40_50_JGI_S3_40_50_JGI_sa_scaffold_1368_1	17	UniRef100_A0A8J3XWD9 DUF397 domain-containing protein n=1 Tax=Planotetraspora silvatica TaxID=234614 RepID=A0A8J3XWD9_9ACTN
assiniboineriver_2019_sw_WHONDRS_S19S_0005_final_contigs_fa_k121_1145084_4	17	UniRef100_A0A8K1YGD1 Photosystem II protein D1 n=1 Tax=Thalassiosira nordenskioeldii TaxID=83372 RepID=A0A8K1YGD1_THANO
blackearthcreek_2019_sw_WHONDRS_S19S_0061_final_contigs_fa_k121_231973_1	17	UniRef100_A0A7S2JKY0 Uncharacterized protein (Fragment) n=1 Tax=Cyanoptyche gloeocystis TaxID=77922 RepID=A0A7S2JKY0_9EUKA
blackwarrior_2019_sw_WHONDRS_S19S_0021_final_contigs_fa_k121_127489_11	17	UniRef100_A0A8T7FQP6 Cold-shock protein n=1 Tax=Chloroflexota bacterium TaxID=2026724 RepID=A0A8T7FQP6_UNCCH
blythe_2019_sw_WHONDRS_S19S_0092_final_contigs_fa_k121_1814329_3	17	UniRef100_F0X5S6 Uncharacterized protein n=1 Tax=Cryptosporidium parvum TaxID=5807 RepID=F0X5S6_CRYPV
cariboucreek_2019_sw_WHONDRS_S19S_0051_final_contigs_fa_k121_902267_1	17
columbia_2019_sed_WHONDRS_S19S_0036_MG_assembly_contigs_fasta_scaffold_5593_c1_3	17	UniRef100_A0A533BMB2 Transcription termination factor Rho n=4 Tax=Nitrospirota TaxID=40117 RepID=A0A533BMB2_9BACT
columbia_2019_sw_WHONDRS_S19S_0036_final_contigs_fa_k121_852905_8	17
columbia_2019_sw_WHONDRS_S19S_0074_final_contigs_fa_k121_499350_1	17	UniRef100_A0A679C9G4 Photosystem II D2 protein n=1 Tax=Cryptomonas curvata TaxID=233186 RepID=A0A679C9G4_9CRYP
columbiariver1_2019_sed_WHONDRS_S19S_0075_MG_assembly_contigs_fasta_scaffold_5375_c1_1	17	UniRef100_A0A3B9NXX7 Uncharacterized protein n=1 Tax=Gallionellaceae bacterium TaxID=2052162 RepID=A0A3B9NXX7_9PROT
columbiariver1_2019_sw_WHONDRS_S19S_0075_final_contigs_fa_k121_2675664_2	17
comocreek_2019_sw_WHONDRS_S19S_0026_final_contigs_fa_k121_555549_2	17	UniRef100_A0A3M5TAU9 Uncharacterized protein n=10 Tax=Pseudomonas syringae group TaxID=136849 RepID=A0A3M5TAU9_9PSED
copperriver_2019_sed_WHONDRS_S19S_0091_MG_assembly_contigs_fasta_scaffold_8611_c1_1	17	UniRef100_A0A2V8NPU0 Uncharacterized protein n=1 Tax=Acidobacteriota bacterium TaxID=1978231 RepID=A0A2V8NPU0_UNCAI
crookedriver_2019_sed_WHONDRS_S19S_0041_MG_assembly_contigs_fasta_scaffold_36570_c1_1	17
dobsoncreek_2019_sw_WHONDRS_S19S_0087_final_contigs_fa_k121_131842_1	17	UniRef100_A0A6J6V4R3 Unannotated protein n=1 Tax=freshwater metagenome TaxID=449393 RepID=A0A6J6V4R3_9ZZZZ
eastforkpoplarcreek_2019_sed_WHONDRS_S19S_0039_MG_assembly_contigs_fasta_scaffold_31673_c1_2	17	UniRef100_A0A2V6MPF0 Uncharacterized protein n=1 Tax=Verrucomicrobiota bacterium TaxID=2026799 RepID=A0A2V6MPF0_UNCVE
eastforkpoplarcreek_2019_sed_WHONDRS_S19S_0039_MG_assembly_contigs_fasta_scaffold_34395_c1_1	17	UniRef100_A0A140KZ97 Uncharacterized protein n=1 Tax=Thermotalea metallivorans TaxID=520762 RepID=A0A140KZ97_9CLOT
erpe_2018_pw_12hr_WHONDRS-PP48-000089_B_k121_822371_3	17	UniRef100_A0A363U810 RNA-binding protein n=2 Tax=Anaerolineae TaxID=292625 RepID=A0A363U810_9CHLR
erpe_2018_pw_12hr_WHONDRS-PP48-000089_B_k121_950520_1	17	UniRef100_A0A532E3G4 Plastocyanin-like domain-containing protein n=1 Tax=Nitrospira sp. TaxID=70125 RepID=A0A532E3G4_9BACT
erpe_2018_pw_18hr_WHONDRS-PP48-000091_B_k121_883280_4	17	UniRef100_A0A1E3Y3Y1 SpoVG family protein n=1 Tax=Acidobacteria bacterium SCN 69-37 TaxID=1660160 RepID=A0A1E3Y3Y1_9BACT
erpe_2018_pw_3hr_WHONDRS-PP48-000086_B_k121_500814_1	17	UniRef100_A0A2V3ZRG3 Uncharacterized protein (Fragment) n=1 Tax=Marinifilum breve TaxID=2184082 RepID=A0A2V3ZRG3_9BACT
erpe_2018_pw_6hr_WHONDRS-PP48-000087_B_k121_571664_2	17	UniRef100_A0A1F9PL12 Uncharacterized protein n=2 Tax=Bacteria TaxID=2 RepID=A0A1F9PL12_9BACT
erpe_2018_sw_12hr_WHONDRS-SW48-000089_B_k121_522298_1	17	UniRef100_R6VDK6 Uncharacterized protein n=1 Tax=Clostridium sp. CAG:465 TaxID=1262811 RepID=R6VDK6_9CLOT
erpe_2018_sw_18hr_WHONDRS-SW48-000091_B_k121_2282_2	17
erpe_2018_sw_24hr_WHONDRS-SW48-000093_B_k121_645933_1	17
erpe_2019_sw_WHONDRS_S19S_0045_final_contigs_fa_k121_1316132_1	17	UniRef100_T2IW85 MCG1049288 n=1 Tax=Crocosphaera watsonii WH 0005 TaxID=423472 RepID=T2IW85_CROWT
farmington_2019_sed_WHONDRS_S19S_0053_MG_assembly_contigs_fasta_scaffold_4618_c1_1	17	UniRef100_A0A4Y4F8D0 Uncharacterized protein n=1 Tax=Halomonas halmophila TaxID=252 RepID=A0A4Y4F8D0_9GAMM
flintriver_2019_sed_WHONDRS_S19S_0015_MG_assembly_contigs_fasta_scaffold_7221_c1_3	17	UniRef100_A0A7J5WC12 Uncharacterized protein n=1 Tax=Actinomycetia bacterium TaxID=1883427 RepID=A0A7J5WC12_UNCAC
flintriver_2019_sw_WHONDRS_S19S_0015_final_contigs_fa_k121_1597327_1	17	UniRef100_A0A6B2ELJ9 Uncharacterized protein (Fragment) n=1 Tax=Phlebotomus kandelakii TaxID=1109342 RepID=A0A6B2ELJ9_9DIPT
fraser_2019_sw_WHONDRS_S19S_0001_final_contigs_fa_k121_2150054_1	17	UniRef100_A0A255PQ86 Uncharacterized protein n=1 Tax=Streptomyces sp. FBKL.4005 TaxID=2015515 RepID=A0A255PQ86_9ACTN
greatmiami_2019_sw_WHONDRS_S19S_0099_final_contigs_fa_k121_2036279_3	17	UniRef100_A0A0J7YP30 Uncharacterized protein (Fragment) n=1 Tax=Beta vulgaris subsp. vulgaris TaxID=3555 RepID=A0A0J7YP30_BETVV
gunnisonriver_2019_sed_WHONDRS_S19S_0062_MG_assembly_contigs_fasta_scaffold_32187_c1_1	17	UniRef100_A0A381RD28 Uncharacterized protein n=1 Tax=marine metagenome TaxID=408172 RepID=A0A381RD28_9ZZZZ
jordanrivershai1_2019_sw_WHONDRS_S19S_0058_final_contigs_fa_k121_2354993_2	17
jordanrivershai3_2019_sw_WHONDRS_S19S_0058_final_contigs_fa_k121_1383863_2	17	UniRef100_A0A679LT85 Uncharacterized protein n=2 Tax=Corynebacterium TaxID=1716 RepID=A0A679LT85_CORDP
jordanrivershai6_2019_sw_WHONDRS_S19S_0058_final_contigs_fa_k121_780982_11	17	UniRef100_A0A2Z5ZBT2 ATP synthase subunit 9, mitochondrial n=10 Tax=Bacillariophycidae TaxID=33850 RepID=A0A2Z5ZBT2_9STRA
lewisrun_2019_sw_WHONDRS_S19S_0014_final_contigs_fa_k121_308562_1	17	UniRef100_A0A1A9AKT3 Uncharacterized protein n=1 Tax=Plasmodium ovale wallikeri TaxID=864142 RepID=A0A1A9AKT3_9APIC
lewisrun_2019_sw_WHONDRS_S19S_0014_final_contigs_fa_k121_574303_1	17	UniRef100_A0A417YD52 Uncharacterized protein n=1 Tax=Neobacillus notoginsengisoli TaxID=1578198 RepID=A0A417YD52_9BACI
littlewolfcreek_2019_sed_WHONDRS_S19S_0078_final_contigs_fa_k121_851708_1	17	UniRef100_A0A3N5LN70 Nitrate oxidoreductase subunit beta (Fragment) n=1 Tax=Chloroflexota bacterium TaxID=2026724 RepID=A0A3N5LN70_UNCCH
littlewolfcreek_2019_sw_WHONDRS_S19S_0078_final_contigs_fa_k121_136661_1	17	UniRef100_O78446 Photosystem II protein D1 n=5 Tax=Eukaryota TaxID=2759 RepID=PSBA_GUITH
logan1_2019_sed_WHONDRS_S19S_0097_MG_assembly_contigs_fasta_scaffold_4676_c1_1	17	UniRef100_S4WAE2 Uncharacterized protein n=1 Tax=uncultured bacterium 413004-H17 TaxID=1343843 RepID=S4WAE2_9BACT
marshallgulch_2019_sed_WHONDRS_S19S_0035_final_contigs_fa_k121_780898_1	17	UniRef100_A0A3S8PZH5 ATP synthase subunit beta, chloroplastic n=1 Tax=Seminavis robusta TaxID=568900 RepID=A0A3S8PZH5_9STRA
marshallgulch_2019_sed_WHONDRS_S19S_0035_final_contigs_fa_k121_784200_2	17	UniRef100_D0RFT1 Uncharacterized protein n=1 Tax=Brucella sp. F5/99 TaxID=437701 RepID=D0RFT1_9HYPH
marthacreek_2019_sw_WHONDRS_S19S_0030_final_contigs_fa_k121_1331685_3	17
mcraecreek_2019_sw_WHONDRS_S19S_0031_final_contigs_fa_k121_745652_1	17	UniRef100_A0A822Z4P2 Uncharacterized protein n=1 Tax=Nelumbo nucifera TaxID=4432 RepID=A0A822Z4P2_NELNU
morescreek_2019_sw_WHONDRS_S19S_0085_final_contigs_fa_k121_2061830_2	17	UniRef100_O78446 Photosystem II protein D1 n=5 Tax=Eukaryota TaxID=2759 RepID=PSBA_GUITH
morescreek_2019_sw_WHONDRS_S19S_0085_final_contigs_fa_k121_687989_1	17	UniRef100_A0A0S2ICW2 Ribulose bisphosphate carboxylase large chain n=1 Tax=Golenkinia longispicula TaxID=204992 RepID=A0A0S2ICW2_9CHLO
nebranchanacostia_2019_sw_WHONDRS_S19S_0081_final_contigs_fa_k121_1121235_1	17	UniRef100_A0A2U9NT03 Photosystem II protein D1 n=3 Tax=Biddulphia tridens TaxID=1003022 RepID=A0A2U9NT03_9STRA
nebranchanacostia_2019_sw_WHONDRS_S19S_0081_final_contigs_fa_k121_1878617_1	17	UniRef100_A0A5J5EB50 Uncharacterized protein n=1 Tax=Sphaerosporella brunnea TaxID=1250544 RepID=A0A5J5EB50_9PEZI
pamunkeyriver_2019_sw_WHONDRS_S19S_0054_final_contigs_fa_k121_509898_1	17	UniRef100_A0A1S2MAC8 Uncharacterized protein n=1 Tax=Anaerobacillus alkalidiazotrophicus TaxID=472963 RepID=A0A1S2MAC8_9BACI
redbuttecreek_2019_sed_WHONDRS_S19S_0029_MG_assembly_contigs_fasta_scaffold_5240_c2_2	17	UniRef100_A0A518GDE3 Response regulator MprA n=1 Tax=Aureliella helgolandensis TaxID=2527968 RepID=A0A518GDE3_9BACT
redbuttecreek_2019_sed_WHONDRS_S19S_0086_MG_assembly_contigs_fasta_scaffold_3949_c1_3	17
redbuttecreek_2019_sw_WHONDRS_S19S_0029_final_contigs_fa_k121_8653_2	17	UniRef100_A0A916NDU3 Uncharacterized protein n=1 Tax=Dyadobacter sp. CECT 9275 TaxID=2822344 RepID=A0A916NDU3_9BACT
riogrande_2019_sw_WHONDRS_S19S_0066_final_contigs_fa_k121_2551330_1	17	UniRef100_A0A2I4S7A7 Photosystem II protein D1 n=2 Tax=root TaxID=1 RepID=A0A2I4S7A7_9CHLO 1
riogrande_2019_sw_WHONDRS_S19S_0066_final_contigs_fa_k121_844754_2	17	UniRef100_A0A6B8MB34 Methane monooxygenase/ammonia monooxygenase subunit C n=1 Tax=Methylocystis parvus TaxID=134 RepID=A0A6B8MB34_9HYPH
sawmillbrook_2019_sed_WHONDRS_S19S_0072_final_contigs_fa_k121_142620_1	17	UniRef100_A0A330L041 Plastocyanin-like domain-containing protein n=1 Tax=Nitrospira lenta TaxID=1436998 RepID=A0A330L041_9BACT
sawmillbrook_2019_sed_WHONDRS_S19S_0072_final_contigs_fa_k121_672617_1	17	UniRef100_UPI001E49B1F7 hypothetical protein n=1 Tax=Chromobacterium sp. ASV5 TaxID=2795109 RepID=UPI001E49B1F7
sawmillbrook_2019_sed_WHONDRS_S19S_0072_final_contigs_fa_k121_805924_3	17	UniRef100_A0A926AAY1 ATP synthase F(0) sector subunit c n=1 Tax=Verrucomicrobiales bacterium TaxID=2026801 RepID=A0A926AAY1_9BACT
shaverscreek_2019_sed_WHONDRS_S19S_0064_MG_assembly_contigs_fasta_scaffold_5005_c1_1	17	UniRef100_A0A351XQ68 Uncharacterized protein n=1 Tax=Gammaproteobacteria bacterium TaxID=1913989 RepID=A0A351XQ68_9GAMM
teakettle2_2019_sw_WHONDRS_S19S_0032_final_contigs_fa_k121_1198149_1	17
umpqua_2019_sed_WHONDRS_S19S_0079_MG_assembly_contigs_fasta_scaffold_10629_c1_2	17	UniRef100_H3KE16 Uncharacterized protein n=1 Tax=Sutterella parvirubra YIT 11816 TaxID=762967 RepID=H3KE16_9BURK
umpqua_2019_sed_WHONDRS_S19S_0079_MG_assembly_contigs_fasta_scaffold_22737_c1_2	17	UniRef100_S4W804 Uncharacterized protein n=1 Tax=uncultured bacterium 405006-B04 TaxID=1343841 RepID=S4W804_9BACT
umpqua_2019_sw_WHONDRS_S19S_0079_final_contigs_fa_k121_1465710_3	17	UniRef100_A0A0J8B129 Uncharacterized protein (Fragment) n=1 Tax=Beta vulgaris subsp. vulgaris TaxID=3555 RepID=A0A0J8B129_BETVV
walkerbranch_2019_sed_WHONDRS_S19S_0019_MG_assembly_contigs_fasta_scaffold_109_c1_17	17	UniRef100_A0A0S4LLJ4 Negative regulator of genetic competence ClpC/MecB n=1 Tax=Candidatus Nitrospira nitrificans TaxID=1742973 RepID=A0A0S4LLJ4_9BACT
walkerbranch_2019_sed_WHONDRS_S19S_0019_MG_assembly_contigs_fasta_scaffold_175_c1_18	17	UniRef100_A0A7S8FCY5 Ammonia monooxygenase, subunit C n=1 Tax=Candidatus Nitrospira kreftii TaxID=2652173 RepID=A0A7S8FCY5_9BACT
walkerbranch_2019_sed_WHONDRS_S19S_0019_MG_assembly_contigs_fasta_scaffold_23_c1_52	17	UniRef100_A0A532DXQ3 Hydroxylamine reductase n=1 Tax=Nitrospira sp. TaxID=70125 RepID=A0A532DXQ3_9BACT
watershed3_2019_sw_WHONDRS_S19S_0084_final_contigs_fa_k121_1373201_1	17	UniRef100_A0A645J5N8 Uncharacterized protein n=1 Tax=bioreactor metagenome TaxID=1076179 RepID=A0A645J5N8_9ZZZZ
watershed3_2019_sw_WHONDRS_S19S_0084_final_contigs_fa_k121_976837_1	17
whiteclaycreek1_2019_sw_WHONDRS_S19S_0037_final_contigs_fa_k121_1768111_2	17
whiteclaycreek2_2019_sed_WHONDRS_S19S_0038_MG_assembly_contigs_fasta_scaffold_13683_c1_3	17	UniRef100_K4GHT5 Uncharacterized protein n=1 Tax=Callorhinchus milii TaxID=7868 RepID=K4GHT5_CALMI
whiteclaycreek2_2019_sed_WHONDRS_S19S_0038_MG_assembly_contigs_fasta_scaffold_27030_c1_2	17	UniRef100_A0A7J5WC12 Uncharacterized protein n=1 Tax=Actinomycetia bacterium TaxID=1883427 RepID=A0A7J5WC12_UNCAC
whiteclaycreek2_2019_sed_WHONDRS_S19S_0038_MG_assembly_contigs_fasta_scaffold_4249_c1_1	17	UniRef100_A0A1E7F0L2 Uncharacterized protein (Fragment) n=1 Tax=Fragilariopsis cylindrus CCMP1102 TaxID=635003 RepID=A0A1E7F0L2_9STRA
BRTMancosB2_idba_scaffold_fa_scaffold_4916_2	16	UniRef100_A0A7K4G1G0 Copper-containing nitrite reductase n=1 Tax=Nitrosarchaeum sp. TaxID=2026886 RepID=A0A7K4G1G0_9ARCH
BRTMancosC3_idba_scaffold_fa_scaffold_4530_1	16	UniRef100_A0A916N2B5 Uncharacterized protein n=1 Tax=Dyadobacter sp. CECT 9275 TaxID=2822344 RepID=A0A916N2B5_9BACT
ES22_IMP_S_C01_127_8546290_lcl_1	16	UniRef100_A0A1F4VGA0 Uncharacterized protein n=1 Tax=candidate division WWE3 bacterium RIFCSPLOWO2_01_FULL_41_9 TaxID=1802626 RepID=A0A1F4VGA0_UNCKA
ES22_IMP_S_C01_127_9221724_lcl_1	16	UniRef100_A0A8X6UA00 Uncharacterized protein n=1 Tax=Nephila pilipes TaxID=299642 RepID=A0A8X6UA00_NEPPI
ES22_IMP_S_C02_127_2957732_lcl_1	16	UniRef100_M4BGU6 RxLR effector candidate protein n=1 Tax=Hyaloperonospora arabidopsidis (strain Emoy2) TaxID=559515 RepID=M4BGU6_HYAAE
ES22_IMP_S_C02_127_6202527_lcl_1	16	UniRef100_K4GHT5 Uncharacterized protein n=1 Tax=Callorhinchus milii TaxID=7868 RepID=K4GHT5_CALMI
ES22_IMP_S_C03_127_2827313_lcl_1	16
ES22_IMP_S_C05_127_6286045_lcl_6	16	UniRef100_Q9MUA3 Photosystem II protein D1 n=2 Tax=Xanthophyceae TaxID=2833 RepID=Q9MUA3_VAULI
ES22_IMP_S_C06_127_4326124_lcl_2	16	UniRef100_A0A0S4L5B6 Chaperonin GroEL n=2 Tax=Candidatus Nitrospira nitrificans TaxID=1742973 RepID=A0A0S4L5B6_9BACT
ES22_IMP_S_C07_127_17283909_lcl_1	16	UniRef100_UPI002360F1F0 sulfite exporter TauE/SafE family protein n=1 Tax=Curvibacter sp. HBC28 TaxID=3026421 RepID=UPI002360F1F0
ES22_IMP_S_C07_127_2750351_lcl_2	16	UniRef100_A0A532D2I9 Methane monooxygenase/ammonia monooxygenase subunit C n=1 Tax=Nitrospira sp. TaxID=70125 RepID=A0A532D2I9_9BACT
ES22_IMP_S_C07_127_4251934_lcl_3	16	UniRef100_A0A532CVF1 DNA-binding protein n=2 Tax=Nitrospirota TaxID=40117 RepID=A0A532CVF1_9BACT
ES22_IMP_S_C08_127_3511378_lcl_5	16	UniRef100_A0A834YK63 Uncharacterized protein n=1 Tax=Tetracentron sinense TaxID=13715 RepID=A0A834YK63_9MAGN
ES22_IMP_S_C08_127_8170470_lcl_2	16	UniRef100_A0A2W5VD92 Cold-shock protein n=1 Tax=Archangium gephyra TaxID=48 RepID=A0A2W5VD92_9BACT
ES22_IMP_S_C09_127_4514878_lcl_2	16	UniRef100_A0A0N1KF99 Uncharacterized protein n=1 Tax=Geobacillus sp. BCO2 TaxID=1547578 RepID=A0A0N1KF99_9BACI
ES22_IMP_S_C09_127_455393_lcl_3	16	UniRef100_A0T0A5 Photosystem II reaction center protein L n=73 Tax=cellular organisms TaxID=131567 RepID=PSBL_PHATC
ES22_IMP_S_C09_127_7293660_lcl_11	16	UniRef100_A0A068J499 Photosystem II protein D1 n=1 Tax=Kryptoperidinium foliaceum TaxID=160619 RepID=A0A068J499_9DINO
ES22_IMP_S_C12_127_4091309_lcl_1	16	UniRef100_UPI002181F946 photosystem II cytochrome c550 n=1 Tax=Navicula tsukamotoi TaxID=2018706 RepID=UPI002181F946
ES22_IMP_S_C13_127_12644575_lcl_1	16	UniRef100_A0A124FN95 Uncharacterized protein n=1 Tax=Actinobacteria bacterium 66_15 TaxID=1635289 RepID=A0A124FN95_9ACTN
ES22_IMP_S_C14_127_2558195_lcl_6	16	UniRef100_A0A4Q6ATR9 RNAase n=1 Tax=Pseudomonadota bacterium TaxID=1977087 RepID=A0A4Q6ATR9_UNCPS
ES22_IMP_S_C14_127_5115034_lcl_1	16	UniRef100_F4L245 Conserved repeat domain protein n=2 Tax=Haliscomenobacter TaxID=2349 RepID=F4L245_HALH1
ES22_IMP_S_C15_127_5942114_lcl_1	16	UniRef100_A0A139DEZ1 Uncharacterized protein n=1 Tax=Marinobacter sp. T13-3 TaxID=1794906 RepID=A0A139DEZ1_9GAMM
ES22_IMP_S_C15_127_8717324_lcl_2	16	UniRef100_A0A3G2CK66 Integron gene cassette protein n=1 Tax=uncultured bacterium TaxID=77133 RepID=A0A3G2CK66_9BACT
ES22_IMP_S_C16_127_4413675_lcl_1	16	UniRef100_A0A0C2Y0K8 Uncharacterized protein n=1 Tax=Hebeloma cylindrosporum h7 TaxID=686832 RepID=A0A0C2Y0K8_HEBCY
ES22_IMP_S_C16_127_4964753_lcl_1	16
ES22_IMP_S_C16_127_7839921_lcl_1	16
ES22_IMP_S_C18_127_310778_lcl_2	16	UniRef100_U5U8B3 Uncharacterized protein n=1 Tax=Chlorella sp. ArM0029B TaxID=1415603 RepID=U5U8B3_9CHLO
ES22_IMP_S_C19_127_2733530_lcl_2	16	UniRef100_A0A8J5AG55 Actin n=1 Tax=Bradysia odoriphaga TaxID=1564500 RepID=A0A8J5AG55_9DIPT
ES22_IMP_S_C19_127_4035239_lcl_1	16	UniRef100_A0A094KCF3 RNAase n=1 Tax=Anoxybacillus sp. KU2-6(11) TaxID=1535751 RepID=A0A094KCF3_9BACI
ES22_IMP_S_C21_127_3380414_lcl_1	16
ES22_IMP_S_C22_127_2457783_lcl_1	16	UniRef100_A0A0D6QNH4 Cold shock-like protein CspA n=4 Tax=Anaeromyxobacter TaxID=161492 RepID=A0A0D6QNH4_9BACT
ES22_IMP_S_C22_127_2952539_lcl_1	16	UniRef100_A0A8K0NMC7 Uncharacterized protein n=1 Tax=Filobasidium floriforme TaxID=5210 RepID=A0A8K0NMC7_9TREE
ES22_IMP_S_C23_127_1537903_lcl_1	16	UniRef100_A0A2Z5ZAR1 Photosystem I reaction center subunit II n=2 Tax=Sar TaxID=2698737 RepID=A0A2Z5ZAR1_9STRA
ES22_IMP_S_C23_127_3530951_lcl_1	16	UniRef100_A0A1M5HFM8 RNA polymerase sigma factor RpoH n=1 Tax=Bradyrhizobium erythrophlei TaxID=1437360 RepID=A0A1M5HFM8_9BRAD
ES22_IMP_S_C23_127_452977_lcl_1	16	UniRef100_T2IW85 MCG1049288 n=1 Tax=Crocosphaera watsonii WH 0005 TaxID=423472 RepID=T2IW85_CROWT
ES22_IMP_S_C25_127_141721_lcl_1	16	UniRef100_A0A0V0XEY2 Secreted protein n=1 Tax=Trichinella pseudospiralis TaxID=6337 RepID=A0A0V0XEY2_TRIPS
ES22_IMP_S_C25_127_5309327_lcl_1	16	UniRef100_A0A662KUY4 Uncharacterized protein n=2 Tax=cellular organisms TaxID=131567 RepID=A0A662KUY4_UNCTM
ES22_IMP_S_C26_127_4523865_lcl_1	16	UniRef100_A0A952MUF1 Hydrogenase maturation protease n=1 Tax=Cyclobacteriaceae bacterium TaxID=2099675 RepID=A0A952MUF1_9BACT
ES22_IMP_S_C31_127_8730644_lcl_4	16
ES22_IMP_S_C34_127_1481936_lcl_3	16	UniRef100_A0A522F166 Large ribosomal subunit protein uL1 n=1 Tax=Bacteroidota bacterium TaxID=1898104 RepID=A0A522F166_UNCBA
ES22_IMP_S_C34_127_5556460_lcl_2	16	UniRef100_A0A1M6UBT9 Uncharacterized protein n=1 Tax=Bradyrhizobium lablabi TaxID=722472 RepID=A0A1M6UBT9_9BRAD
ES22_IMP_S_C35_127_2572430_lcl_6	16
ES22_IMP_S_C35_127_5114298_lcl_4	16	UniRef100_UPI001E49B1F7 hypothetical protein n=1 Tax=Chromobacterium sp. ASV5 TaxID=2795109 RepID=UPI001E49B1F7
ES22_IMP_S_C35_127_8056231_lcl_1	16	UniRef100_UPI001C3C77E4 acetoacetate decarboxylase family protein n=1 Tax=Miltoncostaea oceani TaxID=2843216 RepID=UPI001C3C77E4
ES22_IMP_S_C36_127_1613452_lcl_1	16	UniRef100_A0A258KVK8 PQQ-dependent dehydrogenase, methanol/ethanol family n=1 Tax=Hyphomicrobium sp. 32-62-53 TaxID=1970390 RepID=A0A258KVK8_9HYPH
ES22_IMP_S_C36_127_8711729_lcl_1	16	UniRef100_A0A2G4EY08 Photosystem II protein D1 n=12 Tax=Cyanobacteriota TaxID=1117 RepID=A0A2G4EY08_9CYAN
ES22_IMP_S_C37_127_5154169_lcl_1	16	UniRef100_UPI001BDF41E4 Bax inhibitor-1/YccA family protein n=1 Tax=Bradyrhizobium sp. SRL28 TaxID=2836178 RepID=UPI001BDF41E4
ES22_IMP_S_C37_127_5400527_lcl_1	16	UniRef100_A0A9E8YZ97 Photosystem II CP47 reaction center protein n=1 Tax=Amicula sp. isolate GU52X-4 cfCalB7 TaxID=3003489 RepID=A0A9E8YZ97_9STRA
ES22_IMP_S_C37_127_577845_lcl_2	16	UniRef100_W1WFK7 Uncharacterized protein (Fragment) n=1 Tax=human gut metagenome TaxID=408170 RepID=W1WFK7_9ZZZZ
ES22_IMP_S_C39_127_411985_lcl_2	16
ES22_IMP_S_C39_127_7106973_lcl_1	16	UniRef100_A0A317IDS8 Cell division protein FtsZ n=1 Tax=Bacteroidota bacterium TaxID=1898104 RepID=A0A317IDS8_UNCBA
ES22_IMP_S_C42_127_10026490_lcl_3	16	UniRef100_A0A963LE09 Cold-shock protein n=1 Tax=Burkholderiaceae bacterium TaxID=2030806 RepID=A0A963LE09_9BURK
ES22_IMP_S_C42_127_2903851_lcl_1	16
ES22_IMP_S_C43_127_3406407_lcl_2	16
ES22_IMP_S_C44_127_583320_lcl_4	16	UniRef100_A0A679L9B4 ribulose-bisphosphate carboxylase (Fragment) n=1 Tax=Haslea vitrea TaxID=2705442 RepID=A0A679L9B4_9STRA
ES22_IMP_S_C45_127_228954_lcl_3	16
ES22_IMP_S_C45_127_3153537_lcl_3	16	UniRef100_A0A562SDA2 HSP20 family protein n=1 Tax=Lacibacter cauensis TaxID=510947 RepID=A0A562SDA2_9BACT
ES22_IMP_S_C45_127_6732832_lcl_1	16	UniRef100_Q2LRA4 Hypothetical cytosolic protein n=1 Tax=Syntrophus aciditrophicus (strain SB) TaxID=56780 RepID=Q2LRA4_SYNAS
ES22_IMP_S_C46_127_39056_lcl_1	16	UniRef100_A0A830GSH4 Transposase n=1 Tax=Halomicroarcula pellucida TaxID=1427151 RepID=A0A830GSH4_9EURY
ES22_IMP_S_C47_127_3771201_lcl_2	16	UniRef100_A0A2V6CA60 RNA-binding protein n=1 Tax=Verrucomicrobiota bacterium TaxID=2026799 RepID=A0A2V6CA60_UNCVE
ES22_IMP_S_C47_127_4834520_lcl_1	16
ES22_IMP_S_C47_127_5821953_lcl_3	16	UniRef100_E7C5B6 Uncharacterized protein n=1 Tax=uncultured verrucomicrobium HF0500_18J03 TaxID=723599 RepID=E7C5B6_9BACT
ES22_IMP_S_C48_127_1497811_lcl_3	16	UniRef100_R9MNL9 RNAase n=1 Tax=Lachnospiraceae bacterium 10-1 TaxID=1235800 RepID=R9MNL9_9FIRM
ES22_IMP_S_C48_127_5308163_lcl_2	16
ES22_IMP_S_C48_127_7966787_lcl_1	16	UniRef100_A0A1B2YTH3 Uncharacterized protein n=1 Tax=uncultured bacterium TaxID=77133 RepID=A0A1B2YTH3_9BACT
ES22_IMP_S_C49_127_2887864_lcl_1	16
ES22_IMP_S_C50_127_4030105_lcl_1	16	UniRef100_A0A7S2JLU3 Uncharacterized protein (Fragment) n=1 Tax=Cyanoptyche gloeocystis TaxID=77922 RepID=A0A7S2JLU3_9EUKA
ES22_IMP_S_C50_127_7974503_lcl_1	16	UniRef100_A0A679L8X6 ribulose-bisphosphate carboxylase (Fragment) n=1 Tax=Haslea crucigeroides TaxID=2705443 RepID=A0A679L8X6_9STRA
ES22_IMP_S_C53_127_7456411_lcl_1	16	UniRef100_A0A4Y2M828 Uncharacterized protein (Fragment) n=1 Tax=Araneus ventricosus TaxID=182803 RepID=A0A4Y2M828_ARAVE
ES22_IMP_S_C54_127_4241719_lcl_2	16	UniRef100_A0A7J5WC12 Uncharacterized protein n=1 Tax=Actinomycetia bacterium TaxID=1883427 RepID=A0A7J5WC12_UNCAC
ES22_IMP_S_C54_127_652590_lcl_1	16	UniRef100_E7C2P5 Uncharacterized protein n=1 Tax=uncultured actinobacterium HF0130_15N16 TaxID=723601 RepID=E7C2P5_9ACTN
ES22_IMP_S_C54_127_7527606_lcl_1	16
ES22_IMP_S_C55_127_2376201_lcl_1	16	UniRef100_D0RFT1 Uncharacterized protein n=1 Tax=Brucella sp. F5/99 TaxID=437701 RepID=D0RFT1_9HYPH
ES22_IMP_S_C56_127_10613646_lcl_1	16	UniRef100_A0A2H4MMN5 Photosystem I reaction center subunit II n=1 Tax=Gomphoneis minuta var. cassieae TaxID=1142141 RepID=A0A2H4MMN5_9STRA
ES22_IMP_S_C56_127_16404180_lcl_1	16	UniRef100_A0A7S1VYS3 Photosystem I reaction center subunit II n=2 Tax=Ditylum brightwellii TaxID=49249 RepID=A0A7S1VYS3_9STRA
ES22_IMP_S_C56_127_17134439_lcl_1	16
ES22_IMP_S_C60_127_1219206_lcl_1	16	UniRef100_A0A0L6TC37 Rubrerythrin n=1 Tax=Methylibium sp. NZG TaxID=1686064 RepID=A0A0L6TC37_9BURK
ES22_IMP_S_C60_127_7857_lcl_2	16
ES22_IMP_S_C60_127_9376127_lcl_3	16	UniRef100_E7ABD3 Uncharacterized protein n=1 Tax=Helicobacter felis (strain ATCC 49179 / NCTC 12436 / CS1) TaxID=936155 RepID=E7ABD3_HELFC
ES22_IMP_S_C61_127_1870224_lcl_1	16	UniRef100_UPI0015E30F71 tyrosine-type recombinase/integrase n=1 Tax=Pseudorivibacter rhizosphaerae TaxID=2570323 RepID=UPI0015E30F71
ES22_IMP_S_C61_127_6558649_lcl_5	16	UniRef100_A0A525WBR0 Iron-sulfur cluster insertion protein ErpA n=4 Tax=Nitrospira TaxID=1234 RepID=A0A525WBR0_9BACT
ES22_IMP_S_C61_127_7064097_lcl_1	16	UniRef100_A0A2U9NNM6 Photosystem II protein D1 n=1 Tax=Licmophora sp. TaxID=2115823 RepID=A0A2U9NNM6_9STRA
N123_30_40_JGI_ca_scaffold_12527_2	16	UniRef100_E1YDC4 Uncharacterized protein n=1 Tax=uncultured Desulfobacterium sp. TaxID=201089 RepID=E1YDC4_9BACT
N13_20_30_JGI_ca_scaffold_9760_1	16	UniRef100_UPI0010FAF672 uncharacterized protein LOC114915611 n=1 Tax=Cajanus cajan TaxID=3821 RepID=UPI0010FAF672
N23_50_60_JGI_ca_scaffold_2813_2	16	UniRef100_A0A7Y8HQQ0 4Fe-4S dicluster domain-containing protein n=1 Tax=Nitrospirota bacterium TaxID=2026887 RepID=A0A7Y8HQQ0_UNCNT
N3_0_10_JGI_sa_scaffold_577_2	16
N3_0_10_OSU_sa_scaffold_6120_1	16	UniRef100_A0A0D6NHX6 Uncharacterized protein n=1 Tax=Acetobacter orientalis TaxID=146474 RepID=A0A0D6NHX6_9PROT
NASQAN2011_028_final_contigs_fa_k121_493826_2	16	UniRef100_UPI00197AE3E1 hypothetical protein n=1 Tax=Bifidobacterium bifidum TaxID=1681 RepID=UPI00197AE3E1
NASQAN2011_028_final_contigs_fa_k121_493826_3	16	UniRef100_B8CEF3 rRNA intron-encoded homing endonuclease n=1 Tax=Thalassiosira pseudonana TaxID=35128 RepID=B8CEF3_THAPS
NASQAN2011_031_final_contigs_fa_k121_216836_1	16	UniRef100_M2VRT6 Secreted protein n=1 Tax=Galdieria sulphuraria TaxID=130081 RepID=M2VRT6_GALSU
NASQAN2011_031_final_contigs_fa_k121_297547_2	16	UniRef100_L1IHC2 Uncharacterized protein n=1 Tax=Guillardia theta (strain CCMP2712) TaxID=905079 RepID=L1IHC2_GUITC
NASQAN2011_172_final_contigs_fa_k121_4130_1	16	UniRef100_A0A2U9NRV8 Multifunctional fusion protein n=1 Tax=Discostella pseudostelligera TaxID=259834 RepID=A0A2U9NRV8_9STRA
NASQAN2011_177_final_contigs_fa_k121_812177_2	16
NASQAN2011_188_final_contigs_fa_k121_160016_5	16	UniRef100_A0A087HEV1 Uncharacterized protein n=2 Tax=Brassicaceae TaxID=3700 RepID=A0A087HEV1_ARAAL
NASQAN2011_231_final_contigs_fa_k121_155279_4	16	UniRef100_A0A257MZH0 Cold shock protein (Beta-ribbon, CspA family) n=3 Tax=Methylococcales TaxID=135618 RepID=A0A257MZH0_9GAMM
NASQAN2011_231_final_contigs_fa_k121_74357_1	16	UniRef100_A0A9P3NZ11 Uncharacterized protein n=1 Tax=Closterium sp. NIES-67 TaxID=2790670 RepID=A0A9P3NZ11_9VIRI
NASQAN2011_265_final_contigs_fa_k121_1252815_3	16	UniRef100_A0A2P0QNN5 Methane monooxygenase subunit C n=1 Tax=uncultured bacterium TaxID=77133 RepID=A0A2P0QNN5_9BACT
NASQAN2011_275_final_contigs_fa_k121_146962_1	16	UniRef100_A0A8D4K3Q6 Uncharacterized protein n=1 Tax=Rhodococcus ruber TaxID=1830 RepID=A0A8D4K3Q6_9NOCA
NASQAN2011_282_final_contigs_fa_k121_230780_2	16	UniRef100_A0A480AGN2 Transposase n=1 Tax=Dolichospermum planctonicum TaxID=136072 RepID=A0A480AGN2_9CYAN
NASQAN2011_332_final_contigs_fa_k121_10380_2	16	UniRef100_M2Y4M0 Uncharacterized protein n=1 Tax=Galdieria sulphuraria TaxID=130081 RepID=M2Y4M0_GALSU
NASQAN2011_332_final_contigs_fa_k121_669433_2	16	UniRef100_A0A1B2Z2T0 Uncharacterized protein n=1 Tax=uncultured bacterium TaxID=77133 RepID=A0A1B2Z2T0_9BACT
NASQAN2012_115_final_contigs_fa_k121_433526_2	16	UniRef100_A0A8J2V0D5 Uncharacterized protein n=1 Tax=Siccirubricoccus deserti TaxID=2013562 RepID=A0A8J2V0D5_9PROT
NASQAN2014_193_final_contigs_fa_k121_709192_4	16
NASQAN2015_010_final_contigs_fa_k121_1060286_5	16	UniRef100_G3IQZ8 Methane monooxygenase/ammonia monooxygenase, subunit B n=2 Tax=Methylobacter tundripaludum TaxID=173365 RepID=G3IQZ8_METTV
NASQAN2015_031_final_contigs_fa_k121_31577_1	16
NASQAN2016_083_final_contigs_fa_k121_71146_2	16	UniRef100_A0A9N7CFN2 Uncharacterized protein n=1 Tax=Komagataeibacter nataicola TaxID=265960 RepID=A0A9N7CFN2_9PROT
S123_20_30_JGI_ca_scaffold_24098_2	16	UniRef100_A0A533WYH7 Ammonia monooxygenase n=4 Tax=Nitrososphaerota TaxID=651137 RepID=A0A533WYH7_UNCNO
S1_50_60_OSU_scaffold_25461_2	16	UniRef100_E1YDC4 Uncharacterized protein n=1 Tax=uncultured Desulfobacterium sp. TaxID=201089 RepID=E1YDC4_9BACT
S2_10_20_OSU_scaffold_5280_4	16	UniRef100_A0A3G1B1W6 DUF5655 domain-containing protein n=1 Tax=Candidatus Nitrosotenuis cloacae TaxID=1603555 RepID=A0A3G1B1W6_9ARCH
S2_20_30_JGI_sa_scaffold_1453_1	16	UniRef100_B8CEF3 rRNA intron-encoded homing endonuclease n=1 Tax=Thalassiosira pseudonana TaxID=35128 RepID=B8CEF3_THAPS
arikareeriver_2019_sw_WHONDRS_S19S_0023_final_contigs_fa_k121_25055_9	16	UniRef100_A0A9D4MN98 Uncharacterized protein n=1 Tax=Dreissena polymorpha TaxID=45954 RepID=A0A9D4MN98_DREPO
blueriver_2019_sed_WHONDRS_S19S_0024_MG_assembly_contigs_fasta_scaffold_17125_c1_1	16	UniRef100_A0A968GHR3 Elongation factor Tu n=2 Tax=Anaerolineae bacterium TaxID=2052143 RepID=A0A968GHR3_9CHLR
blueriver_2019_sed_WHONDRS_S19S_0024_MG_assembly_contigs_fasta_scaffold_22136_c1_1	16	UniRef100_A0A645IBQ0 Uncharacterized protein n=1 Tax=bioreactor metagenome TaxID=1076179 RepID=A0A645IBQ0_9ZZZZ
cariboucreek_2019_sw_WHONDRS_S19S_0051_final_contigs_fa_k121_190789_1	16
columbia_2019_sed_WHONDRS_S19S_0074_MG_assembly_contigs_fasta_scaffold_7853_c1_1	16	UniRef100_A0A7C3KLF3 Small ribosomal subunit protein uS10 n=4 Tax=Chloroflexota TaxID=200795 RepID=A0A7C3KLF3_9CHLR
columbia_2019_sw_WHONDRS_S19S_0074_final_contigs_fa_k121_1073752_1	16	UniRef100_E2S3A4 Uncharacterized protein n=1 Tax=Corynebacterium pseudogenitalium ATCC 33035 TaxID=525264 RepID=E2S3A4_9CORY
columbiariver1_2019_sw_WHONDRS_S19S_0075_final_contigs_fa_k121_768912_2	16	UniRef100_K1JJS6 Uncharacterized protein n=2 Tax=cellular organisms TaxID=131567 RepID=K1JJS6_9GAMM
columbiariver2_2019_sed_WHONDRS_S19S_0076_MG_assembly_contigs_fasta_scaffold_11688_c1_2	16	UniRef100_A0A2S7V079 Uncharacterized protein n=1 Tax=Psychrosphaera saromensis TaxID=716813 RepID=A0A2S7V079_9GAMM
columbiariver2_2019_sed_WHONDRS_S19S_0076_MG_assembly_contigs_fasta_scaffold_12468_c1_3	16	UniRef100_A0A363U810 RNA-binding protein n=2 Tax=Anaerolineae TaxID=292625 RepID=A0A363U810_9CHLR
columbiariver2_2019_sed_WHONDRS_S19S_0076_MG_assembly_contigs_fasta_scaffold_4707_c1_4	16	UniRef100_UPI00047C3EE7 cold-shock protein n=1 Tax=Jiangella gansuensis TaxID=281473 RepID=UPI00047C3EE7
columbiariver2_2019_sw_WHONDRS_S19S_0076_final_contigs_fa_k121_2016577_1	16	UniRef100_A0A0C3AJ30 Uncharacterized protein n=1 Tax=Serendipita vermifera MAFF 305830 TaxID=933852 RepID=A0A0C3AJ30_9AGAM
comocreek_2019_sw_WHONDRS_S19S_0026_final_contigs_fa_k121_493192_1	16	UniRef100_A0A1B2YPR4 Integron gene cassette protein n=1 Tax=uncultured bacterium TaxID=77133 RepID=A0A1B2YPR4_9BACT
copperriver_2019_sed_WHONDRS_S19S_0091_MG_assembly_contigs_fasta_scaffold_13988_c1_1	16	UniRef100_R7KQW1 Uncharacterized protein n=1 Tax=Sutterella sp. CAG:521 TaxID=1262977 RepID=R7KQW1_9BURK
deadrun_2019_sw_WHONDRS_S19S_0006_final_contigs_fa_k121_338215_1	16	UniRef100_UPI001E49B1F7 hypothetical protein n=1 Tax=Chromobacterium sp. ASV5 TaxID=2795109 RepID=UPI001E49B1F7
dorncreek_2019_sed_WHONDRS_S19S_0043_MG_assembly_contigs_fasta_scaffold_4112_c2_1	16	UniRef100_A0A2Z6ES84 Uncharacterized protein n=1 Tax=Mycoavidus cysteinexigens TaxID=1553431 RepID=A0A2Z6ES84_9BURK
eastforkpoplarcreek_2019_sw_WHONDRS_S19S_0039_final_contigs_fa_k121_224917_1	16	UniRef100_A0A1E1XND1 Putative 18s rrna sequence (Fragment) n=1 Tax=Amblyomma sculptum TaxID=1581419 RepID=A0A1E1XND1_AMBSC
erpe_2018_pw_12hr_WHONDRS-PP48-000089_B_k121_571482_2	16	UniRef100_A0A1F3PIE5 Ferredoxin n=3 Tax=Bacteroidota TaxID=976 RepID=A0A1F3PIE5_9BACT
erpe_2018_pw_15hr_WHONDRS-PP48-000090_B_k121_226594_2	16	UniRef100_A0A150UNA8 Uncharacterized protein n=1 Tax=Acidomyces richmondensis BFW TaxID=766039 RepID=A0A150UNA8_9PEZI
erpe_2018_pw_18hr_WHONDRS-PP48-000091_B_k121_108501_3	16	UniRef100_A0A925EJK0 Large ribosomal subunit protein uL3 n=1 Tax=Anaerolineales bacterium TaxID=2073117 RepID=A0A925EJK0_9CHLR
erpe_2018_sw_0hr_WHONDRS-SW48-000085_B_k121_538951_2	16	UniRef100_A0A143ZBS7 Uncharacterized protein n=5 Tax=Trichococcus TaxID=82802 RepID=A0A143ZBS7_9LACT
erpe_2018_sw_12hr_WHONDRS-SW48-000089_B_k121_458627_2	16	UniRef100_A0A9D4RU02 Uncharacterized protein n=2 Tax=Dreissena polymorpha TaxID=45954 RepID=A0A9D4RU02_DREPO
erpe_2018_sw_24hr_WHONDRS-SW48-000093_B_k121_291448_1	16	UniRef100_A0A2K9YRJ0 Uncharacterized protein n=1 Tax=Haematococcus lacustris TaxID=44745 RepID=A0A2K9YRJ0_HAELA
erpe_2018_sw_9hr_WHONDRS-SW48-000088_B_k121_179487_1	16
farmington_2019_sed_WHONDRS_S19S_0053_MG_assembly_contigs_fasta_scaffold_1523_c1_1	16	UniRef100_A0A6N7ASC4 RNAase (Fragment) n=1 Tax=Nitrospirota bacterium TaxID=2026887 RepID=A0A6N7ASC4_UNCNT
farmington_2019_sed_WHONDRS_S19S_0053_MG_assembly_contigs_fasta_scaffold_4877_c1_1	16
flintriver_2019_sw_WHONDRS_S19S_0015_final_contigs_fa_k121_99133_2	16	UniRef100_A0A534PHK7 RNAase n=1 Tax=Deltaproteobacteria bacterium TaxID=2026735 RepID=A0A534PHK7_UNCDE
fraser_2019_sw_WHONDRS_S19S_0001_final_contigs_fa_k121_3710303_1	16	UniRef100_E1YDC0 Uncharacterized protein ORF91 n=1 Tax=uncultured Desulfobacterium sp. TaxID=201089 RepID=E1YDC0_9BACT
greatmiami_2019_sw_WHONDRS_S19S_0099_final_contigs_fa_k121_1448589_1	16	UniRef100_C2ET24 Uncharacterized protein n=2 Tax=Bacteria TaxID=2 RepID=C2ET24_9LACO
greatmiami_2019_sw_WHONDRS_S19S_0099_final_contigs_fa_k121_2036279_4	16	UniRef100_A0A8J4ET22 Uncharacterized protein n=1 Tax=Volvox africanus TaxID=51714 RepID=A0A8J4ET22_9CHLO
greatmiami_2019_sw_WHONDRS_S19S_0099_final_contigs_fa_k121_2310235_1	16	UniRef100_A0A964YI42 RNA polymerase sigma factor RpoD/SigA n=1 Tax=Chitinophagia bacterium TaxID=2448778 RepID=A0A964YI42_9BACT
guil_2019_sw_WHONDRS_S19S_0049_final_contigs_fa_k121_2236354_2	16
guil_2019_sw_WHONDRS_S19S_0049_final_contigs_fa_k121_2696538_2	16	UniRef100_A0A8F0WFZ5 Ferredoxin n=2 Tax=Bacillariophycidae TaxID=33850 RepID=A0A8F0WFZ5_9STRA
gunnisonriver_2019_sw_WHONDRS_S19S_0062_final_contigs_fa_k121_119253_1	16	UniRef100_B0TIG4 Uncharacterized protein n=1 Tax=Heliobacterium modesticaldum (strain ATCC 51547 / Ice1) TaxID=498761 RepID=B0TIG4_HELMI
jordanrivershai6_2019_sw_WHONDRS_S19S_0058_final_contigs_fa_k121_2444538_7	16	UniRef100_H2EV69 Multifunctional fusion protein n=1 Tax=Ulnaria acus TaxID=1436140 RepID=H2EV69_9STRA
jordanrivershai6_2019_sw_WHONDRS_S19S_0058_final_contigs_fa_k121_285681_1	16	UniRef100_A0A388PXG7 Uncharacterized protein n=2 Tax=Actinomycetes TaxID=1760 RepID=A0A388PXG7_UNCAC
king_2019_sw_WHONDRS_S19S_0016_final_contigs_fa_k121_1083188_1	16	UniRef100_A0A385KPD4 Photosystem II D2 protein n=1 Tax=Eudorina sp. NIES-3984 TaxID=1941220 RepID=A0A385KPD4_9CHLO
kingscreek_2019_sed_WHONDRS_S19S_0040_MG_assembly_contigs_fasta_scaffold_1111_c1_3	16
kingscreek_2019_sed_WHONDRS_S19S_0040_MG_assembly_contigs_fasta_scaffold_9028_c1_1	16	UniRef100_A0A679LT85 Uncharacterized protein n=2 Tax=Corynebacterium TaxID=1716 RepID=A0A679LT85_CORDP
lewisrun_2019_sw_WHONDRS_S19S_0014_final_contigs_fa_k121_95262_1	16	UniRef100_A0A1F8GJT6 Uncharacterized protein n=1 Tax=Candidatus Yanofskybacteria bacterium RIFCSPLOWO2_01_FULL_43_22 TaxID=1802695 RepID=A0A1F8GJT6_9BACT
littlewolfcreek_2019_sed_WHONDRS_S19S_0078_final_contigs_fa_k121_145960_2	16	UniRef100_A0A938TSD5 Methane monooxygenase/ammonia monooxygenase subunit C n=1 Tax=Gammaproteobacteria bacterium TaxID=1913989 RepID=A0A938TSD5_9GAMM
littlewolfcreek_2019_sed_WHONDRS_S19S_0078_final_contigs_fa_k121_767818_6	16	UniRef100_A0A7Y4SEH1 Cytochrome ubiquinol oxidase subunit I n=1 Tax=Nitrospiraceae bacterium TaxID=2026770 RepID=A0A7Y4SEH1_9BACT
logan2_2019_sw_WHONDRS_S19S_0098_final_contigs_fa_k121_306664_1	16	UniRef100_A0A854XEN8 Uncharacterized protein n=1 Tax=Rhizobium phaseoli TaxID=396 RepID=A0A854XEN8_9HYPH
logan2_2019_sw_WHONDRS_S19S_0098_final_contigs_fa_k121_4454_2	16	UniRef100_A0A413DSK2 Uncharacterized protein n=1 Tax=Collinsella sp. AF05-8-2 TaxID=2292209 RepID=A0A413DSK2_9ACTN
logan2_2019_sw_WHONDRS_S19S_0098_final_contigs_fa_k121_542094_1	16	UniRef100_A0A2R5F719 Chromosome partition protein Smc n=1 Tax=Novimethylophilus kurashikiensis TaxID=1825523 RepID=A0A2R5F719_9PROT
morescreek_2019_sw_WHONDRS_S19S_0085_final_contigs_fa_k121_358856_1	16	UniRef100_A0A6N4X1U8 Unannotated n=1 Tax=Lentimonas sp. CC11 TaxID=2676096 RepID=A0A6N4X1U8_9BACT
nfkcasparcreek_2019_sw_WHONDRS_S19S_0069_final_contigs_fa_k121_151908_6	16	UniRef100_A0A8J8SUP7 Uncharacterized protein n=1 Tax=Halteria grandinella TaxID=5974 RepID=A0A8J8SUP7_HALGN
orco_2019_sw_WHONDRS_S19S_0096_final_contigs_fa_k121_1558022_3	16
redbuttecreek_2019_sw_WHONDRS_S19S_0086_final_contigs_fa_k121_10480_1	16	UniRef100_U3F941 BOS 1871 n=1 Tax=Micrurus fulvius TaxID=8637 RepID=U3F941_MICFL
riogrande_2019_sed_WHONDRS_S19S_0080_final_contigs_fa_k121_2647546_1	16
riogrande_2019_sed_WHONDRS_S19S_0080_final_contigs_fa_k121_94714_3	16	UniRef100_Q47BF8 Cold-shock DNA-binding protein family n=2 Tax=Azonexaceae TaxID=2008795 RepID=Q47BF8_DECAR
sawmillbrook_2019_sed_WHONDRS_S19S_0072_final_contigs_fa_k121_261396_2	16	UniRef100_A0A7Y4RT54 Methane monooxygenase/ammonia monooxygenase subunit A n=1 Tax=Methylococcaceae bacterium TaxID=1933926 RepID=A0A7Y4RT54_9GAMM
sawmillbrook_2019_sed_WHONDRS_S19S_0072_final_contigs_fa_k121_450196_1	16
southforkpolouse_2019_sw_WHONDRS_S19S_0055_final_contigs_fa_k121_130617_3	16	UniRef100_A0A532E9Z1 Nitrite oxidoreductase, gamma subunit n=1 Tax=Nitrospira sp. TaxID=70125 RepID=A0A532E9Z1_9BACT
southforkpolouse_2019_sw_WHONDRS_S19S_0055_final_contigs_fa_k121_371786_1	16	UniRef100_Q57H82 Cytoplasmic protein n=3 Tax=Enterobacteriaceae TaxID=543 RepID=Q57H82_SALCH
thompson_2019_sw_WHONDRS_S19S_0003_final_contigs_fa_k121_652596_1	16	UniRef100_A0A0D0HHY4 Uncharacterized protein n=1 Tax=Burkholderia sp. MSHR3999 TaxID=1542965 RepID=A0A0D0HHY4_9BURK
timsbranch_2019_sed_WHONDRS_S19S_0057_MG_assembly_contigs_fasta_scaffold_2295_c1_3	16
tombigeeriver_2019_sw_WHONDRS_S19S_0020_final_contigs_fa_k121_1274702_3	16	UniRef100_UPI00197AE3E1 hypothetical protein n=1 Tax=Bifidobacterium bifidum TaxID=1681 RepID=UPI00197AE3E1
umpqua_2019_sw_WHONDRS_S19S_0079_final_contigs_fa_k121_67735_2	16	UniRef100_E9I324 Uncharacterized protein n=1 Tax=Daphnia pulex TaxID=6669 RepID=E9I324_DAPPU
walkerbranch_2019_sed_WHONDRS_S19S_0019_MG_assembly_contigs_fasta_scaffold_35505_c1_2	16	UniRef100_A0A925CJU8 Ferredoxin oxidoreductase n=1 Tax=Nitrospiraceae bacterium TaxID=2026770 RepID=A0A925CJU8_9BACT
walkerbranch_2019_sed_WHONDRS_S19S_0019_MG_assembly_contigs_fasta_scaffold_6292_c1_3	16	UniRef100_A0A532BYH6 Plastocyanin-like domain-containing protein n=1 Tax=Nitrospira sp. TaxID=70125 RepID=A0A532BYH6_9BACT
weststlouiscreek_2019_sed_WHONDRS_S19S_0027_MG_assembly_contigs_fasta_scaffold_41139_c1_1	16	UniRef100_A0A533B720 Methane monooxygenase/ammonia monooxygenase subunit C n=1 Tax=Nitrospira sp. TaxID=70125 RepID=A0A533B720_9BACT
whiteclaycreek1_2019_sw_WHONDRS_S19S_0037_final_contigs_fa_k121_264061_1	16
whiteclaycreek2_2019_sw_WHONDRS_S19S_0038_final_contigs_fa_k121_1663497_1	16
whiteclaycreek2_2019_sw_WHONDRS_S19S_0038_final_contigs_fa_k121_369840_4	16
BRTMancosB2_idba_scaffold_fa_scaffold_58208_1	15	UniRef100_A0A522WXQ7 Methane monooxygenase/ammonia monooxygenase subunit A n=2 Tax=Bacteria TaxID=2 RepID=A0A522WXQ7_9GAMM
BRTMancosC3_idba_scaffold_fa_scaffold_1314_1	15
CONGO_067_metagenome_final_contigs_fa_k121_320121_2	15	UniRef100_A0A919ZPK3 Uncharacterized protein n=2 Tax=Paenibacillus TaxID=44249 RepID=A0A919ZPK3_9BACL
ES22_IMP_S_C02_127_2597639_lcl_2	15	UniRef100_A0A4U1AEE2 TusE/DsrC/DsvC family sulfur relay protein n=2 Tax=Desulfocapsaceae TaxID=2886822 RepID=A0A4U1AEE2_9BACT
ES22_IMP_S_C02_127_3620121_lcl_1	15	UniRef100_A0A953CXA4 Cold-shock protein n=2 Tax=Betaproteobacteria TaxID=28216 RepID=A0A953CXA4_9BURK
ES22_IMP_S_C02_127_7081715_lcl_5	15	UniRef100_A0A7Y7TP25 YkgJ family cysteine cluster protein n=1 Tax=Geobacteraceae bacterium TaxID=2282154 RepID=A0A7Y7TP25_9BACT
ES22_IMP_S_C03_127_6215275_lcl_2	15	UniRef100_A0A402DWM7 Uncharacterized protein n=1 Tax=Cellulomonas biazotea TaxID=1709 RepID=A0A402DWM7_9CELL
ES22_IMP_S_C04_127_3132838_lcl_1	15	UniRef100_A0A413DSK2 Uncharacterized protein n=1 Tax=Collinsella sp. AF05-8-2 TaxID=2292209 RepID=A0A413DSK2_9ACTN
ES22_IMP_S_C05_127_4516531_lcl_2	15	UniRef100_K1ZKL1 Fe-S cluster assembly protein HesB n=2 Tax=Bacteria TaxID=2 RepID=K1ZKL1_9BACT
ES22_IMP_S_C07_127_12386307_lcl_1	15
ES22_IMP_S_C07_127_14786749_lcl_2	15
ES22_IMP_S_C07_127_9085673_lcl_1	15	UniRef100_A0A8H9G678 Transposase n=1 Tax=Lactobacillus apis TaxID=303541 RepID=A0A8H9G678_9LACO
ES22_IMP_S_C07_127_9453577_lcl_2	15	UniRef100_A0A925PI26 Cold-shock protein n=1 Tax=Deltaproteobacteria bacterium TaxID=2026735 RepID=A0A925PI26_UNCDE
ES22_IMP_S_C08_127_3405220_lcl_1	15	UniRef100_A0A934A5I5 Adenylyl-sulfate reductase subunit alpha n=2 Tax=Bacteria TaxID=2 RepID=A0A934A5I5_UNCDE
ES22_IMP_S_C09_127_5043107_lcl_1	15	UniRef100_A0A1W9J5M1 HNH endonuclease n=1 Tax=Nitrospira sp. ST-bin5 TaxID=1978765 RepID=A0A1W9J5M1_9BACT
ES22_IMP_S_C09_127_6435589_lcl_1	15	UniRef100_A0A5N6PHV8 Uncharacterized protein ycf68 n=1 Tax=Mikania micrantha TaxID=192012 RepID=A0A5N6PHV8_9ASTR
ES22_IMP_S_C09_127_6727803_lcl_1	15	UniRef100_A0A1F8GJT6 Uncharacterized protein n=1 Tax=Candidatus Yanofskybacteria bacterium RIFCSPLOWO2_01_FULL_43_22 TaxID=1802695 RepID=A0A1F8GJT6_9BACT
ES22_IMP_S_C10_127_4003826_lcl_3	15	UniRef100_A0A290QIH4 DM2 domain-containing protein n=1 Tax=Nibricoccus aquaticus TaxID=2576891 RepID=A0A290QIH4_9BACT
ES22_IMP_S_C10_127_5257576_lcl_1	15	UniRef100_A0A089VPE6 Photosystem II protein D1 n=3 Tax=Thalassiosiraceae TaxID=29202 RepID=A0A089VPE6_THAWE
ES22_IMP_S_C10_127_9230678_lcl_1	15	UniRef100_A0A2U9NQG4 Cytochrome b6-f complex subunit 5 n=1 Tax=Entomoneis sp. TaxID=186043 RepID=A0A2U9NQG4_9STRA
ES22_IMP_S_C11_127_6273627_lcl_1	15
ES22_IMP_S_C12_127_6533803_lcl_1	15
ES22_IMP_S_C12_127_815607_lcl_1	15	UniRef100_A0A8F1B7Q3 ATP synthase subunit 9, mitochondrial n=1 Tax=Tryblionella apiculata TaxID=1003145 RepID=A0A8F1B7Q3_9STRA
ES22_IMP_S_C13_127_7178363_lcl_4	15	UniRef100_A0A3Q8R1J9 Ferredoxin n=1 Tax=Seminavis robusta TaxID=568900 RepID=A0A3Q8R1J9_9STRA
ES22_IMP_S_C14_127_10740428_lcl_1	15	UniRef100_A0A926UP70 Photosystem II protein D1 n=1 Tax=Anabaena sp. FACHB-1237 TaxID=2692769 RepID=A0A926UP70_9NOST
ES22_IMP_S_C14_127_113479_lcl_2	15	UniRef100_UPI000FD779BA AlpA family phage regulatory protein n=1 Tax=Mesorhizobium sp. Z1-4 TaxID=2448478 RepID=UPI000FD779BA
ES22_IMP_S_C14_127_2558195_lcl_4	15
ES22_IMP_S_C14_127_7822067_lcl_1	15
ES22_IMP_S_C15_127_508201_lcl_1	15	UniRef100_A0A2S9JCX4 Uncharacterized protein n=1 Tax=Sphingobacterium gobiense TaxID=1382456 RepID=A0A2S9JCX4_9SPHI
ES22_IMP_S_C16_127_2398466_lcl_3	15	UniRef100_A0A7C4UM18 50S ribosomal protein L28 n=1 Tax=Anaerolineae bacterium TaxID=2052143 RepID=A0A7C4UM18_9CHLR
ES22_IMP_S_C16_127_7450038_lcl_8	15	UniRef100_A0A3B8W454 Pyruvate, phosphate dikinase (Fragment) n=1 Tax=Cytophagales bacterium TaxID=2053541 RepID=A0A3B8W454_9BACT
ES22_IMP_S_C18_127_320696_lcl_4	15	UniRef100_A0A7S4HNK2 Ribulose bisphosphate carboxylase large subunit ferrodoxin-like N-terminal domain-containing protein (Fragment) n=1 Tax=Odontella aurita TaxID=265563 RepID=A0A7S4HNK2_9STRA
ES22_IMP_S_C18_127_4686085_lcl_2	15
ES22_IMP_S_C19_127_2759959_lcl_1	15	UniRef100_K3Z2X2 Uncharacterized protein n=2 Tax=Poaceae TaxID=4479 RepID=K3Z2X2_SETIT
ES22_IMP_S_C20_127_10675375_lcl_6	15
ES22_IMP_S_C21_127_1308110_lcl_2	15	UniRef100_H2EV21 Photosystem II D2 protein n=1 Tax=Ulnaria acus TaxID=1436140 RepID=H2EV21_9STRA
ES22_IMP_S_C22_127_2571908_lcl_3	15	UniRef100_A0A9D4ZST7 Secreted protein n=1 Tax=Pisum sativum TaxID=3888 RepID=A0A9D4ZST7_PEA
ES22_IMP_S_C22_127_3633185_lcl_1	15	UniRef100_A0A934A5I6 Adenylyl-sulfate reductase subunit beta n=1 Tax=Deltaproteobacteria bacterium TaxID=2026735 RepID=A0A934A5I6_UNCDE
ES22_IMP_S_C22_127_4286237_lcl_4	15
ES22_IMP_S_C22_127_5053492_lcl_1	15
ES22_IMP_S_C22_127_6430923_lcl_1	15	UniRef100_A0A511VDB8 Uncharacterized protein n=1 Tax=Aneurinibacillus danicus TaxID=267746 RepID=A0A511VDB8_9BACL
ES22_IMP_S_C23_127_3425486_lcl_1	15	UniRef100_A0A926UP70 Photosystem II protein D1 n=1 Tax=Anabaena sp. FACHB-1237 TaxID=2692769 RepID=A0A926UP70_9NOST
ES22_IMP_S_C23_127_4235289_lcl_3	15	UniRef100_A0A7V9EV41 Cold-shock protein n=1 Tax=Acidimicrobiia bacterium TaxID=2080302 RepID=A0A7V9EV41_9ACTN
ES22_IMP_S_C23_127_4892933_lcl_1	15	UniRef100_Q57H82 Cytoplasmic protein n=3 Tax=Enterobacteriaceae TaxID=543 RepID=Q57H82_SALCH
ES22_IMP_S_C23_127_9595897_lcl_3	15	UniRef100_A0A1H1N1K3 RNA recognition motif. (A.k.a. RRM, RBD, or RNP domain) n=1 Tax=Opitutus sp. GAS368 TaxID=1882749 RepID=A0A1H1N1K3_9BACT
ES22_IMP_S_C24_127_9072991_lcl_1	15	UniRef100_A0A1V6H0F4 Uncharacterized protein n=1 Tax=Deltaproteobacteria bacterium ADurb.Bin058 TaxID=1852865 RepID=A0A1V6H0F4_9DELT
ES22_IMP_S_C25_127_1098211_lcl_2	15	UniRef100_UPI0020BE5A5D HU family DNA-binding protein n=1 Tax=Anaeromyxobacter paludicola TaxID=2918171 RepID=UPI0020BE5A5D
ES22_IMP_S_C26_127_1538615_lcl_2	15	UniRef100_H6SID7 Uncharacterized protein (Fragment) n=1 Tax=Pararhodospirillum photometricum DSM 122 TaxID=1150469 RepID=H6SID7_PARPM
ES22_IMP_S_C26_127_3072534_lcl_4	15	UniRef100_A0A4Q6ATR9 RNAase n=1 Tax=Pseudomonadota bacterium TaxID=1977087 RepID=A0A4Q6ATR9_UNCPS
ES22_IMP_S_C27_127_886959_lcl_4	15	UniRef100_F5GVV0 Ribulose bisphosphate carboxylase large chain n=3 Tax=Eukaryota TaxID=2759 RepID=F5GVV0_9STRA
ES22_IMP_S_C30_127_2914801_lcl_3	15	UniRef100_A0A9E3YZD0 Gamma-glutamyltranspeptidase n=1 Tax=Halioglobus sp. TaxID=2024834 RepID=A0A9E3YZD0_9GAMM
ES22_IMP_S_C31_127_3405351_lcl_1	15	UniRef100_A0A1B2YPM4 Uncharacterized protein n=1 Tax=uncultured bacterium TaxID=77133 RepID=A0A1B2YPM4_9BACT
ES22_IMP_S_C32_127_4477733_lcl_2	15
ES22_IMP_S_C33_127_6393451_lcl_1	15	UniRef100_K1YEF6 sulfate adenylyltransferase n=1 Tax=uncultured bacterium TaxID=77133 RepID=K1YEF6_9BACT
ES22_IMP_S_C33_127_7850937_lcl_1	15	UniRef100_A0A8J3KU89 Uncharacterized protein n=3 Tax=Catellatospora TaxID=53365 RepID=A0A8J3KU89_9ACTN
ES22_IMP_S_C34_127_1613176_lcl_4	15	UniRef100_W5QMS5 Ribulose bisphosphate carboxylase large chain n=3 Tax=Cymatopleura solea TaxID=538921 RepID=W5QMS5_9STRA
ES22_IMP_S_C35_127_6730897_lcl_3	15
ES22_IMP_S_C35_127_7087787_lcl_2	15	UniRef100_A0A8I1YE43 Uncharacterized protein n=3 Tax=Bradyrhizobium TaxID=374 RepID=A0A8I1YE43_BRAEL
ES22_IMP_S_C35_127_7819990_lcl_2	15
ES22_IMP_S_C35_127_8505341_lcl_1	15	UniRef100_A0A917Y5B5 Uncharacterized protein n=1 Tax=Oceanobacillus indicireducens TaxID=1004261 RepID=A0A917Y5B5_9BACI
ES22_IMP_S_C35_127_8852383_lcl_3	15	UniRef100_A0A6G8FXW1 Antitoxin n=1 Tax=Phycicoccus sp. HDW14 TaxID=2714941 RepID=A0A6G8FXW1_9MICO
ES22_IMP_S_C36_127_5280955_lcl_2	15	UniRef100_A0A833HIC3 Cell division protein ZapA n=1 Tax=Thermoanaerobaculia bacterium TaxID=2651171 RepID=A0A833HIC3_9BACT
ES22_IMP_S_C37_127_1058926_lcl_1	15
ES22_IMP_S_C38_127_2529849_lcl_3	15	UniRef100_A0A7Y4VDB4 RNA-binding protein n=1 Tax=Verrucomicrobiota bacterium TaxID=2026799 RepID=A0A7Y4VDB4_UNCVE
ES22_IMP_S_C38_127_490594_lcl_2	15	UniRef100_A0A0W0XYZ0 Uncharacterized protein n=1 Tax=Legionella quinlivanii TaxID=45073 RepID=A0A0W0XYZ0_9GAMM
ES22_IMP_S_C39_127_11122105_lcl_2	15	UniRef100_A0A7C3G3U9 HNH endonuclease n=1 Tax=Chloroflexota bacterium TaxID=2026724 RepID=A0A7C3G3U9_UNCCH
ES22_IMP_S_C40_127_5361924_lcl_1	15
ES22_IMP_S_C41_127_12618582_lcl_2	15	UniRef100_A0A9P3NEG5 Uncharacterized protein n=1 Tax=Closterium sp. NIES-67 TaxID=2790670 RepID=A0A9P3NEG5_9VIRI
ES22_IMP_S_C41_127_12873458_lcl_1	15
ES22_IMP_S_C41_127_13540036_lcl_3	15	UniRef100_UPI0020C0A931 outer membrane beta-barrel protein n=1 Tax=Altererythrobacter sp. KTW20L TaxID=2942210 RepID=UPI0020C0A931
ES22_IMP_S_C41_127_13966168_lcl_5	15	UniRef100_A0A023HAW6 Photosystem II CP47 reaction center protein n=1 Tax=Leptocylindrus danicus TaxID=163516 RepID=A0A023HAW6_9STRA
ES22_IMP_S_C41_127_8428358_lcl_2	15	UniRef100_A0A182YRT8 Uncharacterized protein n=1 Tax=Anopheles stephensi TaxID=30069 RepID=A0A182YRT8_ANOST
ES22_IMP_S_C41_127_9284829_lcl_2	15	UniRef100_A0A7X8CPX0 HU family DNA-binding protein n=1 Tax=Bacteroidales bacterium TaxID=2030927 RepID=A0A7X8CPX0_9BACT
ES22_IMP_S_C42_127_2562755_lcl_1	15	UniRef100_A0A330L272 Uncharacterized protein n=1 Tax=Nitrospira lenta TaxID=1436998 RepID=A0A330L272_9BACT
ES22_IMP_S_C42_127_5797582_lcl_2	15	UniRef100_F0YB57 Uncharacterized protein (Fragment) n=1 Tax=Aureococcus anophagefferens TaxID=44056 RepID=F0YB57_AURAN
ES22_IMP_S_C42_127_7179671_lcl_2	15	UniRef100_UPI00218210FC cytochrome b6/f complex subunit 4 n=1 Tax=Pleurosigma intermedium TaxID=197753 RepID=UPI00218210FC
ES22_IMP_S_C44_127_4024825_lcl_1	15
ES22_IMP_S_C44_127_5196620_lcl_2	15	UniRef100_A0A1W9IR44 Ferredoxin oxidoreductase n=1 Tax=Nitrospira sp. ST-bin5 TaxID=1978765 RepID=A0A1W9IR44_9BACT
ES22_IMP_S_C45_127_228954_lcl_2	15
ES22_IMP_S_C45_127_7797947_lcl_5	15	UniRef100_G5A127 PiggyBac transposable element-derived protein domain-containing protein n=3 Tax=Phytophthora TaxID=4783 RepID=G5A127_PHYSP
ES22_IMP_S_C48_127_3602528_lcl_1	15	UniRef100_A0A916TYU3 Uncharacterized protein n=1 Tax=Novosphingobium endophyticum TaxID=1955250 RepID=A0A916TYU3_9SPHN
ES22_IMP_S_C49_127_2849548_lcl_2	15
ES22_IMP_S_C49_127_5012692_lcl_1	15	UniRef100_A0A1W1HWQ2 Plastocyanin-like domain-containing protein n=3 Tax=unclassified Nitrospira TaxID=2652172 RepID=A0A1W1HWQ2_9BACT
ES22_IMP_S_C49_127_6613080_lcl_2	15	UniRef100_A0A330L596 Uncharacterized protein n=1 Tax=Nitrospira lenta TaxID=1436998 RepID=A0A330L596_9BACT
ES22_IMP_S_C50_127_11865633_lcl_3	15	UniRef100_A0A0N1AF69 Cold-shock protein n=3 Tax=Betaproteobacteria TaxID=28216 RepID=A0A0N1AF69_9PROT
ES22_IMP_S_C50_127_1218189_lcl_3	15	UniRef100_A0A971D3W1 Translation initiation factor IF-1 n=2 Tax=unclassified Actinomycetota TaxID=1752188 RepID=A0A971D3W1_9ACTN
ES22_IMP_S_C50_127_17690887_lcl_1	15
ES22_IMP_S_C50_127_3723688_lcl_2	15	UniRef100_A0A939AKU8 Cold-shock protein n=1 Tax=Chloroflexota bacterium TaxID=2026724 RepID=A0A939AKU8_UNCCH
ES22_IMP_S_C50_127_9281883_lcl_1	15	UniRef100_C8RWK9 Small ribosomal subunit protein bS21 n=9 Tax=Alphaproteobacteria TaxID=28211 RepID=C8RWK9_9RHOB
ES22_IMP_S_C52_127_1676829_lcl_1	15
ES22_IMP_S_C52_127_1925625_lcl_2	15	UniRef100_A0A136MCI1 ATP synthase subunit c n=2 Tax=Bacteroidota TaxID=976 RepID=A0A136MCI1_9BACT
ES22_IMP_S_C53_127_4230185_lcl_4	15
ES22_IMP_S_C53_127_6121797_lcl_1	15	UniRef100_A0A2M9MST2 Uncharacterized protein n=1 Tax=Paenibacillus sp. GM1FR TaxID=2059267 RepID=A0A2M9MST2_9BACL
ES22_IMP_S_C53_127_6537027_lcl_1	15	UniRef100_A0A381P3D5 Uncharacterized protein (Fragment) n=1 Tax=marine metagenome TaxID=408172 RepID=A0A381P3D5_9ZZZZ
ES22_IMP_S_C54_127_4290918_lcl_13	15	UniRef100_UPI0009440E7A hypothetical protein n=1 Tax=Vibrio parahaemolyticus TaxID=670 RepID=UPI0009440E7A
ES22_IMP_S_C54_127_4682551_lcl_6	15	UniRef100_A0A9D4MN98 Uncharacterized protein n=1 Tax=Dreissena polymorpha TaxID=45954 RepID=A0A9D4MN98_DREPO
ES22_IMP_S_C54_127_5777163_lcl_6	15
ES22_IMP_S_C56_127_13620863_lcl_3	15	UniRef100_A0A7D5MIX9 Cold shock domain-containing protein n=1 Tax=Cyclobacteriaceae bacterium TaxID=2099675 RepID=A0A7D5MIX9_9BACT
ES22_IMP_S_C56_127_14131674_lcl_1	15	UniRef100_A0A679L9B4 ribulose-bisphosphate carboxylase (Fragment) n=1 Tax=Haslea vitrea TaxID=2705442 RepID=A0A679L9B4_9STRA
ES22_IMP_S_C57_127_1574112_lcl_2	15	UniRef100_A0A8C5RJM6 Uncharacterized protein n=5 Tax=Colubroidea TaxID=34989 RepID=A0A8C5RJM6_LATLA
ES22_IMP_S_C57_127_6330138_lcl_3	15
ES22_IMP_S_C57_127_6330138_lcl_5	15
ES22_IMP_S_C60_127_10864514_lcl_2	15
ES22_IMP_S_C60_127_1660124_lcl_4	15	UniRef100_A0A343A6X7 ATP synthase subunit 9, mitochondrial n=3 Tax=Navicula TaxID=50949 RepID=A0A343A6X7_9STRA
ES22_IMP_S_C60_127_2050437_lcl_5	15	UniRef100_A0A2S5MUZ6 Cold-shock protein n=2 Tax=unclassified Hyphomicrobium TaxID=2619925 RepID=A0A2S5MUZ6_HYPSQ
ES22_IMP_S_C60_127_8521788_lcl_1	15
ES22_IMP_S_C62_127_2849106_lcl_3	15	UniRef100_A0A2S5MRF1 PQQ-dependent dehydrogenase, methanol/ethanol family n=1 Tax=Hyphomicrobium sp. TaxID=82 RepID=A0A2S5MRF1_HYPSQ
ES22_IMP_S_C62_127_5526638_lcl_1	15	UniRef100_F8GI94 Methane monooxygenase/ammonia monooxygenase, subunit B n=1 Tax=Nitrosomonas sp. (strain Is79A3) TaxID=261292 RepID=F8GI94_NITSI
N123_30_40_JGI_ca_scaffold_18631_2	15	UniRef100_A0A3N5LN70 Nitrate oxidoreductase subunit beta (Fragment) n=1 Tax=Chloroflexota bacterium TaxID=2026724 RepID=A0A3N5LN70_UNCCH
N2_40_50_JGI_sa_scaffold_1063_2	15	UniRef100_A0A533ZA73 Nitrate oxidoreductase subunit beta n=4 Tax=unclassified Nitrospirota TaxID=1298915 RepID=A0A533ZA73_UNCNT
N3_50_60_OSU_sa_scaffold_8867_2	15	UniRef100_UPI001BDF5457 Hsp20 family protein n=1 Tax=Bradyrhizobium sp. SRL28 TaxID=2836178 RepID=UPI001BDF5457
NASQAN2010_127_final_contigs_fa_k121_18188_4	15	UniRef100_A0A1L8D3T5 Uncharacterized protein (Fragment) n=1 Tax=Carboxydothermus islandicus TaxID=661089 RepID=A0A1L8D3T5_9THEO
NASQAN2010_233_final_contigs_fa_k121_313815_5	15	UniRef100_A0A0H4SLS3 Phycoerythrin beta subunit n=1 Tax=Teleaulax amphioxeia TaxID=77931 RepID=A0A0H4SLS3_9CRYP
NASQAN2011_028_final_contigs_fa_k121_1311907_4	15
NASQAN2011_188_final_contigs_fa_k121_201039_1	15	UniRef100_A0A8X6QNW4 Uncharacterized protein n=1 Tax=Nephila pilipes TaxID=299642 RepID=A0A8X6QNW4_NEPPI
NASQAN2011_209_final_contigs_fa_k121_434457_1	15	UniRef100_H3KE16 Uncharacterized protein n=1 Tax=Sutterella parvirubra YIT 11816 TaxID=762967 RepID=H3KE16_9BURK
NASQAN2011_256_final_contigs_fa_k121_1513568_1	15
NASQAN2011_275_final_contigs_fa_k121_797895_7	15	UniRef100_B8CEF3 rRNA intron-encoded homing endonuclease n=1 Tax=Thalassiosira pseudonana TaxID=35128 RepID=B8CEF3_THAPS
NASQAN2011_282_final_contigs_fa_k121_32378_17	15	UniRef100_A0A7S3P4G5 Ferredoxin n=1 Tax=Amphora coffeiformis TaxID=265554 RepID=A0A7S3P4G5_9STRA
NASQAN2012_115_final_contigs_fa_k121_524856_2	15	UniRef100_C2ET24 Uncharacterized protein n=2 Tax=Bacteria TaxID=2 RepID=C2ET24_9LACO
NASQAN2012_130_final_contigs_fa_k121_384911_1	15	UniRef100_A0A097KLE4 Photosystem II CP43 reaction center protein n=1 Tax=Koliella longiseta TaxID=33092 RepID=A0A097KLE4_9CHLO
NASQAN2012_130_final_contigs_fa_k121_879649_1	15	UniRef100_Q65Q50 Uncharacterized protein n=1 Tax=Mannheimia succiniciproducens (strain MBEL55E) TaxID=221988 RepID=Q65Q50_MANSM
NASQAN2014_035_final_contigs_fa_k121_249862_2	15	UniRef100_A0A267T089 Uncharacterized protein n=1 Tax=Flectobacillus sp. BAB-3569 TaxID=1509483 RepID=A0A267T089_9BACT
NASQAN2014_188_final_contigs_fa_k121_1410073_2	15	UniRef100_A0A1B2Z6Q3 Uncharacterized protein n=1 Tax=uncultured bacterium TaxID=77133 RepID=A0A1B2Z6Q3_9BACT
NASQAN2015_047_final_contigs_fa_k121_263020_2	15
NASQAN2015_111_final_contigs_fa_k121_51129_1	15	UniRef100_A0A8H9MAU1 Uncharacterized protein n=2 Tax=Bifidobacteriaceae TaxID=31953 RepID=A0A8H9MAU1_BIFLN
NASQAN2016_083_final_contigs_fa_k121_1139823_1	15	UniRef100_A0A382RXT4 Uncharacterized protein (Fragment) n=1 Tax=marine metagenome TaxID=408172 RepID=A0A382RXT4_9ZZZZ
NASQAN2016_083_final_contigs_fa_k121_494990_1	15	UniRef100_A0A942RZC7 Methane monooxygenase/ammonia monooxygenase subunit A n=6 Tax=Bacteria TaxID=2 RepID=A0A942RZC7_METSP
NASQAN2016_083_final_contigs_fa_k121_995249_2	15	UniRef100_A0A1B6C5I9 Uncharacterized protein n=1 Tax=Clastoptera arizonana TaxID=38151 RepID=A0A1B6C5I9_9HEMI
NASQAN2016_178_final_contigs_fa_k121_250497_2	15	UniRef100_A0A0C2Y0K8 Uncharacterized protein n=1 Tax=Hebeloma cylindrosporum h7 TaxID=686832 RepID=A0A0C2Y0K8_HEBCY
NASQAN2016_178_final_contigs_fa_k121_538089_1	15	UniRef100_A0A5C9D3A9 Uncharacterized protein n=1 Tax=Methylocystaceae bacterium TaxID=2052174 RepID=A0A5C9D3A9_9HYPH
S123_50_60_JGI_ca_scaffold_27590_1	15	UniRef100_A0A919ZPK3 Uncharacterized protein n=2 Tax=Paenibacillus TaxID=44249 RepID=A0A919ZPK3_9BACL
S1_50_60_OSU_scaffold_51_2	15	UniRef100_A0A933IED0 Cold-shock protein n=1 Tax=candidate division NC10 bacterium TaxID=2072417 RepID=A0A933IED0_9BACT
S2_0_10_OSU_sa_scaffold_36554_2	15	UniRef100_A0A952VXT2 Ferredoxin oxidoreductase n=1 Tax=Nitrospira sp. TaxID=70125 RepID=A0A952VXT2_9BACT
S2_30_40_OSU_scaffold_13974_1	15	UniRef100_UPI001C3C77E4 acetoacetate decarboxylase family protein n=1 Tax=Miltoncostaea oceani TaxID=2843216 RepID=UPI001C3C77E4
S2_30_40_OSU_scaffold_16198_2	15
S2_30_40_OSU_scaffold_39632_2	15	UniRef100_A0A7K4G1G0 Copper-containing nitrite reductase n=1 Tax=Nitrosarchaeum sp. TaxID=2026886 RepID=A0A7K4G1G0_9ARCH
S2_50_60_JGI_sa_scaffold_5501_1	15
assiniboineriver_2019_sw_WHONDRS_S19S_0005_final_contigs_fa_k121_1820509_3	15	UniRef100_A0A3L7S5I4 Helix-turn-helix domain-containing protein n=1 Tax=Planctomycetota bacterium TaxID=2026780 RepID=A0A3L7S5I4_UNCPL
assiniboineriver_2019_sw_WHONDRS_S19S_0005_final_contigs_fa_k121_1903461_1	15	UniRef100_F0YB57 Uncharacterized protein (Fragment) n=1 Tax=Aureococcus anophagefferens TaxID=44056 RepID=F0YB57_AURAN
blueriver_2019_sed_WHONDRS_S19S_0024_MG_assembly_contigs_fasta_scaffold_7021_c1_3	15	UniRef100_A0A2S7V079 Uncharacterized protein n=1 Tax=Psychrosphaera saromensis TaxID=716813 RepID=A0A2S7V079_9GAMM
blythe_2019_sw_WHONDRS_S19S_0092_final_contigs_fa_k121_1366157_2	15	UniRef100_A0A936G9Z5 Cold-shock protein n=1 Tax=Anaerolineales bacterium TaxID=2073117 RepID=A0A936G9Z5_9CHLR
cartcreek_2019_sed_WHONDRS_S19S_0073_MG_assembly_contigs_fasta_scaffold_1670_c1_2	15
cobbmillcreek_2019_sw_WHONDRS_S19S_0090_final_contigs_fa_k121_1341077_2	15	UniRef100_A0A2Z6ES84 Uncharacterized protein n=1 Tax=Mycoavidus cysteinexigens TaxID=1553431 RepID=A0A2Z6ES84_9BURK
cobbmillcreek_2019_sw_WHONDRS_S19S_0090_final_contigs_fa_k121_72714_2	15	UniRef100_A0A8D0ENS1 Uncharacterized protein n=1 Tax=Strix occidentalis caurina TaxID=311401 RepID=A0A8D0ENS1_STROC
columbia_2019_sw_WHONDRS_S19S_0036_final_contigs_fa_k121_1816834_3	15	UniRef100_A0A7N2N9N2 Uncharacterized protein n=1 Tax=Quercus lobata TaxID=97700 RepID=A0A7N2N9N2_QUELO
columbia_2019_sw_WHONDRS_S19S_0074_final_contigs_fa_k121_1619767_1	15	UniRef100_A0A854XEN8 Uncharacterized protein n=1 Tax=Rhizobium phaseoli TaxID=396 RepID=A0A854XEN8_9HYPH
columbiariver1_2019_sw_WHONDRS_S19S_0075_final_contigs_fa_k121_892794_2	15	UniRef100_A0A650GER5 Photosystem II reaction center protein J n=5 Tax=Bacillariophyta TaxID=2836 RepID=A0A650GER5_9STRA
columbiariver2_2019_sed_WHONDRS_S19S_0076_MG_assembly_contigs_fasta_scaffold_8985_c1_1	15
columbiariver2_2019_sw_WHONDRS_S19S_0076_final_contigs_fa_k121_48360_2	15	UniRef100_A0A4C1ZZQ6 Uncharacterized protein n=1 Tax=Eumeta variegata TaxID=151549 RepID=A0A4C1ZZQ6_EUMVA
crookedriver_2019_sed_WHONDRS_S19S_0041_MG_assembly_contigs_fasta_scaffold_12854_c1_2	15	UniRef100_A0A8J3XWD9 DUF397 domain-containing protein n=1 Tax=Planotetraspora silvatica TaxID=234614 RepID=A0A8J3XWD9_9ACTN
crookedriver_2019_sed_WHONDRS_S19S_0041_MG_assembly_contigs_fasta_scaffold_73022_c1_2	15	UniRef100_A0A177QCA7 Peroxiredoxin n=1 Tax=Nitrospira sp. SCGC AG-212-E16 TaxID=1799664 RepID=A0A177QCA7_9BACT
crookedriver_2019_sw_WHONDRS_S19S_0041_final_contigs_fa_k121_2202523_3	15	UniRef100_A0A8H9INT0 Uncharacterized protein n=1 Tax=Alcaligenes pakistanensis TaxID=1482717 RepID=A0A8H9INT0_9BURK
eastriver_2019_sw_WHONDRS_S19S_0100_final_contigs_fa_k121_1367705_1	15
eastriver_2019_sw_WHONDRS_S19S_0100_final_contigs_fa_k121_1674880_1	15	UniRef100_S7PS80 Uncharacterized protein n=1 Tax=Gloeophyllum trabeum (strain ATCC 11539 / FP-39264 / Madison 617) TaxID=670483 RepID=S7PS80_GLOTA
erpe_2018_pw_33hr_WHONDRS-PP48-000096_B_k121_611609_1	15	UniRef100_A0A257MQH6 Uncharacterized protein n=3 Tax=unclassified Methanothrix TaxID=2620051 RepID=A0A257MQH6_9EURY
erpe_2018_sw_0hr_WHONDRS-SW48-000085_B_k121_325298_1	15	UniRef100_W1WNE7 Uncharacterized protein n=1 Tax=human gut metagenome TaxID=408170 RepID=W1WNE7_9ZZZZ
erpe_2018_sw_15hr_WHONDRS-SW48-000090_B_k121_567057_4	15	UniRef100_A0A9N9ETY6 2293_t:CDS:1 (Fragment) n=1 Tax=Ambispora leptoticha TaxID=144679 RepID=A0A9N9ETY6_9GLOM
erpe_2018_sw_21hr_WHONDRS-SW48-000092_B_k121_411537_1	15	UniRef100_A0A0P1ABD6 Uncharacterized protein n=4 Tax=root TaxID=1 RepID=A0A0P1ABD6_PLAHL 1
farmington_2019_sed_WHONDRS_S19S_0053_MG_assembly_contigs_fasta_scaffold_1523_c1_2	15	UniRef100_A0A1F4VGA0 Uncharacterized protein n=1 Tax=candidate division WWE3 bacterium RIFCSPLOWO2_01_FULL_41_9 TaxID=1802626 RepID=A0A1F4VGA0_UNCKA
farmington_2019_sw_WHONDRS_S19S_0053_final_contigs_fa_k121_2017818_1	15
flintriver_2019_sed_WHONDRS_S19S_0015_MG_assembly_contigs_fasta_scaffold_11451_c1_2	15	UniRef100_A0A934EL21 Quinolinate synthase n=1 Tax=Nitrospirota bacterium TaxID=2026887 RepID=A0A934EL21_UNCNT
flintriver_2019_sed_WHONDRS_S19S_0015_MG_assembly_contigs_fasta_scaffold_44289_c1_2	15	UniRef100_A0A898CXP4 Photosystem II CP43 reaction center protein n=1 Tax=Eucampia zodiacus TaxID=444606 RepID=A0A898CXP4_9STRA
greatmiami_2019_sw_WHONDRS_S19S_0099_final_contigs_fa_k121_1537214_1	15	UniRef100_A0A7N2RFH1 Uncharacterized protein n=1 Tax=Quercus lobata TaxID=97700 RepID=A0A7N2RFH1_QUELO
guil_2019_sw_WHONDRS_S19S_0049_final_contigs_fa_k121_613045_1	15	UniRef100_A0A3L0W000 Cold-shock protein n=16 Tax=Gammaproteobacteria TaxID=1236 RepID=A0A3L0W000_ECOLX
gunnisonriver_2019_sed_WHONDRS_S19S_0062_MG_assembly_contigs_fasta_scaffold_18897_c1_2	15	UniRef100_A0A954JZJ3 Helix-turn-helix domain-containing protein n=1 Tax=Planctomycetaceae bacterium TaxID=2026779 RepID=A0A954JZJ3_9PLAN
hopbrook_2019_sw_WHONDRS_S19S_0012_final_contigs_fa_k121_5132_1	15	UniRef100_A0A8T1QJL4 Uncharacterized protein n=1 Tax=Carya illinoinensis TaxID=32201 RepID=A0A8T1QJL4_CARIL
icacos_2019_sw_WHONDRS_S19S_0094_final_contigs_fa_k121_92314_2	15	UniRef100_A0A829U0Y1 Tumor differentially expressed protein n=1 Tax=Streptococcus canis TaxID=1329 RepID=A0A829U0Y1_STRCB
jordanrivershai4_2019_sw_WHONDRS_S19S_0058_final_contigs_fa_k121_1404126_2	15
jordanrivershai4_2019_sw_WHONDRS_S19S_0058_final_contigs_fa_k121_1445568_1	15	UniRef100_UPI00218258F4 photosystem II reaction center protein D2 n=1 Tax=Pleurosigma intermedium TaxID=197753 RepID=UPI00218258F4
jordanrivershai4_2019_sw_WHONDRS_S19S_0058_final_contigs_fa_k121_1664004_3	15	UniRef100_UPI001EE0BC49 photosystem II CP43 chlorophyll apoprotein n=1 Tax=Thalassionema bacillare TaxID=426664 RepID=UPI001EE0BC49
jordanrivershai5_2019_sw_WHONDRS_S19S_0058_final_contigs_fa_k121_1123185_2	15	UniRef100_A0A965QTE8 Uncharacterized protein n=1 Tax=Planctomycetia bacterium TaxID=2052181 RepID=A0A965QTE8_9BACT
jordanrivershai6_2019_sw_WHONDRS_S19S_0058_final_contigs_fa_k121_554875_1	15	UniRef100_A0A0R3R7Z8 Uncharacterized protein n=1 Tax=Brugia timori TaxID=42155 RepID=A0A0R3R7Z8_9BILA
k121_1216807_1	15	UniRef100_A0A0P1A688 Uncharacterized protein n=1 Tax=Plasmopara halstedii TaxID=4781 RepID=A0A0P1A688_PLAHL
k121_624896_2	15	UniRef100_A0A916NDU3 Uncharacterized protein n=1 Tax=Dyadobacter sp. CECT 9275 TaxID=2822344 RepID=A0A916NDU3_9BACT
king_2019_sed_WHONDRS_S19S_0016_MG_assembly_contigs_fasta_scaffold_4116_c1_3	15	UniRef100_A0A7C5B1M5 HU family DNA-binding protein n=2 Tax=Nitrospirota TaxID=40117 RepID=A0A7C5B1M5_UNCNT
king_2019_sw_WHONDRS_S19S_0016_final_contigs_fa_k121_491459_3	15	UniRef100_A0A3D1L008 DNA-binding protein n=1 Tax=Prolixibacteraceae bacterium TaxID=2053594 RepID=A0A3D1L008_9BACT
kingscreek_2019_sed_WHONDRS_S19S_0040_MG_assembly_contigs_fasta_scaffold_8695_c1_1	15
lajara_2019_sed_WHONDRS_S19S_0034_final_contigs_fa_k121_265033_2	15
lajara_2019_sw_WHONDRS_S19S_0034_final_contigs_fa_k121_667863_2	15	UniRef100_A0A081UTT1 Major outer membrane lipoprotein Lpp n=17 Tax=Aeromonas TaxID=642 RepID=A0A081UTT1_AERHY
lecontecreek_2019_sw_WHONDRS_S19S_0018_final_contigs_fa_k121_843416_2	15	UniRef100_K0SBW8 Uncharacterized protein n=1 Tax=Thalassiosira oceanica TaxID=159749 RepID=K0SBW8_THAOC
littlewolfcreek_2019_sed_WHONDRS_S19S_0078_final_contigs_fa_k121_122321_2	15	UniRef100_A0A9E2RFR9 Nitrite oxidoreductase, gamma subunit n=1 Tax=Nitrospirota bacterium TaxID=2026887 RepID=A0A9E2RFR9_UNCNT
littlewolfcreek_2019_sed_WHONDRS_S19S_0078_final_contigs_fa_k121_1347558_4	15	UniRef100_A0A532D420 Uncharacterized protein n=1 Tax=Nitrospira sp. TaxID=70125 RepID=A0A532D420_9BACT
littlewolfcreek_2019_sed_WHONDRS_S19S_0078_final_contigs_fa_k121_496786_9	15	UniRef100_A0A7Y4WBF1 Methane monooxygenase/ammonia monooxygenase subunit C n=3 Tax=Nitrospiraceae bacterium TaxID=2026770 RepID=A0A7Y4WBF1_9BACT
littlewolfcreek_2019_sed_WHONDRS_S19S_0078_final_contigs_fa_k121_500553_1	15	UniRef100_A0A532ESY2 Uncharacterized protein n=3 Tax=Nitrospirota TaxID=40117 RepID=A0A532ESY2_9BACT
littlewolfcreek_2019_sed_WHONDRS_S19S_0078_final_contigs_fa_k121_703838_2	15	UniRef100_A0A177QGY3 Methane monooxygenase/ammonia monooxygenase subunit B n=1 Tax=Nitrospira sp. SCGC AG-212-E16 TaxID=1799664 RepID=A0A177QGY3_9BACT
littlewolfcreek_2019_sw_WHONDRS_S19S_0078_final_contigs_fa_k121_162604_2	15	UniRef100_A0A7Y4VCT0 Chaperonin GroEL n=1 Tax=Verrucomicrobiota bacterium TaxID=2026799 RepID=A0A7Y4VCT0_UNCVE
logan1_2019_sed_WHONDRS_S19S_0097_MG_assembly_contigs_fasta_scaffold_9101_c1_2	15	UniRef100_A0A8F0F9Y3 Photosystem II D2 protein n=2 Tax=Phaeophyceae TaxID=2870 RepID=A0A8F0F9Y3_9PHAE
lowercolorado_2019_sed_WHONDRS_S19S_0063_final_contigs_fa_k121_1162772_3	15	UniRef100_A0A532DXG8 Copper-containing nitrite reductase n=1 Tax=Nitrospira sp. TaxID=70125 RepID=A0A532DXG8_9BACT
lowercolorado_2019_sed_WHONDRS_S19S_0063_final_contigs_fa_k121_1325528_1	15	UniRef100_A0A100HNL0 Uncharacterized protein n=1 Tax=Ralstonia sp. NT80 TaxID=1218247 RepID=A0A100HNL0_9RALS
lowercolorado_2019_sw_WHONDRS_S19S_0063_final_contigs_fa_k121_488999_3	15	UniRef100_A0A140GIT0 Photosystem II protein D1 n=1 Tax=Atractomorpha echinata TaxID=52677 RepID=A0A140GIT0_9CHLO
marshallgulch_2019_sed_WHONDRS_S19S_0035_final_contigs_fa_k121_1281077_1	15
marshallgulch_2019_sed_WHONDRS_S19S_0035_final_contigs_fa_k121_650232_11	15	UniRef100_A0A0R3TDA5 Uncharacterized protein n=1 Tax=Rodentolepis nana TaxID=102285 RepID=A0A0R3TDA5_RODNA
mcraecreek_2019_sw_WHONDRS_S19S_0031_final_contigs_fa_k121_1473309_1	15	UniRef100_UPI00248B886F hypothetical protein n=1 Tax=Escherichia coli TaxID=562 RepID=UPI00248B886F
mcraecreek_2019_sw_WHONDRS_S19S_0031_final_contigs_fa_k121_462830_2	15	UniRef100_A0A7C3NMP4 4Fe-4S dicluster domain-containing protein n=1 Tax=Deltaproteobacteria bacterium TaxID=2026735 RepID=A0A7C3NMP4_UNCDE
muddycreek_2019_sw_WHONDRS_S19S_0082_final_contigs_fa_k121_1887551_1	15	UniRef100_A0A1B2YSL8 Uncharacterized protein n=1 Tax=uncultured bacterium TaxID=77133 RepID=A0A1B2YSL8_9BACT
nebranchanacostia_2019_sw_WHONDRS_S19S_0081_final_contigs_fa_k121_414972_3	15	UniRef100_A0A023HTY0 Ribulose-1,5-bisphosphate carboxylase/oxygenase large subunit (Fragment) n=1 Tax=Nitzschia sp. 1BOF TaxID=1366336 RepID=A0A023HTY0_9STRA
pamunkeyriver_2019_sw_WHONDRS_S19S_0054_final_contigs_fa_k121_1461693_6	15	UniRef100_A0A7V4MFY4 Cell shape-determining protein MreB n=1 Tax=Limisphaerales bacterium TaxID=2052186 RepID=A0A7V4MFY4_9BACT
redbuttecreek_2019_sed_WHONDRS_S19S_0029_MG_assembly_contigs_fasta_scaffold_11841_c1_4	15	UniRef100_A0A832K0Z4 Cell shape-determining protein MreB n=1 Tax=Limisphaerales bacterium TaxID=2052186 RepID=A0A832K0Z4_9BACT
redbuttecreek_2019_sed_WHONDRS_S19S_0029_MG_assembly_contigs_fasta_scaffold_75309_c1_1	15	UniRef100_E1YDC4 Uncharacterized protein n=1 Tax=uncultured Desulfobacterium sp. TaxID=201089 RepID=E1YDC4_9BACT
redbuttecreek_2019_sed_WHONDRS_S19S_0086_MG_assembly_contigs_fasta_scaffold_28525_c1_2	15	UniRef100_A0A932FS28 DM2 domain-containing protein n=1 Tax=Opitutae bacterium TaxID=2026771 RepID=A0A932FS28_9BACT
redbuttecreek_2019_sed_WHONDRS_S19S_0086_MG_assembly_contigs_fasta_scaffold_2953_c2_3	15	UniRef100_A0A2V6CA60 RNA-binding protein n=1 Tax=Verrucomicrobiota bacterium TaxID=2026799 RepID=A0A2V6CA60_UNCVE
redbuttecreek_2019_sed_WHONDRS_S19S_0086_MG_assembly_contigs_fasta_scaffold_35367_c1_1	15
redbuttecreek_2019_sw_WHONDRS_S19S_0086_final_contigs_fa_k121_1712525_1	15	UniRef100_F5GVX1 Ribulose bisphosphate carboxylase large chain n=4 Tax=root TaxID=1 RepID=F5GVX1_9STRA 1
riogrande_2019_sed_WHONDRS_S19S_0080_final_contigs_fa_k121_1753559_4	15	UniRef100_A0A7C4URK1 Translation initiation factor IF-3 n=1 Tax=Anaerolineae bacterium TaxID=2052143 RepID=A0A7C4URK1_9CHLR
riogrande_2019_sw_WHONDRS_S19S_0066_final_contigs_fa_k121_2495826_2	15
shaverscreek_2019_sed_WHONDRS_S19S_0064_MG_assembly_contigs_fasta_scaffold_7987_c1_3	15	UniRef100_A0A5K8A6Y7 Cold-shock protein n=2 Tax=Desulfosarcina ovata TaxID=83564 RepID=A0A5K8A6Y7_9BACT
stroublescreek_2019_sw_WHONDRS_S19S_0089_final_contigs_fa_k121_723273_1	15	UniRef100_A6P026 Uncharacterized protein n=1 Tax=Pseudoflavonifractor capillosus ATCC 29799 TaxID=411467 RepID=A6P026_9FIRM
teakettle2_2019_sw_WHONDRS_S19S_0032_final_contigs_fa_k121_78533_2	15	UniRef100_A0A931PG30 Cold-shock protein n=1 Tax=Frankiales bacterium TaxID=1909291 RepID=A0A931PG30_9ACTN
umpqua_2019_sed_WHONDRS_S19S_0079_MG_assembly_contigs_fasta_scaffold_23124_c1_1	15	UniRef100_A0A536N6M4 Translation initiation factor IF-1 n=3 Tax=Terrabacteria group TaxID=1783272 RepID=A0A536N6M4_UNCCH
walkerbranch_2019_sed_WHONDRS_S19S_0019_MG_assembly_contigs_fasta_scaffold_26240_c2_2	15	UniRef100_A0A1W9GS51 Methane monooxygenase/ammonia monooxygenase subunit A n=11 Tax=Bacteria TaxID=2 RepID=A0A1W9GS51_9BACT
whiteclaycreek1_2019_sw_WHONDRS_S19S_0037_final_contigs_fa_k121_10172_1	15	UniRef100_A0A218VW33 Uncharacterized protein n=1 Tax=Punica granatum TaxID=22663 RepID=A0A218VW33_PUNGR
whiteclaycreek2_2019_sed_WHONDRS_S19S_0038_MG_assembly_contigs_fasta_scaffold_14507_c1_2	15	UniRef100_UPI00197AE3E1 hypothetical protein n=1 Tax=Bifidobacterium bifidum TaxID=1681 RepID=UPI00197AE3E1
whiteclaycreek2_2019_sed_WHONDRS_S19S_0038_MG_assembly_contigs_fasta_scaffold_17115_c1_4	15	UniRef100_A0A532EXF4 RNA-binding protein n=1 Tax=Nitrospira sp. TaxID=70125 RepID=A0A532EXF4_9BACT
whiteclaycreek2_2019_sed_WHONDRS_S19S_0038_MG_assembly_contigs_fasta_scaffold_27792_c1_1	15	UniRef100_K0SBW8 Uncharacterized protein n=1 Tax=Thalassiosira oceanica TaxID=159749 RepID=K0SBW8_THAOC
BRTMancosA1_idba_scaffold_fa_scaffold_2460_6	14	UniRef100_A0A6A8ML76 Ammonia monooxygenase n=1 Tax=Nitrosarchaeum sp. TaxID=2026886 RepID=A0A6A8ML76_9ARCH
BRTMancosD4_idba_scaffold_fa_scaffold_1262_10	14	UniRef100_A0A4R6L8A2 Uncharacterized protein n=1 Tax=Halanaerobium saccharolyticum TaxID=43595 RepID=A0A4R6L8A2_9FIRM
BRTMancosD4_idba_scaffold_fa_scaffold_1262_9	14
BRTMancosPB2_idba_scaffold_fa_scaffold_217_4	14	UniRef100_A0A532DF50 Uncharacterized protein n=2 Tax=Nitrospirota TaxID=40117 RepID=A0A532DF50_9BACT
ES22_IMP_S_C01_127_3329711_lcl_1	14
ES22_IMP_S_C02_127_3994858_lcl_3	14	UniRef100_X5E3A1 Uncharacterized protein n=5 Tax=Prolixibacteraceae TaxID=1471398 RepID=X5E3A1_9BACT
ES22_IMP_S_C02_127_5160356_lcl_1	14	UniRef100_A0A952T7X2 Pyruvate, phosphate dikinase n=1 Tax=Cyclobacteriaceae bacterium TaxID=2099675 RepID=A0A952T7X2_9BACT
ES22_IMP_S_C02_127_5300482_lcl_1	14	UniRef100_UPI001FAF0E9D cold-shock protein n=1 Tax=Geotalea sp. SG265 TaxID=2922867 RepID=UPI001FAF0E9D
ES22_IMP_S_C05_127_7616371_lcl_1	14	UniRef100_A0A1F3DK26 Elongation factor Tu n=1 Tax=Bacteroidetes bacterium GWA2_40_15 TaxID=1797319 RepID=A0A1F3DK26_9BACT
ES22_IMP_S_C06_127_2466059_lcl_1	14	UniRef100_A0A1B2YPM4 Uncharacterized protein n=1 Tax=uncultured bacterium TaxID=77133 RepID=A0A1B2YPM4_9BACT
ES22_IMP_S_C06_127_6543546_lcl_1	14	UniRef100_A0A7S2VB33 Photosystem I P700 chlorophyll a apoprotein A1 (Fragment) n=1 Tax=Amphiprora paludosa TaxID=265537 RepID=A0A7S2VB33_9STRA
ES22_IMP_S_C07_127_13329703_lcl_2	14	UniRef100_A0A935XBV8 PQQ-dependent dehydrogenase, methanol/ethanol family n=1 Tax=Betaproteobacteria bacterium TaxID=1891241 RepID=A0A935XBV8_9PROT
ES22_IMP_S_C07_127_17159432_lcl_2	14	UniRef100_A0A2V5MXU0 Acyl carrier protein n=1 Tax=Verrucomicrobiota bacterium TaxID=2026799 RepID=A0A2V5MXU0_UNCVE
ES22_IMP_S_C07_127_3402174_lcl_4	14	UniRef100_A0A9E2VIC7 Uncharacterized protein n=1 Tax=Verrucomicrobiota bacterium TaxID=2026799 RepID=A0A9E2VIC7_UNCVE
ES22_IMP_S_C07_127_4174593_lcl_2	14	UniRef100_A0A964QUQ2 Elongation factor Tu n=1 Tax=Pedosphaera sp. TaxID=2024890 RepID=A0A964QUQ2_9BACT
ES22_IMP_S_C07_127_5144079_lcl_2	14	UniRef100_D0RFT1 Uncharacterized protein n=1 Tax=Brucella sp. F5/99 TaxID=437701 RepID=D0RFT1_9HYPH
ES22_IMP_S_C08_127_4793447_lcl_1	14	UniRef100_A0A524GSK9 Translation initiation factor IF-3 n=1 Tax=Syntrophobacterales bacterium TaxID=2282155 RepID=A0A524GSK9_9BACT
ES22_IMP_S_C08_127_6104341_lcl_1	14	UniRef100_A0A317IDS8 Cell division protein FtsZ n=1 Tax=Bacteroidota bacterium TaxID=1898104 RepID=A0A317IDS8_UNCBA
ES22_IMP_S_C09_127_335303_lcl_2	14
ES22_IMP_S_C10_127_1347293_lcl_2	14	UniRef100_Q57H82 Cytoplasmic protein n=3 Tax=Enterobacteriaceae TaxID=543 RepID=Q57H82_SALCH
ES22_IMP_S_C10_127_9816795_lcl_2	14	UniRef100_A0A532D476 Rubrerythrin n=1 Tax=Nitrospira sp. TaxID=70125 RepID=A0A532D476_9BACT
ES22_IMP_S_C11_127_4495576_lcl_5	14	UniRef100_UPI001292B975 50S ribosomal protein L3 n=1 Tax=Dechloromonas sp. H13 TaxID=2570193 RepID=UPI001292B975
ES22_IMP_S_C11_127_6805244_lcl_3	14	UniRef100_A0A6I1KD86 Cold shock protein n=1 Tax=Geobacteraceae bacterium TaxID=2282154 RepID=A0A6I1KD86_9BACT
ES22_IMP_S_C12_127_2612687_lcl_2	14	UniRef100_A0A7X6YWM9 Adenylyl-sulfate reductase subunit beta n=1 Tax=Desulfobulbaceae bacterium TaxID=2053307 RepID=A0A7X6YWM9_9BACT
ES22_IMP_S_C13_127_10234384_lcl_1	14	UniRef100_H2EV31 Photosystem II CP47 reaction center protein n=1 Tax=Ulnaria acus TaxID=1436140 RepID=H2EV31_9STRA
ES22_IMP_S_C13_127_3610628_lcl_1	14	UniRef100_A0A9D6Z8V1 Plastocyanin-like domain-containing protein n=1 Tax=Nitrospirota bacterium TaxID=2026887 RepID=A0A9D6Z8V1_UNCNT
ES22_IMP_S_C13_127_4586480_lcl_3	14	UniRef100_A0A9E3IUG2 Small ribosomal subunit protein uS15 n=1 Tax=Verrucomicrobiota bacterium TaxID=2026799 RepID=A0A9E3IUG2_UNCVE
ES22_IMP_S_C13_127_824115_lcl_2	14	UniRef100_A0A524GYJ2 Hsp20/alpha crystallin family protein n=1 Tax=Gemmatimonadales bacterium TaxID=2448054 RepID=A0A524GYJ2_9BACT
ES22_IMP_S_C14_127_9491284_lcl_1	14	UniRef100_A0A023HBC1 Photosystem II CP43 reaction center protein n=2 Tax=Asterionella formosa TaxID=210441 RepID=A0A023HBC1_9STRA
ES22_IMP_S_C15_127_5855813_lcl_1	14	UniRef100_A0A7S2Y323 Cytochrome c assembly protein domain-containing protein n=1 Tax=Amphiprora paludosa TaxID=265537 RepID=A0A7S2Y323_9STRA
ES22_IMP_S_C16_127_5020758_lcl_4	14	UniRef100_A0A9E3W297 50S ribosomal protein L11 methyltransferase (Fragment) n=1 Tax=Burkholderiales bacterium TaxID=1891238 RepID=A0A9E3W297_9BURK
ES22_IMP_S_C16_127_5311023_lcl_2	14	UniRef100_A0A0J8B4A1 Uncharacterized protein n=1 Tax=Beta vulgaris subsp. vulgaris TaxID=3555 RepID=A0A0J8B4A1_BETVV
ES22_IMP_S_C19_127_2494852_lcl_1	14	UniRef100_E1YDC4 Uncharacterized protein n=1 Tax=uncultured Desulfobacterium sp. TaxID=201089 RepID=E1YDC4_9BACT
ES22_IMP_S_C19_127_441530_lcl_1	14	UniRef100_F8GI95 Methane monooxygenase/ammonia monooxygenase, subunit A n=8 Tax=Bacteria TaxID=2 RepID=F8GI95_NITSI
ES22_IMP_S_C19_127_459851_lcl_4	14	UniRef100_A0A936ESL7 Large ribosomal subunit protein bL35 n=1 Tax=Rubrivivax sp. TaxID=50259 RepID=A0A936ESL7_9BURK
ES22_IMP_S_C20_127_10413556_lcl_1	14	UniRef100_A0A532EH85 HU family DNA-binding protein n=3 Tax=Nitrospira TaxID=1234 RepID=A0A532EH85_9BACT
ES22_IMP_S_C21_127_1323223_lcl_1	14	UniRef100_Q65Q50 Uncharacterized protein n=1 Tax=Mannheimia succiniciproducens (strain MBEL55E) TaxID=221988 RepID=Q65Q50_MANSM
ES22_IMP_S_C21_127_7546046_lcl_1	14
ES22_IMP_S_C22_127_3347415_lcl_1	14
ES22_IMP_S_C23_127_1111564_lcl_3	14	UniRef100_A0A2V7V6K4 Cold-shock protein n=1 Tax=Acidobacteriota bacterium TaxID=1978231 RepID=A0A2V7V6K4_UNCAI
ES22_IMP_S_C23_127_1930405_lcl_2	14	UniRef100_A0A925B715 Phasin family protein n=1 Tax=Burkholderiales bacterium TaxID=1891238 RepID=A0A925B715_9BURK
ES22_IMP_S_C23_127_9572985_lcl_2	14
ES22_IMP_S_C24_127_2417818_lcl_1	14	UniRef100_A0A9D5A329 Uncharacterized protein n=1 Tax=Pisum sativum TaxID=3888 RepID=A0A9D5A329_PEA
ES22_IMP_S_C25_127_3018195_lcl_4	14	UniRef100_A0A9D4RU02 Uncharacterized protein n=2 Tax=Dreissena polymorpha TaxID=45954 RepID=A0A9D4RU02_DREPO
ES22_IMP_S_C26_127_192094_lcl_7	14	UniRef100_A0A1E4PRN4 Co-chaperonin GroES n=4 Tax=Burkholderiales TaxID=80840 RepID=A0A1E4PRN4_9BURK
ES22_IMP_S_C26_127_2444877_lcl_2	14	UniRef100_A0A8T7KYC7 Ferredoxin n=1 Tax=Chloroflexota bacterium TaxID=2026724 RepID=A0A8T7KYC7_UNCCH
ES22_IMP_S_C28_127_11482194_lcl_2	14	UniRef100_A0A2V6MPF0 Uncharacterized protein n=1 Tax=Verrucomicrobiota bacterium TaxID=2026799 RepID=A0A2V6MPF0_UNCVE
ES22_IMP_S_C28_127_8653719_lcl_3	14	UniRef100_A0A2U9NR12 Photosystem I reaction center subunit XI n=1 Tax=Entomoneis sp. TaxID=186043 RepID=A0A2U9NR12_9STRA
ES22_IMP_S_C28_127_9568703_lcl_1	14	UniRef100_A0A1F6UHE2 Cold-shock protein n=1 Tax=Candidatus Muproteobacteria bacterium RBG_19FT_COMBO_61_10 TaxID=1817761 RepID=A0A1F6UHE2_9PROT
ES22_IMP_S_C30_127_3084174_lcl_2	14	UniRef100_A0A9D7T501 AP2 domain-containing protein n=1 Tax=Verrucomicrobiota bacterium TaxID=2026799 RepID=A0A9D7T501_UNCVE
ES22_IMP_S_C30_127_379038_lcl_1	14	UniRef100_A0A1D8ARB2 Small ribosomal subunit protein uS12 n=3 Tax=Opitutaceae TaxID=134623 RepID=A0A1D8ARB2_9BACT
ES22_IMP_S_C32_127_2607949_lcl_2	14	UniRef100_A0A1B2YND9 Uncharacterized protein n=1 Tax=uncultured bacterium TaxID=77133 RepID=A0A1B2YND9_9BACT
ES22_IMP_S_C33_127_1785450_lcl_1	14
ES22_IMP_S_C33_127_2694776_lcl_1	14
ES22_IMP_S_C33_127_3475358_lcl_1	14	UniRef100_A0A6L4YI17 DUF3025 domain-containing protein n=1 Tax=Rhodocyclaceae bacterium TaxID=1898103 RepID=A0A6L4YI17_9RHOO
ES22_IMP_S_C33_127_7284118_lcl_1	14	UniRef100_UPI00164FA2C2 Hsp20/alpha crystallin family protein n=1 Tax=Flavihumibacter stibioxidans TaxID=1834163 RepID=UPI00164FA2C2
ES22_IMP_S_C34_127_2897279_lcl_2	14	UniRef100_A0A532CGV4 Protease HtpX n=2 Tax=unclassified Nitrospira TaxID=2652172 RepID=A0A532CGV4_9BACT
ES22_IMP_S_C34_127_5221594_lcl_2	14	UniRef100_Q57H82 Cytoplasmic protein n=3 Tax=Enterobacteriaceae TaxID=543 RepID=Q57H82_SALCH
ES22_IMP_S_C34_127_5425997_lcl_1	14	UniRef100_A0A1F2QYX8 Putative regulatory protein FmdB Zinc ribbon domain-containing protein n=1 Tax=Acidobacteria bacterium RBG_16_70_10 TaxID=1797174 RepID=A0A1F2QYX8_9BACT
ES22_IMP_S_C35_127_8317095_lcl_2	14	UniRef100_A0A3G1I8W9 Photosystem II protein D1 n=1 Tax=Sheathia arcuata TaxID=340433 RepID=A0A3G1I8W9_9FLOR
ES22_IMP_S_C36_127_4362746_lcl_5	14	UniRef100_UPI0021823AC2 ATP synthase CF0 subunit IV n=1 Tax=Haslea avium TaxID=2018708 RepID=UPI0021823AC2
ES22_IMP_S_C36_127_4578580_lcl_4	14	UniRef100_A0A1Y6HFT0 Uncharacterized protein n=1 Tax=Xanthomonas fragariae TaxID=48664 RepID=A0A1Y6HFT0_9XANT
ES22_IMP_S_C36_127_7141002_lcl_1	14	UniRef100_A0A6G8FXW1 Antitoxin n=1 Tax=Phycicoccus sp. HDW14 TaxID=2714941 RepID=A0A6G8FXW1_9MICO
ES22_IMP_S_C37_127_1606958_lcl_3	14	UniRef100_A0A2U1RYD1 Cold-shock protein n=5 Tax=Betaproteobacteria TaxID=28216 RepID=A0A2U1RYD1_9PROT
ES22_IMP_S_C37_127_5519685_lcl_3	14
ES22_IMP_S_C37_127_801971_lcl_1	14	UniRef100_M4BGU6 RxLR effector candidate protein n=1 Tax=Hyaloperonospora arabidopsidis (strain Emoy2) TaxID=559515 RepID=M4BGU6_HYAAE
ES22_IMP_S_C38_127_3758346_lcl_1	14
ES22_IMP_S_C38_127_4332914_lcl_1	14	UniRef100_A0A7S2YP45 Photosystem II CP47 reaction center protein n=1 Tax=Amphiprora paludosa TaxID=265537 RepID=A0A7S2YP45_9STRA
ES22_IMP_S_C39_127_10224171_lcl_1	14
ES22_IMP_S_C39_127_16347761_lcl_2	14	UniRef100_A0A925L7W3 DM2 domain-containing protein n=1 Tax=Rhizobacter sp. TaxID=1909292 RepID=A0A925L7W3_9BURK
ES22_IMP_S_C39_127_7315338_lcl_2	14	UniRef100_A0A952T7X2 Pyruvate, phosphate dikinase n=1 Tax=Cyclobacteriaceae bacterium TaxID=2099675 RepID=A0A952T7X2_9BACT
ES22_IMP_S_C39_127_7679130_lcl_4	14	UniRef100_A0A9E3YYZ6 5-formyltetrahydrofolate cyclo-ligase n=1 Tax=Halioglobus sp. TaxID=2024834 RepID=A0A9E3YYZ6_9GAMM
ES22_IMP_S_C40_127_1122456_lcl_2	14	UniRef100_F3Y7G6 Photosystem II protein D1 n=1 Tax=Fistulifera solaris TaxID=1519565 RepID=F3Y7G6_FISSO
ES22_IMP_S_C40_127_6706148_lcl_2	14	UniRef100_A0A7V8X8K7 Cold-shock protein n=1 Tax=Gemmatimonadales bacterium TaxID=2448054 RepID=A0A7V8X8K7_9BACT
ES22_IMP_S_C42_127_1830948_lcl_3	14	UniRef100_A0A9D6VDK4 Small ribosomal subunit protein uS7 n=1 Tax=Nitrospirota bacterium TaxID=2026887 RepID=A0A9D6VDK4_UNCNT
ES22_IMP_S_C43_127_2552968_lcl_2	14	UniRef100_A0A1F7C0J6 Uncharacterized protein n=1 Tax=Candidatus Peribacteria bacterium RIFCSPHIGHO2_02_FULL_51_15 TaxID=1801919 RepID=A0A1F7C0J6_9BACT
ES22_IMP_S_C43_127_3676510_lcl_1	14	UniRef100_A0A8F0WFW9 Photosystem II reaction center protein J n=2 Tax=Bacillariophycidae TaxID=33850 RepID=A0A8F0WFW9_9STRA
ES22_IMP_S_C43_127_4347356_lcl_1	14
ES22_IMP_S_C45_127_1249204_lcl_1	14	UniRef100_A0A3N5LN70 Nitrate oxidoreductase subunit beta (Fragment) n=1 Tax=Chloroflexota bacterium TaxID=2026724 RepID=A0A3N5LN70_UNCCH
ES22_IMP_S_C46_127_2977711_lcl_1	14
ES22_IMP_S_C46_127_4514793_lcl_1	14	UniRef100_A0A1W9IXY8 Plastocyanin-like domain-containing protein n=1 Tax=Nitrospira sp. ST-bin5 TaxID=1978765 RepID=A0A1W9IXY8_9BACT
ES22_IMP_S_C48_127_616976_lcl_3	14
ES22_IMP_S_C49_127_6523794_lcl_5	14	UniRef100_A0A2Z5ZBQ1 Photosystem II protein D1 n=3 Tax=Eukaryota TaxID=2759 RepID=A0A2Z5ZBQ1_9STRA
ES22_IMP_S_C50_127_1112442_lcl_3	14	UniRef100_A0A1F8GQ03 Uncharacterized protein n=1 Tax=Candidatus Yanofskybacteria bacterium RIFCSPLOWO2_01_FULL_49_25 TaxID=1802701 RepID=A0A1F8GQ03_9BACT
ES22_IMP_S_C50_127_15231683_lcl_1	14	UniRef100_A0A059UEE1 Ribulose-1,5-bisphosphate carboxylase/oxygenase large subunit (Fragment) n=1 Tax=Thalassiosira sp. JB2011 TaxID=1499095 RepID=A0A059UEE1_9STRA
ES22_IMP_S_C50_127_4228266_lcl_3	14	UniRef100_A0A916A7R7 DNA-binding transcriptional repressor n=1 Tax=Rubrivivax sp. A210 TaxID=2772301 RepID=A0A916A7R7_9BURK
ES22_IMP_S_C51_127_14076745_lcl_1	14	UniRef100_A0A952T7X2 Pyruvate, phosphate dikinase n=1 Tax=Cyclobacteriaceae bacterium TaxID=2099675 RepID=A0A952T7X2_9BACT
ES22_IMP_S_C51_127_1593237_lcl_2	14	UniRef100_A0A8I1YF58 Uncharacterized protein n=4 Tax=Bradyrhizobium TaxID=374 RepID=A0A8I1YF58_BRAEL
ES22_IMP_S_C52_127_2617415_lcl_1	14	UniRef100_A0A6L4YEF8 Large ribosomal subunit protein uL3 n=1 Tax=Rhodocyclaceae bacterium TaxID=1898103 RepID=A0A6L4YEF8_9RHOO
ES22_IMP_S_C52_127_3544384_lcl_1	14
ES22_IMP_S_C52_127_5127704_lcl_4	14	UniRef100_A0A926UP70 Photosystem II protein D1 n=1 Tax=Anabaena sp. FACHB-1237 TaxID=2692769 RepID=A0A926UP70_9NOST
ES22_IMP_S_C53_127_395462_lcl_2	14
ES22_IMP_S_C55_127_6838598_lcl_3	14	UniRef100_A0A925FYL6 ATP synthase subunit c n=1 Tax=Chitinophagaceae bacterium TaxID=1869212 RepID=A0A925FYL6_9BACT
ES22_IMP_S_C55_127_7805935_lcl_1	14	UniRef100_A4QMB1 ORF58e n=1 Tax=Pinus koraiensis TaxID=88728 RepID=A4QMB1_PINKO
ES22_IMP_S_C55_127_8135382_lcl_2	14	UniRef100_A0A532ETZ0 Flagellin n=1 Tax=Nitrospira sp. TaxID=70125 RepID=A0A532ETZ0_9BACT
ES22_IMP_S_C56_127_11904374_lcl_2	14	UniRef100_A0A935XBV8 PQQ-dependent dehydrogenase, methanol/ethanol family n=1 Tax=Betaproteobacteria bacterium TaxID=1891241 RepID=A0A935XBV8_9PROT
ES22_IMP_S_C56_127_15266665_lcl_1	14	UniRef100_A0A402D7C4 Uncharacterized protein n=1 Tax=Capsulimonas corticalis TaxID=2219043 RepID=A0A402D7C4_9BACT
ES22_IMP_S_C56_127_17045925_lcl_2	14	UniRef100_A0A257N2G9 Lipoprotein n=2 Tax=unclassified Methylococcaceae TaxID=51352 RepID=A0A257N2G9_9GAMM
ES22_IMP_S_C56_127_4522587_lcl_1	14
ES22_IMP_S_C56_127_4860825_lcl_5	14	UniRef100_M7CVB8 Uncharacterized protein n=1 Tax=Marinobacter santoriniensis NKSG1 TaxID=1288826 RepID=M7CVB8_9GAMM
ES22_IMP_S_C56_127_5181792_lcl_1	14	UniRef100_UPI000420D36E cold-shock protein n=1 Tax=Azohydromonas australica TaxID=364039 RepID=UPI000420D36E
ES22_IMP_S_C56_127_6997076_lcl_2	14	UniRef100_A0A3B8W454 Pyruvate, phosphate dikinase (Fragment) n=1 Tax=Cytophagales bacterium TaxID=2053541 RepID=A0A3B8W454_9BACT
ES22_IMP_S_C57_127_4213555_lcl_1	14	UniRef100_A0A2U9NQR7 Photosystem II reaction center protein Ycf12 n=1 Tax=Entomoneis sp. TaxID=186043 RepID=A0A2U9NQR7_9STRA
ES22_IMP_S_C57_127_7814576_lcl_3	14	UniRef100_A0A2S5MZC4 Light-harvesting protein n=1 Tax=Hyphomicrobium sp. TaxID=82 RepID=A0A2S5MZC4_HYPSQ
ES22_IMP_S_C59_127_2486889_lcl_1	14	UniRef100_A0A081BFL1 Conserved protein n=1 Tax=Tepidicaulis marinus TaxID=1333998 RepID=A0A081BFL1_9HYPH
ES22_IMP_S_C59_127_336853_lcl_1	14	UniRef100_A0A1F2QWA6 Anti-sigma factor antagonist n=1 Tax=Acidobacteria bacterium RBG_16_70_10 TaxID=1797174 RepID=A0A1F2QWA6_9BACT
ES22_IMP_S_C61_127_8285302_lcl_1	14
ES22_IMP_S_C62_127_1498459_lcl_1	14	UniRef100_F5LB77 Uncharacterized protein n=1 Tax=Caldalkalibacillus thermarum (strain TA2.A1) TaxID=986075 RepID=F5LB77_CALTT
ES22_IMP_S_C63_127_6568911_lcl_2	14	UniRef100_A0A847VFI2 Hsp20/alpha crystallin family protein n=1 Tax=Comamonadaceae bacterium TaxID=1871071 RepID=A0A847VFI2_9BURK
ES22_IMP_S_C63_127_996253_lcl_2	14	UniRef100_A0A497X8V7 DUF3025 family protein n=1 Tax=Sulfurisoma sediminicola TaxID=1381557 RepID=A0A497X8V7_9PROT
N123_40_50_JGI_ca_scaffold_13044_2	14
N1_0_10_JGI_sa_scaffold_2787_4	14	UniRef100_A0A7J4RSZ6 Ammonia monooxygenase n=1 Tax=Nitrosopumilaceae archaeon TaxID=2202732 RepID=A0A7J4RSZ6_9ARCH
N3_0_10_OSU_sa_scaffold_9262_1	14	UniRef100_A0A5J6NAF6 Malate dehydrogenase n=1 Tax=Hypericibacter adhaerens TaxID=2602016 RepID=A0A5J6NAF6_9PROT
N3_30_40_OSU_scaffold_49809_1	14	UniRef100_A0A375C460 Uncharacterized protein n=1 Tax=Cupriavidus taiwanensis TaxID=164546 RepID=A0A375C460_9BURK
NASQAN2010_121_final_contigs_fa_k121_13871_2	14	UniRef100_A0A1Y6HFT0 Uncharacterized protein n=1 Tax=Xanthomonas fragariae TaxID=48664 RepID=A0A1Y6HFT0_9XANT
NASQAN2010_233_final_contigs_fa_k121_312192_1	14	UniRef100_A0A679C9J5 Multifunctional fusion protein n=1 Tax=Cryptomonas curvata TaxID=233186 RepID=A0A679C9J5_9CRYP
NASQAN2011_051_final_contigs_fa_k121_58940_1	14	UniRef100_A0A828SQX3 Uncharacterized protein n=1 Tax=Acinetobacter baumannii 6014059 TaxID=525242 RepID=A0A828SQX3_ACIBA
NASQAN2011_057_final_contigs_fa_k121_185563_1	14	UniRef100_A0A1E7EJI6 Uncharacterized protein n=1 Tax=Fragilariopsis cylindrus CCMP1102 TaxID=635003 RepID=A0A1E7EJI6_9STRA
NASQAN2011_188_final_contigs_fa_k121_264322_1	14
NASQAN2011_209_final_contigs_fa_k121_382598_1	14	UniRef100_E7C5B6 Uncharacterized protein n=1 Tax=uncultured verrucomicrobium HF0500_18J03 TaxID=723599 RepID=E7C5B6_9BACT
NASQAN2011_219_final_contigs_fa_k121_19698_3	14	UniRef100_UPI0018DE1949 hypothetical protein n=1 Tax=Mastigocladopsis repens TaxID=221287 RepID=UPI0018DE1949
NASQAN2011_231_final_contigs_fa_k121_568977_1	14	UniRef100_A0A351XQ68 Uncharacterized protein n=1 Tax=Gammaproteobacteria bacterium TaxID=1913989 RepID=A0A351XQ68_9GAMM
NASQAN2011_236_final_contigs_fa_k121_140795_6	14	UniRef100_A0A914NNF7 Uncharacterized protein n=1 Tax=Meloidogyne incognita TaxID=6306 RepID=A0A914NNF7_MELIC
NASQAN2011_250_final_contigs_fa_k121_570713_3	14	UniRef100_A0A1E7EJI6 Uncharacterized protein n=1 Tax=Fragilariopsis cylindrus CCMP1102 TaxID=635003 RepID=A0A1E7EJI6_9STRA
NASQAN2011_256_final_contigs_fa_k121_1248320_2	14	UniRef100_A0A0D6B8G7 Uncharacterized protein n=1 Tax=Rhodovulum sulfidophilum TaxID=35806 RepID=A0A0D6B8G7_RHOSU
NASQAN2011_286_final_contigs_fa_k121_645056_9	14	UniRef100_A0A073CIV7 Ribulose bisphosphate carboxylase large chain n=3 Tax=Planktothrix agardhii TaxID=1160 RepID=A0A073CIV7_PLAAG
NASQAN2011_330_final_contigs_fa_k121_77161_3	14
NASQAN2011_332_final_contigs_fa_k121_320034_2	14
NASQAN2011_332_final_contigs_fa_k121_911061_1	14	UniRef100_A0A3G2CK66 Integron gene cassette protein n=1 Tax=uncultured bacterium TaxID=77133 RepID=A0A3G2CK66_9BACT
NASQAN2011_435_final_contigs_fa_k121_67624_1	14	UniRef100_A0A1B2ZBD5 Uncharacterized protein n=1 Tax=uncultured bacterium TaxID=77133 RepID=A0A1B2ZBD5_9BACT
NASQAN2014_089_final_contigs_fa_k121_48126_2	14	UniRef100_Q57H82 Cytoplasmic protein n=3 Tax=Enterobacteriaceae TaxID=543 RepID=Q57H82_SALCH
NASQAN2014_190_final_contigs_fa_k121_145212_2	14	UniRef100_A0A382T4R6 Uncharacterized protein n=1 Tax=marine metagenome TaxID=408172 RepID=A0A382T4R6_9ZZZZ
NASQAN2015_013_final_contigs_fa_k121_722049_1	14	UniRef100_A0A4V0X9L5 TonB-dependent receptor plug domain-containing protein n=1 Tax=Nitrosomonadaceae bacterium TaxID=2026767 RepID=A0A4V0X9L5_9PROT
NASQAN2015_015_final_contigs_fa_k121_23373_1	14	UniRef100_A0A836TGC0 PQQ-dependent dehydrogenase, methanol/ethanol family n=1 Tax=Methylophilaceae bacterium TaxID=2030816 RepID=A0A836TGC0_9PROT
NASQAN2015_052_final_contigs_fa_k121_272362_1	14	UniRef100_F0YB57 Uncharacterized protein (Fragment) n=1 Tax=Aureococcus anophagefferens TaxID=44056 RepID=F0YB57_AURAN
NASQAN2015_052_final_contigs_fa_k121_398181_1	14
NASQAN2015_052_final_contigs_fa_k121_800346_1	14	UniRef100_A0A140H9S0 Photosystem II protein D1 n=3 Tax=Eukaryota TaxID=2759 RepID=A0A140H9S0_MYCHS
NASQAN2015_111_final_contigs_fa_k121_736547_1	14	UniRef100_F0YB57 Uncharacterized protein (Fragment) n=1 Tax=Aureococcus anophagefferens TaxID=44056 RepID=F0YB57_AURAN
NASQAN2015_208_final_contigs_fa_k121_22239_4	14	UniRef100_UPI0023EF6ABA photosystem II CP47 chlorophyll apoprotein n=1 Tax=Stephanodiscus niagarae TaxID=29208 RepID=UPI0023EF6ABA
S123_50_60_JGI_ca_scaffold_1746_5	14
S123_50_60_JGI_ca_scaffold_5270_3	14	UniRef100_A0A2V7HQA9 DNA polymerase III subunit gamma/tau (Fragment) n=1 Tax=Candidatus Rokubacteria bacterium TaxID=2053607 RepID=A0A2V7HQA9_9BACT
S2_10_20_OSU_scaffold_12192_3	14	UniRef100_A0A532C4U6 Diaminopimelate decarboxylase n=1 Tax=Nitrospira sp. TaxID=70125 RepID=A0A532C4U6_9BACT
S2_10_20_OSU_scaffold_16995_2	14	UniRef100_A0A0R3M634 RNA polymerase subunit sigma n=2 Tax=Bradyrhizobium TaxID=374 RepID=A0A0R3M634_9BRAD
S2_10_20_OSU_scaffold_28_21	14	UniRef100_A0A077RW64 Uncharacterized protein n=1 Tax=Triticum aestivum TaxID=4565 RepID=A0A077RW64_WHEAT
arikareeriver_2019_sw_WHONDRS_S19S_0023_final_contigs_fa_k121_1157513_3	14	UniRef100_E1YDC4 Uncharacterized protein n=1 Tax=uncultured Desulfobacterium sp. TaxID=201089 RepID=E1YDC4_9BACT
arikareeriver_2019_sw_WHONDRS_S19S_0023_final_contigs_fa_k121_1628127_3	14	UniRef100_A0A3B7A826 HU family DNA-binding protein n=1 Tax=Dechloromonas sp. HYN0024 TaxID=2231055 RepID=A0A3B7A826_9RHOO
assiniboineriver_2019_sw_WHONDRS_S19S_0005_final_contigs_fa_k121_2204456_1	14
blackearthcreek_2019_sw_WHONDRS_S19S_0061_final_contigs_fa_k121_1228172_1	14
blackearthcreek_2019_sw_WHONDRS_S19S_0061_final_contigs_fa_k121_771757_3	14	UniRef100_U5NHM8 Ribulose-1,5-bisphosphate carboxylase/oxygenase large subunit (Fragment) n=1 Tax=Melosira dubia TaxID=515480 RepID=U5NHM8_9STRA
blackwarrior_2019_sed_WHONDRS_S19S_0021_MG_assembly_contigs_fasta_scaffold_3147_c1_1	14	UniRef100_Q0MX19 Leucine rich protein n=1 Tax=Arachis hypogaea TaxID=3818 RepID=Q0MX19_ARAHY
blueriver_2019_sw_WHONDRS_S19S_0024_final_contigs_fa_k121_120082_2	14
blythe_2019_sw_WHONDRS_S19S_0092_final_contigs_fa_k121_1679457_1	14	UniRef100_A0A9E7AX06 Uncharacterized protein n=1 Tax=Bacteroidota bacterium TaxID=1898104 RepID=A0A9E7AX06_UNCBA
blythe_2019_sw_WHONDRS_S19S_0092_final_contigs_fa_k121_59373_1	14
cachelapoudre_2019_sed_WHONDRS_S19S_0077_MG_assembly_contigs_fasta_scaffold_25202_c1_4	14	UniRef100_A0A532ER18 DUF3015 domain-containing protein n=1 Tax=Nitrospira sp. TaxID=70125 RepID=A0A532ER18_9BACT
cachelapoudre_2019_sed_WHONDRS_S19S_0077_MG_assembly_contigs_fasta_scaffold_53164_c1_4	14	UniRef100_A0A7S3L564 Photosystem I reaction center subunit II (Fragment) n=1 Tax=Amphora coffeiformis TaxID=265554 RepID=A0A7S3L564_9STRA
cachelapoudre_2019_sed_WHONDRS_S19S_0077_MG_assembly_contigs_fasta_scaffold_82377_c1_2	14	UniRef100_A0A7Y4QJ94 Cold-shock protein n=1 Tax=Verrucomicrobiota bacterium TaxID=2026799 RepID=A0A7Y4QJ94_UNCVE
cartcreek_2019_sed_WHONDRS_S19S_0073_MG_assembly_contigs_fasta_scaffold_2374_c1_1	14	UniRef100_A0A3N5I044 Carbon monoxide dehydrogenase n=1 Tax=Planctomycetaceae bacterium TaxID=2026779 RepID=A0A3N5I044_9PLAN
cobbmillcreek_2019_sed_WHONDRS_S19S_0090_MG_assembly_contigs_fasta_scaffold_6160_c1_4	14	UniRef100_A0A516ZBP2 Cytochrome c-550 n=1 Tax=Halamphora coffeaeformis TaxID=1487565 RepID=A0A516ZBP2_9STRA
cobbmillcreek_2019_sed_WHONDRS_S19S_0090_MG_assembly_contigs_fasta_scaffold_819_c1_4	14	UniRef100_A0A516ZB78 Cytochrome b6-f complex subunit 4 n=1 Tax=Halamphora calidilacuna TaxID=2133758 RepID=A0A516ZB78_9STRA
cobbmillcreek_2019_sw_WHONDRS_S19S_0090_final_contigs_fa_k121_550432_19	14	UniRef100_A1TNY6 Small ribosomal subunit protein bS21 n=150 Tax=Bacteria TaxID=2 RepID=RS21_ACIAC
columbia_2019_sed_WHONDRS_S19S_0036_MG_assembly_contigs_fasta_scaffold_8383_c1_3	14	UniRef100_A0A9D6VJR4 Methane monooxygenase/ammonia monooxygenase subunit B n=1 Tax=Nitrospirota bacterium TaxID=2026887 RepID=A0A9D6VJR4_UNCNT
columbia_2019_sed_WHONDRS_S19S_0074_MG_assembly_contigs_fasta_scaffold_6525_c1_1	14	UniRef100_A0A7C3PVQ0 sn-glycerol-3-phosphate ABC transporter ATP-binding protein UgpC n=2 Tax=Chloroflexota TaxID=200795 RepID=A0A7C3PVQ0_9CHLR
columbia_2019_sw_WHONDRS_S19S_0036_final_contigs_fa_k121_1131183_1	14	UniRef100_A0A4Q6ATR9 RNAase n=1 Tax=Pseudomonadota bacterium TaxID=1977087 RepID=A0A4Q6ATR9_UNCPS
columbiariver2_2019_sed_WHONDRS_S19S_0076_MG_assembly_contigs_fasta_scaffold_3890_c1_2	14	UniRef100_A0A650G2X2 Multifunctional fusion protein n=1 Tax=Nanofrustulum shiloi TaxID=210602 RepID=A0A650G2X2_9STRA
crookedriver_2019_sed_WHONDRS_S19S_0041_MG_assembly_contigs_fasta_scaffold_17294_c2_2	14	UniRef100_A0A532F128 Methane monooxygenase/ammonia monooxygenase subunit C n=1 Tax=Nitrospira sp. TaxID=70125 RepID=A0A532F128_9BACT
crookedriver_2019_sed_WHONDRS_S19S_0041_MG_assembly_contigs_fasta_scaffold_41028_c1_3	14	UniRef100_A0A9D6V9B6 Hydroxylamine reductase n=1 Tax=Nitrospirota bacterium TaxID=2026887 RepID=A0A9D6V9B6_UNCNT
crookedriver_2019_sed_WHONDRS_S19S_0041_MG_assembly_contigs_fasta_scaffold_4329_c1_4	14	UniRef100_A0A525VMY3 Elongation factor G n=1 Tax=Nitrospira sp. CG24A TaxID=1985133 RepID=A0A525VMY3_9BACT
crookedriver_2019_sed_WHONDRS_S19S_0041_MG_assembly_contigs_fasta_scaffold_53428_c1_2	14	UniRef100_A0A1Y6HFT0 Uncharacterized protein n=1 Tax=Xanthomonas fragariae TaxID=48664 RepID=A0A1Y6HFT0_9XANT
crookedriver_2019_sed_WHONDRS_S19S_0041_MG_assembly_contigs_fasta_scaffold_75767_c1_1	14	UniRef100_A0A525VU14 Ferredoxin oxidoreductase n=2 Tax=unclassified Nitrospira TaxID=2652172 RepID=A0A525VU14_9BACT
dobsoncreek_2019_sw_WHONDRS_S19S_0087_final_contigs_fa_k121_1773146_2	14
erpe_2018_pw_18hr_WHONDRS-PP48-000091_B_k121_1084537_3	14	UniRef100_A0A3N9V0V1 Methyl-coenzyme M reductase subunit beta n=1 Tax=Methanothrix sp. TaxID=90426 RepID=A0A3N9V0V1_9EURY
erpe_2018_pw_18hr_WHONDRS-PP48-000091_B_k121_188477_1	14
erpe_2018_pw_18hr_WHONDRS-PP48-000091_B_k121_2051238_3	14	UniRef100_A0A3N5SHY7 ATP synthase subunit c n=1 Tax=Desulfobacteraceae bacterium TaxID=2049433 RepID=A0A3N5SHY7_9BACT
erpe_2018_pw_6hr_WHONDRS-PP48-000087_B_k121_13377_1	14	UniRef100_A0A1V5BBH9 Methyl-coenzyme M reductase subunit alpha n=7 Tax=Archaea TaxID=2157 RepID=A0A1V5BBH9_9EURY
erpe_2018_pw_6hr_WHONDRS-PP48-000087_B_k121_600220_2	14	UniRef100_A0A1F9PPJ9 Cold-shock protein n=4 Tax=Bacteria TaxID=2 RepID=A0A1F9PPJ9_9BACT
erpe_2018_pw_6hr_WHONDRS-PP48-000087_B_k121_6943_1	14	UniRef100_A0A918KWH2 Uncharacterized protein n=1 Tax=Saccharospirillum salsuginis TaxID=418750 RepID=A0A918KWH2_9GAMM
erpe_2018_sw_12hr_WHONDRS-SW48-000089_B_k121_117933_6	14
erpe_2018_sw_21hr_WHONDRS-SW48-000092_B_k121_430990_4	14	UniRef100_A0A3D4PYL8 Cold-shock protein n=1 Tax=Cellvibrio sp. TaxID=1965322 RepID=A0A3D4PYL8_9GAMM
erpe_2018_sw_27hr_WHONDRS-SW48-000094_B_k121_205039_1	14
erpe_2018_sw_30hr_WHONDRS-SW48-000095_B_k121_474538_3	14	UniRef100_F2R0J5 Uncharacterized protein n=1 Tax=Komagataella phaffii (strain ATCC 76273 / CBS 7435 / CECT 11047 / NRRL Y-11430 / Wegner 21-1) TaxID=981350 RepID=F2R0J5_KOMPC
erpe_2018_sw_9hr_WHONDRS-SW48-000088_B_k121_412085_2	14	UniRef100_A0A916NDU3 Uncharacterized protein n=1 Tax=Dyadobacter sp. CECT 9275 TaxID=2822344 RepID=A0A916NDU3_9BACT
flintriver_2019_sed_WHONDRS_S19S_0015_MG_assembly_contigs_fasta_scaffold_21855_c1_2	14	UniRef100_A0A849U5J4 Cytochrome c n=1 Tax=Nitrospira sp. TaxID=70125 RepID=A0A849U5J4_9BACT
flintriver_2019_sed_WHONDRS_S19S_0015_MG_assembly_contigs_fasta_scaffold_66485_c1_1	14	UniRef100_A0A938KKP7 Acyl carrier protein n=1 Tax=Verrucomicrobiota bacterium TaxID=2026799 RepID=A0A938KKP7_UNCVE
flintriver_2019_sw_WHONDRS_S19S_0015_final_contigs_fa_k121_2131716_3	14	UniRef100_A0A6M4Z4Q4 AbiTii domain-containing protein n=1 Tax=Aeromonas media TaxID=651 RepID=A0A6M4Z4Q4_AERME
guil_2019_sw_WHONDRS_S19S_0049_final_contigs_fa_k121_2702902_3	14	UniRef100_C0JL48 PsbA (Fragment) n=1 Tax=Rhynchostegiella trichophylla TaxID=590736 RepID=C0JL48_9BRYO
guil_2019_sw_WHONDRS_S19S_0049_final_contigs_fa_k121_893030_1	14
hopbrook_2019_sw_WHONDRS_S19S_0012_final_contigs_fa_k121_1104878_1	14
jordanrivershai4_2019_sw_WHONDRS_S19S_0058_final_contigs_fa_k121_227008_1	14	UniRef100_K1JJS6 Uncharacterized protein n=2 Tax=cellular organisms TaxID=131567 RepID=K1JJS6_9GAMM
king_2019_sed_WHONDRS_S19S_0016_MG_assembly_contigs_fasta_scaffold_3568_c1_1	14	UniRef100_UPI000B3BC6B2 urea ABC transporter substrate-binding protein n=1 Tax=Nitrospira cf. moscoviensis SBR1015 TaxID=96242 RepID=UPI000B3BC6B2
kingscreek_2019_sed_WHONDRS_S19S_0040_MG_assembly_contigs_fasta_scaffold_15829_c1_2	14	UniRef100_A0A0J8BFL5 Uncharacterized protein n=1 Tax=Beta vulgaris subsp. vulgaris TaxID=3555 RepID=A0A0J8BFL5_BETVV
kuparukriver_2019_sed_WHONDRS_S19S_0047_MG_assembly_contigs_fasta_scaffold_9985_c1_1	14	UniRef100_E1YDC4 Uncharacterized protein n=1 Tax=uncultured Desulfobacterium sp. TaxID=201089 RepID=E1YDC4_9BACT
kuparukriver_2019_sw_WHONDRS_S19S_0047_final_contigs_fa_k121_1293458_1	14	UniRef100_F0X5S6 Uncharacterized protein n=1 Tax=Cryptosporidium parvum TaxID=5807 RepID=F0X5S6_CRYPV
lajara_2019_sed_WHONDRS_S19S_0034_final_contigs_fa_k121_835364_1	14
lajara_2019_sw_WHONDRS_S19S_0034_final_contigs_fa_k121_174430_2	14	UniRef100_A0A0C3AJ30 Uncharacterized protein n=1 Tax=Serendipita vermifera MAFF 305830 TaxID=933852 RepID=A0A0C3AJ30_9AGAM
lajara_2019_sw_WHONDRS_S19S_0034_final_contigs_fa_k121_627625_1	14	UniRef100_A0A2R5F719 Chromosome partition protein Smc n=1 Tax=Novimethylophilus kurashikiensis TaxID=1825523 RepID=A0A2R5F719_9PROT
lewisrun_2019_sw_WHONDRS_S19S_0014_final_contigs_fa_k121_1531428_1	14	UniRef100_A0A0R3RDP4 Uncharacterized protein n=1 Tax=Brugia timori TaxID=42155 RepID=A0A0R3RDP4_9BILA
littlewindriver_2019_sw_WHONDRS_S19S_0009_final_contigs_fa_k121_1876414_1	14	UniRef100_A0A645DVC7 Uncharacterized protein n=1 Tax=bioreactor metagenome TaxID=1076179 RepID=A0A645DVC7_9ZZZZ
littlewolfcreek_2019_sed_WHONDRS_S19S_0078_final_contigs_fa_k121_1041121_1	14	UniRef100_A0A0R3RBR8 Uncharacterized protein n=2 Tax=cellular organisms TaxID=131567 RepID=A0A0R3RBR8_9BILA
littlewolfcreek_2019_sed_WHONDRS_S19S_0078_final_contigs_fa_k121_1470094_1	14	UniRef100_A0A1W9GS84 Methane monooxygenase/ammonia monooxygenase subunit B n=1 Tax=Nitrospira sp. SG-bin2 TaxID=1827377 RepID=A0A1W9GS84_9BACT
littlewolfcreek_2019_sed_WHONDRS_S19S_0078_final_contigs_fa_k121_47379_3	14	UniRef100_A0A177QC06 DNA-binding protein HU n=5 Tax=Nitrospirota TaxID=40117 RepID=A0A177QC06_9BACT
logan1_2019_sed_WHONDRS_S19S_0097_MG_assembly_contigs_fasta_scaffold_244_c1_6	14	UniRef100_A0A7J5WC12 Uncharacterized protein n=1 Tax=Actinomycetia bacterium TaxID=1883427 RepID=A0A7J5WC12_UNCAC
logan2_2019_sed_WHONDRS_S19S_0098_final_contigs_fa_k121_1027651_2	14	UniRef100_A0A532C2N4 Methane monooxygenase/ammonia monooxygenase subunit B n=1 Tax=Nitrospira sp. TaxID=70125 RepID=A0A532C2N4_9BACT
logan2_2019_sed_WHONDRS_S19S_0098_final_contigs_fa_k121_1220755_2	14	UniRef100_A0A525VH78 Carbon monoxide dehydrogenase n=1 Tax=Nitrospira sp. CG24A TaxID=1985133 RepID=A0A525VH78_9BACT
logan2_2019_sed_WHONDRS_S19S_0098_final_contigs_fa_k121_1779034_2	14	UniRef100_A0A7S1Z5E0 Photosystem I P700 chlorophyll a apoprotein A1 n=4 Tax=Ditylum TaxID=49248 RepID=A0A7S1Z5E0_9STRA
logan2_2019_sw_WHONDRS_S19S_0098_final_contigs_fa_k121_1068_1	14
logan2_2019_sw_WHONDRS_S19S_0098_final_contigs_fa_k121_933194_6	14	UniRef100_A0A2I9LPU0 Tumor differentially expressed protein n=1 Tax=Centruroides hentzi TaxID=88313 RepID=A0A2I9LPU0_9SCOR
marshallgulch_2019_sed_WHONDRS_S19S_0035_final_contigs_fa_k121_1384363_3	14	UniRef100_A0A936EJA3 HU family DNA-binding protein n=1 Tax=Chitinophagaceae bacterium TaxID=1869212 RepID=A0A936EJA3_9BACT
marthacreek_2019_sw_WHONDRS_S19S_0030_final_contigs_fa_k121_2041366_1	14	UniRef100_A0A1Y2AA70 Uncharacterized protein (Fragment) n=1 Tax=Rhizoclosmatium globosum TaxID=329046 RepID=A0A1Y2AA70_9FUNG
mcraecreek_2019_sw_WHONDRS_S19S_0031_final_contigs_fa_k121_308687_1	14
mcraecreek_2019_sw_WHONDRS_S19S_0031_final_contigs_fa_k121_462830_3	14	UniRef100_A0A534MSF1 Heme-binding protein n=1 Tax=Deltaproteobacteria bacterium TaxID=2026735 RepID=A0A534MSF1_UNCDE
muddycreek_2019_sw_WHONDRS_S19S_0082_final_contigs_fa_k121_1849023_5	14	UniRef100_A0A097KLV9 Photosystem II protein D1 n=1 Tax=Marsupiomonas sp. NIES 1824 TaxID=1562198 RepID=A0A097KLV9_9CHLO
orco_2019_sw_WHONDRS_S19S_0096_final_contigs_fa_k121_522464_3	14	UniRef100_A0A5N5JD05 Uncharacterized protein n=1 Tax=Pangasianodon hypophthalmus TaxID=310915 RepID=A0A5N5JD05_PANHP
poseycreek_2019_sed_WHONDRS_S19S_0013_MG_assembly_contigs_fasta_scaffold_2062_c1_1	14	UniRef100_H3KE16 Uncharacterized protein n=1 Tax=Sutterella parvirubra YIT 11816 TaxID=762967 RepID=H3KE16_9BURK
pringlecreek_2019_sed_WHONDRS_S19S_0025_MG_assembly_contigs_fasta_scaffold_6763_c2_3	14	UniRef100_A0A1F8S9R4 Small ribosomal subunit protein uS12 n=1 Tax=Chloroflexi bacterium RBG_16_69_14 TaxID=1797661 RepID=A0A1F8S9R4_9CHLR
providencecreek_2019_sw_WHONDRS_S19S_0007_final_contigs_fa_k121_3076605_11	14	UniRef100_A0A2D9T0V0 TIGR04563 family protein n=1 Tax=Sandaracinus sp. TaxID=2024858 RepID=A0A2D9T0V0_9BACT
redbuttecreek_2019_sed_WHONDRS_S19S_0029_MG_assembly_contigs_fasta_scaffold_1092_c1_1	14	UniRef100_A0A532F0Y1 Hydroxylamine reductase n=1 Tax=Nitrospira sp. TaxID=70125 RepID=A0A532F0Y1_9BACT
redbuttecreek_2019_sed_WHONDRS_S19S_0029_MG_assembly_contigs_fasta_scaffold_3350_c1_3	14	UniRef100_A0A525VX25 Methane monooxygenase/ammonia monooxygenase subunit B n=2 Tax=unclassified Nitrospira TaxID=2652172 RepID=A0A525VX25_9BACT
redbuttecreek_2019_sed_WHONDRS_S19S_0029_MG_assembly_contigs_fasta_scaffold_6105_c1_3	14	UniRef100_A0A4Y2M828 Uncharacterized protein (Fragment) n=1 Tax=Araneus ventricosus TaxID=182803 RepID=A0A4Y2M828_ARAVE
redbuttecreek_2019_sed_WHONDRS_S19S_0029_MG_assembly_contigs_fasta_scaffold_80048_c1_3	14	UniRef100_A0A532CTW5 Large ribosomal subunit protein bL31 n=7 Tax=Nitrospirota TaxID=40117 RepID=A0A532CTW5_9BACT
redbuttecreek_2019_sw_WHONDRS_S19S_0029_final_contigs_fa_k121_705051_1	14	UniRef100_Q0MX19 Leucine rich protein n=1 Tax=Arachis hypogaea TaxID=3818 RepID=Q0MX19_ARAHY
redbuttecreek_2019_sw_WHONDRS_S19S_0086_final_contigs_fa_k121_158408_2	14	UniRef100_A0A9P7VEJ3 Uncharacterized protein n=1 Tax=Guyanagaster necrorhizus MCA 3950 TaxID=1450536 RepID=A0A9P7VEJ3_9AGAR
riogrande_2019_sed_WHONDRS_S19S_0080_final_contigs_fa_k121_394123_1	14	UniRef100_A0A532DXG8 Copper-containing nitrite reductase n=1 Tax=Nitrospira sp. TaxID=70125 RepID=A0A532DXG8_9BACT
riogrande_2019_sw_WHONDRS_S19S_0066_final_contigs_fa_k121_538894_2	14	UniRef100_A0A1W9G6C0 Cytochrome c-552/DMSO reductase-like haem-binding domain-containing protein n=1 Tax=Nitrospira sp. SG-bin2 TaxID=1827377 RepID=A0A1W9G6C0_9BACT
seaofgalileej4_2019_sw_WHONDRS_S19S_0058_final_contigs_fa_k121_1157285_1	14	UniRef100_A0A2V8NPU0 Uncharacterized protein n=1 Tax=Acidobacteriota bacterium TaxID=1978231 RepID=A0A2V8NPU0_UNCAI
stroublescreek_2019_sw_WHONDRS_S19S_0089_final_contigs_fa_k121_1864905_1	14	UniRef100_A0A1B2YRD0 Uncharacterized protein n=1 Tax=uncultured bacterium TaxID=77133 RepID=A0A1B2YRD0_9BACT
stroublescreek_2019_sw_WHONDRS_S19S_0089_final_contigs_fa_k121_2446129_1	14
teakettle2_2019_sw_WHONDRS_S19S_0032_final_contigs_fa_k121_2468040_1	14	UniRef100_A0A101FZF4 Uncharacterized protein n=1 Tax=Actinobacteria bacterium 66_15 TaxID=1635289 RepID=A0A101FZF4_9ACTN
teakettle_2019_sw_WHONDRS_S19S_0008_final_contigs_fa_k121_289808_1	14	UniRef100_A0A8J3D3J5 Uncharacterized protein n=1 Tax=Mongoliitalea lutea TaxID=849756 RepID=A0A8J3D3J5_9BACT
teakettle_2019_sw_WHONDRS_S19S_0008_final_contigs_fa_k121_310934_1	14
thompson_2019_sw_WHONDRS_S19S_0003_final_contigs_fa_k121_933005_2	14
tombigeeriver_2019_sw_WHONDRS_S19S_0020_final_contigs_fa_k121_1635062_5	14	UniRef100_A0A3S0BH67 Porin n=1 Tax=Rickettsiales bacterium TaxID=2026788 RepID=A0A3S0BH67_9RICK
umpqua_2019_sw_WHONDRS_S19S_0079_final_contigs_fa_k121_1213544_1	14
walkerbranch_2019_sed_WHONDRS_S19S_0019_MG_assembly_contigs_fasta_scaffold_934_c1_2	14	UniRef100_A0A3N5I7W0 Proteasome ATPase n=1 Tax=Nitrospiraceae bacterium TaxID=2026770 RepID=A0A3N5I7W0_9BACT
weststlouiscreek_2019_sed_WHONDRS_S19S_0027_MG_assembly_contigs_fasta_scaffold_1553_c1_1	14	UniRef100_A0A532CSA2 Large ribosomal subunit protein bL20 n=1 Tax=Nitrospira sp. TaxID=70125 RepID=A0A532CSA2_9BACT
weststlouiscreek_2019_sed_WHONDRS_S19S_0027_MG_assembly_contigs_fasta_scaffold_25161_c1_4	14	UniRef100_A0A942CI48 SpoVG family protein n=1 Tax=Acidobacteriota bacterium TaxID=1978231 RepID=A0A942CI48_UNCAI
whiteclaycreek2_2019_sed_WHONDRS_S19S_0038_MG_assembly_contigs_fasta_scaffold_5709_c1_4	14	UniRef100_A0A2Z5ZBK8 Ferredoxin n=1 Tax=Nitzschia palea TaxID=303400 RepID=A0A2Z5ZBK8_9STRA
whiteclaycreek2_2019_sw_WHONDRS_S19S_0038_final_contigs_fa_k121_1590957_1	14	UniRef100_A0A6S5YU92 DUF465 domain-containing protein n=2 Tax=Aeromonas TaxID=642 RepID=A0A6S5YU92_AERVE
yakimariver_2019_sw_WHONDRS_S19S_0060_final_contigs_fa_k121_3993728_3	14	UniRef100_A0A5C7QF59 Uncharacterized protein n=1 Tax=Burkholderiaceae bacterium TaxID=2030806 RepID=A0A5C7QF59_9BURK
yakimariver_2019_sw_WHONDRS_S19S_0060_final_contigs_fa_k121_652861_1	14	UniRef100_A0A177WER8 Uncharacterized protein n=1 Tax=Batrachochytrium dendrobatidis (strain JEL423) TaxID=403673 RepID=A0A177WER8_BATDL
BRTMancosA1_idba_scaffold_fa_scaffold_9133_10	13	UniRef100_A0A532DH20 HNH endonuclease n=1 Tax=Nitrospira sp. TaxID=70125 RepID=A0A532DH20_9BACT
BRTMancosC3_idba_scaffold_fa_scaffold_6676_1	13	UniRef100_A0A8T4BIQ1 Uncharacterized protein n=1 Tax=Nitrosopumilus sp. TaxID=2024843 RepID=A0A8T4BIQ1_9ARCH
BRTMancosD4_idba_scaffold_fa_scaffold_54633_1	13	UniRef100_A0A1A9AKI0 Uncharacterized protein n=1 Tax=Plasmodium ovale wallikeri TaxID=864142 RepID=A0A1A9AKI0_9APIC
ES22_IMP_S_C01_127_3455188_lcl_1	13	UniRef100_A0A645EPB2 Uncharacterized protein n=1 Tax=bioreactor metagenome TaxID=1076179 RepID=A0A645EPB2_9ZZZZ
ES22_IMP_S_C01_127_393535_lcl_1	13	UniRef100_A0A7Y4QDL5 Elongation factor Tu n=1 Tax=Cyclobacteriaceae bacterium TaxID=2099675 RepID=A0A7Y4QDL5_9BACT
ES22_IMP_S_C01_127_396304_lcl_1	13
ES22_IMP_S_C01_127_796729_lcl_1	13	UniRef100_A0A8F7Q024 Photosystem I P700 chlorophyll a apoprotein A1 n=2 Tax=Sar TaxID=2698737 RepID=A0A8F7Q024_9STRA
ES22_IMP_S_C03_127_2818463_lcl_5	13	UniRef100_A0A7Y9QWC4 Drug/metabolite transporter (DMT)-like permease n=1 Tax=Sphaerotilus montanus TaxID=522889 RepID=A0A7Y9QWC4_9BURK
ES22_IMP_S_C03_127_5450722_lcl_2	13	UniRef100_A0A8T7LRJ9 Extracellular solute-binding protein n=1 Tax=Chloroflexota bacterium TaxID=2026724 RepID=A0A8T7LRJ9_UNCCH
ES22_IMP_S_C06_127_364174_lcl_3	13	UniRef100_A0A532D3V2 Small ribosomal subunit protein uS9 n=2 Tax=unclassified Nitrospira TaxID=2652172 RepID=A0A532D3V2_9BACT
ES22_IMP_S_C07_127_10740274_lcl_3	13	UniRef100_UPI0021FD5DE0 ATP synthase CF0 subunit IV n=1 Tax=Gomphonema parvulum TaxID=97227 RepID=UPI0021FD5DE0
ES22_IMP_S_C07_127_1350449_lcl_4	13	UniRef100_UPI00135C3D73 cold-shock protein n=1 Tax=Ornithinibacter aureus TaxID=622664 RepID=UPI00135C3D73
ES22_IMP_S_C07_127_16058522_lcl_3	13	UniRef100_A0A1F3DKQ3 DNA-binding protein n=2 Tax=Bacteroidota TaxID=976 RepID=A0A1F3DKQ3_9BACT
ES22_IMP_S_C07_127_2509213_lcl_2	13	UniRef100_A0A8T7LRJ9 Extracellular solute-binding protein n=1 Tax=Chloroflexota bacterium TaxID=2026724 RepID=A0A8T7LRJ9_UNCCH
ES22_IMP_S_C07_127_4605989_lcl_3	13	UniRef100_A0A522AP36 Prepilin-type N-terminal cleavage/methylation domain-containing protein n=1 Tax=Verrucomicrobiota bacterium TaxID=2026799 RepID=A0A522AP36_UNCVE
ES22_IMP_S_C08_127_2100652_lcl_2	13	UniRef100_A0A6F8Q4N8 Uncharacterized protein n=1 Tax=Mameliella alba TaxID=561184 RepID=A0A6F8Q4N8_9RHOB
ES22_IMP_S_C08_127_2314635_lcl_1	13	UniRef100_A0A976Q7R3 Uncharacterized protein n=1 Tax=Chitinophagaceae bacterium TaxID=1869212 RepID=A0A976Q7R3_9BACT
ES22_IMP_S_C08_127_5834327_lcl_1	13	UniRef100_C5CNB6 ATP synthase subunit c n=23 Tax=Burkholderiales TaxID=80840 RepID=C5CNB6_VARPS
ES22_IMP_S_C08_127_8524931_lcl_1	13	UniRef100_A0A966Y0M7 Chaperonin GroEL n=3 Tax=Alphaproteobacteria TaxID=28211 RepID=A0A966Y0M7_9PROT
ES22_IMP_S_C09_127_3188738_lcl_5	13	UniRef100_UPI0001791236 photosystem II 44 kDa protein n=1 Tax=Thalassiosira pseudonana TaxID=35128 RepID=UPI0001791236
ES22_IMP_S_C10_127_10203473_lcl_2	13	UniRef100_A0A2V6MPF0 Uncharacterized protein n=1 Tax=Verrucomicrobiota bacterium TaxID=2026799 RepID=A0A2V6MPF0_UNCVE
ES22_IMP_S_C10_127_3027319_lcl_2	13	UniRef100_A0A1F3LXM7 Anti-sigma factor antagonist n=2 Tax=unclassified Bacteroidota TaxID=37452 RepID=A0A1F3LXM7_9BACT
ES22_IMP_S_C10_127_5167903_lcl_2	13
ES22_IMP_S_C11_127_5825350_lcl_4	13	UniRef100_A0A849RN84 Uncharacterized protein n=1 Tax=Nitrospira sp. TaxID=70125 RepID=A0A849RN84_9BACT
ES22_IMP_S_C12_127_1152471_lcl_3	13	UniRef100_A0A538PBT1 RNA-binding protein n=1 Tax=Verrucomicrobiota bacterium TaxID=2026799 RepID=A0A538PBT1_UNCVE
ES22_IMP_S_C12_127_1218184_lcl_1	13
ES22_IMP_S_C12_127_8987820_lcl_1	13	UniRef100_A0A7S4HNK2 Ribulose bisphosphate carboxylase large subunit ferrodoxin-like N-terminal domain-containing protein (Fragment) n=1 Tax=Odontella aurita TaxID=265563 RepID=A0A7S4HNK2_9STRA
ES22_IMP_S_C13_127_10916852_lcl_1	13	UniRef100_A0A2V6MPF0 Uncharacterized protein n=1 Tax=Verrucomicrobiota bacterium TaxID=2026799 RepID=A0A2V6MPF0_UNCVE
ES22_IMP_S_C13_127_11333648_lcl_3	13	UniRef100_G5A127 PiggyBac transposable element-derived protein domain-containing protein n=3 Tax=Phytophthora TaxID=4783 RepID=G5A127_PHYSP
ES22_IMP_S_C13_127_12282590_lcl_1	13	UniRef100_A0A1F3DD58 Integration host factor subunit beta n=2 Tax=Bacteroidota TaxID=976 RepID=A0A1F3DD58_9BACT
ES22_IMP_S_C13_127_3142649_lcl_8	13	UniRef100_A0A532E558 4Fe-4S dicluster domain-containing protein n=2 Tax=unclassified Nitrospira TaxID=2652172 RepID=A0A532E558_9BACT
ES22_IMP_S_C13_127_4132791_lcl_2	13	UniRef100_A0A934B5W3 RNA-binding protein n=2 Tax=Nitrospirota TaxID=40117 RepID=A0A934B5W3_UNCNT
ES22_IMP_S_C14_127_2448706_lcl_2	13	UniRef100_A0A317IDS8 Cell division protein FtsZ n=1 Tax=Bacteroidota bacterium TaxID=1898104 RepID=A0A317IDS8_UNCBA
ES22_IMP_S_C14_127_2558195_lcl_1	13
ES22_IMP_S_C15_127_772016_lcl_3	13
ES22_IMP_S_C16_127_7939233_lcl_2	13	UniRef100_A0A1G0DXP0 Sulfite reductase, dissimilatory-type beta subunit n=2 Tax=unclassified Nitrosomonadales TaxID=1660158 RepID=A0A1G0DXP0_9PROT
ES22_IMP_S_C20_127_10876158_lcl_3	13	UniRef100_A0A2U9NQI4 Multifunctional fusion protein n=1 Tax=Actinocyclus subtilis TaxID=1630683 RepID=A0A2U9NQI4_9STRA
ES22_IMP_S_C20_127_497078_lcl_2	13
ES22_IMP_S_C20_127_9604673_lcl_4	13	UniRef100_A0A5J5EBM1 Uncharacterized protein n=1 Tax=Sphaerosporella brunnea TaxID=1250544 RepID=A0A5J5EBM1_9PEZI
ES22_IMP_S_C20_127_9865095_lcl_2	13	UniRef100_A0A371FR00 Uncharacterized protein (Fragment) n=1 Tax=Mucuna pruriens TaxID=157652 RepID=A0A371FR00_MUCPR
ES22_IMP_S_C21_127_943979_lcl_3	13	UniRef100_A0A925NWW6 Acyl carrier protein n=1 Tax=Verrucomicrobiales bacterium TaxID=2026801 RepID=A0A925NWW6_9BACT
ES22_IMP_S_C22_127_1113534_lcl_1	13	UniRef100_A0A915BH14 Uncharacterized protein n=1 Tax=Parascaris univalens TaxID=6257 RepID=A0A915BH14_PARUN
ES22_IMP_S_C22_127_4850955_lcl_2	13	UniRef100_A0A645HKU5 Uncharacterized protein n=1 Tax=bioreactor metagenome TaxID=1076179 RepID=A0A645HKU5_9ZZZZ
ES22_IMP_S_C23_127_6143184_lcl_1	13	UniRef100_A0A532C2W9 Cytochrome c n=1 Tax=Nitrospira sp. TaxID=70125 RepID=A0A532C2W9_9BACT
ES22_IMP_S_C23_127_784227_lcl_2	13	UniRef100_F3Y7B3 Photosystem I reaction center subunit IV n=1 Tax=Fistulifera solaris TaxID=1519565 RepID=F3Y7B3_FISSO
ES22_IMP_S_C23_127_813429_lcl_2	13	UniRef100_A0A532F3E0 Group 1 truncated hemoglobin n=1 Tax=Nitrospira sp. TaxID=70125 RepID=A0A532F3E0_9BACT
ES22_IMP_S_C24_127_4416058_lcl_1	13	UniRef100_A0A023HB99 Photosystem I P700 chlorophyll a apoprotein A2 n=2 Tax=Asterionella formosa TaxID=210441 RepID=A0A023HB99_9STRA
ES22_IMP_S_C24_127_5170949_lcl_2	13	UniRef100_A0A6N7ASC4 RNAase (Fragment) n=1 Tax=Nitrospirota bacterium TaxID=2026887 RepID=A0A6N7ASC4_UNCNT
ES22_IMP_S_C24_127_5336125_lcl_2	13	UniRef100_A0A3N5YUG3 HU family DNA-binding protein n=1 Tax=Desulfobacteraceae bacterium TaxID=2049433 RepID=A0A3N5YUG3_9BACT
ES22_IMP_S_C24_127_6254477_lcl_2	13	UniRef100_A0A9D7QGE6 Integration host factor subunit beta n=1 Tax=Opitutaceae bacterium TaxID=2006848 RepID=A0A9D7QGE6_9BACT
ES22_IMP_S_C24_127_7482519_lcl_2	13
ES22_IMP_S_C26_127_2403876_lcl_2	13	UniRef100_UPI001CF861E9 cell division protein ZapA n=1 Tax=Dechloromonas denitrificans TaxID=281362 RepID=UPI001CF861E9
ES22_IMP_S_C26_127_5167547_lcl_14	13	UniRef100_A0A1Z3GBY3 Ribulose bisphosphate carboxylase large chain (Fragment) n=1 Tax=Nitzschia paleaeformis TaxID=2014777 RepID=A0A1Z3GBY3_9STRA
ES22_IMP_S_C27_127_3865891_lcl_2	13	UniRef100_A0A388MFH7 Uncharacterized protein n=1 Tax=Chara braunii TaxID=69332 RepID=A0A388MFH7_CHABU
ES22_IMP_S_C28_127_12007031_lcl_2	13	UniRef100_A0A350G346 Uncharacterized protein n=1 Tax=Anaerolineae bacterium TaxID=2052143 RepID=A0A350G346_9CHLR
ES22_IMP_S_C28_127_8653719_lcl_2	13	UniRef100_A0A8F1B8F0 Photosystem I assembly protein Ycf4 n=1 Tax=Navicula veneta TaxID=138539 RepID=A0A8F1B8F0_9STRA
ES22_IMP_S_C28_127_9189752_lcl_8	13	UniRef100_A0A7S0CKW5 Photosystem II CP43 reaction center protein n=1 Tax=Proboscia inermis TaxID=420281 RepID=A0A7S0CKW5_9STRA
ES22_IMP_S_C30_127_5534141_lcl_3	13	UniRef100_A0A532CYX4 Nitrate oxidoreductase subunit beta n=15 Tax=Bacteria TaxID=2 RepID=A0A532CYX4_9BACT
ES22_IMP_S_C30_127_6118914_lcl_3	13	UniRef100_A0A524GQ84 TusE/DsrC/DsvC family sulfur relay protein n=1 Tax=Syntrophobacterales bacterium TaxID=2282155 RepID=A0A524GQ84_9BACT
ES22_IMP_S_C31_127_8675757_lcl_2	13	UniRef100_A0A7Y7NRA1 HU family DNA-binding protein n=1 Tax=Geobacteraceae bacterium TaxID=2282154 RepID=A0A7Y7NRA1_9BACT
ES22_IMP_S_C31_127_9301065_lcl_2	13	UniRef100_UPI001AD36D34 CsbD family protein n=1 Tax=unclassified Bradyrhizobium TaxID=2631580 RepID=UPI001AD36D34
ES22_IMP_S_C31_127_9562773_lcl_2	13	UniRef100_A0A7Y7PB19 Small ribosomal subunit protein bS21 n=1 Tax=Bacteroidota bacterium TaxID=1898104 RepID=A0A7Y7PB19_UNCBA
ES22_IMP_S_C32_127_5312152_lcl_3	13	UniRef100_A0A363UAQ6 tRNA pseudouridine synthase A n=2 Tax=Anaerolineae TaxID=292625 RepID=A0A363UAQ6_9CHLR
ES22_IMP_S_C32_127_7121130_lcl_1	13	UniRef100_A0A1F8SHU2 SWIM-type domain-containing protein n=1 Tax=Chloroflexi bacterium RBG_16_72_14 TaxID=1797663 RepID=A0A1F8SHU2_9CHLR
ES22_IMP_S_C33_127_5998194_lcl_1	13
ES22_IMP_S_C33_127_613407_lcl_1	13	UniRef100_A0A0B0HFJ5 Uncharacterized protein n=1 Tax=Anoxybacillus sp. BCO1 TaxID=1548750 RepID=A0A0B0HFJ5_9BACI
ES22_IMP_S_C33_127_7767038_lcl_4	13	UniRef100_V5HGJ8 Putative 10 kDa secreted protein n=1 Tax=Ixodes ricinus TaxID=34613 RepID=V5HGJ8_IXORI
ES22_IMP_S_C34_127_2725390_lcl_1	13	UniRef100_A0A1F4VGA0 Uncharacterized protein n=1 Tax=candidate division WWE3 bacterium RIFCSPLOWO2_01_FULL_41_9 TaxID=1802626 RepID=A0A1F4VGA0_UNCKA
ES22_IMP_S_C34_127_585590_lcl_2	13	UniRef100_A0A9D7XX42 Integration host factor subunit beta n=1 Tax=Verrucomicrobiota bacterium TaxID=2026799 RepID=A0A9D7XX42_UNCVE
ES22_IMP_S_C34_127_819377_lcl_1	13
ES22_IMP_S_C35_127_1618724_lcl_5	13	UniRef100_UPI000D33A57F DUF465 domain-containing protein n=1 Tax=Bradyrhizobium algeriense TaxID=634784 RepID=UPI000D33A57F
ES22_IMP_S_C35_127_360303_lcl_1	13	UniRef100_A0A532CT70 Uncharacterized protein n=1 Tax=Nitrospira sp. TaxID=70125 RepID=A0A532CT70_9BACT
ES22_IMP_S_C35_127_7992291_lcl_2	13	UniRef100_A0A849R635 Methane monooxygenase/ammonia monooxygenase subunit A n=5 Tax=Bacteria TaxID=2 RepID=A0A849R635_9GAMM
ES22_IMP_S_C36_127_10296320_lcl_3	13	UniRef100_A0A516ZAU6 Photosystem I reaction center subunit II n=2 Tax=Halamphora TaxID=1242273 RepID=A0A516ZAU6_9STRA
ES22_IMP_S_C36_127_8953441_lcl_1	13	UniRef100_A0A525W5T9 Trigger factor n=1 Tax=Nitrospira sp. CG24B TaxID=1985132 RepID=A0A525W5T9_9BACT
ES22_IMP_S_C39_127_11193269_lcl_3	13	UniRef100_A0A3M1GLA0 Flagellin n=1 Tax=Verrucomicrobiota bacterium TaxID=2026799 RepID=A0A3M1GLA0_UNCVE
ES22_IMP_S_C39_127_1239919_lcl_5	13	UniRef100_A0A969NGV0 Acyl carrier protein n=1 Tax=Chloroflexia bacterium TaxID=2448782 RepID=A0A969NGV0_9CHLR
ES22_IMP_S_C39_127_15524099_lcl_3	13
ES22_IMP_S_C39_127_3822275_lcl_2	13	UniRef100_A0A3D1KXH5 Superoxide dismutase n=1 Tax=Prolixibacteraceae bacterium TaxID=2053594 RepID=A0A3D1KXH5_9BACT
ES22_IMP_S_C39_127_4400121_lcl_3	13	UniRef100_A0A958W6V3 Cold shock domain-containing protein n=1 Tax=Cyclobacteriaceae bacterium TaxID=2099675 RepID=A0A958W6V3_9BACT
ES22_IMP_S_C39_127_7773845_lcl_5	13	UniRef100_A0A140KZ97 Uncharacterized protein n=1 Tax=Thermotalea metallivorans TaxID=520762 RepID=A0A140KZ97_9CLOT
ES22_IMP_S_C39_127_9464538_lcl_1	13	UniRef100_A0A4R6QHS4 Large ribosomal subunit protein uL3 n=1 Tax=Paucibacter toxinivorans TaxID=270368 RepID=A0A4R6QHS4_9BURK
ES22_IMP_S_C40_127_1308508_lcl_1	13	UniRef100_A0A2U9NTI6 Photosystem II CP47 reaction center protein n=1 Tax=Acanthoceras zachariasii TaxID=451788 RepID=A0A2U9NTI6_9STRA
ES22_IMP_S_C40_127_5817279_lcl_1	13	UniRef100_A0A6L4YI17 DUF3025 domain-containing protein n=1 Tax=Rhodocyclaceae bacterium TaxID=1898103 RepID=A0A6L4YI17_9RHOO
ES22_IMP_S_C41_127_11214099_lcl_1	13	UniRef100_A0A257N1S4 Alcohol dehydrogenase (Cytochrome c) n=1 Tax=Methylococcaceae bacterium NSM2-1 TaxID=1917482 RepID=A0A257N1S4_9GAMM
ES22_IMP_S_C41_127_11924787_lcl_2	13	UniRef100_A0A177WXG7 Uncharacterized protein n=1 Tax=Batrachochytrium dendrobatidis (strain JEL423) TaxID=403673 RepID=A0A177WXG7_BATDL
ES22_IMP_S_C41_127_1719409_lcl_2	13	UniRef100_A0A0R3R367 Uncharacterized protein n=1 Tax=Brugia timori TaxID=42155 RepID=A0A0R3R367_9BILA
ES22_IMP_S_C41_127_2971356_lcl_1	13	UniRef100_K0SBW8 Uncharacterized protein n=1 Tax=Thalassiosira oceanica TaxID=159749 RepID=K0SBW8_THAOC
ES22_IMP_S_C41_127_3982997_lcl_2	13	UniRef100_Q2IQN0 Flagellar protein FliS like protein n=1 Tax=Anaeromyxobacter dehalogenans (strain 2CP-C) TaxID=290397 RepID=Q2IQN0_ANADE
ES22_IMP_S_C41_127_4117565_lcl_1	13	UniRef100_A0A1B2YTH3 Uncharacterized protein n=1 Tax=uncultured bacterium TaxID=77133 RepID=A0A1B2YTH3_9BACT
ES22_IMP_S_C41_127_8416086_lcl_1	13	UniRef100_A0A3N5TEW8 Small ribosomal subunit protein bS21 n=1 Tax=Deltaproteobacteria bacterium TaxID=2026735 RepID=A0A3N5TEW8_UNCDE
ES22_IMP_S_C41_127_9636109_lcl_1	13	UniRef100_A0A182GBK9 Uncharacterized protein n=1 Tax=Aedes albopictus TaxID=7160 RepID=A0A182GBK9_AEDAL
ES22_IMP_S_C41_127_9655222_lcl_3	13	UniRef100_A0A976YHM2 ATP synthase subunit a, chloroplastic n=1 Tax=Navicula arenaria TaxID=355634 RepID=A0A976YHM2_9STRA
ES22_IMP_S_C42_127_10163098_lcl_1	13
ES22_IMP_S_C42_127_11925670_lcl_2	13	UniRef100_A0A9E2PVI7 ATP synthase subunit c n=1 Tax=Pseudomonadota bacterium TaxID=1977087 RepID=A0A9E2PVI7_UNCPS
ES22_IMP_S_C42_127_533893_lcl_1	13	UniRef100_E7C5B6 Uncharacterized protein n=1 Tax=uncultured verrucomicrobium HF0500_18J03 TaxID=723599 RepID=E7C5B6_9BACT
ES22_IMP_S_C43_127_1717405_lcl_1	13	UniRef100_A0A532BWT9 Nitrate oxidoreductase subunit alpha (Fragment) n=1 Tax=Nitrospira sp. TaxID=70125 RepID=A0A532BWT9_9BACT
ES22_IMP_S_C43_127_738849_lcl_1	13
ES22_IMP_S_C44_127_6958482_lcl_1	13	UniRef100_A0A1H0MJ60 Acetyl-coenzyme A synthetase n=1 Tax=Desulforhopalus singaporensis TaxID=91360 RepID=A0A1H0MJ60_9BACT
ES22_IMP_S_C44_127_8192586_lcl_3	13	UniRef100_UPI0020C10DD3 CarD family transcriptional regulator n=1 Tax=Anaeromyxobacter oryzae TaxID=2918170 RepID=UPI0020C10DD3
ES22_IMP_S_C47_127_1496959_lcl_1	13	UniRef100_F3Y7H9 Photosystem I P700 chlorophyll a apoprotein A2 n=2 Tax=Fistulifera TaxID=880756 RepID=F3Y7H9_FISSO
ES22_IMP_S_C47_127_635298_lcl_1	13	UniRef100_A0A919ZPK3 Uncharacterized protein n=2 Tax=Paenibacillus TaxID=44249 RepID=A0A919ZPK3_9BACL
ES22_IMP_S_C48_127_4429399_lcl_2	13
ES22_IMP_S_C48_127_616976_lcl_2	13
ES22_IMP_S_C48_127_8129271_lcl_1	13	UniRef100_A0A964VQB1 Chaperone protein DnaK n=1 Tax=Pedosphaera sp. TaxID=2024890 RepID=A0A964VQB1_9BACT
ES22_IMP_S_C48_127_9632771_lcl_5	13	UniRef100_UPI00197AE3E1 hypothetical protein n=1 Tax=Bifidobacterium bifidum TaxID=1681 RepID=UPI00197AE3E1
ES22_IMP_S_C49_127_11177969_lcl_1	13	UniRef100_A0A3B8W454 Pyruvate, phosphate dikinase (Fragment) n=1 Tax=Cytophagales bacterium TaxID=2053541 RepID=A0A3B8W454_9BACT
ES22_IMP_S_C49_127_3549956_lcl_1	13	UniRef100_A0A0F8VSV9 Uncharacterized protein (Fragment) n=1 Tax=marine sediment metagenome TaxID=412755 RepID=A0A0F8VSV9_9ZZZZ
ES22_IMP_S_C49_127_804615_lcl_2	13	UniRef100_A0A8T7JNJ5 Flp family type IVb pilin n=1 Tax=Chloroflexota bacterium TaxID=2026724 RepID=A0A8T7JNJ5_UNCCH
ES22_IMP_S_C49_127_8773053_lcl_2	13
ES22_IMP_S_C50_127_12190807_lcl_2	13	UniRef100_A0A176W517 Uncharacterized protein n=1 Tax=Marchantia polymorpha subsp. ruderalis TaxID=1480154 RepID=A0A176W517_MARPO
ES22_IMP_S_C50_127_14789421_lcl_1	13	UniRef100_A0A1B2YQL8 Uncharacterized protein n=1 Tax=uncultured bacterium TaxID=77133 RepID=A0A1B2YQL8_9BACT
ES22_IMP_S_C50_127_3560932_lcl_3	13	UniRef100_A0A7V6YY33 Small ribosomal subunit protein uS10 n=1 Tax=Verrucomicrobiota bacterium TaxID=2026799 RepID=A0A7V6YY33_UNCVE
ES22_IMP_S_C50_127_4327710_lcl_2	13	UniRef100_A0A935XBV8 PQQ-dependent dehydrogenase, methanol/ethanol family n=1 Tax=Betaproteobacteria bacterium TaxID=1891241 RepID=A0A935XBV8_9PROT
ES22_IMP_S_C50_127_5661534_lcl_2	13	UniRef100_A0A7L6A514 Small ribosomal subunit protein bS21 n=1 Tax=Dechloromonas sp. TaxID=1917218 RepID=A0A7L6A514_9RHOO
ES22_IMP_S_C51_127_10029323_lcl_3	13	UniRef100_A0A9E0LUJ0 Cold-shock protein n=1 Tax=Thermoanaerobaculia bacterium TaxID=2651171 RepID=A0A9E0LUJ0_9BACT
ES22_IMP_S_C51_127_13832230_lcl_2	13	UniRef100_A0A094KCF3 RNAase n=1 Tax=Anoxybacillus sp. KU2-6(11) TaxID=1535751 RepID=A0A094KCF3_9BACI
ES22_IMP_S_C51_127_4562711_lcl_1	13
ES22_IMP_S_C51_127_9504942_lcl_1	13	UniRef100_A0A257NC44 Metal-binding protein smbP (Modular protein) n=1 Tax=Methylococcaceae bacterium NSP1-1 TaxID=1917480 RepID=A0A257NC44_9GAMM
ES22_IMP_S_C52_127_4389443_lcl_2	13	UniRef100_A0A7C4LWD7 Adenylyl-sulfate reductase subunit beta n=1 Tax=Desulfobacteraceae bacterium TaxID=2049433 RepID=A0A7C4LWD7_9BACT
ES22_IMP_S_C53_127_4123378_lcl_1	13
ES22_IMP_S_C53_127_5057246_lcl_3	13	UniRef100_A0A936TUP9 Adenylyl-sulfate reductase subunit alpha n=1 Tax=Sulfuritalea sp. TaxID=2480090 RepID=A0A936TUP9_9PROT
ES22_IMP_S_C53_127_6734515_lcl_2	13	UniRef100_D7PJ29 ATP synthase subunit a, chloroplastic n=2 Tax=Sar TaxID=2698737 RepID=D7PJ29_9DINO
ES22_IMP_S_C53_127_8602650_lcl_1	13	UniRef100_UPI002208D662 photosystem I reaction center protein III n=1 Tax=Gomphonema parvulum TaxID=97227 RepID=UPI002208D662
ES22_IMP_S_C54_127_3479050_lcl_3	13	UniRef100_A0A9D9WBJ7 HU family DNA-binding protein n=1 Tax=Steroidobacteraceae bacterium TaxID=2689616 RepID=A0A9D9WBJ7_9GAMM
ES22_IMP_S_C55_127_5316050_lcl_2	13	UniRef100_A0A1H1PD97 Type IV pilus assembly protein PilA n=1 Tax=Opitutus sp. GAS368 TaxID=1882749 RepID=A0A1H1PD97_9BACT
ES22_IMP_S_C56_127_7484937_lcl_4	13	UniRef100_K0YNP1 Uncharacterized protein n=1 Tax=Schaalia turicensis ACS-279-V-Col4 TaxID=883077 RepID=K0YNP1_9ACTO
ES22_IMP_S_C56_127_8331526_lcl_2	13	UniRef100_UPI001C3E7DCF acetoacetate decarboxylase family protein n=1 Tax=Miltoncostaea oceani TaxID=2843216 RepID=UPI001C3E7DCF
ES22_IMP_S_C57_127_126981_lcl_1	13
ES22_IMP_S_C57_127_1968299_lcl_1	13	UniRef100_A0A6N6PVR4 HU family DNA-binding protein n=1 Tax=Verrucomicrobiota bacterium TaxID=2026799 RepID=A0A6N6PVR4_UNCVE
ES22_IMP_S_C57_127_3684101_lcl_2	13	UniRef100_UPI00167449D2 ribosome modulation factor n=1 Tax=Cellvibrio zantedeschiae TaxID=1237077 RepID=UPI00167449D2
ES22_IMP_S_C58_127_1996506_lcl_3	13	UniRef100_A0A7Y7NL65 Cold-shock protein n=1 Tax=Geobacteraceae bacterium TaxID=2282154 RepID=A0A7Y7NL65_9BACT
ES22_IMP_S_C59_127_4428871_lcl_1	13	UniRef100_A0A0V0H990 Putative ovule protein (Fragment) n=1 Tax=Solanum chacoense TaxID=4108 RepID=A0A0V0H990_SOLCH
ES22_IMP_S_C60_127_5401916_lcl_1	13
ES22_IMP_S_C61_127_1850315_lcl_3	13	UniRef100_A0A2G6GL11 Small ribosomal subunit protein bS20 n=1 Tax=Chloroflexota bacterium TaxID=2026724 RepID=A0A2G6GL11_UNCCH
ES22_IMP_S_C63_127_1397392_lcl_5	13
ES22_IMP_S_C63_127_2315447_lcl_1	13	UniRef100_A0A0F2NR81 Cold-shock protein n=1 Tax=Desulfobulbaceae bacterium BRH_c16a TaxID=1629713 RepID=A0A0F2NR81_9BACT
ES22_IMP_S_C63_127_7147738_lcl_1	13	UniRef100_A0A532F2R5 Alanine transaminase n=1 Tax=Nitrospira sp. TaxID=70125 RepID=A0A532F2R5_9BACT
N123_40_50_JGI_ca_scaffold_14584_2	13	UniRef100_UPI0018DE1949 hypothetical protein n=1 Tax=Mastigocladopsis repens TaxID=221287 RepID=UPI0018DE1949
N1_10_20_JGI_sa_scaffold_6049_1	13	UniRef100_A0A382LR44 Uncharacterized protein n=1 Tax=marine metagenome TaxID=408172 RepID=A0A382LR44_9ZZZZ
N1_40_50_JGI_sascaffold_344_1	13	UniRef100_A0A382LR44 Uncharacterized protein n=1 Tax=marine metagenome TaxID=408172 RepID=A0A382LR44_9ZZZZ
N3_10_20_JGI_sa_scaffold_76_4	13	UniRef100_R9AEZ9 Uncharacterized protein n=1 Tax=Wallemia ichthyophaga (strain EXF-994 / CBS 113033) TaxID=1299270 RepID=R9AEZ9_WALI9
N3_30_40_JGI_sa_scaffold_1449_2	13	UniRef100_UPI001BACE868 co-chaperone GroES n=1 Tax=unclassified Bradyrhizobium TaxID=2631580 RepID=UPI001BACE868
NASQAN2010_155_final_contigs_fa_k121_741702_1	13	UniRef100_A0A679CBF9 Photosystem II CP43 reaction center protein n=1 Tax=Cryptomonas curvata TaxID=233186 RepID=A0A679CBF9_9CRYP
NASQAN2010_190_final_contigs_fa_k121_771114_2	13	UniRef100_UPI00197AE3E1 hypothetical protein n=1 Tax=Bifidobacterium bifidum TaxID=1681 RepID=UPI00197AE3E1
NASQAN2010_233_final_contigs_fa_k121_206633_5	13	UniRef100_A0A917M184 Uncharacterized protein n=1 Tax=Kocuria dechangensis TaxID=1176249 RepID=A0A917M184_9MICC
NASQAN2010_233_final_contigs_fa_k121_480632_1	13
NASQAN2011_028_final_contigs_fa_k121_1185110_2	13	UniRef100_R7VDN7 Uncharacterized protein (Fragment) n=1 Tax=Capitella teleta TaxID=283909 RepID=R7VDN7_CAPTE
NASQAN2011_028_final_contigs_fa_k121_493826_4	13	UniRef100_A0A9D4ZST7 Secreted protein n=1 Tax=Pisum sativum TaxID=3888 RepID=A0A9D4ZST7_PEA
NASQAN2011_057_final_contigs_fa_k121_10852_4	13	UniRef100_A0A059UEE1 Ribulose-1,5-bisphosphate carboxylase/oxygenase large subunit (Fragment) n=1 Tax=Thalassiosira sp. JB2011 TaxID=1499095 RepID=A0A059UEE1_9STRA
NASQAN2011_188_final_contigs_fa_k121_399310_1	13	UniRef100_A0A0R3TGJ9 Uncharacterized protein n=1 Tax=Rodentolepis nana TaxID=102285 RepID=A0A0R3TGJ9_RODNA
NASQAN2011_188_final_contigs_fa_k121_484233_3	13	UniRef100_A0A9N9PD64 14641_t:CDS:1 (Fragment) n=1 Tax=Racocetra fulgida TaxID=60492 RepID=A0A9N9PD64_9GLOM
NASQAN2011_209_final_contigs_fa_k121_170771_1	13
NASQAN2011_209_final_contigs_fa_k121_421099_1	13	UniRef100_A0A101M7Y3 Uncharacterized protein (Fragment) n=1 Tax=Penicillium freii TaxID=48697 RepID=A0A101M7Y3_9EURO
NASQAN2011_250_final_contigs_fa_k121_98481_1	13	UniRef100_A0A1B2YSR2 Integron gene cassette protein n=1 Tax=uncultured bacterium TaxID=77133 RepID=A0A1B2YSR2_9BACT
NASQAN2011_256_final_contigs_fa_k121_216952_8	13	UniRef100_UPI001682BBB3 photosystem I core protein PsaB n=1 Tax=Pseudanabaena sp. FACHB-1050 TaxID=2692857 RepID=UPI001682BBB3
NASQAN2011_262_final_contigs_fa_k121_1163546_2	13	UniRef100_A0A6P0HQQ2 Photosystem I P700 chlorophyll a apoprotein A2 n=3 Tax=unclassified Okeania TaxID=2634635 RepID=A0A6P0HQQ2_9CYAN
NASQAN2011_265_final_contigs_fa_k121_232430_1	13
NASQAN2011_265_final_contigs_fa_k121_85516_1	13	UniRef100_A0A1B2ZBD5 Uncharacterized protein n=1 Tax=uncultured bacterium TaxID=77133 RepID=A0A1B2ZBD5_9BACT
NASQAN2011_330_final_contigs_fa_k121_431055_1	13	UniRef100_A0A258LD78 PQQ-dependent dehydrogenase, methanol/ethanol family n=2 Tax=Nitrosomonadales TaxID=32003 RepID=A0A258LD78_9PROT
NASQAN2011_332_final_contigs_fa_k121_1016616_1	13	UniRef100_A0A5J5EB50 Uncharacterized protein n=1 Tax=Sphaerosporella brunnea TaxID=1250544 RepID=A0A5J5EB50_9PEZI
NASQAN2011_332_final_contigs_fa_k121_452809_2	13	UniRef100_A0A957SVZ3 Small ribosomal subunit protein bS21 n=1 Tax=Anaerolineales bacterium TaxID=2073117 RepID=A0A957SVZ3_9CHLR
NASQAN2011_433_final_contigs_fa_k121_651769_2	13	UniRef100_A0A3D6ETI7 Acyl carrier protein n=5 Tax=Cytophagales TaxID=768507 RepID=A0A3D6ETI7_9BACT
NASQAN2011_458_final_contigs_fa_k121_540507_9	13	UniRef100_UPI00168A2CDF hypothetical protein n=1 Tax=Pseudanabaena sp. FACHB-1050 TaxID=2692857 RepID=UPI00168A2CDF
NASQAN2012_107_final_contigs_fa_k121_87106_1	13	UniRef100_A0A5Q4T3T3 Uncharacterized protein n=1 Tax=Streptomyces sp. t39 TaxID=1828156 RepID=A0A5Q4T3T3_9ACTN
NASQAN2014_188_final_contigs_fa_k121_225286_1	13	UniRef100_A0A1B2ZBD5 Uncharacterized protein n=1 Tax=uncultured bacterium TaxID=77133 RepID=A0A1B2ZBD5_9BACT
NASQAN2014_190_final_contigs_fa_k121_214061_1	13	UniRef100_A0A1B2Z079 Integron gene cassette protein n=1 Tax=uncultured bacterium TaxID=77133 RepID=A0A1B2Z079_9BACT
NASQAN2015_010_final_contigs_fa_k121_299461_23	13	UniRef100_A0A3A2J530 Cold-shock protein n=1 Tax=Methylococcales bacterium TaxID=2304002 RepID=A0A3A2J530_9GAMM
NASQAN2015_013_final_contigs_fa_k121_179281_1	13	UniRef100_A0A101M7Y3 Uncharacterized protein (Fragment) n=1 Tax=Penicillium freii TaxID=48697 RepID=A0A101M7Y3_9EURO
NASQAN2015_114_final_contigs_fa_k121_166812_2	13	UniRef100_UPI0023F01B76 cytochrome b6/f complex subunit IV n=1 Tax=Stephanodiscus niagarae TaxID=29208 RepID=UPI0023F01B76
NASQAN2015_172_final_contigs_fa_k121_452719_1	13	UniRef100_A0A381XJ80 CheW-like domain-containing protein n=1 Tax=marine metagenome TaxID=408172 RepID=A0A381XJ80_9ZZZZ
NASQAN2015_208_final_contigs_fa_k121_450929_1	13	UniRef100_U9UZN4 Uncharacterized protein n=1 Tax=Rhizophagus irregularis (strain DAOM 181602 / DAOM 197198 / MUCL 43194) TaxID=747089 RepID=U9UZN4_RHIID
S123_30_40_JGI_ca_scaffold_6769_1	13
S123_50_60_JGI_ca_scaffold_26177_1	13	UniRef100_A0A7V9APY3 ATP-dependent Clp protease ATP-binding subunit (Fragment) n=1 Tax=Nitrospirales bacterium TaxID=2358460 RepID=A0A7V9APY3_9BACT
S123_50_60_JGI_ca_scaffold_29536_1	13	UniRef100_A0A078BGN1 Transposase n=1 Tax=Thiomonas sp. CB2 TaxID=554131 RepID=A0A078BGN1_9BURK
S12_40_50_co_scaffold_1635_1	13	UniRef100_A0A532C2N4 Methane monooxygenase/ammonia monooxygenase subunit B n=1 Tax=Nitrospira sp. TaxID=70125 RepID=A0A532C2N4_9BACT
S12_40_50_co_scaffold_5125_1	13	UniRef100_E1YDC4 Uncharacterized protein n=1 Tax=uncultured Desulfobacterium sp. TaxID=201089 RepID=E1YDC4_9BACT
S2_0_10_OSU_sa_scaffold_7087_3	13	UniRef100_A0A532ES65 ATP synthase subunit alpha n=1 Tax=Nitrospira sp. TaxID=70125 RepID=A0A532ES65_9BACT
S2_10_20_OSU_scaffold_37451_1	13	UniRef100_A0A1F2XSH3 Methanol dehydrogenase n=1 Tax=Alphaproteobacteria bacterium RBG_16_64_48 TaxID=1797215 RepID=A0A1F2XSH3_9PROT
S2_30_40_OSU_scaffold_24834_1	13	UniRef100_A0A1W1I374 Plastocyanin-like domain-containing protein n=1 Tax=Nitrospira japonica TaxID=1325564 RepID=A0A1W1I374_9BACT
S2_40_50_OSU_scaffold_64688_1	13	UniRef100_A0A7K4G1G0 Copper-containing nitrite reductase n=1 Tax=Nitrosarchaeum sp. TaxID=2026886 RepID=A0A7K4G1G0_9ARCH
S3_0_10_JGI_sa_NODE_1212_length_2988_cov_4.713945_2	13	UniRef100_H5SVX6 Uncharacterized protein n=1 Tax=uncultured crenarchaeote TaxID=29281 RepID=H5SVX6_9CREN
S3_40_50_JGI_S3_40_50_JGI_sa_scaffold_906_1	13
Yukon_2004_1_final_contigs_fa_k121_39356_1	13	UniRef100_A0A3A2J0N2 Methane monooxygenase/ammonia monooxygenase subunit B n=1 Tax=Methylococcales bacterium TaxID=2304002 RepID=A0A3A2J0N2_9GAMM
Yukon_2004_1_final_contigs_fa_k121_617758_1	13	UniRef100_A0A1Y2ZV53 Methane monooxygenase/ammonia monooxygenase subunit B n=1 Tax=Crenothrix sp. D3 TaxID=1880899 RepID=A0A1Y2ZV53_9GAMM
Yukon_2004_1_final_contigs_fa_k121_715476_3	13	UniRef100_A0A4Y7WDT1 rRNA intron-encoded homing endonuclease n=2 Tax=Bacillaceae TaxID=186817 RepID=A0A4Y7WDT1_ALKHA
Yukon_2004_1_final_contigs_fa_k121_815327_4	13
blackearthcreek_2019_sw_WHONDRS_S19S_0061_final_contigs_fa_k121_488467_1	13
blueriver_2019_sed_WHONDRS_S19S_0024_MG_assembly_contigs_fasta_scaffold_218_c1_5	13	UniRef100_UPI00164FA2C2 Hsp20/alpha crystallin family protein n=1 Tax=Flavihumibacter stibioxidans TaxID=1834163 RepID=UPI00164FA2C2
blueriver_2019_sed_WHONDRS_S19S_0024_MG_assembly_contigs_fasta_scaffold_23625_c1_1	13	UniRef100_A0A0P1ABD6 Uncharacterized protein n=4 Tax=root TaxID=1 RepID=A0A0P1ABD6_PLAHL 1
blueriver_2019_sed_WHONDRS_S19S_0024_MG_assembly_contigs_fasta_scaffold_2374_c1_1	13	UniRef100_A0A9E3KL44 Pyruvate, phosphate dikinase n=1 Tax=Cyclobacteriaceae bacterium TaxID=2099675 RepID=A0A9E3KL44_9BACT
blueriver_2019_sed_WHONDRS_S19S_0024_MG_assembly_contigs_fasta_scaffold_7021_c1_4	13	UniRef100_K2E3N8 Uncharacterized protein n=1 Tax=uncultured bacterium TaxID=77133 RepID=K2E3N8_9BACT
blueriver_2019_sw_WHONDRS_S19S_0024_final_contigs_fa_k121_120082_1	13	UniRef100_K0SBW8 Uncharacterized protein n=1 Tax=Thalassiosira oceanica TaxID=159749 RepID=K0SBW8_THAOC
blythe_2019_sw_WHONDRS_S19S_0092_final_contigs_fa_k121_1969139_4	13	UniRef100_A0A1V5FQH6 Cell division protein ZapA n=1 Tax=Alphaproteobacteria bacterium ADurb.BinA280 TaxID=1852793 RepID=A0A1V5FQH6_9PROT
cachelapoudre_2019_sed_WHONDRS_S19S_0077_MG_assembly_contigs_fasta_scaffold_19871_c1_3	13	UniRef100_A0A932FLT0 30S ribosomal protein S1 n=1 Tax=Opitutae bacterium TaxID=2026771 RepID=A0A932FLT0_9BACT
cachelapoudre_2019_sed_WHONDRS_S19S_0077_MG_assembly_contigs_fasta_scaffold_2420_c2_5	13	UniRef100_UPI00141EAADB hypothetical protein n=1 Tax=Paraflavitalea devenefica TaxID=2716334 RepID=UPI00141EAADB
cachelapoudre_2019_sed_WHONDRS_S19S_0077_MG_assembly_contigs_fasta_scaffold_3254_c2_2	13	UniRef100_A0A532D2Q7 Nitrite oxidoreductase, gamma subunit n=1 Tax=Nitrospira sp. TaxID=70125 RepID=A0A532D2Q7_9BACT
cobbmillcreek_2019_sed_WHONDRS_S19S_0090_MG_assembly_contigs_fasta_scaffold_3947_c1_5	13	UniRef100_A0A532DXH3 Copper-containing nitrite reductase n=1 Tax=Nitrospira sp. TaxID=70125 RepID=A0A532DXH3_9BACT
cobbmillcreek_2019_sed_WHONDRS_S19S_0090_MG_assembly_contigs_fasta_scaffold_6252_c1_1	13	UniRef100_A0A532DT11 Plastocyanin-like domain-containing protein n=1 Tax=Nitrospira sp. TaxID=70125 RepID=A0A532DT11_9BACT
cobbmillcreek_2019_sw_WHONDRS_S19S_0090_final_contigs_fa_k121_1347653_1	13	UniRef100_A0A7R9RWX0 Uncharacterized protein (Fragment) n=1 Tax=Argulus foliaceus TaxID=509924 RepID=A0A7R9RWX0_9CRUS
columbia_2019_sed_WHONDRS_S19S_0036_MG_assembly_contigs_fasta_scaffold_6620_c1_4	13	UniRef100_A0A7Y8HSZ0 Iron-sulfur cluster insertion protein ErpA n=1 Tax=Nitrospirota bacterium TaxID=2026887 RepID=A0A7Y8HSZ0_UNCNT
columbia_2019_sed_WHONDRS_S19S_0036_MG_assembly_contigs_fasta_scaffold_6902_c1_3	13	UniRef100_A0A177QI22 Elongation factor Tu n=3 Tax=Nitrospirota TaxID=40117 RepID=A0A177QI22_9BACT
columbia_2019_sed_WHONDRS_S19S_0036_MG_assembly_contigs_fasta_scaffold_7076_c1_1	13	UniRef100_A0A0S4LBT4 Plastocyanin-like domain-containing protein n=1 Tax=Candidatus Nitrospira nitrificans TaxID=1742973 RepID=A0A0S4LBT4_9BACT
columbia_2019_sed_WHONDRS_S19S_0036_MG_assembly_contigs_fasta_scaffold_8288_c1_3	13	UniRef100_A0A532EXB3 Carboxypeptidase regulatory-like domain-containing protein n=1 Tax=Nitrospira sp. TaxID=70125 RepID=A0A532EXB3_9BACT
columbia_2019_sed_WHONDRS_S19S_0074_MG_assembly_contigs_fasta_scaffold_2217_c1_2	13	UniRef100_A0A7C3KKK9 Cold-shock protein n=3 Tax=Chloroflexota TaxID=200795 RepID=A0A7C3KKK9_9CHLR
comocreek_2019_sw_WHONDRS_S19S_0026_final_contigs_fa_k121_1547269_1	13	UniRef100_Q603S8 Uncharacterized protein n=1 Tax=Methylococcus capsulatus (strain ATCC 33009 / NCIMB 11132 / Bath) TaxID=243233 RepID=Q603S8_METCA
copperriver_2019_sed_WHONDRS_S19S_0091_MG_assembly_contigs_fasta_scaffold_24694_c1_1	13	UniRef100_A0A0P5Z1V3 Uncharacterized protein n=1 Tax=Daphnia magna TaxID=35525 RepID=A0A0P5Z1V3_9CRUS
crookedriver_2019_sw_WHONDRS_S19S_0041_final_contigs_fa_k121_2202523_1	13	UniRef100_A0A917TY28 Uncharacterized protein n=1 Tax=Paraliobacillus quinghaiensis TaxID=470815 RepID=A0A917TY28_9BACI
crookedriver_2019_sw_WHONDRS_S19S_0041_final_contigs_fa_k121_756712_2	13
dobsoncreek_2019_sw_WHONDRS_S19S_0087_final_contigs_fa_k121_1047457_3	13	UniRef100_Q3S284 ATP synthase subunit 9, mitochondrial n=1 Tax=Thalassiosira pseudonana TaxID=35128 RepID=Q3S284_THAPS
dobsoncreek_2019_sw_WHONDRS_S19S_0087_final_contigs_fa_k121_2304093_1	13	UniRef100_A0A8J3XWD9 DUF397 domain-containing protein n=1 Tax=Planotetraspora silvatica TaxID=234614 RepID=A0A8J3XWD9_9ACTN
eastriver_2019_sw_WHONDRS_S19S_0100_final_contigs_fa_k121_194100_19	13	UniRef100_Q1KVY0 ATP synthase subunit c, chloroplastic n=6 Tax=Sphaeropleales TaxID=35491 RepID=ATPH_TETOB
eastriver_2019_sw_WHONDRS_S19S_0100_final_contigs_fa_k121_488335_1	13
erpe_2018_pw_0hr_WHONDRS-PP48-000085_B_k121_196520_3	13	UniRef100_A0A843KAM3 V-type ATP synthase subunit D n=1 Tax=Methanothrix sp. TaxID=90426 RepID=A0A843KAM3_9EURY
erpe_2018_pw_0hr_WHONDRS-PP48-000085_B_k121_642500_2	13	UniRef100_A0A1F2Y5M9 Glycerol kinase n=1 Tax=Actinobacteria bacterium RBG_19FT_COMBO_70_19 TaxID=1797208 RepID=A0A1F2Y5M9_9ACTN
erpe_2018_pw_12hr_WHONDRS-PP48-000089_B_k121_1019566_5	13	UniRef100_A0A0K2G7Z2 Large ribosomal subunit protein bL32 n=5 Tax=Nitrospira TaxID=1234 RepID=A0A0K2G7Z2_NITMO
erpe_2018_pw_12hr_WHONDRS-PP48-000089_B_k121_1066482_2	13	UniRef100_A0A1G0SBZ5 Histone H1 n=4 Tax=Bacteroidota/Chlorobiota group TaxID=68336 RepID=A0A1G0SBZ5_9BACT
erpe_2018_pw_18hr_WHONDRS-PP48-000091_B_k121_634795_4	13	UniRef100_A0A3N5YUR3 HU family DNA-binding protein n=1 Tax=Desulfobacteraceae bacterium TaxID=2049433 RepID=A0A3N5YUR3_9BACT
erpe_2018_pw_27hr_WHONDRS-PP48-000094_B_k121_915150_3	13
erpe_2018_pw_30hr_WHONDRS-PP48-000095_B_k121_356574_1	13	UniRef100_A0A2T5LKN2 Uncharacterized protein n=1 Tax=Aspergillus ochraceoroseus IBT 24754 TaxID=1392256 RepID=A0A2T5LKN2_9EURO
erpe_2018_pw_33hr_WHONDRS-PP48-000096_B_k121_474922_1	13	UniRef100_A0A525WF74 Nitrate oxidoreductase subunit alpha n=5 Tax=Nitrospiraceae TaxID=189779 RepID=A0A525WF74_9BACT
erpe_2018_pw_39hr_WHONDRS-PP48-000098_B_k121_324699_4	13	UniRef100_A0A3N7HNH6 Large ribosomal subunit protein bL35 n=1 Tax=Albitalea terrae TaxID=2496871 RepID=A0A3N7HNH6_9BURK
erpe_2018_pw_39hr_WHONDRS-PP48-000098_B_k121_626848_5	13	UniRef100_A0A7C4UQ51 Cold-shock protein n=1 Tax=Anaerolineae bacterium TaxID=2052143 RepID=A0A7C4UQ51_9CHLR
erpe_2018_pw_48hr_WHONDRS-PP48-000101_B_k121_325519_3	13	UniRef100_A0A257MNB1 coenzyme-B sulfoethylthiotransferase n=2 Tax=unclassified Methanothrix TaxID=2620051 RepID=A0A257MNB1_9EURY
erpe_2018_pw_48hr_WHONDRS-PP48-000101_B_k121_404426_1	13	UniRef100_A0A497X8V7 DUF3025 family protein n=1 Tax=Sulfurisoma sediminicola TaxID=1381557 RepID=A0A497X8V7_9PROT
erpe_2018_sw_12hr_WHONDRS-SW48-000089_B_k121_673685_1	13	UniRef100_A0A1A9AKT3 Uncharacterized protein n=1 Tax=Plasmodium ovale wallikeri TaxID=864142 RepID=A0A1A9AKT3_9APIC
erpe_2018_sw_15hr_WHONDRS-SW48-000090_B_k121_149373_2	13
erpe_2018_sw_18hr_WHONDRS-SW48-000091_B_k121_511239_4	13	UniRef100_F5GVV9 Ribulose bisphosphate carboxylase large chain n=1 Tax=Cyclostephanos dubius TaxID=1003040 RepID=F5GVV9_9STRA
erpe_2018_sw_24hr_WHONDRS-SW48-000093_B_k121_683286_3	13
erpe_2018_sw_30hr_WHONDRS-SW48-000095_B_k121_474538_1	13	UniRef100_A0A1Y2E5M2 Uncharacterized protein n=1 Tax=Neocallimastix californiae TaxID=1754190 RepID=A0A1Y2E5M2_9FUNG
erpe_2018_sw_45hr_WHONDRS-SW48-000100_B_k121_1041839_2	13	UniRef100_A0A1E7EJI6 Uncharacterized protein n=1 Tax=Fragilariopsis cylindrus CCMP1102 TaxID=635003 RepID=A0A1E7EJI6_9STRA
erpe_2019_sw_WHONDRS_S19S_0045_final_contigs_fa_k121_2297550_3	13	UniRef100_A0A105TS86 DUF2795 domain-containing protein n=1 Tax=Flavobacterium sp. TAB 87 TaxID=1729581 RepID=A0A105TS86_9FLAO
erpe_2019_sw_WHONDRS_S19S_0045_final_contigs_fa_k121_775655_2	13
farmington_2019_sw_WHONDRS_S19S_0053_final_contigs_fa_k121_1966358_1	13	UniRef100_A0A935KBY6 Small ribosomal subunit protein uS12 n=2 Tax=Betaproteobacteria TaxID=28216 RepID=A0A935KBY6_9RHOO
farmington_2019_sw_WHONDRS_S19S_0053_final_contigs_fa_k121_308469_1	13	UniRef100_A0A699X0Y9 Uncharacterized protein (Fragment) n=1 Tax=Tanacetum cinerariifolium TaxID=118510 RepID=A0A699X0Y9_TANCI
flintriver_2019_sw_WHONDRS_S19S_0015_final_contigs_fa_k121_1580295_4	13	UniRef100_A0A7V8D9B8 DUF1127 domain-containing protein n=2 Tax=cellular organisms TaxID=131567 RepID=A0A7V8D9B8_9PROT
greatmiami_2019_sw_WHONDRS_S19S_0099_final_contigs_fa_k121_1979050_1	13	UniRef100_A0A222AHK1 Photosystem II CP47 reaction center protein n=1 Tax=Cryptomonas curvata TaxID=233186 RepID=A0A222AHK1_9CRYP
guil_2019_sw_WHONDRS_S19S_0049_final_contigs_fa_k121_1998652_1	13	UniRef100_A0A0D3M5G5 Photosystem II protein D1 n=4 Tax=root TaxID=1 RepID=A0A0D3M5G5_9STRA 1
gunnisonriver_2019_sed_WHONDRS_S19S_0062_MG_assembly_contigs_fasta_scaffold_54495_c1_2	13	UniRef100_A0A532F438 Uncharacterized protein n=1 Tax=Nitrospira sp. TaxID=70125 RepID=A0A532F438_9BACT
gunnisonriver_2019_sw_WHONDRS_S19S_0062_final_contigs_fa_k121_1708844_1	13	UniRef100_A0A932E6A9 Small ribosomal subunit protein uS10 n=2 Tax=unclassified Opitutae TaxID=503183 RepID=A0A932E6A9_9BACT
hopbrook_2019_sw_WHONDRS_S19S_0012_final_contigs_fa_k121_1101171_1	13	UniRef100_A0A0D0AI89 Uncharacterized protein n=1 Tax=Collybiopsis luxurians FD-317 M1 TaxID=944289 RepID=A0A0D0AI89_9AGAR
king_2019_sw_WHONDRS_S19S_0016_final_contigs_fa_k121_1873756_1	13	UniRef100_W0C3C6 Ribulose bisphosphate carboxylase large chain (Fragment) n=4 Tax=root TaxID=1 RepID=W0C3C6_9STRA 1
lecontecreek_2019_sw_WHONDRS_S19S_0018_final_contigs_fa_k121_1016360_1	13	UniRef100_A0A2J0KLL7 Uncharacterized protein n=1 Tax=Candidatus Moranbacteria bacterium CG08_land_8_20_14_0_20_34_16 TaxID=1974670 RepID=A0A2J0KLL7_9BACT
littlewindriver_2019_sw_WHONDRS_S19S_0009_final_contigs_fa_k121_1415926_3	13	UniRef100_A0A7C8JUC5 Uncharacterized protein n=2 Tax=Orbilia oligospora TaxID=2813651 RepID=A0A7C8JUC5_ORBOL
littlewolfcreek_2019_sw_WHONDRS_S19S_0078_final_contigs_fa_k121_175400_1	13	UniRef100_A0A0N1KF99 Uncharacterized protein n=1 Tax=Geobacillus sp. BCO2 TaxID=1547578 RepID=A0A0N1KF99_9BACI
logan1_2019_sed_WHONDRS_S19S_0097_MG_assembly_contigs_fasta_scaffold_10295_c1_1	13	UniRef100_A0A8F1B872 Photosystem I P700 chlorophyll a apoprotein A2 n=1 Tax=Navicula veneta TaxID=138539 RepID=A0A8F1B872_9STRA
logan2_2019_sed_WHONDRS_S19S_0098_final_contigs_fa_k121_1078591_3	13	UniRef100_A0A970AQ43 Photosystem I P700 chlorophyll a apoprotein A2 n=1 Tax=Microcoleus sp. CSU_2_2 TaxID=2720416 RepID=A0A970AQ43_9CYAN
logan2_2019_sed_WHONDRS_S19S_0098_final_contigs_fa_k121_277958_2	13	UniRef100_A0A9D9PYB5 Uncharacterized protein n=1 Tax=candidate division NC10 bacterium TaxID=2072417 RepID=A0A9D9PYB5_9BACT
lowercolorado_2019_sed_WHONDRS_S19S_0063_final_contigs_fa_k121_1117610_2	13	UniRef100_A0A1W9GP60 Protease HtpX homolog n=1 Tax=Nitrospira sp. SG-bin2 TaxID=1827377 RepID=A0A1W9GP60_9BACT
lowercolorado_2019_sed_WHONDRS_S19S_0063_final_contigs_fa_k121_226455_10	13	UniRef100_A0A1W9GMQ7 Elongation factor 4 n=1 Tax=Nitrospira sp. SG-bin2 TaxID=1827377 RepID=A0A1W9GMQ7_9BACT
lowercolorado_2019_sed_WHONDRS_S19S_0063_final_contigs_fa_k121_856347_4	13	UniRef100_A0A934B892 C-type cytochrome n=1 Tax=Nitrospirota bacterium TaxID=2026887 RepID=A0A934B892_UNCNT
lowercolorado_2019_sed_WHONDRS_S19S_0063_final_contigs_fa_k121_92550_3	13	UniRef100_A0A1W9ICI8 Cytochrome C554 n=1 Tax=Nitrospira sp. ST-bin4 TaxID=1978764 RepID=A0A1W9ICI8_9BACT
marshallgulch_2019_sed_WHONDRS_S19S_0035_final_contigs_fa_k121_1296294_3	13	UniRef100_A0A925CGB8 Hsp20/alpha crystallin family protein n=1 Tax=Nitrospiraceae bacterium TaxID=2026770 RepID=A0A925CGB8_9BACT
marshallgulch_2019_sed_WHONDRS_S19S_0035_final_contigs_fa_k121_650232_5	13	UniRef100_A0A4V1SVA6 Uncharacterized protein (Fragment) n=1 Tax=Rickettsiaceae bacterium TaxID=2023360 RepID=A0A4V1SVA6_9RICK
marshallgulch_2019_sed_WHONDRS_S19S_0035_final_contigs_fa_k121_786116_1	13	UniRef100_A0A932E6E8 Acyl carrier protein n=1 Tax=Opitutae bacterium TaxID=2026771 RepID=A0A932E6E8_9BACT
marthacreek_2019_sw_WHONDRS_S19S_0030_final_contigs_fa_k121_2238297_2	13	UniRef100_A0A1H1LVX2 Elongation factor Tu n=1 Tax=Opitutus sp. GAS368 TaxID=1882749 RepID=A0A1H1LVX2_9BACT
marthacreek_2019_sw_WHONDRS_S19S_0030_final_contigs_fa_k121_334285_3	13	UniRef100_Q3ZJ60 Photosystem II protein D1 n=2 Tax=Ulotrichales TaxID=31306 RepID=PSBA_TUPAK
mcraecreek_2019_sw_WHONDRS_S19S_0031_final_contigs_fa_k121_478719_3	13
orco_2019_sw_WHONDRS_S19S_0096_final_contigs_fa_k121_1558022_1	13	UniRef100_A0A388LV33 Uncharacterized protein n=1 Tax=Chara braunii TaxID=69332 RepID=A0A388LV33_CHABU
pamunkeyriver_2019_sw_WHONDRS_S19S_0054_final_contigs_fa_k121_1711829_2	13
plattekill_2019_sed_WHONDRS_S19S_0052_MG_assembly_contigs_fasta_scaffold_321_c1_2	13	UniRef100_A0A525VPN7 DNA-directed RNA polymerase subunit beta n=1 Tax=Nitrospira sp. CG24A TaxID=1985133 RepID=A0A525VPN7_9BACT
poseycreek_2019_sw_WHONDRS_S19S_0013_final_contigs_fa_k121_302251_2	13	UniRef100_D7PJ12 Ferredoxin n=2 Tax=Sar TaxID=2698737 RepID=D7PJ12_9DINO
pringlecreek_2019_sed_WHONDRS_S19S_0025_MG_assembly_contigs_fasta_scaffold_28165_c1_3	13	UniRef100_A0A2U9NR56 Photosystem I reaction center subunit II n=1 Tax=Pseudictyota dubia TaxID=2749911 RepID=A0A2U9NR56_9STRA
redbuttecreek_2019_sed_WHONDRS_S19S_0086_MG_assembly_contigs_fasta_scaffold_31543_c1_2	13	UniRef100_A0A522AQQ8 Cold-shock protein n=2 Tax=Bacteria TaxID=2 RepID=A0A522AQQ8_UNCNT
redbuttecreek_2019_sed_WHONDRS_S19S_0086_MG_assembly_contigs_fasta_scaffold_4694_c1_3	13	UniRef100_A0A525VPS1 Nitrate oxidoreductase subunit alpha (Fragment) n=2 Tax=unclassified Nitrospira TaxID=2652172 RepID=A0A525VPS1_9BACT
redbuttecreek_2019_sw_WHONDRS_S19S_0029_final_contigs_fa_k121_1759127_2	13	UniRef100_A0A2D9T0V0 TIGR04563 family protein n=1 Tax=Sandaracinus sp. TaxID=2024858 RepID=A0A2D9T0V0_9BACT
riogrande_2019_sed_WHONDRS_S19S_0080_final_contigs_fa_k121_1461356_6	13	UniRef100_A0A0S4L655 Heat shock protein, Hsp20 family n=1 Tax=Candidatus Nitrospira nitrificans TaxID=1742973 RepID=A0A0S4L655_9BACT
sawmillbrook_2019_sed_WHONDRS_S19S_0072_final_contigs_fa_k121_841013_3	13	UniRef100_A0A934B6I6 M23 family metallopeptidase n=1 Tax=Nitrospirota bacterium TaxID=2026887 RepID=A0A934B6I6_UNCNT
seaofgalileej4_2019_sw_WHONDRS_S19S_0058_final_contigs_fa_k121_1465727_2	13	UniRef100_A0A833LUT4 Integration host factor subunit beta n=1 Tax=Dechloromonas sp. TaxID=1917218 RepID=A0A833LUT4_9RHOO
seaofgalileej4_2019_sw_WHONDRS_S19S_0058_final_contigs_fa_k121_1681513_1	13
stroublescreek_2019_sw_WHONDRS_S19S_0089_final_contigs_fa_k121_2094069_1	13	UniRef100_F0YB57 Uncharacterized protein (Fragment) n=1 Tax=Aureococcus anophagefferens TaxID=44056 RepID=F0YB57_AURAN
stroublescreek_2019_sw_WHONDRS_S19S_0089_final_contigs_fa_k121_528205_1	13
thompson_2019_sw_WHONDRS_S19S_0003_final_contigs_fa_k121_1846964_1	13	UniRef100_A0A919ZPK3 Uncharacterized protein n=2 Tax=Paenibacillus TaxID=44249 RepID=A0A919ZPK3_9BACL
tombigeeriver_2019_sw_WHONDRS_S19S_0020_final_contigs_fa_k121_439894_1	13	UniRef100_A0A1S2MAT7 Uncharacterized protein n=1 Tax=Anaerobacillus alkalidiazotrophicus TaxID=472963 RepID=A0A1S2MAT7_9BACI
walkerbranch_2019_sed_WHONDRS_S19S_0019_MG_assembly_contigs_fasta_scaffold_11970_c1_2	13	UniRef100_A0A532DU66 C-type cytochrome n=1 Tax=Nitrospira sp. TaxID=70125 RepID=A0A532DU66_9BACT
walkerbranch_2019_sed_WHONDRS_S19S_0019_MG_assembly_contigs_fasta_scaffold_30000_c1_2	13	UniRef100_A0A532EYZ2 DUF4412 domain-containing protein n=1 Tax=Nitrospira sp. TaxID=70125 RepID=A0A532EYZ2_9BACT
walkerbranch_2019_sed_WHONDRS_S19S_0019_MG_assembly_contigs_fasta_scaffold_52258_c1_2	13	UniRef100_A0A532CMU3 Methane monooxygenase/ammonia monooxygenase subunit A n=2 Tax=Nitrospira TaxID=1234 RepID=A0A532CMU3_9BACT
walkerbranch_2019_sed_WHONDRS_S19S_0019_MG_assembly_contigs_fasta_scaffold_84025_c1_1	13	UniRef100_A0A357ELC2 Nitrate oxidoreductase subunit alpha (Fragment) n=1 Tax=Nitrospira sp. TaxID=70125 RepID=A0A357ELC2_9BACT
watershed3_2019_sw_WHONDRS_S19S_0084_final_contigs_fa_k121_880805_3	13	UniRef100_A0A976Q7R3 Uncharacterized protein n=1 Tax=Chitinophagaceae bacterium TaxID=1869212 RepID=A0A976Q7R3_9BACT
whiteclaycreek1_2019_sw_WHONDRS_S19S_0037_final_contigs_fa_k121_68784_1	13	UniRef100_A0A2S7V079 Uncharacterized protein n=1 Tax=Psychrosphaera saromensis TaxID=716813 RepID=A0A2S7V079_9GAMM
whiteclaycreek2_2019_sed_WHONDRS_S19S_0038_MG_assembly_contigs_fasta_scaffold_16454_c1_3	13	UniRef100_A0A1H1PD09 Type IV pilus assembly protein PilA n=1 Tax=Opitutus sp. GAS368 TaxID=1882749 RepID=A0A1H1PD09_9BACT
whiteclaycreek2_2019_sed_WHONDRS_S19S_0038_MG_assembly_contigs_fasta_scaffold_5853_c1_2	13	UniRef100_A0A532DSN7 Plastocyanin-like domain-containing protein n=1 Tax=Nitrospira sp. TaxID=70125 RepID=A0A532DSN7_9BACT
whiteclaycreek2_2019_sw_WHONDRS_S19S_0038_final_contigs_fa_k121_777634_1	13
whiteclaycreek2_2019_sw_WHONDRS_S19S_0038_final_contigs_fa_k121_807217_1	13
BRTMancosA1_idba_scaffold_fa_scaffold_2779_5	12	UniRef100_A0A925EJK0 Large ribosomal subunit protein uL3 n=1 Tax=Anaerolineales bacterium TaxID=2073117 RepID=A0A925EJK0_9CHLR
BRTMancosB2_idba_scaffold_fa_scaffold_15162_1	12	UniRef100_A0A7V3FAS4 CoA transferase n=1 Tax=bacterium TaxID=1869227 RepID=A0A7V3FAS4_UNCXX
BRTMancosC3_idba_scaffold_fa_scaffold_6316_1	12	UniRef100_A0A081BFL1 Conserved protein n=1 Tax=Tepidicaulis marinus TaxID=1333998 RepID=A0A081BFL1_9HYPH
BRTMancosD4_idba_scaffold_fa_scaffold_32745_5	12	UniRef100_A0A511FSJ5 Mobile element protein n=1 Tax=Acetobacter tropicalis TaxID=104102 RepID=A0A511FSJ5_9PROT
BRTMancosD4_idba_scaffold_fa_scaffold_38678_3	12	UniRef100_A0A925NZT2 Cold-shock protein n=1 Tax=Burkholderiales bacterium TaxID=1891238 RepID=A0A925NZT2_9BURK
BRTMancosPB_idba_scaffold_fa_scaffold_1422_1	12	UniRef100_A0A9D7A306 Adenylyl-sulfate reductase subunit alpha n=1 Tax=Burkholderiales bacterium TaxID=1891238 RepID=A0A9D7A306_9BURK
CONGO_031_metagenome_final_contigs_fa_k121_575649_3	12	UniRef100_A0A2G4FG78 Cold-shock protein n=3 Tax=root TaxID=1 RepID=A0A2G4FG78_UNCAC 1
ES22_IMP_S_C01_127_5078706_lcl_2	12	UniRef100_A0A1H0MJ60 Acetyl-coenzyme A synthetase n=1 Tax=Desulforhopalus singaporensis TaxID=91360 RepID=A0A1H0MJ60_9BACT
ES22_IMP_S_C01_127_5597530_lcl_1	12	UniRef100_A0A1F6R8J8 Uncharacterized protein n=1 Tax=Candidatus Moranbacteria bacterium RBG_19FT_COMBO_42_6 TaxID=1801636 RepID=A0A1F6R8J8_9BACT
ES22_IMP_S_C01_127_6259288_lcl_4	12	UniRef100_A0A935EQV1 Light-harvesting protein n=2 Tax=Betaproteobacteria TaxID=28216 RepID=A0A935EQV1_9PROT
ES22_IMP_S_C01_127_649014_lcl_2	12	UniRef100_A0A934A5I5 Adenylyl-sulfate reductase subunit alpha n=2 Tax=Bacteria TaxID=2 RepID=A0A934A5I5_UNCDE
[truncated: 38,812 more rows]
