# Supplementary material for: Conserved environmental adaptations of stream microbiomes in the hyporheic zone across North America
Source: Microbiome. 2025 Dec 5;13:253. doi: 10.1186/s40168-025-02236-1 (PMC12690816; doi:10.1186/s40168-025-02236-1)
Supplement: Supplementary file 2 — Supplementary Material 1: Stach_et_al_2025_Supplememtary_information: Figure S1: Visualization of the statistical comparison of microbial energy metabolism in sediment and surface water, encoded by the metagenome and expressed by the metatranscriptome. Figure S2: Phylogenetic analysis of homologous genes annotated as methane monooxygenase (mmo) and ammonia monooxygenase (amo), respectively, to decipher the functional annotation of genes retrieved from river metagenomes. Figure S3: Phylogenetic analysis of homologous genes annotated as nitrate reductase (nar) and nitrite oxidoreductase (nxr), respectively, to decipher proper annotation of homologous genes from river ecosystems. Table S1: Statistical testing of environmental impact on gene expression of the microbial community structure in stream sediments. Figure S4 and S5: Significantly upregulated (S4) and downregulated (S5) genes with abs(LFC) > 1 and adj. p-value < 0.05 due to stream order increase. Supplementary Material 2: Table SI1: Meta information of metatranscriptomic and metagenomic samples used in this study. Table SI2: Information on MAGs analyzed in this study. Table SI3: Metagenomic datasets used for building the gene database. Table SI4: Gene identity of genes displayed in UpSetPlot (Figure 4B). Table SI5: List of up- and downregulated genes displayed in Figure 5. Table SI6: Metagenomic and metatranscriptomic counts of metabolic pathways displayed in Figure 2. Table SI7: DRAM distill classification of energy pathways. SI8: Supplementary data for phylogenetic analysis of homologous genes as displayed in Figures S2 and S3. Table SI9: Data on encoded and expressed nitrogen and sulfur pathways as support for Figure 3. [file 40168_2025_2236_MOESM1_ESM.zip › 40168_2025_2236_MOESM1_ESM_adapt 2/SI5_Up_down_regulated_genes_list.tsv]

gene	logFC	FDR	up_down	FunTaxDB_annotation	Environmental_variable	category
N3_40_50_OSU_scaffold_23406_2	-0.770285802164895	0.0162231944108636	down	(2Fe-2S)-binding protein Tax=unclassified Bradyrhizobium	Stream_order	Significant
eastforkpoplarcreek_2019_sed_WHONDRS_S19S_0039_MG_assembly_contigs_fasta_scaffold_4826_c1_2	-0.862436683169522	0.0139924459246846	down	(2Fe-2S)-binding protein Tax=unclassified Nitrospira	Stream_order	Significant
littlewolfcreek_2019_sed_WHONDRS_S19S_0078_final_contigs_fa_k121_1045014_3	-0.848512183541135	0.0139924459246846	down	2Fe-2S iron-sulfur cluster binding domain-containing protein Tax=Nitrospira sp.	Stream_order	Significant
lajara_2019_sw_WHONDRS_S19S_0034_final_contigs_fa_k121_10273_2	-1.13229268547772	0.0139924459246846	down	2TM domain-containing protein Tax=Chamaesiphon polymorphus CCALA 037	Stream_order	Significant
logan2_2019_sw_WHONDRS_S19S_0098_final_contigs_fa_k121_463321_4	-0.995409724428731	0.0160764839566469	down	3-dehydroquinate dehydratase Tax=Chamaesiphon minutus (strain ATCC 27169 / PCC 6605)	Stream_order	Significant
redbuttecreek_2019_sw_WHONDRS_S19S_0086_final_contigs_fa_k121_956998_2	-0.776918611284289	0.0215639840981024	down	3-hydroxyacyl-[acyl-carrier-protein] dehydratase FabZ Tax=Chamaesiphon polymorphus CCALA 037	Stream_order	Significant
redbuttecreek_2019_sw_WHONDRS_S19S_0086_final_contigs_fa_k121_1236332_1	-0.809080207564188	0.0266762934850988	down	30S ribosomal protein S1 Tax=Planctomycetota bacterium	Stream_order	Significant
ES22_IMP_S_C08_127_8059638_lcl_4	-1.12102811085051	0.0282580974148766	down	30S ribosomal protein S13 Tax=Cellvibrio zantedeschiae	Stream_order	Significant
ES22_IMP_S_C49_127_5632020_lcl_5	-0.841279329584375	0.0296350388815303	down	30S ribosomal protein S14 Tax=Ideonella sp. A 288	Stream_order	Significant
ES22_IMP_S_C10_127_4890683_lcl_2	-0.821662489227563	0.0160764839566469	down	30S ribosomal protein S18 Tax=Nibricoccus aquaticus	Stream_order	Significant
ES22_IMP_S_C34_127_4626482_lcl_1	-1.01738650918326	0.0139924459246846	down	30S ribosomal protein S19 Tax=Rhizobacter sp. J219	Stream_order	Significant
ES22_IMP_S_C26_127_6236073_lcl_3	-0.784820118436167	0.0135004914469938	down	50S ribosomal protein L14 Tax=Ornithinibacter aureus	Stream_order	Significant
hopbrook_2019_sw_WHONDRS_S19S_0012_final_contigs_fa_k121_781351_2	-0.950014470807148	0.0139924459246846	down	50S ribosomal protein L15 Tax=Cellvibrio zantedeschiae	Stream_order	Significant
redbuttecreek_2019_sw_WHONDRS_S19S_0086_final_contigs_fa_k121_372555_3	-0.970995950107208	0.0139924459246846	down	50S ribosomal protein L16 Tax=Cellvibrio zantedeschiae	Stream_order	Significant
ES22_IMP_S_C58_127_3580218_lcl_2	-0.75647981429346	0.017710366696472	down	50S ribosomal protein L19 Tax=Flavobacterium	Stream_order	Significant
logan2_2019_sw_WHONDRS_S19S_0098_final_contigs_fa_k121_732691_3	-0.833589796185202	0.020454229725486	down	50S ribosomal protein L28 Tax=Planctomycetota bacterium	Stream_order	Significant
ES22_IMP_S_C49_127_6666143_lcl_9	-0.891422833875027	0.025210130432093	down	50S ribosomal protein L30 Tax=Undibacterium	Stream_order	Significant
gunnisonriver_2019_sw_WHONDRS_S19S_0062_final_contigs_fa_k121_576695_7	-1.03614108152443	0.0143212145471024	down	50S ribosomal protein L31 Tax=Planctomycetota bacterium	Stream_order	Significant
cachelapoudre_2019_sed_WHONDRS_S19S_0077_MG_assembly_contigs_fasta_scaffold_1911_c1_6	-0.923506056960881	0.0406470147911277	down	50S ribosomal protein L31 Tax=Polaromonas sp.	Stream_order	Significant
logan2_2019_sw_WHONDRS_S19S_0098_final_contigs_fa_k121_756256_3	-1.08480365634774	0.0170007624188601	down	50S ribosomal protein L35 Tax=Deefgea	Stream_order	Significant
whiteclaycreek2_2019_sed_WHONDRS_S19S_0038_MG_assembly_contigs_fasta_scaffold_10953_c2_3	-0.845541653774755	0.0139924459246846	down	50S ribosomal protein L5 Tax=Deinococcus alpinitundrae	Stream_order	Significant
ES22_IMP_S_C54_127_3088973_lcl_2	-0.909496944609426	0.0139924459246846	down	50S ribosomal protein L7/L12 Tax=Lacihabitans sp. CCS-44	Stream_order	Significant
lajara_2019_sw_WHONDRS_S19S_0034_final_contigs_fa_k121_620088_3	-0.985862772555966	0.0160764839566469	down	AAA+ family ATPase Tax=Chamaesiphon minutus (strain ATCC 27169 / PCC 6605)	Stream_order	Significant
logan2_2019_sw_WHONDRS_S19S_0098_final_contigs_fa_k121_1793599_4	-0.785909824393254	0.022800113187939	down	ABC transporter ATP-binding protein Tax=Leptolyngbyaceae cyanobacterium CSU_1_3	Stream_order	Significant
ES22_IMP_S_C63_127_480120_lcl_3	-0.802931074433421	0.0143892280169417	down	ATP synthase F(0) sector subunit c Tax=Opitutae bacterium Tous-C10FEB	Stream_order	Significant
ES22_IMP_S_C50_127_14331474_lcl_2	-1.06684681584707	0.0135004914469938	down	ATP synthase F(0) sector subunit c Tax=Verrucomicrobiota bacterium	Stream_order	Significant
ES22_IMP_S_C23_127_4248122_lcl_3	-0.888538581266952	0.0158859173721939	down	ATP synthase epsilon chain Tax=Gammaproteobacteria bacterium	Stream_order	Significant
ES22_IMP_S_C31_127_4389635_lcl_2	-0.767637818883233	0.0436476919766739	down	ATP synthase subunit a, chloroplastic Tax=Fistulifera saprophila	Stream_order	Significant
cachelapoudre_2019_sed_WHONDRS_S19S_0077_MG_assembly_contigs_fasta_scaffold_4722_c1_7	-0.843252496023382	0.0438468052926336	down	ATP synthase subunit beta, chloroplastic Tax=Didymosphenia geminata	Stream_order	Significant
marthacreek_2019_sed_WHONDRS_S19S_0030_MG_assembly_contigs_fasta_scaffold_1832_c2_3	-0.754013331276844	0.0143892280169417	down	ATP synthase subunit delta Tax=Nitrospira sp.	Stream_order	Significant
ES22_IMP_S_C35_127_1927160_lcl_5	-1.01035421246845	0.00225871956833162	down	ATP-binding protein Tax=Bradyrhizobium valentinum	Stream_order	Significant
ES22_IMP_S_C28_127_1231271_lcl_1	-0.797151360801822	0.0157237685073485	down	ATP-binding protein Tax=Myxococcales bacterium	Stream_order	Significant
logan2_2019_sed_WHONDRS_S19S_0098_final_contigs_fa_k121_648174_2	-0.976404108409599	0.0139924459246846	down	ATP-dependent Clp protease adapter protein ClpS Tax=Aquabacterium pictum	Stream_order	Significant
logan2_2019_sw_WHONDRS_S19S_0098_final_contigs_fa_k121_1269668_2	-0.883169091321464	0.0169359123569534	down	ATP-dependent zinc metalloprotease FtsH Tax=Fischerella thermalis	Stream_order	Significant
gunnisonriver_2019_sed_WHONDRS_S19S_0062_MG_assembly_contigs_fasta_scaffold_5969_c1_1	-0.81798522032144	0.0209969335763643	down	ATP-dependent zinc metalloprotease FtsH Tax=Nitrospiraceae bacterium	Stream_order	Significant
lajara_2019_sw_WHONDRS_S19S_0034_final_contigs_fa_k121_602034_1	-0.842862875571937	0.0203629879975911	down	AbrB family transcriptional regulator Tax=Chamaesiphon minutus	Stream_order	Significant
sharkriverslough_2019_sed_WHONDRS_S19S_0042_final_contigs_fa_k121_751195_12	-0.91304631980407	0.00277834492460886	down	Acyl carrier protein Tax=Bacteroidetes bacterium RBG_13_46_8	Stream_order	Significant
N123_30_40_JGI_ca_scaffold_18321_2	-1.02006508488098	0.0463944743027816	down	Acyl carrier protein Tax=Chloroflexota bacterium	Stream_order	Significant
cachelapoudre_2019_sed_WHONDRS_S19S_0077_MG_assembly_contigs_fasta_scaffold_59841_c1_3	-0.757407404861269	0.0476553954147782	down	Acyl dehydratase Tax=Betaproteobacteria bacterium	Stream_order	Significant
logan2_2019_sw_WHONDRS_S19S_0098_final_contigs_fa_k121_1143772_1	-1.02396688902455	0.0148569298238282	down	Acyl-CoA dehydrogenase Tax=Chamaesiphon	Stream_order	Significant
teakettle_2019_sw_WHONDRS_S19S_0008_final_contigs_fa_k121_743779_4	-0.832800109157661	0.0340944055667916	down	Adenylate kinase Tax=Lacunisphaera limnophila	Stream_order	Significant
marthacreek_2019_sed_WHONDRS_S19S_0030_MG_assembly_contigs_fasta_scaffold_4633_c1_1	-0.886889163528523	0.0139924459246846	down	Alginate export domain-containing protein Tax=Candidatus Nitrospira nitrosa	Stream_order	Significant
S2_30_40_OSU_scaffold_41364_1	-0.794321873755788	0.00634947013919061	down	Amidohydrolase-related domain-containing protein Tax=Candidatus Rokubacteria bacterium	Stream_order	Significant
eastforkpoplarcreek_2019_sed_WHONDRS_S19S_0039_MG_assembly_contigs_fasta_scaffold_26603_c1_1	-0.839483608924123	0.0436712637111387	down	Amino acid ABC transporter substrate-binding protein Tax=Microbacterium sp.	Stream_order	Significant
ES22_IMP_S_C51_127_1175989_lcl_2	-0.85918811886173	0.0472076967973671	down	Antenna pigment protein beta chain Tax=Pseudorhodobacter sp. PARRP1	Stream_order	Significant
redbuttecreek_2019_sw_WHONDRS_S19S_0086_final_contigs_fa_k121_948672_2	-1.09333408633311	0.0139924459246846	down	Anti-sigma factor Tax=Chamaesiphon polymorphus CCALA 037	Stream_order	Significant
teakettle2_2019_sw_WHONDRS_S19S_0032_final_contigs_fa_k121_449329_7	-1.11824851587968	0.0133155793270564	down	Antitoxin Tax=Actinomycetota bacterium	Stream_order	Significant
columbia_2019_sed_WHONDRS_S19S_0074_MG_assembly_contigs_fasta_scaffold_2852_c1_3	-0.815932684780967	0.0209243472395508	down	BFN domain-containing protein Tax=Nitrospira sp.	Stream_order	Significant
logan2_2019_sw_WHONDRS_S19S_0098_final_contigs_fa_k121_1346683_2	-0.951108680089299	0.0395666981219708	down	Bacterial nucleoid DNA-binding protein Tax=Chamaesiphon	Stream_order	Significant
ES22_IMP_S_C35_127_4288786_lcl_2	-0.770718940966568	0.016436221301126	down	Bacteriocin resistance YdeI/OmpD-like protein Tax=Bacteroidota bacterium	Stream_order	Significant
marshallgulch_2019_sed_WHONDRS_S19S_0035_final_contigs_fa_k121_663578_2	-0.83318567761469	0.00587721632890953	down	Binding-protein-dependent transport systems inner membrane component Tax=Leptothrix cholodnii (strain ATCC 51168 / LMG 8142 / SP-6)	Stream_order	Significant
ES22_IMP_S_C56_127_14153058_lcl_3	-0.757444226860238	0.0139924459246846	down	Biopolymer transporter ExbD Tax=Rhizobacter sp.	Stream_order	Significant
marthacreek_2019_sw_WHONDRS_S19S_0030_final_contigs_fa_k121_1519873_10	-0.750089041514644	0.0327703229641483	down	Bleomycin hydrolase Tax=Hydrococcus sp. SU_1_0	Stream_order	Significant
watershed3_2019_sw_WHONDRS_S19S_0084_final_contigs_fa_k121_1251846_2	-1.04193547751884	0.0435451275050542	down	Bleomycin hydrolase Tax=Scytonema tolypothrichoides VB-61278	Stream_order	Significant
cachelapoudre_2019_sed_WHONDRS_S19S_0077_MG_assembly_contigs_fasta_scaffold_67893_c1_2	-0.760249995312594	0.0143892280169417	down	Blue light sensor protein Tax=Rhizobacter sp. Root404	Stream_order	Significant
ES22_IMP_S_C20_127_3093575_lcl_3	-1.1892156220939	0.00168213885369626	down	BolA family transcriptional regulator Tax=Piscinibacter sp.	Stream_order	Significant
cartcreek_2019_sed_WHONDRS_S19S_0073_MG_assembly_contigs_fasta_scaffold_5141_c1_3	-1.07732613363647	0.0201555397529764	down	Branched-chain amino acid ABC transporter substrate-binding protein Tax=Anaerolineaceae bacterium	Stream_order	Significant
redbuttecreek_2019_sw_WHONDRS_S19S_0086_final_contigs_fa_k121_1951_3	-1.0130991196526	0.0201714907656409	down	C-phycoerythrin subunit beta Tax=Atlanticothrix silvestris CENA357	Stream_order	Significant
cachelapoudre_2019_sed_WHONDRS_S19S_0077_MG_assembly_contigs_fasta_scaffold_100357_c1_3	-0.938667140909568	0.0139924459246846	down	C-type cytochrome Tax=Nitrospira sp.	Stream_order	Significant
ES22_IMP_S_C56_127_13266011_lcl_3	-0.892679158532493	0.0181373455349013	down	C-type cytochrome Tax=Nitrospira sp.	Stream_order	Significant
plattekill_2019_sed_WHONDRS_S19S_0052_MG_assembly_contigs_fasta_scaffold_2707_c1_6	-0.835590149977193	0.0194081430976564	down	C-type cytochrome Tax=Nitrospira sp. CG24A	Stream_order	Significant
redbuttecreek_2019_sed_WHONDRS_S19S_0086_MG_assembly_contigs_fasta_scaffold_6690_c1_7	-0.898216929895824	0.0261993841189172	down	C1q domain-containing protein Tax=Nitrospira sp.	Stream_order	Significant
logan2_2019_sw_WHONDRS_S19S_0098_final_contigs_fa_k121_915370_3	-1.26128347388831	0.0139924459246846	down	CP12 domain-containing protein Tax=Chamaesiphon sp. CSU_1_12	Stream_order	Significant
ES22_IMP_S_C28_127_3428707_lcl_2	-0.823722464638066	0.0163643747347056	down	CarD family transcriptional regulator Tax=Polymorphobacter arshaanensis	Stream_order	Significant
ES22_IMP_S_C15_127_8194409_lcl_2	-0.788552388820527	0.0157299239899462	down	CarD family transcriptional regulator Tax=Pseudomonadota bacterium	Stream_order	Significant
littlewolfcreek_2019_sed_WHONDRS_S19S_0078_final_contigs_fa_k121_947924_1	-0.848145071165583	0.0143212145471024	down	Cell division protein FtsZ Tax=Chitinophagaceae bacterium	Stream_order	Significant
ES22_IMP_S_C20_127_1637317_lcl_1	-0.814195435552989	0.0139924459246846	down	Cell division protein FtsZ Tax=Lacibacter cauensis	Stream_order	Significant
lajara_2019_sed_WHONDRS_S19S_0034_final_contigs_fa_k121_1339977_2	-0.905906959954139	0.01772321084176	down	Cell division protein SepF Tax=Chamaesiphon polymorphus CCALA 037	Stream_order	Significant
ES22_IMP_S_C41_127_11717367_lcl_3	-0.835231098744388	0.0299172785871703	down	Cell division protein ZapA Tax=Bacteroidota	Stream_order	Significant
S123_50_60_JGI_ca_scaffold_5483_3	-1.04020487978976	0.0139924459246846	down	Cell division protein ZapA Tax=Nitrospirota bacterium	Stream_order	Significant
cobbmillcreek_2019_sed_WHONDRS_S19S_0090_MG_assembly_contigs_fasta_scaffold_68_c2_7	-1.00628517376654	0.0255878633632657	down	Cell shape determination protein CcmA Tax=Methylibium sp. NZG	Stream_order	Significant
watershed3_2019_sw_WHONDRS_S19S_0084_final_contigs_fa_k121_981708_2	-0.894747041829279	0.0187054708718881	down	Cell shape-determining protein MreB Tax=Chamaesiphon	Stream_order	Significant
walkerbranch_2019_sed_WHONDRS_S19S_0019_MG_assembly_contigs_fasta_scaffold_22410_c1_2	-0.776213036613099	0.0377700004787856	down	Chaperone protein ClpB Tax=Nitrospirota bacterium	Stream_order	Significant
orco_2019_sw_WHONDRS_S19S_0096_final_contigs_fa_k121_1682442_17	-0.790438507980562	0.0278993505288395	down	Chaperonin GroEL Tax=Chamaesiphon minutus (strain ATCC 27169 / PCC 6605)	Stream_order	Significant
orco_2019_sw_WHONDRS_S19S_0096_final_contigs_fa_k121_1680536_4	-0.879968937265638	0.0259440884586776	down	Chaperonin GroEL Tax=Chamaesiphon polymorphus CCALA 037	Stream_order	Significant
erpe_2018_pw_27hr_WHONDRS-PP48-000094_B_k121_898501_4	-0.816976049424011	0.00644537906894437	down	Chaperonin GroEL Tax=Gammaproteobacteria bacterium	Stream_order	Significant
lajara_2019_sw_WHONDRS_S19S_0034_final_contigs_fa_k121_407548_1	-1.47943057474546	0.0129012869371527	down	Chlorophyll A-B binding protein Tax=Chamaesiphon minutus (strain ATCC 27169 / PCC 6605)	Stream_order	Significant
lajara_2019_sw_WHONDRS_S19S_0034_final_contigs_fa_k121_658901_4	-1.79895909977186	0.00773653743350731	down	Chlorophyll A-B binding protein Tax=Moorena	Stream_order	Significant
logan2_2019_sw_WHONDRS_S19S_0098_final_contigs_fa_k121_711980_1	-0.751106850005681	0.0327703229641483	down	Chromosome partition protein Smc Tax=Planctomycetota bacterium	Stream_order	Significant
lajara_2019_sed_WHONDRS_S19S_0034_final_contigs_fa_k121_126774_2	-0.805307519834201	0.0185279796335451	down	Circadian oscillating protein COP23 Tax=Chamaesiphon minutus (strain ATCC 27169 / PCC 6605)	Stream_order	Significant
lajara_2019_sed_WHONDRS_S19S_0034_final_contigs_fa_k121_318089_1	-1.11211869373819	0.0139924459246846	down	Co-chaperonin GroES Tax=Actinomycetales bacterium mxb001	Stream_order	Significant
N3_40_50_OSU_scaffold_13320_3	-1.16626778345081	0.00706549222057777	down	Co-chaperonin GroES Tax=Candidatus Rokubacteria bacterium	Stream_order	Significant
teakettle_2019_sw_WHONDRS_S19S_0008_final_contigs_fa_k121_2574463_2	-1.00396559599858	0.0139924459246846	down	Co-chaperonin GroES Tax=Planctomycetota bacterium	Stream_order	Significant
cobbmillcreek_2019_sed_WHONDRS_S19S_0090_MG_assembly_contigs_fasta_scaffold_51902_c1_2	-0.834691689967366	0.0338982150246643	down	Cobalamin-independent methionine synthase MetE C-terminal/archaeal domain-containing protein Tax=Gammaproteobacteria bacterium	Stream_order	Significant
erpe_2018_pw_9hr_WHONDRS-PP48-000088_B_k121_846738_3	-0.975620236461128	0.0424785371628149	down	Cold shock domain-containing protein Tax=Candidatus Aminicenantes bacterium	Stream_order	Significant
ES22_IMP_S_C08_127_57607_lcl_3	-0.96330283850645	0.0139924459246846	down	Cold shock protein Tax=Spongiibacteraceae	Stream_order	Significant
ES22_IMP_S_C41_127_13823330_lcl_1	-1.06019739997235	0.0445419239130016	down	Cold shock protein (Beta-ribbon, CspA family) Tax=unclassified Rhizobacter	Stream_order	Significant
ES22_IMP_S_C36_127_8317755_lcl_1	-1.07263291143838	0.0129064246586925	down	Cold-shock DNA-binding protein family Tax=Flavobacteriales	Stream_order	Significant
ES22_IMP_S_C02_127_7326488_lcl_2	-0.832570994578866	0.0283210030841371	down	Cold-shock protein Tax=Acidobacteriota bacterium	Stream_order	Significant
cachelapoudre_2019_sed_WHONDRS_S19S_0077_MG_assembly_contigs_fasta_scaffold_36453_c1_2	-0.936605772146029	0.0382568814585871	down	Cold-shock protein Tax=Alphaproteobacteria bacterium	Stream_order	Significant
CONGO_063_metagenome_final_contigs_fa_k121_267542_2	-1.41554358619308	0.0139924459246846	down	Cold-shock protein Tax=Betaproteobacteria bacterium	Stream_order	Significant
cachelapoudre_2019_sed_WHONDRS_S19S_0077_MG_assembly_contigs_fasta_scaffold_16522_c1_4	-1.23493553879519	0.0430634479578955	down	Cold-shock protein Tax=Betaproteobacteria bacterium	Stream_order	Significant
ES22_IMP_S_C07_127_17020395_lcl_2	-0.753675708007198	0.0460972566359841	down	Cold-shock protein Tax=Frankiaceae bacterium	Stream_order	Significant
cachelapoudre_2019_sed_WHONDRS_S19S_0077_MG_assembly_contigs_fasta_scaffold_31384_c1_4	-1.07015723380425	0.0239408923843207	down	Cold-shock protein Tax=Gammaproteobacteria bacterium	Stream_order	Significant
orco_2019_sw_WHONDRS_S19S_0096_final_contigs_fa_k121_372916_3	-0.999671450552119	0.0264115584272615	down	Cold-shock protein Tax=Gammaproteobacteria bacterium	Stream_order	Significant
lajara_2019_sed_WHONDRS_S19S_0034_final_contigs_fa_k121_489688_8	-1.54031079418736	0.0287669862813321	down	Cold-shock protein Tax=Gemmatimonadaceae bacterium	Stream_order	Significant
N3_40_50_OSU_scaffold_32888_3	-1.24732312689155	0.0334466143684204	down	Cold-shock protein Tax=Gemmatimonadales bacterium	Stream_order	Significant
redbuttecreek_2019_sed_WHONDRS_S19S_0086_MG_assembly_contigs_fasta_scaffold_31205_c1_4	-0.772371208803175	0.047413276587073	down	Cold-shock protein Tax=Halioglobus sp.	Stream_order	Significant
cachelapoudre_2019_sed_WHONDRS_S19S_0077_MG_assembly_contigs_fasta_scaffold_73516_c1_2	-1.07992863011167	0.0133155793270564	down	Cold-shock protein Tax=Pleurocapsa sp. SU_196_0	Stream_order	Significant
erpe_2018_pw_24hr_WHONDRS-PP48-000093_B_k121_430242_3	-1.5174325254124	0.0139924459246846	down	Cold-shock protein Tax=Pseudomonadota	Stream_order	Significant
erpe_2018_pw_0hr_WHONDRS-PP48-000085_B_k121_1495523_1	-1.00991345405074	0.0135695122961145	down	Cold-shock protein Tax=Pseudomonadota bacterium	Stream_order	Significant
marshallgulch_2019_sed_WHONDRS_S19S_0035_final_contigs_fa_k121_1050924_1	-1.24846092965355	0.0139606612340113	down	Cold-shock protein Tax=Rhizobacter sp.	Stream_order	Significant
ES22_IMP_S_C50_127_5274836_lcl_3	-1.08867994320451	0.00634947013919061	down	Cold-shock protein Tax=Rhizobacter sp. Root404	Stream_order	Significant
redbuttecreek_2019_sed_WHONDRS_S19S_0029_MG_assembly_contigs_fasta_scaffold_28524_c2_1	-0.837402034223374	0.0478791270445842	down	Cold-shock protein Tax=Salinibacterium	Stream_order	Significant
ES22_IMP_S_C35_127_5813022_lcl_19	-1.15049552836782	0.0139924459246846	down	Cold-shock protein Tax=Sulfuriferula plumbiphila	Stream_order	Significant
ES22_IMP_S_C07_127_6364752_lcl_2	-1.24116717257637	0.0473999048961812	down	Cold-shock protein Tax=Uliginosibacterium sp. TH139	Stream_order	Significant
redbuttecreek_2019_sw_WHONDRS_S19S_0086_final_contigs_fa_k121_1532203_1	-1.36838618065137	0.0139924459246846	down	CopG family transcriptional regulator Tax=Chamaesiphon	Stream_order	Significant
ES22_IMP_S_C05_127_2092417_lcl_2	-0.953310084101999	0.0143212145471024	down	CopG family transcriptional regulator Tax=Opitutaceae bacterium EW11	Stream_order	Significant
S123_50_60_JGI_ca_scaffold_25543_2	-0.992861092539529	0.0139924459246846	down	Cro/Cl family transcriptional regulator Tax=Methyloceanibacter marginalis	Stream_order	Significant
lajara_2019_sw_WHONDRS_S19S_0034_final_contigs_fa_k121_294187_2	-0.902855669952162	0.019997698218594	down	Cyanobacterial aminoacyl-tRNA synthetase CAAD domain-containing protein Tax=Chamaesiphon minutus (strain ATCC 27169 / PCC 6605)	Stream_order	Significant
redbuttecreek_2019_sw_WHONDRS_S19S_0086_final_contigs_fa_k121_1439668_1	-1.04737756411673	0.0424217544981566	down	Cyclopropane-fatty-acyl-phospholipid synthase Tax=Pseudanabaena sp. lw0831	Stream_order	Significant
lajara_2019_sed_WHONDRS_S19S_0034_final_contigs_fa_k121_578901_2	-0.78471890668754	0.00754210093824307	down	Cysteine hydrolase Tax=Thermoleophilia bacterium	Stream_order	Significant
orco_2019_sw_WHONDRS_S19S_0096_final_contigs_fa_k121_1248414_17	-0.765281620302221	0.0276920933028142	down	Cytochrome C Tax=Chamaesiphon polymorphus CCALA 037	Stream_order	Significant
cachelapoudre_2019_sed_WHONDRS_S19S_0077_MG_assembly_contigs_fasta_scaffold_28538_c1_2	-0.771712847804428	0.044422761233513	down	Cytochrome C Tax=Methylibium sp. NZG	Stream_order	Significant
marthacreek_2019_sed_WHONDRS_S19S_0030_MG_assembly_contigs_fasta_scaffold_1613_c1_1	-0.879808218366189	0.0139924459246846	down	Cytochrome C Tax=Nitrospira sp.	Stream_order	Significant
logan2_2019_sw_WHONDRS_S19S_0098_final_contigs_fa_k121_595832_6	-0.765891218288298	0.0160764839566469	down	Cytochrome b6 Tax=Chamaesiphon minutus (strain ATCC 27169 / PCC 6605)	Stream_order	Significant
orco_2019_sw_WHONDRS_S19S_0096_final_contigs_fa_k121_952628_9	-0.987426046396098	0.044848249351721	down	Cytochrome b6 Tax=Chamaesiphon polymorphus CCALA 037	Stream_order	Significant
orco_2019_sw_WHONDRS_S19S_0096_final_contigs_fa_k121_952628_10	-1.10388535093089	0.0285499855507979	down	Cytochrome b6-f complex subunit 4 Tax=Chamaesiphon minutus (strain ATCC 27169 / PCC 6605)	Stream_order	Significant
littlewolfcreek_2019_sed_WHONDRS_S19S_0078_final_contigs_fa_k121_3046_2	-1.36436322274524	0.0300752531112594	down	Cytochrome c Tax=Nitrospira sp. CG24A	Stream_order	Significant
watershed01_2019_sed_WHONDRS_S19S_0068_MG_assembly_contigs_fasta_scaffold_14580_c1_2	-0.842227288604624	0.0139924459246846	down	Cytochrome c Tax=Nitrospira sp. CG24A	Stream_order	Significant
ES22_IMP_S_C35_127_6511552_lcl_1	-0.771451312857815	0.0139924459246846	down	Cytochrome c Tax=Nitrospira sp. CG24C	Stream_order	Significant
plattekill_2019_sed_WHONDRS_S19S_0052_MG_assembly_contigs_fasta_scaffold_3538_c1_2	-1.01142019225949	0.0135413249363552	down	Cytochrome c Tax=Nitrospiraceae bacterium	Stream_order	Significant
logan2_2019_sw_WHONDRS_S19S_0098_final_contigs_fa_k121_467448_1	-1.04349416854196	0.0139924459246846	down	Cytochrome c-550 Tax=Chamaesiphon minutus (strain ATCC 27169 / PCC 6605)	Stream_order	Significant
ES22_IMP_S_C07_127_9175155_lcl_21	-0.767441472549332	0.0424794524748736	down	Cytochrome c-550 Tax=Halamphora americana	Stream_order	Significant
cachelapoudre_2019_sed_WHONDRS_S19S_0077_MG_assembly_contigs_fasta_scaffold_29292_c1_2	-0.797632196250463	0.0379087129017669	down	Cytochrome c-type biogenesis protein CcmE Tax=Piscinibacter sp.	Stream_order	Significant
littlewolfcreek_2019_sed_WHONDRS_S19S_0078_final_contigs_fa_k121_1048256_6	-1.08966744365031	0.0341177442473489	down	Cytoplasmic protein Tax=Nitrospira sp. SG-bin2	Stream_order	Significant
cobbmillcreek_2019_sed_WHONDRS_S19S_0090_MG_assembly_contigs_fasta_scaffold_18554_c1_2	-0.960413059230967	0.0342723147509421	down	DM2 domain-containing protein Tax=candidate division Zixibacteria bacterium	Stream_order	Significant
lajara_2019_sw_WHONDRS_S19S_0034_final_contigs_fa_k121_165559_4	-0.879005454920047	0.0160764839566469	down	DNA starvation/stationary phase protection protein Tax=Chamaesiphon	Stream_order	Significant
S2_0_10_OSU_sa_scaffold_2583_4	-0.807937239427209	0.0140393070784597	down	DNA-binding protein Tax=Methylibium sp. NZG	Stream_order	Significant
columbia_2019_sw_WHONDRS_S19S_0074_final_contigs_fa_k121_1689282_1	-0.866719598357532	0.036554498654518	down	DNA-binding protein Tax=Planctomycetota bacterium	Stream_order	Significant
ES22_IMP_S_C56_127_8430140_lcl_2	-0.848382404177547	0.0139924459246846	down	DNA-binding protein HU Tax=unclassified Rhizobacter	Stream_order	Significant
logan2_2019_sw_WHONDRS_S19S_0098_final_contigs_fa_k121_1963821_1	-0.807368766880612	0.0249298747530975	down	DNA-directed RNA polymerase subunit alpha Tax=Myxococcales bacterium	Stream_order	Significant
cachelapoudre_2019_sed_WHONDRS_S19S_0077_MG_assembly_contigs_fasta_scaffold_20906_c1_1	-0.797704687302002	0.0287669862813321	down	DNA-directed RNA polymerase subunit beta Tax=Nitrospira sp. CG24A	Stream_order	Significant
logan2_2019_sw_WHONDRS_S19S_0098_final_contigs_fa_k121_2091003_1	-0.759234702137488	0.0328621257941948	down	DNA-directed RNA polymerase subunit gamma Tax=Chamaesiphon minutus (strain ATCC 27169 / PCC 6605)	Stream_order	Significant
ES22_IMP_S_C30_127_8042212_lcl_2	-0.936653653564067	0.0139924459246846	down	DNA-directed RNA polymerase subunit omega Tax=Verrucomicrobiota bacterium	Stream_order	Significant
S2_0_10_OSU_sa_scaffold_8551_6	-0.831217056325837	0.0139924459246846	down	DUF1178 family protein Tax=Rhizobacter sp.	Stream_order	Significant
watershed3_2019_sed_WHONDRS_S19S_0084_MG_assembly_contigs_fasta_scaffold_3304_c1_2	-0.794892503925021	0.0426366302891499	down	DUF1264 domain-containing protein Tax=Nitrospiraceae bacterium	Stream_order	Significant
ES22_IMP_S_C19_127_3171762_lcl_2	-1.00903378701485	0.0139924459246846	down	DUF1328 domain-containing protein Tax=Verrucomicrobiota bacterium	Stream_order	Significant
plattekill_2019_sed_WHONDRS_S19S_0052_MG_assembly_contigs_fasta_scaffold_1759_c1_7	-1.26195689947395	0.0133155793270564	down	DUF1566 domain-containing protein Tax=Nitrospira sp. CG24A	Stream_order	Significant
marthacreek_2019_sed_WHONDRS_S19S_0030_MG_assembly_contigs_fasta_scaffold_2073_c1_5	-0.782661882089581	0.0140393070784597	down	DUF1566 domain-containing protein Tax=unclassified Nitrospira	Stream_order	Significant
redbuttecreek_2019_sw_WHONDRS_S19S_0086_final_contigs_fa_k121_602387_2	-1.08752456940201	0.0149808787810079	down	DUF1815 domain-containing protein Tax=Chamaesiphon polymorphus CCALA 037	Stream_order	Significant
marthacreek_2019_sw_WHONDRS_S19S_0030_final_contigs_fa_k121_2204041_3	-0.78050991112408	0.0385871910695372	down	DUF1825 domain-containing protein Tax=Gloeothece verrucosa (strain PCC 7822)	Stream_order	Significant
orco_2019_sw_WHONDRS_S19S_0096_final_contigs_fa_k121_1810779_7	-0.8926440144024	0.016895772658462	down	DUF1825 domain-containing protein Tax=Synechococcales	Stream_order	Significant
lajara_2019_sed_WHONDRS_S19S_0034_final_contigs_fa_k121_1267111_2	-0.822873056626116	0.0143892280169417	down	DUF1828 domain-containing protein Tax=Nitrospira sp. CG24C	Stream_order	Significant
marthacreek_2019_sed_WHONDRS_S19S_0030_MG_assembly_contigs_fasta_scaffold_11585_c1_2	-1.04220060621657	0.0139924459246846	down	DUF1844 domain-containing protein Tax=Nitrospira sp. CG24C	Stream_order	Significant
ES22_IMP_S_C14_127_9661139_lcl_2	-0.918743532275362	0.00574079185977565	down	DUF2069 domain-containing protein Tax=Rubrivivax sp. A210	Stream_order	Significant
king_2019_sw_WHONDRS_S19S_0016_final_contigs_fa_k121_1370844_2	-1.15147375715476	0.0290344546233496	down	DUF2555 domain-containing protein Tax=Hyellaceae	Stream_order	Significant
lajara_2019_sw_WHONDRS_S19S_0034_final_contigs_fa_k121_10273_3	-0.903157765503304	0.0185502665875601	down	DUF2839 domain-containing protein Tax=Chamaesiphon polymorphus CCALA 037	Stream_order	Significant
ES22_IMP_S_C56_127_8291869_lcl_1	-0.842515056331763	0.0148744203030215	down	DUF2853 family protein Tax=Burkholderiales bacterium	Stream_order	Significant
watershed01_2019_sed_WHONDRS_S19S_0068_MG_assembly_contigs_fasta_scaffold_36517_c1_2	-1.034754246281	0.0185656532320031	down	DUF2934 domain-containing protein Tax=Nitrospira sp.	Stream_order	Significant
guil_2019_sw_WHONDRS_S19S_0049_final_contigs_fa_k121_2551891_13	-1.15029268428341	0.0149894828555761	down	DUF2986 domain-containing protein Tax=Aeromonas sp. CA23	Stream_order	Significant
walkerbranch_2019_sed_WHONDRS_S19S_0019_MG_assembly_contigs_fasta_scaffold_27542_c1_2	-0.967279059931297	0.0368961225067185	down	DUF3047 domain-containing protein Tax=Nitrospira sp.	Stream_order	Significant
lajara_2019_sw_WHONDRS_S19S_0034_final_contigs_fa_k121_645797_1	-0.881136125451986	0.0280043315761244	down	DUF305 domain-containing protein Tax=Cyanobacteria bacterium UBA11367	Stream_order	Significant
redbuttecreek_2019_sw_WHONDRS_S19S_0086_final_contigs_fa_k121_963632_1	-0.902108363614812	0.0171846342157614	down	DUF3155 domain-containing protein Tax=Chroococcidiopsis	Stream_order	Significant
orco_2019_sw_WHONDRS_S19S_0096_final_contigs_fa_k121_1249263_2	-0.83106743168779	0.0184159133755507	down	DUF3318 domain-containing protein Tax=Chamaesiphon polymorphus CCALA 037	Stream_order	Significant
cachelapoudre_2019_sed_WHONDRS_S19S_0077_MG_assembly_contigs_fasta_scaffold_83877_c1_4	-1.18577546169932	0.0127881760474997	down	DUF3329 domain-containing protein Tax=Nitrospira sp.	Stream_order	Significant
littlewolfcreek_2019_sed_WHONDRS_S19S_0078_final_contigs_fa_k121_71775_5	-0.858030115621503	0.0139924459246846	down	DUF3489 domain-containing protein Tax=Nitrospirota bacterium	Stream_order	Significant
erpe_2018_pw_18hr_WHONDRS-PP48-000091_B_k121_1012347_2	-1.06757883958422	0.00831779304688972	down	DUF3567 domain-containing protein Tax=Rhizobacter sp.	Stream_order	Significant
logan2_2019_sed_WHONDRS_S19S_0098_final_contigs_fa_k121_1824438_1	-1.03246551650802	0.0157607186080351	down	DUF4148 domain-containing protein Tax=Nitrospira sp. CG24C	Stream_order	Significant
lajara_2019_sw_WHONDRS_S19S_0034_final_contigs_fa_k121_13907_3	-1.15826170909334	0.0185279796335451	down	DUF4149 domain-containing protein Tax=Chamaesiphon polymorphus	Stream_order	Significant
littlewolfcreek_2019_sed_WHONDRS_S19S_0078_final_contigs_fa_k121_448193_2	-0.909959075714376	0.0139924459246846	down	DUF420 domain-containing protein Tax=Nitrospira sp. CG24E	Stream_order	Significant
ES22_IMP_S_C10_127_4355531_lcl_2	-0.99009021996665	0.0139924459246846	down	DUF465 domain-containing protein Tax=unclassified Nitrospira	Stream_order	Significant
watershed3_2019_sed_WHONDRS_S19S_0084_MG_assembly_contigs_fasta_scaffold_116_c1_14	-0.760587284347364	0.0452248731407504	down	DUF502 domain-containing protein Tax=Nitrospira sp.	Stream_order	Significant
eastforkpoplarcreek_2019_sed_WHONDRS_S19S_0039_MG_assembly_contigs_fasta_scaffold_29379_c1_1	-0.868621993432885	0.0491202428889904	down	DUF6799 domain-containing protein Tax=unclassified Nitrospira	Stream_order	Significant
plattekill_2019_sed_WHONDRS_S19S_0052_MG_assembly_contigs_fasta_scaffold_165_c1_7	-1.02753967334068	0.0135004914469938	down	Deacylase Tax=Nitrospira sp. CG24A	Stream_order	Significant
lajara_2019_sed_WHONDRS_S19S_0034_final_contigs_fa_k121_902618_2	-0.754483825329823	0.0139924459246846	down	DinB family protein Tax=Nitrospira sp.	Stream_order	Significant
lajara_2019_sed_WHONDRS_S19S_0034_final_contigs_fa_k121_573347_3	-0.783678178949319	0.025093495638747	down	Dps family protein Tax=Kovacikia minuta	Stream_order	Significant
redbuttecreek_2019_sw_WHONDRS_S19S_0029_final_contigs_fa_k121_1877939_1	-0.868371137269088	0.0148115960059928	down	EGF-like domain-containing protein Tax=Sandaracinus sp.	Stream_order	Significant
lajara_2019_sed_WHONDRS_S19S_0034_final_contigs_fa_k121_817201_1	-0.898413224289336	0.0139924459246846	down	Efflux RND transporter periplasmic adaptor subunit Tax=unclassified Nitrospira	Stream_order	Significant
lajara_2019_sed_WHONDRS_S19S_0034_final_contigs_fa_k121_817201_2	-0.751007310173528	0.0367807131622313	down	Efflux RND transporter permease subunit Tax=unclassified Nitrospira	Stream_order	Significant
guil_2019_sw_WHONDRS_S19S_0049_final_contigs_fa_k121_2468173_1	-1.12094809011194	0.0260036381325094	down	Elongation factor G Tax=Chamaesiphon minutus (strain ATCC 27169 / PCC 6605)	Stream_order	Significant
logan2_2019_sw_WHONDRS_S19S_0098_final_contigs_fa_k121_2060361_1	-0.780458440806277	0.0335456553748442	down	Elongation factor G Tax=Chamaesiphon polymorphus CCALA 037	Stream_order	Significant
redbuttecreek_2019_sw_WHONDRS_S19S_0086_final_contigs_fa_k121_565578_4	-0.893401921039364	0.0241879812106364	down	Elongation factor Tu Tax=Planctomycetota bacterium	Stream_order	Significant
teakettle2_2019_sw_WHONDRS_S19S_0032_final_contigs_fa_k121_721186_1	-0.814362323889774	0.0236015622033267	down	Elongation factor Tu Tax=Sandaracinus amylolyticus	Stream_order	Significant
redbuttecreek_2019_sed_WHONDRS_S19S_0029_MG_assembly_contigs_fasta_scaffold_48962_c1_1	-0.799083072470117	0.0465009937185377	down	Exodeoxyribonuclease 7 small subunit Tax=Nitrospira sp.	Stream_order	Significant
ES22_IMP_S_C48_127_6478325_lcl_3	-0.783323181199442	0.0274655964229303	down	Exosortase system-associated protein, TIGR04073 family Tax=Limisphaerales bacterium	Stream_order	Significant
cobbmillcreek_2019_sed_WHONDRS_S19S_0090_MG_assembly_contigs_fasta_scaffold_216_c2_6	-0.792323096259641	0.0241222843942413	down	FAS1 domain-containing protein Tax=Methylibium sp. NZG	Stream_order	Significant
redbuttecreek_2019_sw_WHONDRS_S19S_0086_final_contigs_fa_k121_1158562_1	-0.806009561681747	0.0187054708718881	down	FHA domain-containing protein Tax=Planctomycetota bacterium	Stream_order	Significant
ES22_IMP_S_C03_127_7267573_lcl_2	-0.9870893533799	0.0408350661903752	down	FHA domain-containing protein Tax=root 1	Stream_order	Significant
plattekill_2019_sed_WHONDRS_S19S_0052_MG_assembly_contigs_fasta_scaffold_8290_c1_1	-0.795167287187175	0.0143892280169417	down	FabA-like domain protein Tax=Opitutae bacterium	Stream_order	Significant
crookedriver_2019_sed_WHONDRS_S19S_0041_MG_assembly_contigs_fasta_scaffold_40459_c1_5	-0.764321464524149	0.0436914639238938	down	Fe-S cluster protector protein Tax=Nitrospira sp.	Stream_order	Significant
logan2_2019_sed_WHONDRS_S19S_0098_final_contigs_fa_k121_338328_2	-0.861271759931981	0.0170007624188601	down	Fe-S-cluster-containing hydrogenase subunit Tax=Chamaesiphon minutus (strain ATCC 27169 / PCC 6605)	Stream_order	Significant
NASQAN2015_150_final_contigs_fa_k121_6711_2	-0.922885113905748	0.0246216306104172	down	Ferredoxin Tax=Actinomycetota bacterium	Stream_order	Significant
S3_10_20_JGI_sa_scaffold_7847_1	-0.871622216621734	0.0205728007779008	down	Ferredoxin Tax=Chloroflexota bacterium	Stream_order	Significant
BRTMancosA1_idba_scaffold_fa_scaffold_482_9	-0.819414895105526	0.0358054031348859	down	Ferredoxin family protein Tax=Nitrosarchaeum sp.	Stream_order	Significant
ES22_IMP_S_C39_127_2986026_lcl_1	-0.819940293527957	0.0143080749402879	down	Ferredoxin oxidoreductase (Fragment) Tax=Nitrospirota bacterium	Stream_order	Significant
logan2_2019_sw_WHONDRS_S19S_0098_final_contigs_fa_k121_1968775_3	-1.15969171362866	0.034729027127539	down	Ferredoxin, (2Fe-2S) Tax=Chamaesiphon	Stream_order	Significant
redbuttecreek_2019_sw_WHONDRS_S19S_0086_final_contigs_fa_k121_378593_2	-1.1098406934124	0.0139924459246846	down	Ferredoxin--nitrite reductase Tax=Chamaesiphon polymorphus CCALA 037	Stream_order	Significant
whiteclaycreek1_2019_sw_WHONDRS_S19S_0037_final_contigs_fa_k121_593956_1	-0.80237418849028	0.0344545520896265	down	Flagellin Tax=Verrucomicrobiota bacterium	Stream_order	Significant
S2_0_10_OSU_sa_scaffold_1516_27	-0.950329894387353	0.016436221301126	down	Flagellin Tax=unclassified Nitrospira	Stream_order	Significant
cachelapoudre_2019_sed_WHONDRS_S19S_0077_MG_assembly_contigs_fasta_scaffold_2776_c1_6	-0.917703237989716	0.0139924459246846	down	Flagellin Tax=unclassified Nitrospira	Stream_order	Significant
redbuttecreek_2019_sed_WHONDRS_S19S_0029_MG_assembly_contigs_fasta_scaffold_18703_c1_3	-0.887719727007249	0.0436058054660367	down	Flp family type IVb pilin Tax=Acidobacteriia bacterium	Stream_order	Significant
plattekill_2019_sed_WHONDRS_S19S_0052_MG_assembly_contigs_fasta_scaffold_943_c1_3	-1.3456589547872	0.00921746258530381	down	Flp family type IVb pilin Tax=Bradyrhizobium sp. BRP22	Stream_order	Significant
lajara_2019_sw_WHONDRS_S19S_0034_final_contigs_fa_k121_615395_2	-0.798116774593042	0.0392653580228986	down	Fructose-1,6-bisphosphate aldolase Tax=Chamaesiphon	Stream_order	Significant
providencecreek_2019_sw_WHONDRS_S19S_0007_final_contigs_fa_k121_893302_7	-0.809646537667051	0.01417990885757	down	GGDEF domain-containing protein Tax=Sandaracinus amylolyticus	Stream_order	Significant
lajara_2019_sw_WHONDRS_S19S_0034_final_contigs_fa_k121_186372_5	-0.817426121314658	0.02372199012751	down	GNAT family N-acetyltransferase Tax=Chamaesiphon polymorphus CCALA 037	Stream_order	Significant
marshallgulch_2019_sed_WHONDRS_S19S_0035_final_contigs_fa_k121_468068_2	-0.848511273784228	0.0146207069932607	down	GTPase Era Tax=Nitrospira sp.	Stream_order	Significant
walkerbranch_2019_sed_WHONDRS_S19S_0019_MG_assembly_contigs_fasta_scaffold_46687_c1_4	-0.765955824168521	0.0264115584272615	down	Gamma-glutamylcyclotransferase Tax=Nitrospira sp.	Stream_order	Significant
ES22_IMP_S_C53_127_8912457_lcl_4	-0.916615916686616	0.0149894828555761	down	Genome assembly, chromosome: 2 Tax=Chironomus riparius	Stream_order	Significant
ES22_IMP_S_C41_127_10127957_lcl_2	-0.867194966881967	0.0139924459246846	down	Genome assembly, chromosome: 2 Tax=Chironomus riparius	Stream_order	Significant
ES22_IMP_S_C41_127_9940007_lcl_2	-0.83564205198753	0.0143212145471024	down	Genome assembly, chromosome: 2 Tax=Chironomus riparius	Stream_order	Significant
ES22_IMP_S_C41_127_6953387_lcl_1	-0.984494868698815	0.0139924459246846	down	Genome assembly, chromosome: 3 Tax=Chironomini	Stream_order	Significant
ES22_IMP_S_C38_127_3584447_lcl_2	-0.822969571760615	0.0203629879975911	down	Gliding motility protein Tax=Desulfotalea sp.	Stream_order	Significant
ES22_IMP_S_C35_127_8851964_lcl_4	-0.783284629555416	0.0430016335642808	down	Glutathione-dependent peroxiredoxin Tax=Bradyrhizobium	Stream_order	Significant
ES22_IMP_S_C32_127_5662964_lcl_3	-0.816117803796941	0.00608132526485435	down	Group II intron reverse transcriptase/maturase Tax=Betaproteobacteria bacterium	Stream_order	Significant
watershed01_2019_sed_WHONDRS_S19S_0068_MG_assembly_contigs_fasta_scaffold_48259_c1_1	-0.753600303852466	0.0340415163209912	down	Group II intron reverse transcriptase/maturase Tax=Bradyrhizobium hipponense	Stream_order	Significant
whiteclaycreek2_2019_sed_WHONDRS_S19S_0038_MG_assembly_contigs_fasta_scaffold_7253_c1_1	-0.870465661356309	0.0407434365260835	down	H(+)-transporting two-sector ATPase Tax=Zostera marina	Stream_order	Significant
BRTMancosC3_idba_scaffold_fa_scaffold_3456_2	-0.872343945547821	0.0244047677571214	down	H/ACA RNA-protein complex component Gar1 Tax=Nitrosarchaeum sp.	Stream_order	Significant
ES22_IMP_S_C51_127_4150783_lcl_3	-0.789080721031455	0.00653793477794683	down	HD domain-containing protein Tax=Sulfurisoma sediminicola	Stream_order	Significant
cachelapoudre_2019_sed_WHONDRS_S19S_0077_MG_assembly_contigs_fasta_scaffold_4722_c1_6	-0.923389707572282	0.032073228728956	down	HNH endonuclease Tax=Ulva ohnoi	Stream_order	Significant
marshallgulch_2019_sed_WHONDRS_S19S_0035_final_contigs_fa_k121_528809_2	-0.990295672907569	0.0237550974479783	down	HU family DNA-binding protein Tax=Acidobacteriota bacterium	Stream_order	Significant
ES22_IMP_S_C07_127_9280520_lcl_2	-1.02483395504673	0.0421663212815368	down	HU family DNA-binding protein Tax=Bacteroidota bacterium	Stream_order	Significant
ES22_IMP_S_C07_127_8816138_lcl_2	-1.19194622654727	0.0103773915248262	down	HU family DNA-binding protein Tax=Deltaproteobacteria bacterium	Stream_order	Significant
cobbmillcreek_2019_sed_WHONDRS_S19S_0090_MG_assembly_contigs_fasta_scaffold_29431_c1_4	-1.13545415029064	0.0139924459246846	down	Heat-shock protein Hsp20 Tax=Pseudolabrys taiwanensis	Stream_order	Significant
littlewolfcreek_2019_sed_WHONDRS_S19S_0078_final_contigs_fa_k121_1175913_2	-0.801834392689487	0.0143892280169417	down	Helix-hairpin-helix domain-containing protein Tax=Nitrospiraceae bacterium	Stream_order	Significant
redbuttecreek_2019_sw_WHONDRS_S19S_0086_final_contigs_fa_k121_1341000_1	-1.33130497589554	0.0129064246586925	down	Helix-turn-helix transcriptional regulator Tax=Bacteria	Stream_order	Significant
walkerbranch_2019_sed_WHONDRS_S19S_0019_MG_assembly_contigs_fasta_scaffold_10435_c1_3	-0.753575215476913	0.0139924459246846	down	Helix-turn-helix transcriptional regulator Tax=Nitrospiraceae	Stream_order	Significant
plattekill_2019_sed_WHONDRS_S19S_0052_MG_assembly_contigs_fasta_scaffold_1813_c1_6	-0.961005451953374	0.0139924459246846	down	Histone Tax=Nitrospira sp.	Stream_order	Significant
middleoconee_2019_sw_WHONDRS_S19S_0011_final_contigs_fa_k121_974977_2	-1.11024774809454	0.0268232483653657	down	Histone H2B Tax=Helobdella robusta	Stream_order	Significant
ES22_IMP_S_C41_127_6504302_lcl_1	-1.03163073246021	0.0139924459246846	down	Histone H2B Tax=Polypedilum vanderplanki	Stream_order	Significant
ES22_IMP_S_C24_127_1576485_lcl_1	-0.793111959595147	0.0465009937185377	down	Hsp20/alpha crystallin family protein Tax=Opitutae bacterium	Stream_order	Significant
littlewolfcreek_2019_sw_WHONDRS_S19S_0078_final_contigs_fa_k121_317949_2	-0.818381192706798	0.0146207069932607	down	Hsp20/alpha crystallin family protein Tax=Verrucomicrobiota bacterium	Stream_order	Significant
redbuttecreek_2019_sw_WHONDRS_S19S_0029_final_contigs_fa_k121_1715596_1	-0.784808254381458	0.0421862103180744	down	Hydroxylamine reductase Tax=Nitrospira sp. CG24A	Stream_order	Significant
marthacreek_2019_sed_WHONDRS_S19S_0030_MG_assembly_contigs_fasta_scaffold_4372_c1_2	-0.988843359633533	0.0136407366612388	down	IS1595 family transposase Tax=Nitrospira sp. CG24C	Stream_order	Significant
lajara_2019_sw_WHONDRS_S19S_0034_final_contigs_fa_k121_306450_4	-0.795793089266596	0.0213498665849004	down	Imidazoleglycerol-phosphate dehydratase Tax=Chamaesiphon minutus (strain ATCC 27169 / PCC 6605)	Stream_order	Significant
ES22_IMP_S_C41_127_644994_lcl_2	-0.793649188768023	0.0184574800093766	down	Integration host factor subunit beta Tax=Polyangiaceae bacterium	Stream_order	Significant
logan2_2019_sw_WHONDRS_S19S_0098_final_contigs_fa_k121_154429_6	-1.18039627695949	0.0139924459246846	down	Iron ABC transporter substrate-binding protein Tax=Chamaesiphon polymorphus CCALA 037	Stream_order	Significant
ES22_IMP_S_C06_127_2046725_lcl_1	-0.762906104173858	0.0208777444004719	down	Iron-binding protein IscA Tax=Methylibium sp. NZG	Stream_order	Significant
ES22_IMP_S_C08_127_3205750_lcl_3	-0.973553833270777	0.0296350388815303	down	Large ribosomal RNA subunit accumulation protein YceD Tax=Gammaproteobacteria bacterium	Stream_order	Significant
gunnisonriver_2019_sw_WHONDRS_S19S_0062_final_contigs_fa_k121_310743_7	-0.901619928390025	0.0300592056901375	down	Large ribosomal subunit protein bL12 Tax=Aeromonas sp. CA23	Stream_order	Significant
ES22_IMP_S_C28_127_10832915_lcl_1	-0.817700525412998	0.0396168799805194	down	Large ribosomal subunit protein bL12 Tax=Prolixibacteraceae bacterium	Stream_order	Significant
ES22_IMP_S_C07_127_15625788_lcl_2	-0.911501619996003	0.0156791304255304	down	Large ribosomal subunit protein bL17 Tax=Uliginosibacterium sp.	Stream_order	Significant
lajara_2019_sw_WHONDRS_S19S_0034_final_contigs_fa_k121_526880_6	-1.14105943363687	0.0133155793270564	down	Large ribosomal subunit protein bL19 Tax=Chamaesiphon polymorphus CCALA 037	Stream_order	Significant
S2_40_50_OSU_scaffold_90288_1	-0.937127316315733	0.0149111938403914	down	Large ribosomal subunit protein bL19 Tax=Sulfuricaulis limicola	Stream_order	Significant
ES22_IMP_S_C07_127_717661_lcl_1	-0.859444754025469	0.0170007624188601	down	Large ribosomal subunit protein bL19 Tax=Undibacterium sp.	Stream_order	Significant
marthacreek_2019_sw_WHONDRS_S19S_0030_final_contigs_fa_k121_1014245_3	-1.12168498996491	0.0139924459246846	down	Large ribosomal subunit protein bL20 Tax=Planctomycetota bacterium	Stream_order	Significant
ES22_IMP_S_C38_127_1123766_lcl_3	-0.846064067082281	0.0458781915103516	down	Large ribosomal subunit protein bL21 Tax=Burkholderiales bacterium	Stream_order	Significant
logan2_2019_sw_WHONDRS_S19S_0098_final_contigs_fa_k121_690238_2	-0.760832960123631	0.0318354254363815	down	Large ribosomal subunit protein bL27 Tax=Planctomycetota bacterium	Stream_order	Significant
ES22_IMP_S_C42_127_13140657_lcl_4	-0.77393752341258	0.0170863972281415	down	Large ribosomal subunit protein bL27 Tax=Verrucomicrobiota bacterium	Stream_order	Significant
ES22_IMP_S_C07_127_12252499_lcl_2	-1.12474114537073	0.0132311868816178	down	Large ribosomal subunit protein bL28 Tax=Candidatus Didemnitutus sp.	Stream_order	Significant
ES22_IMP_S_C56_127_7193794_lcl_3	-0.788657449419655	0.0218849046309013	down	Large ribosomal subunit protein bL28 Tax=Moraxellaceae bacterium	Stream_order	Significant
S123_30_40_JGI_ca_scaffold_12217_2	-0.881014293102915	0.0139924459246846	down	Large ribosomal subunit protein bL31 Tax=Actinomycetia bacterium	Stream_order	Significant
ES22_IMP_S_C35_127_7176036_lcl_2	-1.01223777966852	0.0307179896799162	down	Large ribosomal subunit protein bL31 Tax=Bradyrhizobium sediminis	Stream_order	Significant
teakettle_2019_sw_WHONDRS_S19S_0008_final_contigs_fa_k121_743495_4	-0.951526935245965	0.0148744203030215	down	Large ribosomal subunit protein bL31 Tax=Verrucomicrobiota bacterium	Stream_order	Significant
redbuttecreek_2019_sw_WHONDRS_S19S_0029_final_contigs_fa_k121_1489949_2	-0.899032974241384	0.0148744203030215	down	Large ribosomal subunit protein bL31 Tax=Zetaproteobacteria bacterium	Stream_order	Significant
comocreek_2019_sw_WHONDRS_S19S_0026_final_contigs_fa_k121_1488350_31	-0.855104685347546	0.0139924459246846	down	Large ribosomal subunit protein bL31B Tax=Saprospiraceae bacterium	Stream_order	Significant
ES22_IMP_S_C28_127_2178341_lcl_3	-1.01550138729507	0.0139924459246846	down	Large ribosomal subunit protein bL32 Tax=Verrucomicrobiota bacterium	Stream_order	Significant
ES22_IMP_S_C48_127_1715933_lcl_4	-0.970919315279224	0.0412654534926425	down	Large ribosomal subunit protein bL32 Tax=Verrucomicrobiota bacterium	Stream_order	Significant
dorncreek_2019_sed_WHONDRS_S19S_0043_MG_assembly_contigs_fasta_scaffold_2532_c1_5	-0.807840149807267	0.0202494100715662	down	Large ribosomal subunit protein bL33 Tax=Bacteria	Stream_order	Significant
ES22_IMP_S_C51_127_8249642_lcl_2	-0.959796756993079	0.0139924459246846	down	Large ribosomal subunit protein bL33 Tax=Opitutae bacterium Tous-C8FEB	Stream_order	Significant
ES22_IMP_S_C42_127_12598530_lcl_6	-0.896230253847357	0.0414676094802185	down	Large ribosomal subunit protein bL34 Tax=Chitinophagaceae bacterium	Stream_order	Significant
redbuttecreek_2019_sw_WHONDRS_S19S_0086_final_contigs_fa_k121_746564_3	-0.877399681578849	0.0209679896124235	down	Large ribosomal subunit protein bL35 Tax=Chamaesiphon	Stream_order	Significant
ES22_IMP_S_C40_127_2824164_lcl_2	-0.837402034223374	0.0478791270445842	down	Large ribosomal subunit protein bL35 Tax=Comamonadaceae bacterium	Stream_order	Significant
marthacreek_2019_sw_WHONDRS_S19S_0030_final_contigs_fa_k121_1014245_2	-1.07108884262116	0.01417990885757	down	Large ribosomal subunit protein bL35 Tax=Planctomycetota bacterium	Stream_order	Significant
ES22_IMP_S_C05_127_4237320_lcl_2	-1.33428791882319	0.0127881760474997	down	Large ribosomal subunit protein bL35 Tax=Rhizobacter sp. Root404	Stream_order	Significant
comocreek_2019_sw_WHONDRS_S19S_0026_final_contigs_fa_k121_167943_4	-1.3235969634534	0.00860799240474613	down	Large ribosomal subunit protein bL36 Tax=Pseudomonadota	Stream_order	Significant
CONGO_065_metagenome_final_contigs_fa_k121_951566_2	-1.00116077532895	0.0424785371628149	down	Large ribosomal subunit protein uL14 Tax=Methylocystis sp. (strain SC2)	Stream_order	Significant
marthacreek_2019_sw_WHONDRS_S19S_0030_final_contigs_fa_k121_2192037_3	-0.786994750780465	0.0266393484048769	down	Large ribosomal subunit protein uL14 Tax=Planctomycetota bacterium	Stream_order	Significant
marshallgulch_2019_sed_WHONDRS_S19S_0035_final_contigs_fa_k121_909674_5	-0.772445412317841	0.0182901105132465	down	Large ribosomal subunit protein uL14 Tax=Verrucomicrobiota bacterium	Stream_order	Significant
logan2_2019_sed_WHONDRS_S19S_0098_final_contigs_fa_k121_554949_5	-0.768605337523525	0.0492021502930714	down	Large ribosomal subunit protein uL15 Tax=Odoribacter sp.	Stream_order	Significant
S2_0_10_OSU_sa_scaffold_13248_2	-0.765084748916009	0.0347650786947458	down	Large ribosomal subunit protein uL16 Tax=Nitrospirota bacterium	Stream_order	Significant
crookedriver_2019_sw_WHONDRS_S19S_0041_final_contigs_fa_k121_1943083_10	-0.787136632559905	0.028471592848102	down	Large ribosomal subunit protein uL16 Tax=Opitutae bacterium Tous-C10FEB	Stream_order	Significant
stroublescreek_2019_sw_WHONDRS_S19S_0089_final_contigs_fa_k121_2267907_2	-1.01106739757172	0.0143892280169417	down	Large ribosomal subunit protein uL2 Tax=Planctomycetota bacterium	Stream_order	Significant
ES22_IMP_S_C50_127_13936973_lcl_6	-1.08586107916956	0.0139924459246846	down	Large ribosomal subunit protein uL22 Tax=Myxococcales bacterium	Stream_order	Significant
gunnisonriver_2019_sw_WHONDRS_S19S_0062_final_contigs_fa_k121_1112821_2	-0.840976954444388	0.0187767801267963	down	Large ribosomal subunit protein uL22 Tax=Planctomycetota bacterium	Stream_order	Significant
logan2_2019_sed_WHONDRS_S19S_0098_final_contigs_fa_k121_784657_7	-1.00821105854174	0.0139924459246846	down	Large ribosomal subunit protein uL22 Tax=unclassified Nitrospira	Stream_order	Significant
whiteclaycreek2_2019_sw_WHONDRS_S19S_0038_final_contigs_fa_k121_1072093_1	-0.759401024777525	0.0139924459246846	down	Large ribosomal subunit protein uL23 Tax=Verrucomicrobiota bacterium	Stream_order	Significant
N3_50_60_OSU_sa_scaffold_4120_3	-0.776587563493557	0.0402618254790828	down	Large ribosomal subunit protein uL24 Tax=Nitrospiraceae bacterium	Stream_order	Significant
flintriver_2019_sed_WHONDRS_S19S_0015_MG_assembly_contigs_fasta_scaffold_4750_c1_7	-1.2321329436902	0.0133155793270564	down	Large ribosomal subunit protein uL3 Tax=Chloroflexi bacterium RBG_16_51_16	Stream_order	Significant
ES22_IMP_S_C39_127_10059397_lcl_4	-0.810800780275343	0.0220371508649157	down	Large ribosomal subunit protein uL3 Tax=Opitutaceae bacterium TAV4	Stream_order	Significant
logan2_2019_sw_WHONDRS_S19S_0098_final_contigs_fa_k121_387561_2	-0.830827635190631	0.0200056622447793	down	Large ribosomal subunit protein uL3 Tax=Planctomycetota bacterium	Stream_order	Significant
teakettle2_2019_sw_WHONDRS_S19S_0032_final_contigs_fa_k121_540225_2	-0.841605887463517	0.0143892280169417	down	Large ribosomal subunit protein uL5 Tax=Verrucomicrobiota bacterium	Stream_order	Significant
logan2_2019_sw_WHONDRS_S19S_0098_final_contigs_fa_k121_1452869_3	-0.765705105035434	0.0241006006740883	down	LexA repressor Tax=Chamaesiphon minutus (strain ATCC 27169 / PCC 6605)	Stream_order	Significant
comocreek_2019_sw_WHONDRS_S19S_0026_final_contigs_fa_k121_856363_2	-0.892698520984362	0.0234744904290011	down	Light-harvesting complex 1 alpha chain Tax=Leptothrix mobilis	Stream_order	Significant
ES22_IMP_S_C28_127_10562902_lcl_2	-1.1783360115296	0.0129064246586925	down	Light-harvesting protein Tax=Bradyrhizobium	Stream_order	Significant
cachelapoudre_2019_sed_WHONDRS_S19S_0077_MG_assembly_contigs_fasta_scaffold_12490_c2_3	-1.0451394909175	0.0208339424506321	down	Lipoprotein Tax=Nitrospira sp. CG24C	Stream_order	Significant
cachelapoudre_2019_sed_WHONDRS_S19S_0077_MG_assembly_contigs_fasta_scaffold_85192_c1_3	-0.807975110122133	0.0139924459246846	down	Lipoprotein Tax=Nitrospira sp. SCGC AG-212-E16	Stream_order	Significant
weststlouiscreek_2019_sed_WHONDRS_S19S_0027_MG_assembly_contigs_fasta_scaffold_32283_c1_2	-0.762682993817902	0.0387768097551263	down	Lipoprotein Tax=Nitrospiraceae bacterium	Stream_order	Significant
plattekill_2019_sed_WHONDRS_S19S_0052_MG_assembly_contigs_fasta_scaffold_4818_c1_2	-1.02600015987167	0.0133155793270564	down	Lipoprotein Tax=Nitrospirota bacterium	Stream_order	Significant
ES22_IMP_S_C51_127_14700378_lcl_2	-1.42421741467141	0.00754435064295049	down	Lipoprotein Tax=Pseudomonadota bacterium	Stream_order	Significant
ES22_IMP_S_C39_127_9407392_lcl_2	-1.2404269650323	0.0114993827056237	down	Lipoprotein Tax=Szabonella alba	Stream_order	Significant
kingscreek_2019_sed_WHONDRS_S19S_0040_MG_assembly_contigs_fasta_scaffold_16477_c1_2	-0.784707563224599	0.0406470147911277	down	M23 family metallopeptidase Tax=Nitrospira sp.	Stream_order	Significant
logan2_2019_sw_WHONDRS_S19S_0098_final_contigs_fa_k121_1864478_1	-0.821647028915108	0.0227076025289721	down	MBL fold metallo-hydrolase Tax=Chamaesiphon polymorphus CCALA 037	Stream_order	Significant
sawmillbrook_2019_sed_WHONDRS_S19S_0072_final_contigs_fa_k121_993949_3	-0.810730171527613	0.0451377908826126	down	Macro domain protein Tax=Pirellula sp. SH-Sr6A	Stream_order	Significant
lajara_2019_sw_WHONDRS_S19S_0034_final_contigs_fa_k121_139832_6	-0.878657596171838	0.0139924459246846	down	Major capsid protein Tax=Karimacvirus	Stream_order	Significant
plattekill_2019_sed_WHONDRS_S19S_0052_MG_assembly_contigs_fasta_scaffold_165_c1_2	-0.905329858969312	0.0336905822468426	down	MarR family transcriptional regulator Tax=Nitrospira sp.	Stream_order	Significant
lajara_2019_sw_WHONDRS_S19S_0034_final_contigs_fa_k121_207627_3	-0.829577071655372	0.0421862103180744	down	MarR family transcriptional regulator Tax=Nitrospira sp.	Stream_order	Significant
plattekill_2019_sed_WHONDRS_S19S_0052_MG_assembly_contigs_fasta_scaffold_3533_c1_2	-1.00318264229538	0.016436221301126	down	MarR family transcriptional regulator Tax=Nitrospiraceae bacterium	Stream_order	Significant
watershed3_2019_sed_WHONDRS_S19S_0084_MG_assembly_contigs_fasta_scaffold_345_c1_13	-0.846085653469458	0.0422130949600462	down	MarR family transcriptional regulator Tax=Nitrospiraceae bacterium	Stream_order	Significant
S2_0_10_OSU_sa_scaffold_80562_1	-0.953082382675909	0.00496961088933616	down	MerR family transcriptional regulator Tax=Bradyrhizobium sp. AUGA SZCCT0283	Stream_order	Significant
sawmillbrook_2019_sed_WHONDRS_S19S_0072_final_contigs_fa_k121_1108928_5	-0.911493338505004	0.0163784081671969	down	MerR family transcriptional regulator Tax=Nitrospiraceae bacterium	Stream_order	Significant
ES22_IMP_S_C49_127_11065364_lcl_3	-1.13189060696862	0.0139924459246846	down	MerR family transcriptional regulator Tax=Rhodocyclaceae bacterium	Stream_order	Significant
littlewolfcreek_2019_sed_WHONDRS_S19S_0078_final_contigs_fa_k121_1258870_1	-1.51998059866718	0.00634947013919061	down	Metal-binding protein SmbP Tax=unclassified Nitrospira	Stream_order	Significant
plattekill_2019_sed_WHONDRS_S19S_0052_MG_assembly_contigs_fasta_scaffold_3496_c1_3	-1.254956433391	0.00831779304688972	down	Metal-binding protein SmbP Tax=unclassified Nitrospira	Stream_order	Significant
cachelapoudre_2019_sed_WHONDRS_S19S_0077_MG_assembly_contigs_fasta_scaffold_4882_c1_1	-0.80138891953359	0.0395666981219708	down	Methane monooxygenase Tax=Bradyrhizobiaceae bacterium	Stream_order	Significant
marthacreek_2019_sed_WHONDRS_S19S_0030_MG_assembly_contigs_fasta_scaffold_5720_c2_2	-1.10111569005133	0.044863052863723	down	Methane monooxygenase/ammonia monooxygenase subunit A Tax=Bacteria	Stream_order	Significant
erpe_2018_sw_21hr_WHONDRS-SW48-000092_B_k121_451117_7	-0.8057638153241	0.046305784787225	down	Methane monooxygenase/ammonia monooxygenase subunit A Tax=Bacteria	Stream_order	Significant
sawmillbrook_2019_sed_WHONDRS_S19S_0072_final_contigs_fa_k121_440894_2	-0.931844635164911	0.0299315018960965	down	Methanol/ethanol family PQQ-dependent dehydrogenase Tax=Rhizobacter sp. AJA081-3	Stream_order	Significant
whiteclaycreek2_2019_sed_WHONDRS_S19S_0038_MG_assembly_contigs_fasta_scaffold_529_c1_13	-0.876561904329291	0.0139924459246846	down	Methionine aminopeptidase Tax=Nitrospira sp. CG24A	Stream_order	Significant
sawmillbrook_2019_sed_WHONDRS_S19S_0072_final_contigs_fa_k121_1030999_2	-0.889902946246435	0.00634947013919061	down	Methylated-DNA--protein-cysteine methyltransferase Tax=Bacteroidota bacterium	Stream_order	Significant
plattekill_2019_sed_WHONDRS_S19S_0052_MG_assembly_contigs_fasta_scaffold_3584_c1_5	-0.782057332979401	0.0420689365865593	down	Methyltransferase domain-containing protein Tax=Nitrospira sp.	Stream_order	Significant
ES22_IMP_S_C29_127_3624423_lcl_1	-0.772256015119126	0.0149894828555761	down	Molecular chaperone TorD family protein Tax=Nitrospira sp.	Stream_order	Significant
cachelapoudre_2019_sed_WHONDRS_S19S_0077_MG_assembly_contigs_fasta_scaffold_37808_c1_3	-0.911578381844801	0.0139924459246846	down	Molybdopterin-guanine dinucleotide biosynthesis protein B Tax=Nitrospirae bacterium RBG_19FT_COMBO_58_9	Stream_order	Significant
BRTMancosD4_idba_scaffold_fa_scaffold_822_11	-0.804851407508891	0.0149307878427002	down	Multifunctional fusion protein Tax=Nitrosarchaeum sp.	Stream_order	Significant
redbuttecreek_2019_sw_WHONDRS_S19S_0086_final_contigs_fa_k121_1299965_3	-0.841875221538661	0.0193573224632492	down	NAD(P)H-quinone oxidoreductase subunit N Tax=Chamaesiphon minutus (strain ATCC 27169 / PCC 6605)	Stream_order	Significant
ES22_IMP_S_C56_127_16369611_lcl_3	-0.763905798366614	0.0250051244413129	down	NADH-quinone oxidoreductase subunit A Tax=unclassified Nitrospira	Stream_order	Significant
ES22_IMP_S_C28_127_9063844_lcl_3	-0.772957426945261	0.0149111938403914	down	NADH-quinone oxidoreductase subunit B Tax=Opitutae bacterium Tous-C10FEB	Stream_order	Significant
watershed01_2019_sed_WHONDRS_S19S_0068_MG_assembly_contigs_fasta_scaffold_20635_c1_2	-0.876502847720083	0.0139924459246846	down	NADH-quinone oxidoreductase subunit M Tax=Nitrospira sp. CG24A	Stream_order	Significant
N3_0_10_JGI_sa_scaffold_5_42	-0.99685664610325	0.0491202428889904	down	NADH-ubiquinone oxidoreductase chain 6 Tax=Morus notabilis	Stream_order	Significant
logan2_2019_sed_WHONDRS_S19S_0098_final_contigs_fa_k121_1829704_2	-1.51979604077196	0.0102647985546217	down	NblA-related protein Tax=Chamaesiphon polymorphus CCALA 037	Stream_order	Significant
S2_0_10_OSU_sa_scaffold_20624_2	-0.77441315583667	0.00859079395385179	down	Ni/Fe hydrogenase 1 b-type cytochrome subunit Tax=Bathymodiolus thermophilus thioautotrophic gill symbiont	Stream_order	Significant
littlewolfcreek_2019_sed_WHONDRS_S19S_0078_final_contigs_fa_k121_1217750_2	-1.098929381816	0.0147582586467619	down	Nitrate oxidoreductase subunit beta Tax=Nitrospira sp.	Stream_order	Significant
eastforkpoplarcreek_2019_sed_WHONDRS_S19S_0039_MG_assembly_contigs_fasta_scaffold_29628_c1_2	-1.13720437898898	0.0133155793270564	down	Nitrate oxidoreductase subunit beta (Fragment) Tax=Nitrospira sp.	Stream_order	Significant
lajara_2019_sw_WHONDRS_S19S_0034_final_contigs_fa_k121_30335_3	-0.772118767998888	0.0228845253566654	down	Nitrate reductase associated protein Tax=Chamaesiphon minutus (strain ATCC 27169 / PCC 6605)	Stream_order	Significant
weststlouiscreek_2019_sed_WHONDRS_S19S_0027_MG_assembly_contigs_fasta_scaffold_1262_c1_12	-0.862770797781069	0.0139924459246846	down	Nitrite oxidoreductase, gamma subunit Tax=Nitrospira sp. CG24A	Stream_order	Significant
ES22_IMP_S_C29_127_3624423_lcl_2	-0.780164047053151	0.0201714907656409	down	Nitrite oxidoreductase, gamma subunit Tax=Nitrospirota bacterium	Stream_order	Significant
logan2_2019_sw_WHONDRS_S19S_0098_final_contigs_fa_k121_1892949_2	-0.983047397316646	0.0171285661515233	down	Nitrogen regulatory protein P-II Tax=Chamaesiphon polymorphus CCALA 037	Stream_order	Significant
cachelapoudre_2019_sed_WHONDRS_S19S_0077_MG_assembly_contigs_fasta_scaffold_78845_c1_2	-0.793332295088844	0.0424785371628149	down	Nucleoside diphosphate kinase Tax=Nitrospira sp.	Stream_order	Significant
eastforkpoplarcreek_2019_sed_WHONDRS_S19S_0039_MG_assembly_contigs_fasta_scaffold_35032_c1_2	-0.755241049578978	0.0260048123375128	down	NusG-like N-terminal domain-containing protein Tax=Nitrospira sp.	Stream_order	Significant
marthacreek_2019_sed_WHONDRS_S19S_0030_MG_assembly_contigs_fasta_scaffold_9414_c1_3	-0.918931690479678	0.0139924459246846	down	OB-fold nucleic acid binding domain-containing protein Tax=Gammaproteobacteria bacterium	Stream_order	Significant
ES22_IMP_S_C41_127_13494909_lcl_3	-0.79291822416452	0.0248539175778788	down	Orotidine 5'-phosphate decarboxylase Tax=unclassified Nitrospira	Stream_order	Significant
plattekill_2019_sed_WHONDRS_S19S_0052_MG_assembly_contigs_fasta_scaffold_353_c1_1	-1.05830741773753	0.0133155793270564	down	Outer membrane protein assembly factor BamE Tax=Nitrospira sp.	Stream_order	Significant
lajara_2019_sw_WHONDRS_S19S_0034_final_contigs_fa_k121_304783_3	-1.04337241431983	0.0160670865239676	down	Outer membrane protein beta-barrel domain-containing protein Tax=Chamaesiphon minutus (strain ATCC 27169 / PCC 6605)	Stream_order	Significant
cachelapoudre_2019_sed_WHONDRS_S19S_0077_MG_assembly_contigs_fasta_scaffold_53938_c1_3	-1.07286511443701	0.0135004914469938	down	PAS domain S-box protein Tax=Nitrospira sp. CG24A	Stream_order	Significant
cachelapoudre_2019_sed_WHONDRS_S19S_0077_MG_assembly_contigs_fasta_scaffold_10194_c1_2	-0.895894530644216	0.0139924459246846	down	PEP-CTERM sorting domain-containing protein Tax=Nitrospiraceae bacterium	Stream_order	Significant
teakettle_2019_sw_WHONDRS_S19S_0008_final_contigs_fa_k121_1342377_1	-1.11069461438395	0.0135695122961145	down	PKD domain-containing protein Tax=Bacteroidetes bacterium RIFCSPLOWO2_12_FULL_35_15	Stream_order	Significant
ES22_IMP_S_C50_127_3689394_lcl_4	-0.960586556077005	0.0287982510452735	down	PQQ-dependent dehydrogenase, methanol/ethanol family (Fragment) Tax=Betaproteobacteria bacterium	Stream_order	Significant
lajara_2019_sed_WHONDRS_S19S_0034_final_contigs_fa_k121_778043_2	-1.00136068491539	0.0135413249363552	down	PRC-barrel domain-containing protein Tax=Nitrosopumilaceae	Stream_order	Significant
redbuttecreek_2019_sw_WHONDRS_S19S_0029_final_contigs_fa_k121_1777790_3	-0.896904235712547	0.0143892280169417	down	PTS lactose transporter subunit IIB Tax=Diaminobutyricimonas aerilata	Stream_order	Significant
ES22_IMP_S_C30_127_3590542_lcl_2	-0.963156661170999	0.00608132526485435	down	PTS sugar transporter subunit IIA Tax=Aquabacterium sp. OR-4	Stream_order	Significant
ES22_IMP_S_C16_127_1973069_lcl_2	-1.21847652768961	0.0157299239899462	down	Pectate lyase Tax=Nibricoccus aquaticus	Stream_order	Significant
watershed01_2019_sed_WHONDRS_S19S_0068_MG_assembly_contigs_fasta_scaffold_18507_c1_3	-0.83026066592498	0.0139924459246846	down	Penicillin-binding protein activator LpoB Tax=unclassified Nitrospira	Stream_order	Significant
cachelapoudre_2019_sed_WHONDRS_S19S_0077_MG_assembly_contigs_fasta_scaffold_20983_c1_5	-0.923315746136	0.0139924459246846	down	Pentapeptide MXKDX repeat protein Tax=unclassified Nitrospira	Stream_order	Significant
cachelapoudre_2019_sed_WHONDRS_S19S_0077_MG_assembly_contigs_fasta_scaffold_97629_c1_2	-0.763823196188398	0.0139924459246846	down	Pentapeptide repeat-containing protein Tax=Nitrospira sp.	Stream_order	Significant
columbia_2019_sed_WHONDRS_S19S_0074_MG_assembly_contigs_fasta_scaffold_590_c1_2	-0.990719591860051	0.0455869782919871	down	Peptide deformylase Tax=unclassified Nitrospira	Stream_order	Significant
lajara_2019_sw_WHONDRS_S19S_0034_final_contigs_fa_k121_192665_1	-0.751213057579748	0.0247990662698455	down	Peptide methionine sulfoxide reductase MsrA Tax=Chamaesiphon	Stream_order	Significant
orco_2019_sw_WHONDRS_S19S_0096_final_contigs_fa_k121_1314757_22	-0.752794114776939	0.0307179896799162	down	Peptidyl-prolyl cis-trans isomerase Tax=Chamaesiphon polymorphus CCALA 037	Stream_order	Significant
plattekill_2019_sed_WHONDRS_S19S_0052_MG_assembly_contigs_fasta_scaffold_591_c1_8	-0.812412172824143	0.0149894828555761	down	Peptidyl-prolyl cis-trans isomerase Tax=Nitrospira sp.	Stream_order	Significant
providencecreek_2019_sw_WHONDRS_S19S_0007_final_contigs_fa_k121_1235320_6	-0.789332873012661	0.0177710425037594	down	Peptidyl-prolyl cis-trans isomerase Tax=Pseudomonadota bacterium	Stream_order	Significant
ES22_IMP_S_C10_127_10137122_lcl_2	-0.797333971483092	0.0171285661515233	down	Peptidyl-tRNA hydrolase Tax=Opitutus sp. GAS368	Stream_order	Significant
lajara_2019_sed_WHONDRS_S19S_0034_final_contigs_fa_k121_986588_2	-0.817960514783409	0.0139924459246846	down	Periplasmic heavy metal sensor Tax=Nitrospira sp.	Stream_order	Significant
ES22_IMP_S_C56_127_4171372_lcl_2	-0.856993288213674	0.0139924459246846	down	Peroxiredoxin Tax=Ilumatobacteraceae bacterium	Stream_order	Significant
plattekill_2019_sed_WHONDRS_S19S_0052_MG_assembly_contigs_fasta_scaffold_75_c1_10	-0.78301620630395	0.0160764839566469	down	Phage-associated protease Tax=Collimonas arenae	Stream_order	Significant
ES22_IMP_S_C24_127_2095677_lcl_2	-0.802742588702091	0.0167189383905104	down	Phasin domain-containing protein Tax=Gammaproteobacteria bacterium	Stream_order	Significant
poseycreek_2019_sed_WHONDRS_S19S_0013_MG_assembly_contigs_fasta_scaffold_3389_c1_1	-0.822628499736551	0.0077436432031545	down	Phorbol-ester/DAG-type domain-containing protein Tax=Nitrospirota bacterium	Stream_order	Significant
lajara_2019_sw_WHONDRS_S19S_0034_final_contigs_fa_k121_322946_3	-0.883015169740034	0.0267681255306537	down	Phosphate transport system permease protein PstA Tax=Mojavia pulchra JT2-VF2	Stream_order	Significant
cachelapoudre_2019_sed_WHONDRS_S19S_0077_MG_assembly_contigs_fasta_scaffold_94907_c1_3	-0.89281749565602	0.0139924459246846	down	Phospho-2-dehydro-3-deoxyheptonate aldolase Tax=Nitrospira sp. CG24A	Stream_order	Significant
providencecreek_2019_sw_WHONDRS_S19S_0007_final_contigs_fa_k121_134727_7	-1.05397045531837	0.0139924459246846	down	Phospholipase/carboxylesterase/thioesterase domain-containing protein Tax=Comamonadaceae bacterium OS-1	Stream_order	Significant
marshallgulch_2019_sed_WHONDRS_S19S_0035_final_contigs_fa_k121_59882_3	-0.869230543048433	0.0143522270998711	down	Phosphopantetheine-binding protein Tax=Betaproteobacteria	Stream_order	Significant
lajara_2019_sw_WHONDRS_S19S_0034_final_contigs_fa_k121_153460_2	-1.0458716068952	0.0139924459246846	down	Phosphoribosyl transferase Tax=Chamaesiphon polymorphus CCALA 037	Stream_order	Significant
kingscreek_2019_sed_WHONDRS_S19S_0040_MG_assembly_contigs_fasta_scaffold_6206_c1_1	-0.762573311249567	0.0241222843942413	down	Phosphoribosylaminoimidazole-succinocarboxamide synthase Tax=Alphaproteobacteria bacterium 13_2_20CM_2_64_7	Stream_order	Significant
logan2_2019_sed_WHONDRS_S19S_0098_final_contigs_fa_k121_575596_2	-0.824294866893402	0.0147582586467619	down	Phosphoribosyltransferase Tax=Rhizobacter sp. AJA081-3	Stream_order	Significant
guil_2019_sw_WHONDRS_S19S_0049_final_contigs_fa_k121_60913_1	-1.16712079400226	0.0147244011298421	down	Photosystem I P700 chlorophyll a apoprotein A2 Tax=Chamaesiphon minutus (strain ATCC 27169 / PCC 6605)	Stream_order	Significant
NASQAN2011_262_final_contigs_fa_k121_222922_2	-1.02194330015469	0.0433210952979473	down	Photosystem I iron-sulfur center Tax=Cylindrospermopsis	Stream_order	Significant
logan2_2019_sw_WHONDRS_S19S_0098_final_contigs_fa_k121_586683_4	-0.958380416512929	0.0296350388815303	down	Photosystem I reaction center subunit III Tax=Bacteria	Stream_order	Significant
lajara_2019_sw_WHONDRS_S19S_0034_final_contigs_fa_k121_579287_2	-1.25194014045159	0.0161063574899519	down	Photosystem I reaction center subunit XII Tax=Chamaesiphon polymorphus CCALA 037	Stream_order	Significant
redbuttecreek_2019_sw_WHONDRS_S19S_0086_final_contigs_fa_k121_372299_1	-0.829990515861918	0.0435451275050542	down	Photosystem II 12 kDa extrinsic protein Tax=Chamaesiphon minutus (strain ATCC 27169 / PCC 6605)	Stream_order	Significant
watershed3_2019_sw_WHONDRS_S19S_0084_final_contigs_fa_k121_525381_1	-1.10702135573554	0.022110935890761	down	Photosystem II CP43 reaction center protein Tax=Chamaesiphon	Stream_order	Significant
lajara_2019_sed_WHONDRS_S19S_0034_final_contigs_fa_k121_377644_3	-0.985962323426561	0.0147883989167172	down	Photosystem II CP43 reaction center protein Tax=Chamaesiphon	Stream_order	Significant
ES22_IMP_S_C16_127_7827601_lcl_6	-0.942856664401729	0.0196617860707135	down	Photosystem II CP47 chlorophyll apoprotein Tax=Polysiphonia teges	Stream_order	Significant
lajara_2019_sw_WHONDRS_S19S_0034_final_contigs_fa_k121_98712_1	-0.955513005119612	0.0462141080670719	down	Photosystem II protein D1 Tax=Chamaesiphon polymorphus CCALA 037	Stream_order	Significant
logan2_2019_sw_WHONDRS_S19S_0098_final_contigs_fa_k121_1343607_1	-0.899201845853346	0.0184805516803318	down	Photosystem II protein D1 Tax=Synura	Stream_order	Significant
ES22_IMP_S_C13_127_9666227_lcl_2	-0.909562465319608	0.0190282035362266	down	Photosystem II reaction center X protein Tax=Navicula arenaria	Stream_order	Significant
orco_2019_sw_WHONDRS_S19S_0096_final_contigs_fa_k121_1102471_14	-1.18735029012492	0.0135695122961145	down	Photosystem II reaction center protein H Tax=Chamaesiphon polymorphus CCALA 037	Stream_order	Significant
orco_2019_sw_WHONDRS_S19S_0096_final_contigs_fa_k121_1724619_8	-1.12542697740845	0.0139924459246846	down	Photosystem II reaction center protein J Tax=Chamaesiphon minutus (strain ATCC 27169 / PCC 6605)	Stream_order	Significant
logan2_2019_sw_WHONDRS_S19S_0098_final_contigs_fa_k121_154429_5	-1.34909068067908	0.0127881760474997	down	Photosystem II reaction center protein M Tax=Chamaesiphon minutus (strain ATCC 27169 / PCC 6605)	Stream_order	Significant
lajara_2019_sed_WHONDRS_S19S_0034_final_contigs_fa_k121_1182207_3	-1.07470059301277	0.0152430964714798	down	Photosystem II reaction center protein Ycf12 Tax=Chamaesiphon	Stream_order	Significant
lajara_2019_sed_WHONDRS_S19S_0034_final_contigs_fa_k121_1052971_2	-1.36458551357776	0.0127881760474997	down	Photosystem Q(B) protein 1 Tax=Brasilonema sp. UFV-L1	Stream_order	Significant
redbuttecreek_2019_sw_WHONDRS_S19S_0086_final_contigs_fa_k121_566302_1	-1.19144084855066	0.0196317373087512	down	Phycocyanin, beta subunit Tax=Chamaesiphon minutus (strain ATCC 27169 / PCC 6605)	Stream_order	Significant
weststlouiscreek_2019_sed_WHONDRS_S19S_0027_MG_assembly_contigs_fasta_scaffold_13127_c1_3	-0.87731091377088	0.0139924459246846	down	PilZ domain-containing protein Tax=Nitrospira sp.	Stream_order	Significant
plattekill_2019_sed_WHONDRS_S19S_0052_MG_assembly_contigs_fasta_scaffold_10881_c1_1	-1.13825681106556	0.0118477390197216	down	PilZ domain-containing protein Tax=Nitrospira sp. CG24A	Stream_order	Significant
lajara_2019_sed_WHONDRS_S19S_0034_final_contigs_fa_k121_917997_4	-0.882832096481656	0.0139924459246846	down	Pilin Tax=Gemmatimonadota bacterium	Stream_order	Significant
littlewolfcreek_2019_sed_WHONDRS_S19S_0078_final_contigs_fa_k121_1411302_1	-1.48609235110173	0.0139924459246846	down	Plastocyanin-like domain-containing protein Tax=Nitrospira sp.	Stream_order	Significant
columbiariver2_2019_sed_WHONDRS_S19S_0076_MG_assembly_contigs_fasta_scaffold_144_c1_7	-0.773301502771416	0.0143212145471024	down	Polymer-forming cytoskeletal protein Tax=unclassified Nitrospira	Stream_order	Significant
columbia_2019_sed_WHONDRS_S19S_0074_MG_assembly_contigs_fasta_scaffold_3300_c1_3	-0.855327055885668	0.0187054708718881	down	Polyphosphate kinase 2 family protein Tax=Nitrospira sp.	Stream_order	Significant
marshallgulch_2019_sed_WHONDRS_S19S_0035_final_contigs_fa_k121_219926_1	-1.07663454826629	0.0135004914469938	down	Porin Tax=Nitrospira sp.	Stream_order	Significant
redbuttecreek_2019_sed_WHONDRS_S19S_0086_MG_assembly_contigs_fasta_scaffold_45180_c1_2	-1.16967097242482	0.0223285172815195	down	Prepilin-type N-terminal cleavage/methylation domain-containing protein Tax=Nitrospira sp.	Stream_order	Significant
lajara_2019_sed_WHONDRS_S19S_0034_final_contigs_fa_k121_474110_3	-0.917837388580105	0.0244277211608961	down	Prepilin-type N-terminal cleavage/methylation domain-containing protein Tax=Nitrospira sp.	Stream_order	Significant
plattekill_2019_sed_WHONDRS_S19S_0052_MG_assembly_contigs_fasta_scaffold_319_c1_6	-1.39271157704503	0.00644537906894437	down	Prepilin-type N-terminal cleavage/methylation domain-containing protein Tax=Nitrospiraceae bacterium	Stream_order	Significant
cobbmillcreek_2019_sed_WHONDRS_S19S_0090_MG_assembly_contigs_fasta_scaffold_819_c1_3	-0.761231301842978	0.0264115584272615	down	Preprotein translocase SecG subunit Tax=Phaeodactylum tricornutum	Stream_order	Significant
lajara_2019_sw_WHONDRS_S19S_0034_final_contigs_fa_k121_407982_7	-0.801730758869824	0.0259649320284738	down	Probable endolytic peptidoglycan transglycosylase RlpA Tax=Chamaesiphon minutus (strain ATCC 27169 / PCC 6605)	Stream_order	Significant
watershed01_2019_sed_WHONDRS_S19S_0068_MG_assembly_contigs_fasta_scaffold_24868_c1_3	-0.833250177767343	0.0143212145471024	down	Prohibitin family protein Tax=Nitrospirota bacterium	Stream_order	Significant
weststlouiscreek_2019_sed_WHONDRS_S19S_0027_MG_assembly_contigs_fasta_scaffold_45699_c1_2	-0.814934338122395	0.0412654534926425	down	Protein GrpE Tax=Nitrospiraceae bacterium	Stream_order	Significant
cachelapoudre_2019_sed_WHONDRS_S19S_0077_MG_assembly_contigs_fasta_scaffold_24790_c1_2	-0.907015930150997	0.0139924459246846	down	Protein GrpE Tax=Rhizobacter sp.	Stream_order	Significant
logan1_2019_sed_WHONDRS_S19S_0097_MG_assembly_contigs_fasta_scaffold_4886_c1_2	-0.834785825014161	0.0204650017421924	down	Protein HflC Tax=Nitrospira sp.	Stream_order	Significant
lajara_2019_sw_WHONDRS_S19S_0034_final_contigs_fa_k121_275338_1	-1.02853892925754	0.0139924459246846	down	Protein RecA Tax=Chamaesiphon minutus (strain ATCC 27169 / PCC 6605)	Stream_order	Significant
logan2_2019_sed_WHONDRS_S19S_0098_final_contigs_fa_k121_1322563_2	-0.936308023480066	0.0163899710226881	down	Protein Thf1 Tax=Chamaesiphon polymorphus CCALA 037	Stream_order	Significant
ES22_IMP_S_C12_127_6821324_lcl_4	-0.907252817473853	0.0147883989167172	down	Protein translocase subunit SecE Tax=Candidatus Didemnitutus sp.	Stream_order	Significant
redbuttecreek_2019_sed_WHONDRS_S19S_0086_MG_assembly_contigs_fasta_scaffold_7207_c1_2	-0.928835872768107	0.0344179385430792	down	Protein translocase subunit SecE Tax=Nitrospira sp. CG24A	Stream_order	Significant
whiteclaycreek1_2019_sed_WHONDRS_S19S_0037_MG_assembly_contigs_fasta_scaffold_1251_c1_2	-0.804380626778568	0.015484475598793	down	Protein translocase subunit SecY Tax=unclassified Nitrospira	Stream_order	Significant
timsbranch_2019_sed_WHONDRS_S19S_0057_MG_assembly_contigs_fasta_scaffold_3373_c1_1	-0.828168416414846	0.0296350388815303	down	Putative Nitrite oxidoreductase, alpha subunit Tax=Nitrospira sp. KM1	Stream_order	Significant
S2_0_10_OSU_sa_scaffold_2583_2	-0.936259281492077	0.0155477634788546	down	Putative iron-sulfur cluster insertion protein ErpA Tax=Rhizobacter sp.	Stream_order	Significant
walkerbranch_2019_sed_WHONDRS_S19S_0019_MG_assembly_contigs_fasta_scaffold_19030_c1_1	-0.791366557747525	0.01417990885757	down	Putative pterin-4-alpha-carbinolamine dehydratase Tax=unclassified Nitrospira	Stream_order	Significant
ES22_IMP_S_C36_127_5868298_lcl_2	-0.824321378583731	0.0478424651462881	down	RNA polymerase sigma factor RpoH Tax=Piscinibacter sp.	Stream_order	Significant
lajara_2019_sw_WHONDRS_S19S_0034_final_contigs_fa_k121_277834_1	-0.857073776309288	0.0245458638614718	down	RNA polymerase sigma factor, cyanobacterial RpoD-like family Tax=Chamaesiphon minutus (strain ATCC 27169 / PCC 6605)	Stream_order	Significant
blythe_2019_sw_WHONDRS_S19S_0092_final_contigs_fa_k121_403197_3	-0.869733777229753	0.0139924459246846	down	RNA polymerase-binding protein DksA Tax=Cellvibrio zantedeschiae	Stream_order	Significant
logan1_2019_sed_WHONDRS_S19S_0097_MG_assembly_contigs_fasta_scaffold_8923_c1_2	-0.835459964960105	0.0410335557423892	down	RNA polymerase-binding protein DksA Tax=unclassified Nitrospira	Stream_order	Significant
NASQAN2015_010_final_contigs_fa_k121_843460_4	-0.83246586557782	0.0316020368238088	down	RNA polymerase-binding transcription factor DksA Tax=Methylococcaceae bacterium NSP1-1	Stream_order	Significant
ES22_IMP_S_C42_127_7238123_lcl_1	-0.996241465839062	0.0409404395123858	down	RNA recognition motif protein Tax=Lacunisphaera limnophila	Stream_order	Significant
marthacreek_2019_sw_WHONDRS_S19S_0030_final_contigs_fa_k121_1151444_1	-1.08050705442554	0.0139924459246846	down	RNA-binding protein Tax=Desmonostoc muscorum LEGE 12446	Stream_order	Significant
ES22_IMP_S_C09_127_1519604_lcl_2	-0.767051248940849	0.00634947013919061	down	RNA-binding protein Tax=Flavihumibacter fluminis (ex Park et al. 2022)	Stream_order	Significant
erpe_2018_pw_18hr_WHONDRS-PP48-000091_B_k121_488793_2	-0.90689708060803	0.0437060312193394	down	RNA-binding protein Tax=Ignavibacteriaceae bacterium	Stream_order	Significant
watershed3_2019_sed_WHONDRS_S19S_0084_MG_assembly_contigs_fasta_scaffold_2459_c1_4	-1.07694878423915	0.0311805442879299	down	RNA-binding protein Tax=Nitrospira sp.	Stream_order	Significant
lajara_2019_sed_WHONDRS_S19S_0034_final_contigs_fa_k121_1207751_3	-0.978811391073799	0.0139924459246846	down	RNA-binding protein Tax=Nitrospira sp. CG24A	Stream_order	Significant
watershed3_2019_sed_WHONDRS_S19S_0084_MG_assembly_contigs_fasta_scaffold_1196_c2_1	-1.09248285734524	0.0423378686362956	down	RNA-binding protein Tax=Nitrospirota bacterium	Stream_order	Significant
gunnisonriver_2019_sw_WHONDRS_S19S_0062_final_contigs_fa_k121_1149476_2	-0.787753413954867	0.0344179385430792	down	RNA-binding protein Tax=Planctomycetota bacterium	Stream_order	Significant
shaverscreek_2019_sed_WHONDRS_S19S_0064_MG_assembly_contigs_fasta_scaffold_935_c1_2	-1.14900783683061	0.0135695122961145	down	RNA-binding protein Tax=Pseudomonadota bacterium	Stream_order	Significant
ES22_IMP_S_C57_127_705553_lcl_5	-0.800175538086294	0.015484475598793	down	RNA-binding protein Tax=Verrucomicrobiota bacterium	Stream_order	Significant
ES22_IMP_S_C41_127_8900462_lcl_1	-0.765699449758039	0.0288957705858148	down	RNA-binding protein Tax=Verrucomicrobiota bacterium	Stream_order	Significant
redbuttecreek_2019_sed_WHONDRS_S19S_0029_MG_assembly_contigs_fasta_scaffold_4962_c1_1	-0.907556142618494	0.016054533214343	down	RNA-binding protein (Fragment) Tax=Deltaproteobacteria bacterium	Stream_order	Significant
orco_2019_sw_WHONDRS_S19S_0096_final_contigs_fa_k121_1301530_3	-1.02583156536565	0.0340944055667916	down	RRM domain-containing RNA-binding protein Tax=Chamaesiphon	Stream_order	Significant
lajara_2019_sw_WHONDRS_S19S_0034_final_contigs_fa_k121_277834_3	-1.09915549850985	0.0203287536448612	down	RRM domain-containing RNA-binding protein Tax=Chamaesiphon minutus (strain ATCC 27169 / PCC 6605)	Stream_order	Significant
gunnisonriver_2019_sed_WHONDRS_S19S_0062_MG_assembly_contigs_fasta_scaffold_16516_c1_2	-0.777916354354272	0.0445252791180021	down	RT_groupII_intron Tax=Fibrocapsa japonica	Stream_order	Significant
ES22_IMP_S_C39_127_9764845_lcl_2	-0.774753449273681	0.0143892280169417	down	Response regulator Tax=Chloroflexota bacterium	Stream_order	Significant
plattekill_2019_sed_WHONDRS_S19S_0052_MG_assembly_contigs_fasta_scaffold_2350_c1_2	-1.39142854161393	0.0163899710226881	down	Response regulator Tax=Nitrospira sp.	Stream_order	Significant
littlewolfcreek_2019_sed_WHONDRS_S19S_0078_final_contigs_fa_k121_523841_1	-1.02540385006684	0.0414865684424449	down	Response regulator Tax=Nitrospira sp.	Stream_order	Significant
marshallgulch_2019_sed_WHONDRS_S19S_0035_final_contigs_fa_k121_753627_2	-0.980329756861048	0.0139924459246846	down	Response regulator Tax=Nitrospira sp. CG24A	Stream_order	Significant
logan2_2019_sed_WHONDRS_S19S_0098_final_contigs_fa_k121_1106472_2	-0.846871686228801	0.0465009937185377	down	Response regulator Tax=Planctomycetota bacterium	Stream_order	Significant
gunnisonriver_2019_sed_WHONDRS_S19S_0062_MG_assembly_contigs_fasta_scaffold_2431_c1_6	-1.00097594141469	0.0135413249363552	down	Response regulator transcription factor Tax=Armatimonadota bacterium	Stream_order	Significant
whiteclaycreek1_2019_sed_WHONDRS_S19S_0037_MG_assembly_contigs_fasta_scaffold_2593_c1_1	-1.06809041626542	0.0139197399268126	down	Response regulator transcription factor Tax=Nitrospira sp.	Stream_order	Significant
BRTMancosC3_idba_scaffold_fa_scaffold_229_4	-0.762757844551648	0.0143080749402879	down	Response regulator transcription factor Tax=Nitrospira sp.	Stream_order	Significant
watershed3_2019_sed_WHONDRS_S19S_0084_MG_assembly_contigs_fasta_scaffold_1247_c1_5	-0.874510778751486	0.0176447293706602	down	Restriction endonuclease domain-containing protein Tax=unclassified Nitrospira	Stream_order	Significant
marshallgulch_2019_sed_WHONDRS_S19S_0035_final_contigs_fa_k121_930014_3	-1.01917303204367	0.00292042984803875	down	Reverse transcriptase Tax=Phytophthora megakarya	Stream_order	Significant
cachelapoudre_2019_sed_WHONDRS_S19S_0077_MG_assembly_contigs_fasta_scaffold_13830_c1_3	-0.758225142492114	0.0139924459246846	down	Ribonuclease 3 Tax=Nitrospira sp. CG24A	Stream_order	Significant
ES22_IMP_S_C40_127_4822291_lcl_5	-0.809778770050164	0.0445258488848955	down	Ribonuclease H-like YkuK family protein Tax=Chitinophagaceae bacterium	Stream_order	Significant
watershed3_2019_sw_WHONDRS_S19S_0084_final_contigs_fa_k121_820355_1	-0.804474129219497	0.0227083149223913	down	Ribonuclease J Tax=Chamaesiphon polymorphus CCALA 037	Stream_order	Significant
whiteclaycreek2_2019_sed_WHONDRS_S19S_0038_MG_assembly_contigs_fasta_scaffold_753_c2_2	-1.08169227943854	0.0269210152673511	down	Ribonuclease P protein component Tax=Nitrospira sp. CG24A	Stream_order	Significant
plattekill_2019_sed_WHONDRS_S19S_0052_MG_assembly_contigs_fasta_scaffold_886_c1_5	-0.926101089722089	0.0139924459246846	down	Ribosomal RNA small subunit methyltransferase H Tax=Nitrospira sp.	Stream_order	Significant
walkerbranch_2019_sed_WHONDRS_S19S_0019_MG_assembly_contigs_fasta_scaffold_10677_c1_5	-0.77552603059127	0.0268573568803037	down	Ribosomal silencing factor RsfS Tax=Nitrospira sp. CG24B	Stream_order	Significant
lajara_2019_sed_WHONDRS_S19S_0034_final_contigs_fa_k121_591940_1	-1.15592905555291	0.0480651276255457	down	Ribosome hibernation promoting factor Tax=Chamaesiphon polymorphus CCALA 037	Stream_order	Significant
S2_0_10_OSU_sa_scaffold_53706_2	-0.81923746810909	0.0148744203030215	down	Ribosome maturation factor RimP Tax=Rhizobacter sp. Root1221	Stream_order	Significant
gunnisonriver_2019_sw_WHONDRS_S19S_0062_final_contigs_fa_k121_1534445_1	-1.14158040090617	0.0139924459246846	down	Ribosome-associated translation inhibitor RaiA Tax=Planctomycetota bacterium	Stream_order	Significant
littlewolfcreek_2019_sed_WHONDRS_S19S_0078_final_contigs_fa_k121_931564_1	-0.873951775172504	0.016436221301126	down	RsbT co-antagonist protein RsbRD N-terminal domain-containing protein Tax=Nitrospiraceae bacterium	Stream_order	Significant
logan2_2019_sed_WHONDRS_S19S_0098_final_contigs_fa_k121_1054513_1	-1.14079542219631	0.0133155793270564	down	Rubrerythrin Tax=Nitrospiraceae bacterium	Stream_order	Significant
gunnisonriver_2019_sed_WHONDRS_S19S_0062_MG_assembly_contigs_fasta_scaffold_8691_c1_5	-1.17477750138889	0.0425559945866493	down	S-adenosylmethionine decarboxylase Tax=Nitrospira sp.	Stream_order	Significant
ES22_IMP_S_C49_127_1493727_lcl_1	-0.958351784723069	0.0139924459246846	down	S-adenosylmethionine decarboxylase Tax=unclassified Nitrospira	Stream_order	Significant
plattekill_2019_sed_WHONDRS_S19S_0052_MG_assembly_contigs_fasta_scaffold_3679_c1_4	-0.769751921388794	0.047353590890998	down	S-adenosylmethionine decarboxylase proenzyme Tax=Alphaproteobacteria bacterium	Stream_order	Significant
redbuttecreek_2019_sw_WHONDRS_S19S_0086_final_contigs_fa_k121_1899547_1	-0.88928188837208	0.0203629879975911	down	S-adenosylmethionine synthase Tax=Chamaesiphon polymorphus CCALA 037	Stream_order	Significant
lajara_2019_sed_WHONDRS_S19S_0034_final_contigs_fa_k121_803226_1	-0.989976321808262	0.0139924459246846	down	SHSP domain-containing protein Tax=Nitrosopumilaceae	Stream_order	Significant
ES22_IMP_S_C51_127_14042698_lcl_3	-0.867325021775966	0.0451887254253689	down	STAS/SEC14 domain-containing protein Tax=Anaerolineae bacterium	Stream_order	Significant
marshallgulch_2019_sed_WHONDRS_S19S_0035_final_contigs_fa_k121_828538_2	-0.926242683507903	0.0139924459246846	down	SWIM-type domain-containing protein Tax=Nitrospira sp.	Stream_order	Significant
watershed3_2019_sed_WHONDRS_S19S_0084_MG_assembly_contigs_fasta_scaffold_9555_c1_5	-1.17663453537634	0.0427156951078717	down	Sec-independent protein translocase protein TatA Tax=Nitrospirota bacterium	Stream_order	Significant
walkerbranch_2019_sed_WHONDRS_S19S_0019_MG_assembly_contigs_fasta_scaffold_1878_c1_4	-1.01871938115256	0.0260809408223768	down	Sec-independent protein translocase protein TatA Tax=Nitrospirota bacterium	Stream_order	Significant
plattekill_2019_sed_WHONDRS_S19S_0052_MG_assembly_contigs_fasta_scaffold_438_c1_6	-1.49702626018067	0.00634947013919061	down	Secreted protein Tax=Nitrospira sp. CG24A	Stream_order	Significant
ES22_IMP_S_C11_127_397785_lcl_2	-0.910922812963217	0.0182033903336927	down	Septation protein SpoVG (Fragment) Tax=Acidobacteriota bacterium	Stream_order	Significant
providencecreek_2019_sw_WHONDRS_S19S_0007_final_contigs_fa_k121_706729_15	-0.831788693292372	0.0265271693731533	down	Septum site-determining protein MinD Tax=Myxococcales bacterium	Stream_order	Significant
redbuttecreek_2019_sw_WHONDRS_S19S_0029_final_contigs_fa_k121_481819_1	-0.804440161358795	0.0306745881297333	down	Serine hydroxymethyltransferase (Fragment) Tax=Nitrosarchaeum sp.	Stream_order	Significant
plattekill_2019_sed_WHONDRS_S19S_0052_MG_assembly_contigs_fasta_scaffold_1274_c1_3	-0.888416144898663	0.0139924459246846	down	Short chain amide porin Tax=Nitrospiraceae bacterium	Stream_order	Significant
lajara_2019_sw_WHONDRS_S19S_0034_final_contigs_fa_k121_407982_3	-0.800593885349305	0.0219787943669885	down	Single-stranded DNA-binding protein Tax=Chamaesiphon	Stream_order	Significant
gunnisonriver_2019_sw_WHONDRS_S19S_0062_final_contigs_fa_k121_576695_4	-1.28607479466589	0.0118477390197216	down	Single-stranded DNA-binding protein Tax=Planctomycetota bacterium	Stream_order	Significant
logan2_2019_sed_WHONDRS_S19S_0098_final_contigs_fa_k121_813503_2	-0.813644360345557	0.0382314442797281	down	SlyX family protein Tax=Nitrospirota bacterium	Stream_order	Significant
lajara_2019_sed_WHONDRS_S19S_0034_final_contigs_fa_k121_204274_3	-0.922877310653558	0.0139924459246846	down	Small metal-binding protein Tax=Nitrospira sp.	Stream_order	Significant
ES22_IMP_S_C46_127_3124555_lcl_3	-0.887825309155756	0.0139924459246846	down	Small ribosomal subunit protein bS16 Tax=Opitutae bacterium	Stream_order	Significant
eastriver_2019_sw_WHONDRS_S19S_0100_final_contigs_fa_k121_660020_1	-0.764850691907615	0.0314574081272168	down	Small ribosomal subunit protein bS20 Tax=Burkholderiales	Stream_order	Significant
ES22_IMP_S_C13_127_2613930_lcl_2	-0.8064056319452	0.0446337102510213	down	Small ribosomal subunit protein bS20 Tax=Cytophagaceae bacterium BCCC1	Stream_order	Significant
teakettle2_2019_sw_WHONDRS_S19S_0032_final_contigs_fa_k121_594681_1	-0.768942910505424	0.031110072634011	down	Small ribosomal subunit protein bS20 Tax=Methylibium sp. NZG	Stream_order	Significant
ES22_IMP_S_C39_127_6483197_lcl_2	-0.912660390280749	0.0139924459246846	down	Small ribosomal subunit protein bS20 Tax=Nitrospirota bacterium	Stream_order	Significant
logan2_2019_sw_WHONDRS_S19S_0098_final_contigs_fa_k121_1721796_3	-0.795728527686219	0.0387845163940068	down	Small ribosomal subunit protein bS20 Tax=Planctomycetota bacterium	Stream_order	Significant
flintriver_2019_sed_WHONDRS_S19S_0015_MG_assembly_contigs_fasta_scaffold_875_c1_5	-1.09087453179472	0.0133155793270564	down	Small ribosomal subunit protein bS21 Tax=Chlorobiaceae bacterium	Stream_order	Significant
ES22_IMP_S_C02_127_2666503_lcl_3	-0.848672087461053	0.0408350661903752	down	Small ribosomal subunit protein bS21 Tax=Mangrovibacterium marinum	Stream_order	Significant
cachelapoudre_2019_sed_WHONDRS_S19S_0077_MG_assembly_contigs_fasta_scaffold_53693_c1_2	-0.813151697490914	0.0434149427004092	down	Small ribosomal subunit protein bS21 Tax=Nitrospiraceae	Stream_order	Significant
ES22_IMP_S_C13_127_10620179_lcl_4	-1.03854706116825	0.0256851288375743	down	Small ribosomal subunit protein bS6 Tax=Albitalea terrae	Stream_order	Significant
ES22_IMP_S_C49_127_12416245_lcl_6	-0.807041260015196	0.0246216306104172	down	Small ribosomal subunit protein bS6 Tax=beta proteobacterium AAP51	Stream_order	Significant
ES22_IMP_S_C41_127_9859069_lcl_1	-1.21515725505128	0.0127881760474997	down	Small ribosomal subunit protein eS17 Tax=Daphnia magna	Stream_order	Significant
ES22_IMP_S_C39_127_8651542_lcl_3	-1.01989003721933	0.0139924459246846	down	Small ribosomal subunit protein uS10 Tax=Actinomycetota bacterium	Stream_order	Significant
logan2_2019_sw_WHONDRS_S19S_0098_final_contigs_fa_k121_387561_1	-0.869364199600271	0.022113894238244	down	Small ribosomal subunit protein uS10 Tax=Planctomycetota bacterium	Stream_order	Significant
ES22_IMP_S_C39_127_6335708_lcl_2	-1.18067023320668	0.0129064246586925	down	Small ribosomal subunit protein uS10 Tax=Polyangiaceae bacterium	Stream_order	Significant
comocreek_2019_sw_WHONDRS_S19S_0026_final_contigs_fa_k121_925218_2	-0.791012036210854	0.0170007624188601	down	Small ribosomal subunit protein uS10 Tax=Verrucomicrobiota bacterium	Stream_order	Significant
gunnisonriver_2019_sed_WHONDRS_S19S_0062_MG_assembly_contigs_fasta_scaffold_794_c1_8	-0.834086764346197	0.0412669343386221	down	Small ribosomal subunit protein uS10c Tax=Entomoneis sp.	Stream_order	Significant
gunnisonriver_2019_sw_WHONDRS_S19S_0062_final_contigs_fa_k121_1295827_2	-0.854110847010335	0.0381311502818865	down	Small ribosomal subunit protein uS12 Tax=Chamaesiphon	Stream_order	Significant
logan2_2019_sed_WHONDRS_S19S_0098_final_contigs_fa_k121_907361_1	-0.833573520991068	0.0268573568803037	down	Small ribosomal subunit protein uS12 Tax=Nitrospirota	Stream_order	Significant
sycamorecreek_2019_sw_WHONDRS_S19S_0028_final_contigs_fa_k121_80624_5	-1.11817561441755	0.0238137468767296	down	Small ribosomal subunit protein uS12 Tax=Nostocales	Stream_order	Significant
lajara_2019_sw_WHONDRS_S19S_0034_final_contigs_fa_k121_85543_2	-0.909467290437473	0.0139924459246846	down	Small ribosomal subunit protein uS12 Tax=Planctomycetota bacterium	Stream_order	Significant
redbuttecreek_2019_sw_WHONDRS_S19S_0086_final_contigs_fa_k121_1137967_2	-0.876457239499016	0.0157299239899462	down	Small ribosomal subunit protein uS12 Tax=Polyangiaceae bacterium	Stream_order	Significant
ES22_IMP_S_C01_127_6854641_lcl_2	-1.03784218213018	0.0139924459246846	down	Small ribosomal subunit protein uS12 Tax=unclassified Betaproteobacteria	Stream_order	Significant
orco_2019_sw_WHONDRS_S19S_0096_final_contigs_fa_k121_73911_3	-0.851988963704125	0.0265271693731533	down	Small ribosomal subunit protein uS13 Tax=Chamaesiphon	Stream_order	Significant
ES22_IMP_S_C45_127_906276_lcl_3	-1.10465831724647	0.0133155793270564	down	Small ribosomal subunit protein uS13 Tax=Chryseolinea	Stream_order	Significant
crookedriver_2019_sed_WHONDRS_S19S_0041_MG_assembly_contigs_fasta_scaffold_28775_c1_5	-0.806740784872354	0.0157299239899462	down	Small ribosomal subunit protein uS13 Tax=Verrucomicrobiota bacterium	Stream_order	Significant
CONGO_007_metagenome_final_contigs_fa_k121_196489_1	-1.20668486322122	0.0323044408704289	down	Small ribosomal subunit protein uS13 (Fragment) Tax=unclassified Methylocystis	Stream_order	Significant
lajara_2019_sw_WHONDRS_S19S_0034_final_contigs_fa_k121_73783_2	-0.937660442744991	0.0158759553167211	down	Small ribosomal subunit protein uS14 Tax=Chamaesiphon polymorphus CCALA 037	Stream_order	Significant
lajara_2019_sw_WHONDRS_S19S_0034_final_contigs_fa_k121_292581_2	-0.882018417243604	0.0182033903336927	down	Small ribosomal subunit protein uS14 Tax=Planctomycetota bacterium	Stream_order	Significant
ES22_IMP_S_C15_127_4216668_lcl_2	-0.902409571704342	0.0390718350711949	down	Small ribosomal subunit protein uS15 Tax=Betaproteobacteria bacterium	Stream_order	Significant
ES22_IMP_S_C56_127_3290874_lcl_1	-0.995939777794829	0.0338152304805306	down	Small ribosomal subunit protein uS15 Tax=Burkholderiales bacterium PBB1	Stream_order	Significant
ES22_IMP_S_C39_127_9362241_lcl_2	-0.790157571197315	0.0452812837888573	down	Small ribosomal subunit protein uS15 Tax=Chloroflexota bacterium	Stream_order	Significant
ES22_IMP_S_C29_127_1943325_lcl_1	-0.946587842985305	0.0188902153981123	down	Small ribosomal subunit protein uS15 Tax=Rhizobacter sp.	Stream_order	Significant
ES22_IMP_S_C59_127_6078492_lcl_5	-1.16015816905044	0.0127881760474997	down	Small ribosomal subunit protein uS17 Tax=Gammaproteobacteria bacterium	Stream_order	Significant
k121_239599_3	-0.867300148326114	0.04098561578659	down	Small ribosomal subunit protein uS19 Tax=Cellvibrio	Stream_order	Significant
whiteclaycreek2_2019_sed_WHONDRS_S19S_0038_MG_assembly_contigs_fasta_scaffold_243_c1_7	-0.774116639791978	0.0157299239899462	down	Small ribosomal subunit protein uS2 Tax=Nitrospira sp.	Stream_order	Significant
ES22_IMP_S_C40_127_4865273_lcl_5	-0.853129099111112	0.0149808787810079	down	Small ribosomal subunit protein uS4 Tax=Bacteria	Stream_order	Significant
redbuttecreek_2019_sw_WHONDRS_S19S_0086_final_contigs_fa_k121_36237_3	-0.761858820326478	0.022553565725894	down	Small ribosomal subunit protein uS4 Tax=Planctomycetota bacterium	Stream_order	Significant
providencecreek_2019_sw_WHONDRS_S19S_0007_final_contigs_fa_k121_2909857_1	-0.858885556458675	0.019372569955389	down	Small ribosomal subunit protein uS4 Tax=Sorangium cellulosum	Stream_order	Significant
marshallgulch_2019_sed_WHONDRS_S19S_0035_final_contigs_fa_k121_135754_4	-0.840487963684088	0.0160764839566469	down	Small ribosomal subunit protein uS4 Tax=Verrucomicrobiota bacterium	Stream_order	Significant
lajara_2019_sed_WHONDRS_S19S_0034_final_contigs_fa_k121_545803_2	-0.920195654171437	0.0255515738409192	down	Small ribosomal subunit protein uS5 Tax=Nitrospira sp.	Stream_order	Significant
plattekill_2019_sed_WHONDRS_S19S_0052_MG_assembly_contigs_fasta_scaffold_1955_c1_5	-0.927984455987267	0.0139924459246846	down	Small ribosomal subunit protein uS5 Tax=Nitrospira sp. CG24A	Stream_order	Significant
gunnisonriver_2019_sed_WHONDRS_S19S_0062_MG_assembly_contigs_fasta_scaffold_18118_c1_1	-0.810661225114164	0.0149111938403914	down	Small ribosomal subunit protein uS5 Tax=Verrucomicrobiota bacterium	Stream_order	Significant
logan2_2019_sw_WHONDRS_S19S_0098_final_contigs_fa_k121_1378185_1	-0.922911771691134	0.0149894828555761	down	Small ribosomal subunit protein uS7 Tax=Planctomycetota bacterium	Stream_order	Significant
crookedriver_2019_sw_WHONDRS_S19S_0041_final_contigs_fa_k121_1255167_2	-0.898027569181499	0.0148590416978469	down	Small ribosomal subunit protein uS9 Tax=Opitutae bacterium	Stream_order	Significant
ES22_IMP_S_C02_127_1702487_lcl_2	-0.863041479548327	0.0139924459246846	down	Steroid Delta-isomerase Tax=Burkholderiaceae bacterium	Stream_order	Significant
sawmillbrook_2019_sed_WHONDRS_S19S_0072_final_contigs_fa_k121_920737_1	-1.51269930680135	0.0143212145471024	down	Sugar ABC transporter substrate-binding protein Tax=Leptolinea sp.	Stream_order	Significant
columbia_2019_sed_WHONDRS_S19S_0074_MG_assembly_contigs_fasta_scaffold_9862_c1_1	-0.840723918915393	0.0162062139884236	down	Sulfatase-modifying factor enzyme domain-containing protein Tax=Nitrospira sp.	Stream_order	Significant
lajara_2019_sw_WHONDRS_S19S_0034_final_contigs_fa_k121_489428_3	-0.789936809304998	0.0282580974148766	down	Superoxide dismutase Tax=Chamaesiphon polymorphus CCALA 037	Stream_order	Significant
columbia_2019_sed_WHONDRS_S19S_0074_MG_assembly_contigs_fasta_scaffold_19164_c1_2	-0.894384578677082	0.0157299239899462	down	Superoxide dismutase family protein Tax=Nitrospira sp.	Stream_order	Significant
ES22_IMP_S_C49_127_3258687_lcl_1	-0.920179286999837	0.0241006006740883	down	TIGR01841 family phasin Tax=Rhizobacter sp. J219	Stream_order	Significant
ES22_IMP_S_C09_127_3427429_lcl_3	-0.874326741043361	0.0432174257020374	down	TIGR04563 family protein Tax=Bacteria	Stream_order	Significant
ES22_IMP_S_C05_127_1238841_lcl_1	-0.87321465415416	0.0139924459246846	down	TIM44-like domain-containing protein Tax=Bradyrhizobium sp. 170	Stream_order	Significant
whiteclaycreek2_2019_sed_WHONDRS_S19S_0038_MG_assembly_contigs_fasta_scaffold_438_c1_3	-0.798057925422694	0.0167189383905104	down	Tetratricopeptide repeat protein Tax=Nitrospira sp.	Stream_order	Significant
crookedriver_2019_sed_WHONDRS_S19S_0041_MG_assembly_contigs_fasta_scaffold_13702_c2_3	-0.860546050864757	0.0139924459246846	down	Thiazole synthase Tax=Nitrospira sp. CG24A	Stream_order	Significant
cachelapoudre_2019_sed_WHONDRS_S19S_0077_MG_assembly_contigs_fasta_scaffold_43636_c1_3	-0.85665541849357	0.014724412115618	down	Thiol peroxidase Tax=Nitrospira sp.	Stream_order	Significant
orco_2019_sw_WHONDRS_S19S_0096_final_contigs_fa_k121_851214_2	-0.868027572459826	0.0188583008260872	down	Thioredoxin Tax=Chamaesiphon	Stream_order	Significant
logan2_2019_sed_WHONDRS_S19S_0098_final_contigs_fa_k121_408785_1	-0.988686685261877	0.0376069106737614	down	Thioredoxin Tax=Chitinophagaceae bacterium	Stream_order	Significant
logan2_2019_sw_WHONDRS_S19S_0098_final_contigs_fa_k121_938609_3	-0.909547430316808	0.0175514650487751	down	Thioredoxin Tax=Cyanobacteria bacterium UBA8553	Stream_order	Significant
comocreek_2019_sw_WHONDRS_S19S_0026_final_contigs_fa_k121_384935_21	-0.76471606780013	0.0158759553167211	down	Thioredoxin Tax=Phaeodactylibacter luteus	Stream_order	Significant
redbuttecreek_2019_sw_WHONDRS_S19S_0029_final_contigs_fa_k121_1551632_1	-0.806679845016793	0.014218782302528	down	Thioredoxin peroxidase Tax=unclassified Cellvibrio	Stream_order	Significant
orco_2019_sw_WHONDRS_S19S_0096_final_contigs_fa_k121_1032125_16	-1.32580423293319	0.0133155793270564	down	Thioredoxin-like protein Tax=Chamaesiphon minutus (strain ATCC 27169 / PCC 6605)	Stream_order	Significant
lajara_2019_sw_WHONDRS_S19S_0034_final_contigs_fa_k121_527108_2	-0.788705851227394	0.0391752914647447	down	Threonine synthase Tax=Chamaesiphon minutus (strain ATCC 27169 / PCC 6605)	Stream_order	Significant
cachelapoudre_2019_sed_WHONDRS_S19S_0077_MG_assembly_contigs_fasta_scaffold_84499_c1_1	-0.765480204141843	0.0149894828555761	down	Tim44-like domain-containing protein Tax=Nitrospira sp. CG24A	Stream_order	Significant
lajara_2019_sed_WHONDRS_S19S_0034_final_contigs_fa_k121_655959_1	-0.960930190180418	0.0214354516472444	down	TldD/PmbA family protein Tax=Chamaesiphon polymorphus CCALA 037	Stream_order	Significant
BRTMancosPB_idba_scaffold_fa_scaffold_172_1	-0.910401715073722	0.0468248788615009	down	Tol-pal system protein YbgF Tax=unclassified Nitrospira	Stream_order	Significant
redbuttecreek_2019_sw_WHONDRS_S19S_0029_final_contigs_fa_k121_116836_2	-1.22957744056349	0.0139924459246846	down	TraR/DksA C4-type zinc finger protein Tax=Labilithrix sp.	Stream_order	Significant
columbiariver2_2019_sed_WHONDRS_S19S_0076_MG_assembly_contigs_fasta_scaffold_386_c1_3	-0.954410283371832	0.0139924459246846	down	Transcription factor zinc-finger domain-containing protein Tax=Nitrospira sp.	Stream_order	Significant
k121_605922_1	-1.66274426479913	0.0139924459246846	down	Transcription termination factor Rho Tax=Flavobacterium enshiense DK69	Stream_order	Significant
crookedriver_2019_sed_WHONDRS_S19S_0041_MG_assembly_contigs_fasta_scaffold_333_c1_3	-0.836033985876995	0.0436476919766739	down	Transcriptional regulator MraZ Tax=Gammaproteobacteria bacterium	Stream_order	Significant
whiteclaycreek2_2019_sed_WHONDRS_S19S_0038_MG_assembly_contigs_fasta_scaffold_2555_c1_5	-0.814144127140247	0.0139924459246846	down	Transcriptional repressor NrdR Tax=Nitrospiraceae bacterium	Stream_order	Significant
logan2_2019_sed_WHONDRS_S19S_0098_final_contigs_fa_k121_1664891_2	-0.950131162706843	0.0163039331221099	down	Translation initiation factor IF-1 Tax=Acidovorax sp. HDW3	Stream_order	Significant
S1_0_10_JGI_sa_scaffold_3883_5	-0.855196820026439	0.0158759553167211	down	Translation initiation factor IF-1 Tax=Actinomycetia bacterium	Stream_order	Significant
orco_2019_sw_WHONDRS_S19S_0096_final_contigs_fa_k121_73911_4	-1.04536071984256	0.0143892280169417	down	Translation initiation factor IF-1 Tax=Cyanobacteriota	Stream_order	Significant
logan2_2019_sed_WHONDRS_S19S_0098_final_contigs_fa_k121_1813064_3	-0.753084962201949	0.0395666981219708	down	Translation initiation factor IF-2 subunit alpha Tax=Methanomicrobiales archaeon HGW-Methanomicrobiales-1	Stream_order	Significant
ES22_IMP_S_C07_127_251399_lcl_3	-0.971455992563654	0.0139924459246846	down	Translation initiation factor IF-3 Tax=Pseudomonadota bacterium	Stream_order	Significant
NASQAN2010_121_final_contigs_fa_k121_64631_2	-0.775391751596793	0.0388270164274448	down	Translation initiation factor IF-3 Tax=Pseudomonadota bacterium	Stream_order	Significant
CONGO_031_metagenome_final_contigs_fa_k121_40743_1	-0.753908906399576	0.0161323751215091	down	Translation initiation factor IF-3 Tax=Reyranella sp.	Stream_order	Significant
ES22_IMP_S_C44_127_5043353_lcl_4	-0.893597798734169	0.0110935384813645	down	Translation initiation factor IF-3 Tax=Steroidobacteraceae bacterium	Stream_order	Significant
lajara_2019_sw_WHONDRS_S19S_0034_final_contigs_fa_k121_231300_2	-0.76628602154441	0.0162231944108636	down	Translational regulator CsrA Tax=Gammaproteobacteria bacterium	Stream_order	Significant
ES22_IMP_S_C35_127_4696668_lcl_3	-0.88932381130343	0.0149894828555761	down	Translational regulator CsrA Tax=Nitrospira sp.	Stream_order	Significant
ES22_IMP_S_C36_127_2522503_lcl_2	-1.49578415247999	0.0201611841712373	down	Transposase Tax=Endozoicomonas numazuensis	Stream_order	Significant
ES22_IMP_S_C11_127_7327110_lcl_3	-0.953165181142611	0.0139924459246846	down	Transposase family protein Tax=Verrucomicrobiota bacterium	Stream_order	Significant
S2_0_10_OSU_sa_scaffold_23429_1	-0.848392539681043	0.0142425459511804	down	Tricarboxylate transporter Tax=Burkholderiales bacterium JOSHI_001	Stream_order	Significant
lajara_2019_sed_WHONDRS_S19S_0034_final_contigs_fa_k121_186646_2	-0.911188911039483	0.0149111938403914	down	Trypsin-like serine protease with C-terminal PDZ domain Tax=Chamaesiphon minutus (strain ATCC 27169 / PCC 6605)	Stream_order	Significant
comocreek_2019_sw_WHONDRS_S19S_0026_final_contigs_fa_k121_832750_1	-1.99456945446314	0.00379545747117743	down	Tumor differentially expressed protein Tax=Streptococcus canis	Stream_order	Significant
plattekill_2019_sed_WHONDRS_S19S_0052_MG_assembly_contigs_fasta_scaffold_10087_c1_3	-0.938735897592629	0.0139924459246846	down	Type II toxin-antitoxin system HigB family toxin Tax=Nitrospira sp.	Stream_order	Significant
watershed3_2019_sed_WHONDRS_S19S_0084_MG_assembly_contigs_fasta_scaffold_14989_c1_3	-0.948823391847076	0.0139924459246846	down	Type II toxin-antitoxin system Phd/YefM family antitoxin Tax=Nitrospira sp. CG24A	Stream_order	Significant
littlewolfcreek_2019_sed_WHONDRS_S19S_0078_final_contigs_fa_k121_227902_2	-0.757538679660803	0.0389084205807418	down	Type IV pilus secretin PilQ Tax=Nitrospirota bacterium	Stream_order	Significant
providencecreek_2019_sw_WHONDRS_S19S_0007_final_contigs_fa_k121_383003_6	-0.754030744571363	0.041518390622115	down	Type VI secretion system tube protein Hcp Tax=Gammaproteobacteria bacterium	Stream_order	Significant
logan2_2019_sed_WHONDRS_S19S_0098_final_contigs_fa_k121_251709_8	-0.893787188228808	0.0139924459246846	down	UDP-3-O-acyl-N-acetylglucosamine deacetylase Tax=Nitrospira sp.	Stream_order	Significant
BRTMancosA1_idba_scaffold_fa_scaffold_7465_5	-1.16888823139699	0.0315068724193736	down	UDP-3-O-acyl-N-acetylglucosamine deacetylase Tax=Nitrospira sp. SCGC AG-212-E16	Stream_order	Significant
redbuttecreek_2019_sed_WHONDRS_S19S_0029_MG_assembly_contigs_fasta_scaffold_28085_c1_3	-0.807962377309291	0.0421862103180744	down	UDP-N-acetylglucosamine 1-carboxyvinyltransferase Tax=unclassified Nitrospira	Stream_order	Significant
ES22_IMP_S_C41_127_10107591_lcl_2	-1.0595264382825	0.0139924459246846	down	Uncharacterized protein Tax=Actinomycetota bacterium	Stream_order	Uncharacterized/Hypothetical
ES22_IMP_S_C41_127_9636109_lcl_1	-1.61186842073565	0.000231117706555476	down	Uncharacterized protein Tax=Aedes albopictus	Stream_order	Uncharacterized/Hypothetical
lajara_2019_sed_WHONDRS_S19S_0034_final_contigs_fa_k121_565676_3	-1.17138334018792	0.0139924459246846	down	Uncharacterized protein Tax=Alphaproteobacteria bacterium 13_2_20CM_2_64_7	Stream_order	Uncharacterized/Hypothetical
ES22_IMP_S_C37_127_613195_lcl_8	-1.47364734784745	0.0342723147509421	down	Uncharacterized protein Tax=Aphanizomenon flos-aquae WA102	Stream_order	Uncharacterized/Hypothetical
S2_10_20_OSU_scaffold_4344_3	-1.43414336660679	0.0319089117008819	down	Uncharacterized protein Tax=Aphanizomenon flos-aquae WA102	Stream_order	Uncharacterized/Hypothetical
ES22_IMP_S_C11_127_2145078_lcl_2	-1.31652769106709	0.000302817055378262	down	Uncharacterized protein Tax=Aphanizomenon flos-aquae WA102	Stream_order	Uncharacterized/Hypothetical
walkerbranch_2019_sed_WHONDRS_S19S_0019_MG_assembly_contigs_fasta_scaffold_16966_c1_3	-0.794446497305846	0.0433777396615779	down	Uncharacterized protein Tax=Betaproteobacteria bacterium RIFCSPLOWO2_02_64_14	Stream_order	Uncharacterized/Hypothetical
whiteclaycreek2_2019_sed_WHONDRS_S19S_0038_MG_assembly_contigs_fasta_scaffold_10097_c1_2	-1.02052081957399	0.0139924459246846	down	Uncharacterized protein Tax=Blastocatellia bacterium	Stream_order	Uncharacterized/Hypothetical
S2_0_10_OSU_sa_scaffold_32415_2	-0.988545674859594	0.0139924459246846	down	Uncharacterized protein Tax=Bradyrhizobium valentinum	Stream_order	Uncharacterized/Hypothetical
ES22_IMP_S_C41_127_1719409_lcl_2	-1.38120502335552	0.0297820190325528	down	Uncharacterized protein Tax=Brugia timori	Stream_order	Uncharacterized/Hypothetical
crookedriver_2019_sw_WHONDRS_S19S_0041_final_contigs_fa_k121_478334_2	-0.901698660565741	0.0139924459246846	down	Uncharacterized protein Tax=Bryobacterales bacterium	Stream_order	Uncharacterized/Hypothetical
lowercolorado_2019_sed_WHONDRS_S19S_0063_final_contigs_fa_k121_570770_10	-0.936457711110301	0.0421862103180744	down	Uncharacterized protein Tax=Candidatus Nitrospira inopinata	Stream_order	Uncharacterized/Hypothetical
cartcreek_2019_sed_WHONDRS_S19S_0073_MG_assembly_contigs_fasta_scaffold_73_c1_8	-1.85884025133602	0.00706549222057777	down	Uncharacterized protein Tax=Caudoviricetes sp.	Stream_order	Uncharacterized/Hypothetical
logan2_2019_sw_WHONDRS_S19S_0098_final_contigs_fa_k121_379057_2	-1.52281440423557	0.0264115584272615	down	Uncharacterized protein Tax=Chamaesiphon	Stream_order	Uncharacterized/Hypothetical
logan2_2019_sw_WHONDRS_S19S_0098_final_contigs_fa_k121_442723_5	-0.832501052384483	0.0258178453279799	down	Uncharacterized protein Tax=Chamaesiphon	Stream_order	Uncharacterized/Hypothetical
lajara_2019_sw_WHONDRS_S19S_0034_final_contigs_fa_k121_226123_1	-1.35918012747905	0.0133155793270564	down	Uncharacterized protein Tax=Chamaesiphon minutus (strain ATCC 27169 / PCC 6605)	Stream_order	Uncharacterized/Hypothetical
logan2_2019_sw_WHONDRS_S19S_0098_final_contigs_fa_k121_463321_3	-1.2703996802492	0.0133155793270564	down	Uncharacterized protein Tax=Chamaesiphon minutus (strain ATCC 27169 / PCC 6605)	Stream_order	Uncharacterized/Hypothetical
lajara_2019_sw_WHONDRS_S19S_0034_final_contigs_fa_k121_4970_2	-1.22294559398466	0.0139924459246846	down	Uncharacterized protein Tax=Chamaesiphon minutus (strain ATCC 27169 / PCC 6605)	Stream_order	Uncharacterized/Hypothetical
lajara_2019_sed_WHONDRS_S19S_0034_final_contigs_fa_k121_482051_1	-0.932797437469331	0.022604432699336	down	Uncharacterized protein Tax=Chamaesiphon minutus (strain ATCC 27169 / PCC 6605)	Stream_order	Uncharacterized/Hypothetical
lajara_2019_sed_WHONDRS_S19S_0034_final_contigs_fa_k121_229024_3	-0.807491624064152	0.0291398341801178	down	Uncharacterized protein Tax=Chamaesiphon minutus (strain ATCC 27169 / PCC 6605)	Stream_order	Uncharacterized/Hypothetical
orco_2019_sw_WHONDRS_S19S_0096_final_contigs_fa_k121_1810779_4	-1.37443059472593	0.0339322146384003	down	Uncharacterized protein Tax=Chamaesiphon polymorphus CCALA 037	Stream_order	Uncharacterized/Hypothetical
lajara_2019_sw_WHONDRS_S19S_0034_final_contigs_fa_k121_389349_3	-1.03567547213184	0.0149111938403914	down	Uncharacterized protein Tax=Chamaesiphon polymorphus CCALA 037	Stream_order	Uncharacterized/Hypothetical
redbuttecreek_2019_sw_WHONDRS_S19S_0086_final_contigs_fa_k121_1680943_2	-1.00151561419358	0.016436221301126	down	Uncharacterized protein Tax=Chamaesiphon polymorphus CCALA 037	Stream_order	Uncharacterized/Hypothetical
redbuttecreek_2019_sw_WHONDRS_S19S_0086_final_contigs_fa_k121_397609_1	-0.938613442304999	0.0246108726435451	down	Uncharacterized protein Tax=Chamaesiphon polymorphus CCALA 037	Stream_order	Uncharacterized/Hypothetical
lajara_2019_sw_WHONDRS_S19S_0034_final_contigs_fa_k121_609665_1	-0.790053346947081	0.022604432699336	down	Uncharacterized protein Tax=Chamaesiphon polymorphus CCALA 037	Stream_order	Uncharacterized/Hypothetical
flintriver_2019_sw_WHONDRS_S19S_0015_final_contigs_fa_k121_1623850_4	-1.86363295332333	0.0196832353295113	down	Uncharacterized protein Tax=Closterium sp. NIES-67	Stream_order	Uncharacterized/Hypothetical
redbuttecreek_2019_sed_WHONDRS_S19S_0029_MG_assembly_contigs_fasta_scaffold_12569_c1_3	-1.84228437782078	0.0133155793270564	down	Uncharacterized protein Tax=Daphnia pulex	Stream_order	Uncharacterized/Hypothetical
ES22_IMP_S_C42_127_2230433_lcl_1	-1.08301285376054	0.00222829152944531	down	Uncharacterized protein Tax=Dechloromonas sp.	Stream_order	Uncharacterized/Hypothetical
gordoncreek_2019_sed_WHONDRS_S19S_0071_MG_assembly_contigs_fasta_scaffold_65_c1_7	-1.70477660229112	0.0278514137097665	down	Uncharacterized protein Tax=Ehrlichia minasensis	Stream_order	Uncharacterized/Hypothetical
comocreek_2019_sw_WHONDRS_S19S_0026_final_contigs_fa_k121_1135044_2	-2.08572974321881	0.0000000000913753615106463	down	Uncharacterized protein Tax=Elysia chlorotica	Stream_order	Uncharacterized/Hypothetical
ES22_IMP_S_C09_127_42117_lcl_2	-1.18753013166434	0.0129064246586925	down	Uncharacterized protein Tax=Elysia chlorotica	Stream_order	Uncharacterized/Hypothetical
marshallgulch_2019_sed_WHONDRS_S19S_0035_final_contigs_fa_k121_1319631_6	-1.02306244387674	0.0129064246586925	down	Uncharacterized protein Tax=Flavobacterium silvisoli	Stream_order	Uncharacterized/Hypothetical
cobbmillcreek_2019_sed_WHONDRS_S19S_0090_MG_assembly_contigs_fasta_scaffold_4540_c1_2	-0.753462788070785	0.00644537906894437	down	Uncharacterized protein Tax=Gammaproteobacteria bacterium	Stream_order	Uncharacterized/Hypothetical
cachelapoudre_2019_sed_WHONDRS_S19S_0077_MG_assembly_contigs_fasta_scaffold_7956_c2_2	-0.86361913662657	0.0139924459246846	down	Uncharacterized protein Tax=Herpetosiphonaceae bacterium	Stream_order	Uncharacterized/Hypothetical
erpe_2018_pw_42hr_WHONDRS-PP48-000099_B_k121_492013_1	-1.00821729782556	0.0481908203494794	down	Uncharacterized protein Tax=Methanohalophilus	Stream_order	Uncharacterized/Hypothetical
ES22_IMP_S_C54_127_5777163_lcl_7	-1.40180921033947	0.0191879591993113	down	Uncharacterized protein Tax=Mizuhopecten yessoensis	Stream_order	Uncharacterized/Hypothetical
plattekill_2019_sed_WHONDRS_S19S_0052_MG_assembly_contigs_fasta_scaffold_989_c1_7	-1.63993476361935	0.00537296031315523	down	Uncharacterized protein Tax=Nitrospira sp.	Stream_order	Uncharacterized/Hypothetical
whiteclaycreek2_2019_sed_WHONDRS_S19S_0038_MG_assembly_contigs_fasta_scaffold_23645_c1_1	-1.3028937395319	0.00223212854608313	down	Uncharacterized protein Tax=Nitrospira sp.	Stream_order	Uncharacterized/Hypothetical
cachelapoudre_2019_sed_WHONDRS_S19S_0077_MG_assembly_contigs_fasta_scaffold_41513_c1_3	-1.17675426594086	0.0301402454800877	down	Uncharacterized protein Tax=Nitrospira sp.	Stream_order	Uncharacterized/Hypothetical
plattekill_2019_sed_WHONDRS_S19S_0052_MG_assembly_contigs_fasta_scaffold_3659_c1_3	-1.09370101022064	0.0127881760474997	down	Uncharacterized protein Tax=Nitrospira sp.	Stream_order	Uncharacterized/Hypothetical
plattekill_2019_sed_WHONDRS_S19S_0052_MG_assembly_contigs_fasta_scaffold_3434_c1_3	-1.04338990821484	0.0265761234535024	down	Uncharacterized protein Tax=Nitrospira sp.	Stream_order	Uncharacterized/Hypothetical
cachelapoudre_2019_sed_WHONDRS_S19S_0077_MG_assembly_contigs_fasta_scaffold_106422_c1_2	-1.01405833768836	0.0304269068479044	down	Uncharacterized protein Tax=Nitrospira sp.	Stream_order	Uncharacterized/Hypothetical
watershed3_2019_sed_WHONDRS_S19S_0084_MG_assembly_contigs_fasta_scaffold_1196_c2_6	-0.997729853217433	0.0135695122961145	down	Uncharacterized protein Tax=Nitrospira sp.	Stream_order	Uncharacterized/Hypothetical
lajara_2019_sed_WHONDRS_S19S_0034_final_contigs_fa_k121_1077423_2	-0.979678804439847	0.0139924459246846	down	Uncharacterized protein Tax=Nitrospira sp.	Stream_order	Uncharacterized/Hypothetical
cobbmillcreek_2019_sed_WHONDRS_S19S_0090_MG_assembly_contigs_fasta_scaffold_23386_c1_3	-0.944748334424501	0.0302335265214784	down	Uncharacterized protein Tax=Nitrospira sp.	Stream_order	Uncharacterized/Hypothetical
marthacreek_2019_sed_WHONDRS_S19S_0030_MG_assembly_contigs_fasta_scaffold_8666_c1_3	-0.895627420292709	0.0139924459246846	down	Uncharacterized protein Tax=Nitrospira sp.	Stream_order	Uncharacterized/Hypothetical
watershed01_2019_sed_WHONDRS_S19S_0068_MG_assembly_contigs_fasta_scaffold_17510_c1_1	-0.875483293225377	0.0139924459246846	down	Uncharacterized protein Tax=Nitrospira sp.	Stream_order	Uncharacterized/Hypothetical
BRTMancosPB_idba_scaffold_fa_scaffold_100_1	-0.849008425040181	0.0387845163940068	down	Uncharacterized protein Tax=Nitrospira sp.	Stream_order	Uncharacterized/Hypothetical
plattekill_2019_sed_WHONDRS_S19S_0052_MG_assembly_contigs_fasta_scaffold_753_c1_3	-0.821677438135167	0.0139924459246846	down	Uncharacterized protein Tax=Nitrospira sp.	Stream_order	Uncharacterized/Hypothetical
walkerbranch_2019_sed_WHONDRS_S19S_0019_MG_assembly_contigs_fasta_scaffold_7470_c1_2	-0.804703097884562	0.0143892280169417	down	Uncharacterized protein Tax=Nitrospira sp.	Stream_order	Uncharacterized/Hypothetical
sawmillbrook_2019_sed_WHONDRS_S19S_0072_final_contigs_fa_k121_399542_3	-0.803074935689735	0.0448219115223081	down	Uncharacterized protein Tax=Nitrospira sp.	Stream_order	Uncharacterized/Hypothetical
cachelapoudre_2019_sed_WHONDRS_S19S_0077_MG_assembly_contigs_fasta_scaffold_88729_c1_3	-1.43076660940475	0.025093495638747	down	Uncharacterized protein Tax=Nitrospira sp. CG24A	Stream_order	Uncharacterized/Hypothetical
watershed01_2019_sed_WHONDRS_S19S_0068_MG_assembly_contigs_fasta_scaffold_27090_c2_2	-1.16486618178698	0.0121985124205923	down	Uncharacterized protein Tax=Nitrospira sp. CG24A	Stream_order	Uncharacterized/Hypothetical
littlewolfcreek_2019_sed_WHONDRS_S19S_0078_final_contigs_fa_k121_307444_2	-1.05802612034875	0.0129064246586925	down	Uncharacterized protein Tax=Nitrospira sp. CG24A	Stream_order	Uncharacterized/Hypothetical
plattekill_2019_sed_WHONDRS_S19S_0052_MG_assembly_contigs_fasta_scaffold_1863_c1_2	-0.851596637402708	0.0139924459246846	down	Uncharacterized protein Tax=Nitrospira sp. CG24A	Stream_order	Uncharacterized/Hypothetical
watershed01_2019_sed_WHONDRS_S19S_0068_MG_assembly_contigs_fasta_scaffold_55950_c1_1	-0.751505600746569	0.0185656532320031	down	Uncharacterized protein Tax=Nitrospira sp. CG24A	Stream_order	Uncharacterized/Hypothetical
cachelapoudre_2019_sed_WHONDRS_S19S_0077_MG_assembly_contigs_fasta_scaffold_3425_c1_9	-1.13622897371986	0.0135004914469938	down	Uncharacterized protein Tax=Nitrospira sp. CG24C	Stream_order	Uncharacterized/Hypothetical
gunnisonriver_2019_sed_WHONDRS_S19S_0062_MG_assembly_contigs_fasta_scaffold_17434_c1_3	-0.770237842685425	0.0183924772934971	down	Uncharacterized protein Tax=Nitrospira sp. CG24C	Stream_order	Uncharacterized/Hypothetical
cobbmillcreek_2019_sed_WHONDRS_S19S_0090_MG_assembly_contigs_fasta_scaffold_60303_c1_2	-0.797968243746009	0.0168653652869261	down	Uncharacterized protein Tax=Nitrospira sp. ST-bin4	Stream_order	Uncharacterized/Hypothetical
plattekill_2019_sed_WHONDRS_S19S_0052_MG_assembly_contigs_fasta_scaffold_324_c1_16	-1.30615232229543	0.00754210093824307	down	Uncharacterized protein Tax=Nitrospiraceae bacterium	Stream_order	Uncharacterized/Hypothetical
crookedriver_2019_sed_WHONDRS_S19S_0041_MG_assembly_contigs_fasta_scaffold_57721_c1_2	-0.828884766053266	0.0140393070784597	down	Uncharacterized protein Tax=Nitrospiraceae bacterium	Stream_order	Uncharacterized/Hypothetical
whiteclaycreek2_2019_sed_WHONDRS_S19S_0038_MG_assembly_contigs_fasta_scaffold_4470_c1_2	-1.24691099049942	0.0427637789419093	down	Uncharacterized protein Tax=Nitrospirota bacterium	Stream_order	Uncharacterized/Hypothetical
littlewolfcreek_2019_sed_WHONDRS_S19S_0078_final_contigs_fa_k121_550796_2	-1.19091937640078	0.0107358406499239	down	Uncharacterized protein Tax=Nitrospirota bacterium	Stream_order	Uncharacterized/Hypothetical
littlewolfcreek_2019_sed_WHONDRS_S19S_0078_final_contigs_fa_k121_757907_4	-1.04248686004781	0.0133155793270564	down	Uncharacterized protein Tax=Nitrospirota bacterium	Stream_order	Uncharacterized/Hypothetical
walkerbranch_2019_sed_WHONDRS_S19S_0019_MG_assembly_contigs_fasta_scaffold_3087_c1_3	-0.934735470745396	0.0246827726018419	down	Uncharacterized protein Tax=Nitrospirota bacterium	Stream_order	Uncharacterized/Hypothetical
watershed3_2019_sed_WHONDRS_S19S_0084_MG_assembly_contigs_fasta_scaffold_4595_c1_3	-0.89695966712527	0.0349841773680158	down	Uncharacterized protein Tax=Nitrospirota bacterium	Stream_order	Uncharacterized/Hypothetical
hopbrook_2019_sw_WHONDRS_S19S_0012_final_contigs_fa_k121_324978_2	-1.79351892065742	0.0170057470451375	down	Uncharacterized protein Tax=Parasponia andersonii	Stream_order	Uncharacterized/Hypothetical
ES22_IMP_S_C33_127_7319205_lcl_2	-1.57856674866841	0.000301119366393167	down	Uncharacterized protein Tax=Pediculus humanus subsp. corporis	Stream_order	Uncharacterized/Hypothetical
lajara_2019_sw_WHONDRS_S19S_0034_final_contigs_fa_k121_62412_2	-1.20460570012009	0.0139924459246846	down	Uncharacterized protein Tax=Planctomycetota bacterium	Stream_order	Uncharacterized/Hypothetical
NASQAN2015_114_final_contigs_fa_k121_152461_2	-1.20391988253828	0.0201714907656409	down	Uncharacterized protein Tax=Pneumocystis sp. 'macacae'	Stream_order	Uncharacterized/Hypothetical
BRTMancosD4_idba_scaffold_fa_scaffold_26976_1	-0.927668157697781	0.0139924459246846	down	Uncharacterized protein Tax=Trichinella pseudospiralis	Stream_order	Uncharacterized/Hypothetical
lajara_2019_sed_WHONDRS_S19S_0034_final_contigs_fa_k121_561102_3	-0.817272504345344	0.0149894828555761	down	Uncharacterized protein Tax=Verrucomicrobiota bacterium	Stream_order	Uncharacterized/Hypothetical
ES22_IMP_S_C12_127_6243483_lcl_3	-1.11057383159109	0.0133155793270564	down	Uncharacterized protein Tax=Vespula germanica	Stream_order	Uncharacterized/Hypothetical
cariboucreek_2019_sw_WHONDRS_S19S_0051_final_contigs_fa_k121_891234_3	-0.955761326427301	0.0160764839566469	down	Uncharacterized protein Tax=unclassified Flavobacterium	Stream_order	Uncharacterized/Hypothetical
whiteclaycreek2_2019_sed_WHONDRS_S19S_0038_MG_assembly_contigs_fasta_scaffold_993_c1_2	-1.13156840279646	0.0127881760474997	down	Uncharacterized protein Tax=unclassified Nitrospira	Stream_order	Uncharacterized/Hypothetical
BRTMancosC3_idba_scaffold_fa_scaffold_1497_4	-0.964526247989775	0.0139924459246846	down	Uncharacterized protein Tax=unclassified Nitrospira	Stream_order	Uncharacterized/Hypothetical
mcdi_2019_sw_WHONDRS_S19S_0017_final_contigs_fa_k121_925776_1	-1.86875350193163	0.0139924459246846	down	Uncharacterized protein (Fragment) Tax=Araneus ventricosus	Stream_order	Uncharacterized/Hypothetical
lajara_2019_sw_WHONDRS_S19S_0034_final_contigs_fa_k121_166248_2	-1.18183748785094	0.0147934923881167	down	Uncharacterized protein (Fragment) Tax=Chamaesiphon polymorphus CCALA 037	Stream_order	Uncharacterized/Hypothetical
NASQAN2016_159_final_contigs_fa_k121_3317_2	-1.19405167950026	0.0127881760474997	down	Uncharacterized protein (Fragment) Tax=Lottia gigantea	Stream_order	Uncharacterized/Hypothetical
marshallgulch_2019_sw_WHONDRS_S19S_0035_final_contigs_fa_k121_1431098_2	-1.54810144883916	0.0148569298238282	down	Uncharacterized protein (Fragment) Tax=Rhipicephalus microplus	Stream_order	Uncharacterized/Hypothetical
redbuttecreek_2019_sw_WHONDRS_S19S_0086_final_contigs_fa_k121_1284743_37	-0.911417151297506	0.0157299239899462	down	Uncharacterized protein ycf35 Tax=Didymosphenia geminata	Stream_order	Uncharacterized/Hypothetical
logan2_2019_sw_WHONDRS_S19S_0098_final_contigs_fa_k121_1383575_1	-0.837087444661853	0.0232900956497677	down	Universal stress protein Tax=Chamaesiphon polymorphus CCALA 037	Stream_order	Significant
cachelapoudre_2019_sed_WHONDRS_S19S_0077_MG_assembly_contigs_fasta_scaffold_107194_c1_2	-0.765000769367507	0.0139924459246846	down	Universal stress protein Tax=Nitrospira sp. CG24A	Stream_order	Significant
watershed3_2019_sed_WHONDRS_S19S_0084_MG_assembly_contigs_fasta_scaffold_4679_c1_3	-0.758191608055091	0.043311343643134	down	Urea ABC transporter substrate-binding protein Tax=Nitrospira sp.	Stream_order	Significant
plattekill_2019_sed_WHONDRS_S19S_0052_MG_assembly_contigs_fasta_scaffold_11292_c1_1	-0.9122666574146	0.0139924459246846	down	VIT family protein Tax=Nitrospira sp.	Stream_order	Significant
cachelapoudre_2019_sed_WHONDRS_S19S_0077_MG_assembly_contigs_fasta_scaffold_7382_c1_1	-0.969874975612092	0.0198098826119982	down	VOC domain-containing protein Tax=Betaproteobacteria bacterium	Stream_order	Significant
whiteclaycreek2_2019_sed_WHONDRS_S19S_0038_MG_assembly_contigs_fasta_scaffold_742_c1_4	-0.848441541400738	0.0139924459246846	down	VPLPA-CTERM sorting domain-containing protein Tax=Nitrospira sp.	Stream_order	Significant
marthacreek_2019_sed_WHONDRS_S19S_0030_MG_assembly_contigs_fasta_scaffold_1729_c1_3	-1.12947396398913	0.0139924459246846	down	YceK/YidQ family lipoprotein Tax=Nitrospira sp. CG24A	Stream_order	Significant
ES22_IMP_S_C61_127_124155_lcl_1	-0.817030873143348	0.0063942361497289	down	YciO protein, TsaC/YrdC paralog Tax=Olavius sp. associated proteobacterium Delta 1	Stream_order	Significant
littlewolfcreek_2019_sed_WHONDRS_S19S_0078_final_contigs_fa_k121_921350_2	-1.27871724074349	0.0146835554085646	down	YgiT-type zinc finger protein Tax=Blastocatellia bacterium	Stream_order	Significant
watershed3_2019_sed_WHONDRS_S19S_0084_MG_assembly_contigs_fasta_scaffold_3743_c1_2	-1.15410893875789	0.0106556980222784	down	YgiT-type zinc finger protein Tax=Nitrospira sp. CG24A	Stream_order	Significant
cachelapoudre_2019_sed_WHONDRS_S19S_0077_MG_assembly_contigs_fasta_scaffold_71920_c1_1	-0.928464340633631	0.0139924459246846	down	YtxH domain-containing protein Tax=Nitrospiraceae bacterium	Stream_order	Significant
S2_0_10_OSU_sa_scaffold_24309_1	-0.886796760632854	0.0394432555556112	down	YtxH domain-containing protein Tax=Nitrospirota bacterium	Stream_order	Significant
S2_0_10_OSU_sa_scaffold_7368_1	-1.12442490958627	0.0135695122961145	down	YtxH domain-containing protein Tax=unclassified Nitrospira	Stream_order	Significant
ES22_IMP_S_C34_127_4272723_lcl_1	-0.817708237633103	0.0156812164622374	down	Zinc ribbon domain-containing protein Tax=Myxococcales bacterium	Stream_order	Significant
cachelapoudre_2019_sed_WHONDRS_S19S_0077_MG_assembly_contigs_fasta_scaffold_14100_c2_4	-0.871908145813725	0.0149894828555761	down	Zinc ribbon domain-containing protein Tax=Nitrospira sp.	Stream_order	Significant
lajara_2019_sed_WHONDRS_S19S_0034_final_contigs_fa_k121_907978_1	-0.917166073134875	0.0139924459246846	down	Zinc-finger domain-containing protein Tax=Bradyrhizobium sp.	Stream_order	Significant
blythe_2019_sw_WHONDRS_S19S_0092_final_contigs_fa_k121_2086114_3	-0.92509158841917	0.0139924459246846	down	bacterioferritin-associated ferredoxin Tax=Sulfuriferula multivorans	Stream_order	Significant
cobbmillcreek_2019_sed_WHONDRS_S19S_0090_MG_assembly_contigs_fasta_scaffold_273_c1_6	-0.942261362400447	0.0242398850773641	down	chaperonin GroEL Tax=Pseudorivibacter rhizosphaerae	Stream_order	Significant
logan2_2019_sed_WHONDRS_S19S_0098_final_contigs_fa_k121_766900_1	-0.796954670600649	0.035290472998823	down	geranylgeranyl diphosphate reductase Tax=Chamaesiphon minutus (strain ATCC 27169 / PCC 6605)	Stream_order	Significant
ES22_IMP_S_C47_127_6120827_lcl_2	-0.985268966858344	0.0139924459246846	down	helix-turn-helix domain-containing protein Tax=Micrococcales	Stream_order	Significant
ES22_IMP_S_C28_127_10695653_lcl_2	-1.18351788245675	0.0146207069932607	down	helix-turn-helix transcriptional regulator Tax=Sandaracinus amylolyticus	Stream_order	Significant
ES22_IMP_S_C56_127_15206019_lcl_1	-0.804391982359736	0.00608132526485435	down	hypothetical protein Tax=Anaeromyxobacter sp. (strain Fw109-5)	Stream_order	Uncharacterized/Hypothetical
lajara_2019_sw_WHONDRS_S19S_0034_final_contigs_fa_k121_300113_2	-1.57236328020539	0.0420689365865593	down	hypothetical protein Tax=Chamaesiphon polymorphus	Stream_order	Uncharacterized/Hypothetical
marshallgulch_2019_sed_WHONDRS_S19S_0035_final_contigs_fa_k121_296162_4	-1.05505201880583	0.0133155793270564	down	hypothetical protein Tax=Flavobacterium phycosphaerae	Stream_order	Uncharacterized/Hypothetical
redbuttecreek_2019_sw_WHONDRS_S19S_0086_final_contigs_fa_k121_1164953_2	-1.11517837782816	0.0139924459246846	down	hypothetical protein Tax=Nostoc sp. TCL26-01	Stream_order	Uncharacterized/Hypothetical
middleoconee_2019_sw_WHONDRS_S19S_0011_final_contigs_fa_k121_512224_2	-0.955678772292828	0.0368961225067185	down	hypothetical protein Tax=Streptomyces polyasparticus	Stream_order	Uncharacterized/Hypothetical
marthacreek_2019_sw_WHONDRS_S19S_0030_final_contigs_fa_k121_1713267_2	-0.926635461402379	0.016436221301126	down	hypothetical protein Tax=Terrimonas sp.	Stream_order	Uncharacterized/Hypothetical
lajara_2019_sw_WHONDRS_S19S_0034_final_contigs_fa_k121_75059_1	-0.870450171231824	0.0203629879975911	down	orange carotenoid-binding protein Tax=Kovacikia minuta	Stream_order	Significant
watershed3_2019_sw_WHONDRS_S19S_0084_final_contigs_fa_k121_866795_4	-0.798738263697289	0.0288957705858148	down	phosphoribulokinase Tax=Chamaesiphon minutus (strain ATCC 27169 / PCC 6605)	Stream_order	Significant
gunnisonriver_2019_sed_WHONDRS_S19S_0062_MG_assembly_contigs_fasta_scaffold_21983_c1_1	-0.94159809033038	0.0390718350711949	down	photosystem I reaction center subunit IV Tax=Gomphonema parvulum	Stream_order	Significant
ES22_IMP_S_C11_127_4157532_lcl_2	-0.888957378116591	0.0424794524748736	down	photosystem II protein Z Tax=Gomphonema parvulum	Stream_order	Significant
logan2_2019_sed_WHONDRS_S19S_0098_final_contigs_fa_k121_251057_2	-0.953199154873844	0.0361035431280049	down	phycocyanin subunit beta Tax=Pseudanabaena sp. PCC 6802	Stream_order	Significant
cachelapoudre_2019_sed_WHONDRS_S19S_0077_MG_assembly_contigs_fasta_scaffold_71463_c1_1	-0.768770926941663	0.0143212145471024	down	protein-glutamate O-methyltransferase Tax=Nitrospira sp. CG24C	Stream_order	Significant
logan2_2019_sw_WHONDRS_S19S_0098_final_contigs_fa_k121_1260385_1	-1.20638053165738	0.0139924459246846	down	pyridoxamine 5'-phosphate oxidase family protein Tax=Nostoc sp. NIES-4103	Stream_order	Significant
logan2_2019_sw_WHONDRS_S19S_0098_final_contigs_fa_k121_217948_9	-0.867867753176577	0.0139924459246846	down	response regulator transcription factor Tax=Flavobacterium sp. N3904	Stream_order	Significant
redbuttecreek_2019_sw_WHONDRS_S19S_0029_final_contigs_fa_k121_1724375_2	-0.902827548162898	0.0437587368858817	down	ribosome-associated translation inhibitor RaiA Tax=Deefgea rivuli	Stream_order	Significant
cachelapoudre_2019_sed_WHONDRS_S19S_0077_MG_assembly_contigs_fasta_scaffold_73010_c1_5	-0.813333352411621	0.0143080749402879	down	threonine--tRNA ligase Tax=Nitrospirota bacterium	Stream_order	Significant
N3_30_40_OSU_scaffold_50544_4	-0.850606848383969	0.0157299239899462	down	translation initiation factor IF-1 Tax=Aestuariivirga litoralis	Stream_order	Significant
logan2_2019_sed_WHONDRS_S19S_0098_final_contigs_fa_k121_206681_2	-0.893770595667859	0.0168131473561825	down	translation initiation factor IF-3 Tax=Mitsuaria chitosanitabida	Stream_order	Significant
teakettle2_2019_sw_WHONDRS_S19S_0032_final_contigs_fa_k121_1938484_3	-0.86328002636448	0.0148744203030215	down	type VI secretion system tube protein Hcp Tax=Schlegelella sp. S2-27	Stream_order	Significant
redbuttecreek_2019_sed_WHONDRS_S19S_0029_MG_assembly_contigs_fasta_scaffold_591_c1_2	-3.51729210560447	0.0000000000000000000261735707598595	down		Stream_order	Uncharacterized/Hypothetical
ES22_IMP_S_C22_127_5053492_lcl_2	-3.36431260627363	0.0000000000000000000000000000000000000000000180263867594553	down		Stream_order	Uncharacterized/Hypothetical
comocreek_2019_sw_WHONDRS_S19S_0026_final_contigs_fa_k121_435037_1	-2.296747320278	0.00608132526485435	down		Stream_order	Uncharacterized/Hypothetical
ES22_IMP_S_C60_127_5401916_lcl_1	-1.98896311965053	0.0101131478743813	down		Stream_order	Uncharacterized/Hypothetical
ES22_IMP_S_C48_127_5547921_lcl_3	-1.86358887754726	0.000241853044291816	down		Stream_order	Uncharacterized/Hypothetical
orco_2019_sw_WHONDRS_S19S_0096_final_contigs_fa_k121_1733139_2	-1.81723991042818	0.0358850820111058	down		Stream_order	Uncharacterized/Hypothetical
NASQAN2011_433_final_contigs_fa_k121_592021_1	-1.74480626716442	0.00156689732665641	down		Stream_order	Uncharacterized/Hypothetical
teakettle2_2019_sw_WHONDRS_S19S_0032_final_contigs_fa_k121_2286115_2	-1.57229275563511	0.0139924459246846	down		Stream_order	Uncharacterized/Hypothetical
gordoncreek_2019_sed_WHONDRS_S19S_0071_MG_assembly_contigs_fasta_scaffold_65_c1_3	-1.53621817637502	0.0139924459246846	down		Stream_order	Uncharacterized/Hypothetical
plattekill_2019_sed_WHONDRS_S19S_0052_MG_assembly_contigs_fasta_scaffold_2575_c1_4	-1.45257487419571	0.0232900956497677	down		Stream_order	Uncharacterized/Hypothetical
marshallgulch_2019_sed_WHONDRS_S19S_0035_final_contigs_fa_k121_684931_1	-1.43302056407394	0.0106556980222784	down		Stream_order	Uncharacterized/Hypothetical
ES22_IMP_S_C22_127_7124942_lcl_1	-1.43217621545559	0.0203615614139289	down		Stream_order	Uncharacterized/Hypothetical
riogrande_2019_sw_WHONDRS_S19S_0066_final_contigs_fa_k121_2438279_1	-1.42965541796562	0.00754210093824307	down		Stream_order	Uncharacterized/Hypothetical
plattekill_2019_sed_WHONDRS_S19S_0052_MG_assembly_contigs_fasta_scaffold_135_c1_7	-1.41983425846067	0.00644537906894437	down		Stream_order	Uncharacterized/Hypothetical
NASQAN2015_081_final_contigs_fa_k121_877337_1	-1.41563336582784	0.0139924459246846	down		Stream_order	Uncharacterized/Hypothetical
whiteclaycreek1_2019_sed_WHONDRS_S19S_0037_MG_assembly_contigs_fasta_scaffold_128_c1_2	-1.39952583988796	0.0149111938403914	down		Stream_order	Uncharacterized/Hypothetical
ES22_IMP_S_C18_127_3798940_lcl_2	-1.26426512657352	0.0439405153819493	down		Stream_order	Uncharacterized/Hypothetical
whiteclaycreek2_2019_sed_WHONDRS_S19S_0038_MG_assembly_contigs_fasta_scaffold_14595_c1_2	-1.25288182641454	0.0393991879805657	down		Stream_order	Uncharacterized/Hypothetical
mcraecreek_2019_sw_WHONDRS_S19S_0031_final_contigs_fa_k121_1475283_2	-1.23393711438083	0.0292584121027989	down		Stream_order	Uncharacterized/Hypothetical
S3_20_30_JGI_sa_scaffold_15142_3	-1.22902987541074	0.0269807108685802	down		Stream_order	Uncharacterized/Hypothetical
watershed3_2019_sw_WHONDRS_S19S_0084_final_contigs_fa_k121_778257_3	-1.21743042123254	0.0139924459246846	down		Stream_order	Uncharacterized/Hypothetical
whiteclaycreek2_2019_sed_WHONDRS_S19S_0038_MG_assembly_contigs_fasta_scaffold_710_c1_10	-1.20775027068664	0.0092293617501046	down		Stream_order	Uncharacterized/Hypothetical
lajara_2019_sed_WHONDRS_S19S_0034_final_contigs_fa_k121_1106136_9	-1.20268151920645	0.00831779304688972	down		Stream_order	Uncharacterized/Hypothetical
plattekill_2019_sed_WHONDRS_S19S_0052_MG_assembly_contigs_fasta_scaffold_514_c1_5	-1.18975770051126	0.00982689679950629	down		Stream_order	Uncharacterized/Hypothetical
ES22_IMP_S_C21_127_4347268_lcl_2	-1.18585069144088	0.0406470147911277	down		Stream_order	Uncharacterized/Hypothetical
columbiariver1_2019_sw_WHONDRS_S19S_0075_final_contigs_fa_k121_429028_2	-1.17832309844052	0.010752056610013	down		Stream_order	Uncharacterized/Hypothetical
cobbmillcreek_2019_sed_WHONDRS_S19S_0090_MG_assembly_contigs_fasta_scaffold_2611_c1_1	-1.16558265470179	0.0366032643471993	down		Stream_order	Uncharacterized/Hypothetical
ES22_IMP_S_C22_127_5053492_lcl_1	-1.14585618531988	0.0275899815784709	down		Stream_order	Uncharacterized/Hypothetical
marshallgulch_2019_sed_WHONDRS_S19S_0035_final_contigs_fa_k121_1172404_1	-1.13894197163794	0.0109770909126357	down		Stream_order	Uncharacterized/Hypothetical
logan2_2019_sw_WHONDRS_S19S_0098_final_contigs_fa_k121_1820159_5	-1.11842175095997	0.0148744203030215	down		Stream_order	Uncharacterized/Hypothetical
ES22_IMP_S_C20_127_9444071_lcl_1	-1.11672325550156	0.0129064246586925	down		Stream_order	Uncharacterized/Hypothetical
redbuttecreek_2019_sw_WHONDRS_S19S_0086_final_contigs_fa_k121_1867160_2	-1.11486952973276	0.014391243201805	down		Stream_order	Uncharacterized/Hypothetical
lajara_2019_sed_WHONDRS_S19S_0034_final_contigs_fa_k121_303506_4	-1.0956038614457	0.0127881760474997	down		Stream_order	Uncharacterized/Hypothetical
sawmillbrook_2019_sed_WHONDRS_S19S_0072_final_contigs_fa_k121_1123869_3	-1.08660703783562	0.0139924459246846	down		Stream_order	Uncharacterized/Hypothetical
redbuttecreek_2019_sed_WHONDRS_S19S_0029_MG_assembly_contigs_fasta_scaffold_13429_c2_4	-1.07630578519321	0.0139924459246846	down		Stream_order	Uncharacterized/Hypothetical
cachelapoudre_2019_sed_WHONDRS_S19S_0077_MG_assembly_contigs_fasta_scaffold_58319_c1_2	-1.07108062680468	0.0129064246586925	down		Stream_order	Uncharacterized/Hypothetical
littlewolfcreek_2019_sed_WHONDRS_S19S_0078_final_contigs_fa_k121_1057221_2	-1.03802815922873	0.0351408254358765	down		Stream_order	Uncharacterized/Hypothetical
NASQAN2015_172_final_contigs_fa_k121_133160_2	-1.03164366238625	0.022800113187939	down		Stream_order	Uncharacterized/Hypothetical
ES22_IMP_S_C40_127_7101994_lcl_2	-1.02116834454636	0.0133155793270564	down		Stream_order	Uncharacterized/Hypothetical
S1_30_40_JGI_sa_scaffold_11724_1	-1.02091747509491	0.0292425189720947	down		Stream_order	Uncharacterized/Hypothetical
marshallgulch_2019_sed_WHONDRS_S19S_0035_final_contigs_fa_k121_930014_9	-0.997425716596387	0.0491005472871684	down		Stream_order	Uncharacterized/Hypothetical
redbuttecreek_2019_sw_WHONDRS_S19S_0086_final_contigs_fa_k121_1856875_1	-0.984246332778594	0.0247888188820696	down		Stream_order	Uncharacterized/Hypothetical
logan2_2019_sw_WHONDRS_S19S_0098_final_contigs_fa_k121_2139436_4	-0.923995363661089	0.0332972305689781	down		Stream_order	Uncharacterized/Hypothetical
cachelapoudre_2019_sed_WHONDRS_S19S_0077_MG_assembly_contigs_fasta_scaffold_69883_c1_2	-0.920808030260733	0.0139924459246846	down		Stream_order	Uncharacterized/Hypothetical
gunnisonriver_2019_sed_WHONDRS_S19S_0062_MG_assembly_contigs_fasta_scaffold_52558_c1_2	-0.915451298309368	0.0342723147509421	down		Stream_order	Uncharacterized/Hypothetical
cachelapoudre_2019_sed_WHONDRS_S19S_0077_MG_assembly_contigs_fasta_scaffold_11760_c2_2	-0.915048611191239	0.0139924459246846	down		Stream_order	Uncharacterized/Hypothetical
logan2_2019_sw_WHONDRS_S19S_0098_final_contigs_fa_k121_2139436_3	-0.907478724840311	0.041696566171905	down		Stream_order	Uncharacterized/Hypothetical
marshallgulch_2019_sed_WHONDRS_S19S_0035_final_contigs_fa_k121_1379697_2	-0.87717144585953	0.0140537797937615	down		Stream_order	Uncharacterized/Hypothetical
S2_0_10_OSU_sa_scaffold_4645_7	-0.87378456008575	0.0241006006740883	down		Stream_order	Uncharacterized/Hypothetical
ES22_IMP_S_C07_127_2496115_lcl_5	-0.856801521790381	0.0139924459246846	down		Stream_order	Uncharacterized/Hypothetical
lajara_2019_sed_WHONDRS_S19S_0034_final_contigs_fa_k121_1106136_7	-0.843490420308183	0.0139924459246846	down		Stream_order	Uncharacterized/Hypothetical
redbuttecreek_2019_sed_WHONDRS_S19S_0029_MG_assembly_contigs_fasta_scaffold_6105_c1_2	-0.830608506036493	0.0187767801267963	down		Stream_order	Uncharacterized/Hypothetical
S2_0_10_OSU_sa_scaffold_60220_2	-0.827550332439318	0.0205728007779008	down		Stream_order	Uncharacterized/Hypothetical
lajara_2019_sw_WHONDRS_S19S_0034_final_contigs_fa_k121_182716_2	-0.804753578571127	0.0280043315761244	down		Stream_order	Uncharacterized/Hypothetical
ES22_IMP_S_C49_127_47720_lcl_1	-0.764292419831394	0.0366207940476302	down		Stream_order	Uncharacterized/Hypothetical
assiniboineriver_2019_sw_WHONDRS_S19S_0005_final_contigs_fa_k121_674604_1	1.74930306276387	0.00154323670151843	up	13487_t:CDS:1 Tax=Funneliformis mosseae	Stream_order	Significant
ES22_IMP_S_C08_127_1324279_lcl_1	0.898565728291273	0.0436712637111387	up	2,3-bisphosphoglycerate-dependent phosphoglycerate mutase Tax=Actinomycetia bacterium	Stream_order	Significant
orco_2019_sw_WHONDRS_S19S_0096_final_contigs_fa_k121_1041738_1	0.877683874567746	0.0382568814585871	up	3-hydroxyacyl-CoA dehydrogenase Tax=Candidatus Dechloromonas phosphorivorans	Stream_order	Significant
ES22_IMP_S_C48_127_8910058_lcl_3	1.05496767150824	0.0293916814709031	up	30S ribosomal protein S1 (Fragment) Tax=Flavobacterium sp.	Stream_order	Significant
NASQAN2016_024_final_contigs_fa_k121_221457_1	0.84454825389725	0.0376915327829996	up	30S ribosomal protein S12 Tax=freshwater metagenome	Stream_order	Significant
orco_2019_sw_WHONDRS_S19S_0096_final_contigs_fa_k121_159758_1	0.819309659785478	0.0480547417175367	up	30S ribosomal protein S5 Tax=Chitinivorax sp. B	Stream_order	Significant
king_2019_sed_WHONDRS_S19S_0016_MG_assembly_contigs_fasta_scaffold_7997_c1_2	1.04519955354463	0.0394564444480725	up	4Fe-4S ferredoxin Tax=Nitrospira sp. SG-bin2	Stream_order	Significant
pringlecreek_2019_sed_WHONDRS_S19S_0025_MG_assembly_contigs_fasta_scaffold_7123_c1_3	1.25033858761087	0.0260036381325094	up	4Fe-4S ferredoxin iron-sulfur binding domain protein Tax=Desulfobulbus propionicus (strain ATCC 33891 / DSM 2032 / VKM B-1956 / 1pr3)	Stream_order	Significant
redbuttecreek_2019_sed_WHONDRS_S19S_0029_MG_assembly_contigs_fasta_scaffold_15198_c1_3	1.10399759054712	0.0317044807546721	up	50S ribosomal protein L28 Tax=Lacunisphaera limnophila	Stream_order	Significant
blueriver_2019_sed_WHONDRS_S19S_0024_MG_assembly_contigs_fasta_scaffold_531_c2_3	0.99717488979676	0.0269858512532677	up	ABC transmembrane type-1 domain-containing protein (Fragment) Tax=Hypocrea atroviridis (strain ATCC 20476 / IMI 206040)	Stream_order	Significant
riogrande_2019_sed_WHONDRS_S19S_0080_final_contigs_fa_k121_636679_7	0.804749020424061	0.0326360580716815	up	AP2 domain-containing protein Tax=Nitrospirota bacterium	Stream_order	Significant
erpe_2018_sw_24hr_WHONDRS-SW48-000093_B_k121_488230_1	1.07171985374191	0.0143212145471024	up	ATP synthase CF0 subunit IV Tax=Stephanodiscus niagarae	Stream_order	Significant
riogrande_2019_sed_WHONDRS_S19S_0080_final_contigs_fa_k121_542644_2	0.818893039195703	0.0496344509425181	up	ATP synthase epsilon chain Tax=Sulfuritalea sp.	Stream_order	Significant
dobsoncreek_2019_sw_WHONDRS_S19S_0087_final_contigs_fa_k121_1047457_3	1.36948752896463	0.0149111938403914	up	ATP synthase subunit 9, mitochondrial Tax=Thalassiosira pseudonana	Stream_order	Significant
ES22_IMP_S_C35_127_8733810_lcl_12	0.754429908777165	0.015484475598793	up	ATP synthase subunit 9, mitochondrial Tax=cellular organisms	Stream_order	Significant
assiniboineriver_2019_sw_WHONDRS_S19S_0005_final_contigs_fa_k121_891035_6	1.30857632070547	0.0182033903336927	up	ATP synthase subunit c Tax='Candidatus Kapabacteria' thiocyanatum	Stream_order	Significant
NASQAN2011_286_final_contigs_fa_k121_42227_3	1.78492933984205	0.00653793477794683	up	ATP synthase subunit c Tax=Anabaena sp. CRKS33	Stream_order	Significant
blueriver_2019_sed_WHONDRS_S19S_0024_MG_assembly_contigs_fasta_scaffold_8251_c1_2	0.910818964821637	0.0139924459246846	up	AbrB/MazE/SpoVT family DNA-binding domain-containing protein Tax=Pseudomonadota bacterium	Stream_order	Significant
riogrande_2019_sed_WHONDRS_S19S_0080_final_contigs_fa_k121_2246301_1	0.758922063927378	0.0375496014180157	up	Acetyl-CoA carboxylase, biotin carboxylase subunit Tax=Candidatus Electronema sp. GS	Stream_order	Significant
ES22_IMP_S_C59_127_4115905_lcl_1	0.919582679776326	0.0139924459246846	up	Acyl-CoA dehydrogenase Tax=Actinomycetota bacterium	Stream_order	Significant
columbiariver2_2019_sw_WHONDRS_S19S_0076_final_contigs_fa_k121_2213832_11	0.978630835632183	0.000231117706555476	up	Allophycocyanin Tax=Synechococcaceae	Stream_order	Significant
ES22_IMP_S_C23_127_6183842_lcl_2	1.04795809727429	0.0187767801267963	up	Anti-sigma factor antagonist Tax=Chloroflexota bacterium	Stream_order	Significant
ES22_IMP_S_C22_127_3128205_lcl_3	0.770988032524651	0.0299801515777336	up	Antitoxin Tax=hydrothermal vent metagenome	Stream_order	Significant
NASQAN2015_052_final_contigs_fa_k121_1317507_2	0.75175077428166	0.0413578610250359	up	Arginine biosynthesis bifunctional protein ArgJ Tax=Planktothricoides sp. SR001	Stream_order	Significant
S123_50_60_JGI_ca_scaffold_21539_1	0.953139357859187	0.0312161691289279	up	ArnR1-like winged helix-turn-helix domain-containing protein Tax=Nitrososphaerota archaeon	Stream_order	Significant
riogrande_2019_sed_WHONDRS_S19S_0080_final_contigs_fa_k121_2241903_1	0.767619320890755	0.0291622107574174	up	Aspartate-semialdehyde dehydrogenase Tax=Candidatus Electronema sp. GS	Stream_order	Significant
ES22_IMP_S_C24_127_3495102_lcl_2	0.879878824856215	0.0197741611238022	up	BFN domain-containing protein Tax=Chloroflexota bacterium	Stream_order	Significant
morescreek_2019_sw_WHONDRS_S19S_0085_final_contigs_fa_k121_2123470_3	0.933034117345442	0.012090232710924	up	Biopolymer transporter ExbD Tax=Betaproteobacteria bacterium	Stream_order	Significant
pringlecreek_2019_sed_WHONDRS_S19S_0025_MG_assembly_contigs_fasta_scaffold_27155_c1_2	1.46153179909609	0.0139924459246846	up	BrnT family toxin Tax=Geobacter metallireducens	Stream_order	Significant
blueriver_2019_sed_WHONDRS_S19S_0024_MG_assembly_contigs_fasta_scaffold_21586_c1_2	1.37654660984497	0.0287669862813321	up	C-type cytochrome Tax=Azospira restricta	Stream_order	Significant
yakimariver_2019_sw_WHONDRS_S19S_0060_final_contigs_fa_k121_234842_2	1.38501453185999	0.0147883989167172	up	C-type cytochrome Tax=Schlegelella aquatica	Stream_order	Significant
crookedriver_2019_sed_WHONDRS_S19S_0041_MG_assembly_contigs_fasta_scaffold_52828_c1_3	1.00249388664918	0.0225710407200986	up	CBS domain-containing protein Tax=Nitrospira sp.	Stream_order	Significant
riogrande_2019_sed_WHONDRS_S19S_0080_final_contigs_fa_k121_80765_2	1.13910408039304	0.015484475598793	up	Carbohydrate-binding module 48 (Isoamylase N-terminal domain) Tax=Candidatus Electronema sp. GS	Stream_order	Significant
riogrande_2019_sed_WHONDRS_S19S_0080_final_contigs_fa_k121_1025845_3	1.02592809855361	0.00810423820450113	up	Carboxymuconolactone decarboxylase family protein Tax=Candidatus Dechloromonas phosphorivorans	Stream_order	Significant
umpqua_2019_sed_WHONDRS_S19S_0079_MG_assembly_contigs_fasta_scaffold_37579_c1_1	0.777593881728185	0.0443482020239198	up	Cell division protein FtsZ Tax=Desulfobulbus propionicus (strain ATCC 33891 / DSM 2032 / VKM B-1956 / 1pr3)	Stream_order	Significant
NASQAN2015_031_final_contigs_fa_k121_74313_2	0.836357963093243	0.0362989544679618	up	Cell wall-associated hydrolase Tax=marine metagenome	Stream_order	Significant
ES22_IMP_S_C28_127_144844_lcl_2	1.05691324697796	0.0133155793270564	up	Chemotaxis response regulator CheY Tax=Nitrospira sp.	Stream_order	Significant
muddycreek_2019_sw_WHONDRS_S19S_0082_final_contigs_fa_k121_1514715_2	0.950099431186973	0.0239408923843207	up	Co-chaperonin GroES Tax=Synechococcus sp. XM-24	Stream_order	Significant
riogrande_2019_sed_WHONDRS_S19S_0080_final_contigs_fa_k121_375710_4	0.756206581984473	0.0335277324115848	up	CoA-transferase Tax=Desulfobulbus elongatus	Stream_order	Significant
ES22_IMP_S_C64_127_3246118_lcl_3	0.881106466718628	0.0182675116871362	up	Cold shock-like protein CspD Tax=Pandoraea	Stream_order	Significant
pringlecreek_2019_sed_WHONDRS_S19S_0025_MG_assembly_contigs_fasta_scaffold_5915_c1_2	0.822536992761629	0.0247888188820696	up	Cold-shock DNA-binding protein family Tax=Desulfobulbus propionicus (strain ATCC 33891 / DSM 2032 / VKM B-1956 / 1pr3)	Stream_order	Significant
ES22_IMP_S_C50_127_13344016_lcl_2	0.778122687729199	0.0460693682268933	up	Cold-shock protein Tax=Acidobacteriia bacterium	Stream_order	Significant
blueriver_2019_sed_WHONDRS_S19S_0024_MG_assembly_contigs_fasta_scaffold_20903_c1_3	1.05091244735267	0.00860799240474613	up	Cold-shock protein Tax=Denitratisoma sp. DHT3	Stream_order	Significant
umpqua_2019_sed_WHONDRS_S19S_0079_MG_assembly_contigs_fasta_scaffold_8439_c1_2	1.0642891940536	0.00667633236872547	up	Cold-shock protein Tax=Desulfuromonadales bacterium	Stream_order	Significant
columbia_2019_sw_WHONDRS_S19S_0036_final_contigs_fa_k121_1093858_3	1.23906340745184	0.0070804663490886	up	Cold-shock protein Tax=Inhella crocodyli	Stream_order	Significant
S2_50_60_OSU_scaffold_8404_2	0.816346921989109	0.0391384359250335	up	Copper-containing nitrite reductase Tax=archaeon MnTg01	Stream_order	Significant
NASQAN2015_052_final_contigs_fa_k121_638086_2	1.22438643011751	0.0357071432192218	up	Cyanophycinase Tax=Planktothricoides sp. SR001	Stream_order	Significant
riogrande_2019_sed_WHONDRS_S19S_0080_final_contigs_fa_k121_2445897_1	0.753526983912381	0.0161641268628721	up	Cysteine desulfurase Tax=Candidatus Electronema sp. GS	Stream_order	Significant
ES22_IMP_S_C55_127_8773045_lcl_3	0.961382302537809	0.0101015784990218	up	Cytochrome C Tax=Hyphomicrobium sp. 32-62-53	Stream_order	Significant
ES22_IMP_S_C45_127_2951796_lcl_2	1.08895435699796	0.0387916609501565	up	Cytochrome C oxidase subunit II Tax=Candidatus Dechloromonas phosphorivorans	Stream_order	Significant
redbuttecreek_2019_sw_WHONDRS_S19S_0086_final_contigs_fa_k121_110468_64	0.910664356342478	0.0143212145471024	up	Cytochrome b559 subunit alpha Tax=Spirogyra maxima	Stream_order	Significant
NASQAN2014_085_final_contigs_fa_k121_188234_3	0.887111662115921	0.0101131478743813	up	Cytochrome b6 Tax=Rhodomonas salina	Stream_order	Significant
stroublescreek_2019_sw_WHONDRS_S19S_0089_final_contigs_fa_k121_1512237_4	1.1011322936478	0.0470300388802311	up	Cytochrome b6 Tax=Ulva lactuca	Stream_order	Significant
blueriver_2019_sw_WHONDRS_S19S_0024_final_contigs_fa_k121_198077_1	0.89175295162658	0.0125356217727697	up	Cytochrome c Tax=Nitrosovibrio sp. Nv17	Stream_order	Significant
NASQAN2011_451_final_contigs_fa_k121_699280_1	0.848008767996821	0.0170007624188601	up	Cytochrome c oxidase subunit 1 Tax=Thalassiosirales	Stream_order	Significant
columbia_2019_sw_WHONDRS_S19S_0074_final_contigs_fa_k121_1161104_1	0.81256883357719	0.0233421444052158	up	Cytochrome c oxidase subunit 2 Tax=Corbicula	Stream_order	Significant
ES22_IMP_S_C54_127_5104378_lcl_2	2.07369097554286	0.047820793984096	up	Cytochrome c oxidase subunit 2 (Fragment) Tax=Asterionella formosa	Stream_order	Significant
ES22_IMP_S_C07_127_6525478_lcl_4	0.877310934479297	0.0415806938141053	up	Cytochrome c oxidase subunit 2A Tax=Anaerolineales bacterium	Stream_order	Significant
guil_2019_sw_WHONDRS_S19S_0049_final_contigs_fa_k121_1442680_6	1.52556521664648	0.00168213885369626	up	D1 reaction center protein of photosystem II Tax=Asterarcys sp. GP-2019	Stream_order	Significant
blueriver_2019_sed_WHONDRS_S19S_0024_MG_assembly_contigs_fasta_scaffold_9_c2_9	1.41050490673261	0.0392084865569914	up	DNA polymerase Tax=Planktothricoides sp. SR001	Stream_order	Significant
blueriver_2019_sed_WHONDRS_S19S_0024_MG_assembly_contigs_fasta_scaffold_22179_c1_2	1.40256024057863	0.044597979259054	up	DNA recombination-mediator protein A Tax=Planktothricoides sp. SR001	Stream_order	Significant
ES22_IMP_S_C15_127_6800972_lcl_2	0.95969178412678	0.0374856675282835	up	DNA-binding protein Tax=Chromatiales bacterium	Stream_order	Significant
ES22_IMP_S_C56_127_1522036_lcl_2	0.829209561379927	0.0133155793270564	up	DUF2202 domain-containing protein Tax=Rhizobacter sp.	Stream_order	Significant
blueriver_2019_sed_WHONDRS_S19S_0024_MG_assembly_contigs_fasta_scaffold_2305_c1_5	1.10605617810055	0.0427637789419093	up	DUF2281 domain-containing protein Tax=Planktothricoides sp. SR001	Stream_order	Significant
ES22_IMP_S_C60_127_5892027_lcl_2	0.991412311310259	0.0259241091050764	up	DUF2384 domain-containing protein Tax=Candidatus Methylophosphatis roskildensis	Stream_order	Significant
ES22_IMP_S_C39_127_8396575_lcl_3	0.802391668362465	0.049576069170042	up	DUF3090 domain-containing protein Tax=Anaerolineae	Stream_order	Significant
blueriver_2019_sed_WHONDRS_S19S_0024_MG_assembly_contigs_fasta_scaffold_20790_c1_3	1.01023759585172	0.0339322146384003	up	DUF3460 family protein Tax=Azonexus sp. R2A-61	Stream_order	Significant
ES22_IMP_S_C60_127_8454052_lcl_2	0.753731735206764	0.0157855609856059	up	DUF4114 domain-containing protein Tax=Janthinobacterium sp. 17J80-10	Stream_order	Significant
lowercolorado_2019_sed_WHONDRS_S19S_0063_final_contigs_fa_k121_495832_1	0.844570895809702	0.0257122352705397	up	DUF4251 domain-containing protein Tax=Cyclobacteriaceae bacterium	Stream_order	Significant
ES22_IMP_S_C28_127_564381_lcl_1	0.791285736469732	0.0143212145471024	up	DUF4252 domain-containing protein (Fragment) Tax=Prolixibacteraceae bacterium	Stream_order	Significant
ES22_IMP_S_C21_127_2953469_lcl_1	0.986204438728262	0.0295954555119015	up	DUF4293 domain-containing protein Tax=Lutimonas saemankumensis	Stream_order	Significant
ES22_IMP_S_C11_127_7174025_lcl_4	1.53959039867504	0.0415444720965825	up	DUF465 domain-containing protein Tax=Hyphomicrobiales bacterium	Stream_order	Significant
pringlecreek_2019_sed_WHONDRS_S19S_0025_MG_assembly_contigs_fasta_scaffold_31111_c1_2	0.874083860734874	0.0133155793270564	up	DUF721 domain-containing protein Tax=Desulfobulbus elongatus	Stream_order	Significant
seaofgalileej4_2019_sw_WHONDRS_S19S_0058_final_contigs_fa_k121_809487_8	0.752648766452862	0.032073228728956	up	DUF892 family protein Tax=Daejeonella oryzae	Stream_order	Significant
riogrande_2019_sed_WHONDRS_S19S_0080_final_contigs_fa_k121_2511193_1	1.53305791086556	0.0164999573657604	up	Dissimilatory adenylylsulfate reductase beta subunit Tax=Candidatus Electronema sp. GS	Stream_order	Significant
erpe_2018_pw_18hr_WHONDRS-PP48-000091_B_k121_1030502_2	0.804219862694642	0.0412669343386221	up	Dissimilatory sulfite reductase beta subunit (Fragment) Tax=uncultured sulfate-reducing bacterium	Stream_order	Significant
blueriver_2019_sed_WHONDRS_S19S_0024_MG_assembly_contigs_fasta_scaffold_12145_c1_1	1.24188351626789	0.0451887254253689	up	Elongation factor G Tax=Planktothricoides sp. SR001	Stream_order	Significant
ES22_IMP_S_C25_127_1543672_lcl_2	0.823396140585162	0.0135004914469938	up	Elongation factor P Tax=Aromatoleum sp.	Stream_order	Significant
BRTMancosB2_idba_scaffold_fa_scaffold_45970_2	0.758733841620284	0.0139924459246846	up	Endonuclease Tax=Gammaproteobacteria bacterium	Stream_order	Significant
ES22_IMP_S_C16_127_5957583_lcl_1	1.01332157420167	0.0449211671479531	up	Energy transducer TonB Tax=Bacteroidota bacterium	Stream_order	Significant
ES22_IMP_S_C35_127_1340690_lcl_3	0.793707664675552	0.0127881760474997	up	Fe-S cluster assembly protein SufB Tax=Bradyrhizobium sp. AUGA SZCCT0283	Stream_order	Significant
ES22_IMP_S_C49_127_11300893_lcl_4	0.817027254146054	0.047820793984096	up	Fe-S cluster assembly scaffold SufA Tax=Hyphomicrobium sp. 32-62-53	Stream_order	Significant
jordanrivershai4_2019_sw_WHONDRS_S19S_0058_final_contigs_fa_k121_1422668_2	0.95792403829385	0.0386545287199123	up	Ferredoxin Tax=Desulfobulbus oligotrophicus	Stream_order	Significant
NASQAN2010_155_final_contigs_fa_k121_906161_2	1.3400175490235	0.0139924459246846	up	Ferredoxin Tax=Discostella pseudostelligera	Stream_order	Significant
ES22_IMP_S_C31_127_7218887_lcl_1	2.38746159711912	0.0282360171281309	up	Ferredoxin Tax=Navicula veneta	Stream_order	Significant
ES22_IMP_S_C13_127_4298626_lcl_2	1.35869568501433	0.0422603390462472	up	Ferredoxin Tax=Prolixibacteraceae bacterium	Stream_order	Significant
blueriver_2019_sed_WHONDRS_S19S_0024_MG_assembly_contigs_fasta_scaffold_3487_c2_5	1.5585579933492	0.0276920933028142	up	Ferredoxin (2Fe-2S) Tax=Cyanobacterium aponinum	Stream_order	Significant
riogrande_2019_sed_WHONDRS_S19S_0080_final_contigs_fa_k121_38301_1	0.950788034734561	0.02124790281271	up	Ferredoxin-type protein NapG Tax=Candidatus Electronema sp. GS	Stream_order	Significant
ES22_IMP_S_C07_127_3846647_lcl_3	0.816283643352042	0.0157299239899462	up	Ferric uptake regulation protein Tax=Hyphomicrobium sp.	Stream_order	Significant
riogrande_2019_sed_WHONDRS_S19S_0080_final_contigs_fa_k121_2417078_3	0.845063396005278	0.0247595760023169	up	Fibronectin type-III domain-containing protein Tax=Planctomycetes bacterium GWC2_45_44	Stream_order	Significant
umpqua_2019_sed_WHONDRS_S19S_0079_MG_assembly_contigs_fasta_scaffold_15924_c1_1	0.995853702984738	0.0127881760474997	up	Flagellin FlgL Tax=Trichlorobacter thiogenes	Stream_order	Significant
dorncreek_2019_sed_WHONDRS_S19S_0043_MG_assembly_contigs_fasta_scaffold_854_c1_2	0.854003210326632	0.0380977310649077	up	Formate--tetrahydrofolate ligase Tax=Candidatus Electronema sp. GS	Stream_order	Significant
blueriver_2019_sed_WHONDRS_S19S_0024_MG_assembly_contigs_fasta_scaffold_15724_c1_2	0.807479333204927	0.0256536512899342	up	Formate-dependent nitrite reductase, membrane component NrfD Tax=Candidatus Electronema sp. GS	Stream_order	Significant
blueriver_2019_sed_WHONDRS_S19S_0024_MG_assembly_contigs_fasta_scaffold_19523_c1_1	0.912661888256546	0.0424217544981566	up	Gas vesicle protein Tax=Planktothricoides sp. SR001	Stream_order	Significant
NASQAN2015_052_final_contigs_fa_k121_681401_3	1.01526521845082	0.0379087129017669	up	Glutathione S-transferase Tax=Planktothricoides sp. SR001	Stream_order	Significant
ES22_IMP_S_C39_127_161078_lcl_2	0.937933078637496	0.0198098826119982	up	Glycine cleavage system H protein Tax=Tangfeifania diversioriginum	Stream_order	Significant
columbia_2019_sw_WHONDRS_S19S_0036_final_contigs_fa_k121_522574_2	1.03068125227385	0.0396168799805194	up	H15 domain-containing protein Tax=Dreissena polymorpha	Stream_order	Significant
riogrande_2019_sed_WHONDRS_S19S_0080_final_contigs_fa_k121_1780340_2	0.81430478552519	0.0265271693731533	up	HTH cro/C1-type domain-containing protein Tax=Candidatus Electronema sp. GS	Stream_order	Significant
pringlecreek_2019_sed_WHONDRS_S19S_0025_MG_assembly_contigs_fasta_scaffold_5545_c1_2	1.5877661744855	0.0139924459246846	up	HU family DNA-binding protein Tax=Desulfobulbus elongatus	Stream_order	Significant
ES22_IMP_S_C08_127_5913730_lcl_8	0.821026658484799	0.0415806938141053	up	Histidine triad nucleotide-binding protein Tax=Burkholderiaceae bacterium	Stream_order	Significant
NASQAN2012_115_final_contigs_fa_k121_318468_2	1.29635036547926	0.016732659669382	up	Histone H2A Tax=Dreissena polymorpha	Stream_order	Significant
pringlecreek_2019_sed_WHONDRS_S19S_0025_MG_assembly_contigs_fasta_scaffold_16610_c1_2	0.972377195654931	0.0213700484487386	up	Histone family protein DNA-binding protein Tax=Desulfobulbus propionicus (strain ATCC 33891 / DSM 2032 / VKM B-1956 / 1pr3)	Stream_order	Significant
erpe_2018_pw_12hr_WHONDRS-PP48-000089_B_k121_632415_1	1.03797257457224	0.0139197399268126	up	Homing endonuclease LAGLIDADG domain-containing protein Tax=Pterosperma cristatum	Stream_order	Significant
columbiariver1_2019_sed_WHONDRS_S19S_0075_MG_assembly_contigs_fasta_scaffold_6643_c1_1	1.57647535328997	0.0228896937016608	up	Homing endonuclease LAGLIDADG domain-containing protein Tax=Pterosperma cristatum	Stream_order	Significant
ES22_IMP_S_C56_127_14727607_lcl_2	0.861681435796764	0.0139924459246846	up	Hsp20/alpha crystallin family protein Tax=Bacteria	Stream_order	Significant
ES22_IMP_S_C39_127_16077333_lcl_4	1.52065789537973	0.0129064246586925	up	Hsp20/alpha crystallin family protein Tax=Bacteroidota bacterium	Stream_order	Significant
morescreek_2019_sw_WHONDRS_S19S_0085_final_contigs_fa_k121_1507814_7	1.40366644523727	0.0139924459246846	up	Hsp20/alpha crystallin family protein Tax=Betaproteobacteria bacterium	Stream_order	Significant
columbia_2019_sw_WHONDRS_S19S_0074_final_contigs_fa_k121_1452591_8	1.60172563711028	0.0139924459246846	up	Hsp20/alpha crystallin family protein Tax=Planctomycetota bacterium	Stream_order	Significant
ES22_IMP_S_C47_127_4595335_lcl_3	1.24605955379266	0.0265271693731533	up	Hsp20/alpha crystallin family protein Tax=Pseudomonadota bacterium	Stream_order	Significant
ES22_IMP_S_C10_127_4626071_lcl_4	1.0933995679209	0.0203056778829837	up	Hsp20/alpha crystallin family protein Tax=Steroidobacteraceae bacterium	Stream_order	Significant
ES22_IMP_S_C13_127_6332968_lcl_2	1.01981970348206	0.0492315336757607	up	Hsp20/alpha crystallin family protein (Fragment) Tax=Alphaproteobacteria bacterium	Stream_order	Significant
columbia_2019_sw_WHONDRS_S19S_0074_final_contigs_fa_k121_617598_1	0.888505568819099	0.0281635164411632	up	IS5 family transposase Tax=Candidatus Cardinium hertigii	Stream_order	Significant
columbiariver2_2019_sed_WHONDRS_S19S_0076_MG_assembly_contigs_fasta_scaffold_4215_c1_2	0.88773548562864	0.0155477634788546	up	IS607 family transposase Tax=Cyanobacteria bacterium M5B4	Stream_order	Significant
riogrande_2019_sed_WHONDRS_S19S_0080_final_contigs_fa_k121_528863_3	0.909148144541205	0.0274677668831797	up	Imidazoleglycerol-phosphate dehydratase Tax=Desulfobulbus oligotrophicus	Stream_order	Significant
ES22_IMP_S_C05_127_2633454_lcl_3	0.919963765917282	0.0498492647075004	up	LPP20 lipoprotein Tax=Cyclobacteriaceae bacterium	Stream_order	Significant
redbuttecreek_2019_sed_WHONDRS_S19S_0086_MG_assembly_contigs_fasta_scaffold_4647_c1_2	0.842069063406348	0.0139924459246846	up	Large ribosomal subunit protein bL12 Tax=Sphingobacteriaceae bacterium	Stream_order	Significant
blueriver_2019_sed_WHONDRS_S19S_0024_MG_assembly_contigs_fasta_scaffold_1685_c1_2	1.27558109312279	0.0324270802499167	up	Large ribosomal subunit protein bL19 Tax=Planktothricoides sp. SR001	Stream_order	Significant
ES22_IMP_S_C48_127_250534_lcl_2	0.91644744463427	0.0198150344426945	up	Large ribosomal subunit protein bL20 Tax=Verrucomicrobiota bacterium	Stream_order	Significant
ES22_IMP_S_C54_127_6961702_lcl_4	0.984714849047239	0.0318583167516657	up	Large ribosomal subunit protein bL21 Tax=Candidatus Dechloromonas phosphorivorans	Stream_order	Significant
seaofgalileej4_2019_sw_WHONDRS_S19S_0058_final_contigs_fa_k121_878492_2	0.876450692390304	0.0325748202497355	up	Large ribosomal subunit protein bL21 Tax=Dechloromonas sp.	Stream_order	Significant
redbuttecreek_2019_sw_WHONDRS_S19S_0029_final_contigs_fa_k121_547666_2	0.997948005488384	0.0196832353295113	up	Large ribosomal subunit protein bL21 Tax=Rheinheimera	Stream_order	Significant
riogrande_2019_sed_WHONDRS_S19S_0080_final_contigs_fa_k121_1603832_3	1.15015637425414	0.0271820229977047	up	Large ribosomal subunit protein bL28 Tax=Desulfobulbus propionicus (strain ATCC 33891 / DSM 2032 / VKM B-1956 / 1pr3)	Stream_order	Significant
eastriver_2019_sw_WHONDRS_S19S_0100_final_contigs_fa_k121_850195_16	0.951422215803963	0.0320770920065974	up	Large ribosomal subunit protein bL28 Tax=Lentisphaera araneosa HTCC2155	Stream_order	Significant
N3_30_40_OSU_scaffold_41646_1	0.965475756517812	0.0127881760474997	up	Large ribosomal subunit protein bL31 Tax=Bradyrhizobium valentinum	Stream_order	Significant
ES22_IMP_S_C55_127_9468004_lcl_3	0.974268195910529	0.0333880813706851	up	Large ribosomal subunit protein bL31 Tax=Chloroflexota	Stream_order	Significant
ES22_IMP_S_C41_127_8614492_lcl_2	0.920301642518434	0.0116844685215094	up	Large ribosomal subunit protein bL32 Tax=Alphaproteobacteria bacterium	Stream_order	Significant
umpqua_2019_sed_WHONDRS_S19S_0079_MG_assembly_contigs_fasta_scaffold_2454_c1_3	1.1510403843036	0.0143892280169417	up	Large ribosomal subunit protein bL35 Tax=Azonexus sp.	Stream_order	Significant
jordanrivershai1_2019_sw_WHONDRS_S19S_0058_final_contigs_fa_k121_495509_13	0.887244120067299	0.04098561578659	up	Large ribosomal subunit protein bL35 Tax=Rheinheimera sp. F8	Stream_order	Significant
ES22_IMP_S_C41_127_8548469_lcl_1	0.819322630513753	0.0260809408223768	up	Large ribosomal subunit protein uL11 Tax=Bacteroidota bacterium	Stream_order	Significant
blueriver_2019_sed_WHONDRS_S19S_0024_MG_assembly_contigs_fasta_scaffold_1685_c1_5	1.22395104440124	0.0401886270167199	up	Large ribosomal subunit protein uL11 Tax=Planktothricoides sp. SR001	Stream_order	Significant
ES22_IMP_S_C01_127_3643580_lcl_2	0.899210833935791	0.0405619689848747	up	Large ribosomal subunit protein uL13 Tax=Actinomycetia bacterium	Stream_order	Significant
watershed3_2019_sw_WHONDRS_S19S_0084_final_contigs_fa_k121_1226768_3	0.762478224278611	0.0149894828555761	up	Large ribosomal subunit protein uL14 Tax=Simiduia agarivorans (strain DSM 21679 / JCM 13881 / BCRC 17597 / SA1)	Stream_order	Significant
umpqua_2019_sed_WHONDRS_S19S_0079_MG_assembly_contigs_fasta_scaffold_463_c1_1	0.936193876078993	0.0127881760474997	up	Large ribosomal subunit protein uL2 Tax=Maribellus comscasis	Stream_order	Significant
jordanrivershai4_2019_sw_WHONDRS_S19S_0058_final_contigs_fa_k121_768048_4	0.755830596328945	0.0139924459246846	up	Large ribosomal subunit protein uL2 Tax=Opitutae bacterium	Stream_order	Significant
ES22_IMP_S_C51_127_14316180_lcl_1	0.753458428629532	0.0135413249363552	up	Large ribosomal subunit protein uL2 Tax=Sulfuritalea hydrogenivorans sk43H	Stream_order	Significant
ES22_IMP_S_C41_127_3344201_lcl_2	1.41821684525133	0.0421862103180744	up	Light-harvesting protein Tax=Hyphomicrobiales bacterium	Stream_order	Significant
assiniboineriver_2019_sw_WHONDRS_S19S_0005_final_contigs_fa_k121_1595434_2	1.37685341943667	0.0139924459246846	up	Lipoprotein Tax=Bacteroidota bacterium	Stream_order	Significant
blueriver_2019_sed_WHONDRS_S19S_0024_MG_assembly_contigs_fasta_scaffold_22729_c1_1	1.08750865986104	0.037521208692059	up	Low-complexity protein Tax=Planktothricoides sp. SR001	Stream_order	Significant
riogrande_2019_sed_WHONDRS_S19S_0080_final_contigs_fa_k121_2573653_3	0.816845767428489	0.0307921501239955	up	MaoC family dehydratase Tax=root 1	Stream_order	Significant
NASQAN2011_250_final_contigs_fa_k121_159669_118	0.831769437910381	0.0413194699658827	up	MauM/NapG family ferredoxin-type protein Tax=Beggiatoa alba B18LD	Stream_order	Significant
ES22_IMP_S_C50_127_4273100_lcl_3	0.800360029558588	0.0139924459246846	up	MerR family DNA-binding transcriptional regulator Tax=Alphaproteobacteria bacterium	Stream_order	Significant
pringlecreek_2019_sed_WHONDRS_S19S_0025_MG_assembly_contigs_fasta_scaffold_33453_c1_3	0.906691345701778	0.0139924459246846	up	Methylene-tetrahydrofolate reductase C terminal Tax=Candidatus Electronema sp. GS	Stream_order	Significant
riogrande_2019_sed_WHONDRS_S19S_0080_final_contigs_fa_k121_2090018_1	0.982112485492285	0.0287982510452735	up	Mg-protoporphyrin IX chelatase Tax=Chloroflexota	Stream_order	Significant
riogrande_2019_sed_WHONDRS_S19S_0080_final_contigs_fa_k121_1125751_3	0.830052380560779	0.0410335557423892	up	Nucleoside diphosphate kinase Tax=Limisphaerales bacterium	Stream_order	Significant
riogrande_2019_sed_WHONDRS_S19S_0080_final_contigs_fa_k121_78602_2	1.06823670584223	0.0259813144268674	up	Nucleotidyltransferase domain-containing protein Tax=Desulfobacula sp.	Stream_order	Significant
blueriver_2019_sed_WHONDRS_S19S_0024_MG_assembly_contigs_fasta_scaffold_7221_c1_1	0.810017250759659	0.0269807108685802	up	OmpA family protein Tax=Burkholderiaceae bacterium	Stream_order	Significant
morescreek_2019_sw_WHONDRS_S19S_0085_final_contigs_fa_k121_132366_3	1.02462651218976	0.0492409526041607	up	OmpA family protein Tax=Burkholderiaceae bacterium	Stream_order	Significant
erpe_2018_pw_18hr_WHONDRS-PP48-000091_B_k121_1552432_3	0.753776433176068	0.0435333631682486	up	Outer membrane beta-barrel protein Tax=Desulfobulbus oligotrophicus	Stream_order	Significant
riogrande_2019_sed_WHONDRS_S19S_0080_final_contigs_fa_k121_2632555_3	1.25438885262066	0.00831779304688972	up	PepSY-associated TM region Tax=Candidatus Electronema sp. GS	Stream_order	Significant
ES22_IMP_S_C07_127_6580861_lcl_2	0.834484968279636	0.0398748943415107	up	Peptide ABC transporter substrate-binding protein Tax=Chloroflexota bacterium	Stream_order	Significant
ES22_IMP_S_C13_127_5725176_lcl_1	1.10202480721237	0.0214552063352446	up	Phasin domain-containing protein Tax=Hyphomicrobiales bacterium	Stream_order	Significant
blueriver_2019_sw_WHONDRS_S19S_0024_final_contigs_fa_k121_1686495_1	0.85489243032243	0.0226992336387681	up	Phasin domain-containing protein Tax=Steroidobacteraceae bacterium	Stream_order	Significant
ES22_IMP_S_C50_127_12866104_lcl_2	0.768255714725132	0.0402639261388453	up	Phasin family protein Tax=Betaproteobacteria bacterium	Stream_order	Significant
logan1_2019_sw_WHONDRS_S19S_0097_final_contigs_fa_k121_1640076_1	1.01927299415694	0.0259746816911828	up	Phasin family protein Tax=Burkholderiaceae bacterium	Stream_order	Significant
ES22_IMP_S_C01_127_7661835_lcl_1	0.767893176087869	0.0139924459246846	up	Phasin family protein Tax=Dechloromonas sp.	Stream_order	Significant
ES22_IMP_S_C21_127_1315524_lcl_1	1.30231287469916	0.0279478308119231	up	Phasin family protein Tax=Dechloromonas sp.	Stream_order	Significant
riogrande_2019_sed_WHONDRS_S19S_0080_final_contigs_fa_k121_1341167_3	1.17975619827253	0.00754435064295049	up	Phosphoenolpyruvate synthase Tax=Candidatus Electronema sp. GS	Stream_order	Significant
guil_2019_sw_WHONDRS_S19S_0049_final_contigs_fa_k121_2322475_2	1.25716994648443	0.0139924459246846	up	Photosystem I P700 chlorophyll a apoprotein A1 (Fragment) Tax=Amphiprora paludosa	Stream_order	Significant
erpe_2018_sw_42hr_WHONDRS-SW48-000099_B_k121_903721_17	1.29237562894747	0.00812016651826717	up	Photosystem I reaction center subunit II Tax=Discostella pseudostelligera	Stream_order	Significant
ES22_IMP_S_C13_127_10142969_lcl_2	0.790584899832717	0.0139924459246846	up	Photosystem I reaction center subunit IV Tax=Navicula arenaria	Stream_order	Significant
eastforkpoplarcreek_2019_sw_WHONDRS_S19S_0039_final_contigs_fa_k121_1499512_4	1.04389380574518	0.00634947013919061	up	Photosystem II D2 protein Tax=Caudoviricetes	Stream_order	Significant
lowercolorado_2019_sw_WHONDRS_S19S_0063_final_contigs_fa_k121_413139_1	0.861718032948928	0.0139924459246846	up	Photosystem II protein D1 Tax=Cyanobacteria bacterium K_Offshore_surface_m2_239	Stream_order	Significant
erpe_2018_sw_30hr_WHONDRS-SW48-000095_B_k121_718682_1	1.36309658909844	0.0092293617501046	up	Photosystem II protein D1 Tax=Thalassiosira nordenskioeldii	Stream_order	Significant
assiniboineriver_2019_sw_WHONDRS_S19S_0005_final_contigs_fa_k121_1145084_4	1.46680241128397	0.0141050063371184	up	Photosystem II protein D1 Tax=Thalassiosira nordenskioeldii	Stream_order	Significant
eastriver_2019_sw_WHONDRS_S19S_0100_final_contigs_fa_k121_1775093_10	1.31643227972182	0.0218020368226068	up	Photosystem II protein D1 Tax=Thalassiosiraceae	Stream_order	Significant
NASQAN2015_174_final_contigs_fa_k121_357756_1	1.03348978422747	0.0181373455349013	up	Photosystem II protein D1 Tax=Trebouxiophyceae	Stream_order	Significant
ES22_IMP_S_C44_127_838084_lcl_1	1.19327862436675	0.0171846342157614	up	Photosystem II q(B) protein Tax=Candidatus Lokiarchaeota archaeon	Stream_order	Significant
columbiariver1_2019_sw_WHONDRS_S19S_0075_final_contigs_fa_k121_2482999_3	1.09539402959027	0.0339491667369637	up	Photosystem II reaction center protein H Tax=Cryptomonas curvata	Stream_order	Significant
NASQAN2011_209_final_contigs_fa_k121_205982_3	1.25199157339606	0.0139924459246846	up	Photosystem II reaction center protein H Tax=Thalassiosirales	Stream_order	Significant
NASQAN2011_433_final_contigs_fa_k121_473175_3	2.15757711366551	0.000115590266800617	up	Photosystem II reaction center protein K Tax=Cyanophyceae	Stream_order	Significant
ES22_IMP_S_C03_127_5298306_lcl_2	1.01083855812991	0.0384838853400479	up	Pilus assembly protein Tax=Paracoccaceae bacterium	Stream_order	Significant
logan1_2019_sed_WHONDRS_S19S_0097_MG_assembly_contigs_fasta_scaffold_6806_c1_3	0.791319689148154	0.0139924459246846	up	Pilus assembly protein PilO Tax=Thermomicrobiales bacterium	Stream_order	Significant
ES22_IMP_S_C61_127_5703324_lcl_2	0.755352574491639	0.0457428778255834	up	Poly granule associated protein Tax=Betaproteobacteria bacterium	Stream_order	Significant
ES22_IMP_S_C17_127_2656463_lcl_1	0.871517162432537	0.0441670846647091	up	Porin family protein Tax=Pseudomonadota bacterium	Stream_order	Significant
eastriver_2019_sw_WHONDRS_S19S_0100_final_contigs_fa_k121_513432_14	1.33411599816113	0.0247411740296667	up	Prepilin-type N-terminal cleavage/methylation domain-containing protein (Fragment) Tax=Lentisphaera araneosa HTCC2155	Stream_order	Significant
ES22_IMP_S_C39_127_4277570_lcl_2	1.11132805757031	0.0268396108256907	up	Protein pufQ Tax=Aquabacterium pictum	Stream_order	Significant
ES22_IMP_S_C18_127_1356728_lcl_2	0.764891190815286	0.0149894828555761	up	Protein translocase subunit SecE Tax=Anaerolineales bacterium	Stream_order	Significant
pringlecreek_2019_sed_WHONDRS_S19S_0025_MG_assembly_contigs_fasta_scaffold_11524_c1_1	0.940695175071486	0.0116988663669357	up	Protein translocase subunit SecE Tax=Desulfobulbus oligotrophicus	Stream_order	Significant
tombigeeriver_2019_sw_WHONDRS_S19S_0020_final_contigs_fa_k121_600973_2	1.09841907463713	0.00608132526485435	up	PsbA (Fragment) Tax=Golenkinia longispicula	Stream_order	Significant
ES22_IMP_S_C12_127_7375436_lcl_2	1.17383848584331	0.0354050677801449	up	Putative sulfurtransferase DsrE Tax=mine drainage metagenome	Stream_order	Significant
N3_50_60_OSU_sa_scaffold_21440_2	0.888934572446046	0.0185656532320031	up	RNA polymerase sigma factor Tax=Burkholderiales bacterium	Stream_order	Significant
NASQAN2015_052_final_contigs_fa_k121_1353408_1	0.816434219626029	0.0361423292603975	up	RNA polymerase sigma factor Tax=Planktothricoides sp. SR001	Stream_order	Significant
umpqua_2019_sed_WHONDRS_S19S_0079_MG_assembly_contigs_fasta_scaffold_8295_c2_2	0.934236144555063	0.0103773915248262	up	RNA polymerase sigma factor RpoE Tax=Dechloromonas sp. H13	Stream_order	Significant
blueriver_2019_sed_WHONDRS_S19S_0024_MG_assembly_contigs_fasta_scaffold_858_c1_3	1.18798939977706	0.0328686822445575	up	RNA polymerase sigma factor RpoH Tax=Burkholderiaceae bacterium	Stream_order	Significant
ES22_IMP_S_C64_127_249808_lcl_2	1.14387090955094	0.0269807108685802	up	RNA polymerase-binding transcription factor DksA Tax=Hyphomicrobiales bacterium	Stream_order	Significant
southforkpolouse_2019_sw_WHONDRS_S19S_0055_final_contigs_fa_k121_171698_3	0.903252482018979	0.0449211671479531	up	RNA-binding protein Tax=Flavobacteriia	Stream_order	Significant
cobbmillcreek_2019_sed_WHONDRS_S19S_0090_MG_assembly_contigs_fasta_scaffold_4978_c1_2	1.2592991953089	0.0139924459246846	up	RNA-binding protein Tax=Nitrospirota	Stream_order	Significant
pringlecreek_2019_sed_WHONDRS_S19S_0025_MG_assembly_contigs_fasta_scaffold_1763_c1_2	0.844439768623224	0.0237226526368189	up	RNA-binding protein Tax=Phnomibacter ginsenosidimutans	Stream_order	Significant
ES22_IMP_S_C48_127_8714672_lcl_2	1.00402628564443	0.0410589700920633	up	RNA-binding protein Tax=Pseudomonadota bacterium	Stream_order	Significant
morescreek_2019_sw_WHONDRS_S19S_0085_final_contigs_fa_k121_108029_2	0.893977887098874	0.0218020368226068	up	RNA-binding protein Tax=bacterium	Stream_order	Significant
riogrande_2019_sed_WHONDRS_S19S_0080_final_contigs_fa_k121_119427_1	0.784701879828958	0.0155477634788546	up	RNA-directed DNA polymerase Tax=Sorangium cellulosum	Stream_order	Significant
NASQAN2011_275_final_contigs_fa_k121_403880_3	1.02342233286967	0.0382568814585871	up	RNAase Tax=Nitrospirota bacterium	Stream_order	Significant
ES22_IMP_S_C56_127_14839201_lcl_2	0.856341945787299	0.0139924459246846	up	Response regulator Tax=Nitrospirota bacterium	Stream_order	Significant
blueriver_2019_sed_WHONDRS_S19S_0024_MG_assembly_contigs_fasta_scaffold_781_c1_4	0.764270737720266	0.0415806938141053	up	Rhodanese domain-containing protein Tax=Betaproteobacteria bacterium	Stream_order	Significant
morescreek_2019_sw_WHONDRS_S19S_0085_final_contigs_fa_k121_814806_3	0.769866554948678	0.0139924459246846	up	Rhombotarget lipoprotein Tax=Desulfuromonadales bacterium	Stream_order	Significant
blueriver_2019_sed_WHONDRS_S19S_0024_MG_assembly_contigs_fasta_scaffold_10321_c1_2	1.13973805573044	0.0421862103180744	up	Ribonuclease Tax=Planktothricoides sp. SR001	Stream_order	Significant
morescreek_2019_sw_WHONDRS_S19S_0085_final_contigs_fa_k121_856533_2	1.17844201357232	0.0160764839566469	up	Ribosome-associated translation inhibitor RaiA Tax=Xanthomonadales bacterium	Stream_order	Significant
logan1_2019_sw_WHONDRS_S19S_0097_final_contigs_fa_k121_1312016_1	2.02416402071881	0.0496344509425181	up	Ribulose bisphosphate carboxylase large chain Tax=Synurales	Stream_order	Significant
king_2019_sw_WHONDRS_S19S_0016_final_contigs_fa_k121_396317_1	1.07241190078062	0.0421862103180744	up	Ribulose bisphosphate carboxylase large chain Tax=Volvocaceae	Stream_order	Significant
NASQAN2011_028_final_contigs_fa_k121_493826_4	1.94364200730762	0.0445258488848955	up	Secreted protein Tax=Pisum sativum	Stream_order	Significant
jordanrivershai3_2019_sw_WHONDRS_S19S_0058_final_contigs_fa_k121_1454113_2	1.2004460493813	0.0226992336387681	up	Small ribosomal subunit protein bS20 Tax=Arsukibacterium tuosuense	Stream_order	Significant
ES22_IMP_S_C48_127_4080542_lcl_2	1.01242134374676	0.00984598271719654	up	Small ribosomal subunit protein bS20 Tax=Bacteroidota bacterium	Stream_order	Significant
ES22_IMP_S_C25_127_1482637_lcl_2	1.25718676018704	0.00542500290449114	up	Small ribosomal subunit protein bS21 Tax=Betaproteobacteria bacterium	Stream_order	Significant
columbiariver2_2019_sed_WHONDRS_S19S_0076_MG_assembly_contigs_fasta_scaffold_12097_c1_2	1.01355366113668	0.0101512017691927	up	Small ribosomal subunit protein bS21 Tax=Prolixibacteraceae bacterium	Stream_order	Significant
erpe_2018_pw_9hr_WHONDRS-PP48-000088_B_k121_1080390_8	0.770961333174427	0.0498934372052212	up	Small ribosomal subunit protein bS21 Tax=Xanthomonadales bacterium	Stream_order	Significant
ES22_IMP_S_C50_127_2340733_lcl_2	0.835882384640948	0.0433210952979473	up	Small ribosomal subunit protein bS6 Tax=Bacteroidetes bacterium OLB12	Stream_order	Significant
NASQAN2011_262_final_contigs_fa_k121_440263_2	1.36437124385374	0.00706549222057777	up	Small ribosomal subunit protein uS10 Tax=Microcystis	Stream_order	Significant
seaofgalileej4_2019_sw_WHONDRS_S19S_0058_final_contigs_fa_k121_899397_2	0.9237111657588	0.0139197399268126	up	Small ribosomal subunit protein uS12 Tax=Rheinheimera	Stream_order	Significant
ES22_IMP_S_C42_127_6926769_lcl_3	1.30721616211931	0.0483599154734945	up	Small ribosomal subunit protein uS19 Tax=Bacteria	Stream_order	Significant
ES22_IMP_S_C51_127_1017460_lcl_6	0.864508452413187	0.0342723147509421	up	Small ribosomal subunit protein uS5 Tax=Bacteroidota	Stream_order	Significant
ES22_IMP_S_C14_127_9232096_lcl_2	0.992719428707482	0.0135413249363552	up	Sodium symporter small subunit predicted domain-containing protein Tax=Geobacteraceae bacterium GWC2_53_11	Stream_order	Significant
ES22_IMP_S_C23_127_7209031_lcl_3	0.752602739339126	0.019372569955389	up	Sulfurtransferase complex subunit TusD Tax=Gammaproteobacteria bacterium	Stream_order	Significant
redbuttecreek_2019_sed_WHONDRS_S19S_0029_MG_assembly_contigs_fasta_scaffold_65663_c1_1	0.807724223739928	0.0412654534926425	up	TRL-like protein family Tax=Nitrospira sp. SCGC AG-212-E16	Stream_order	Significant
ES22_IMP_S_C31_127_6220977_lcl_3	0.848959971744124	0.0133155793270564	up	Tetratricopeptide repeat-containing protein Tax=Desulforhopalus singaporensis	Stream_order	Significant
ES22_IMP_S_C09_127_7410182_lcl_2	1.25075548558999	0.0449211671479531	up	Thioredoxin Tax=Cyclobacteriaceae bacterium	Stream_order	Significant
riogrande_2019_sed_WHONDRS_S19S_0080_final_contigs_fa_k121_2317623_7	1.2506646117713	0.0244147517058075	up	Thioredoxin Tax=Desulfobulbus oligotrophicus	Stream_order	Significant
S2_30_40_OSU_scaffold_2280_6	0.894947692229651	0.0347650786947458	up	Transcription factor zinc-finger domain-containing protein Tax=Nitrospirae bacterium RIFCSPLOWO2_02_FULL_62_14	Stream_order	Significant
NASQAN2015_052_final_contigs_fa_k121_911895_1	1.23947970457594	0.0323433237713692	up	Transcription termination/antitermination protein NusG Tax=Planktothricoides sp. SR001	Stream_order	Significant
logan1_2019_sed_WHONDRS_S19S_0097_MG_assembly_contigs_fasta_scaffold_951_c1_1	0.895695998999694	0.0139924459246846	up	Transcriptional regulator Tax=Burkholderiales bacterium GJ-E10	Stream_order	Significant
umpqua_2019_sed_WHONDRS_S19S_0079_MG_assembly_contigs_fasta_scaffold_24802_c1_1	0.953606287381615	0.0490370376006836	up	Transcriptional regulator Tax=Rhodocyclaceae bacterium	Stream_order	Significant
riogrande_2019_sed_WHONDRS_S19S_0080_final_contigs_fa_k121_1993075_3	1.14846437112516	0.00634947013919061	up	Translation initiation factor IF-1 Tax=Candidatus Muproteobacteria bacterium RBG_19FT_COMBO_61_10	Stream_order	Significant
columbia_2019_sed_WHONDRS_S19S_0074_MG_assembly_contigs_fasta_scaffold_6871_c1_3	1.53160775324871	0.0169991337663703	up	Transposase Tax=Candidatus Competibacteraceae bacterium	Stream_order	Significant
erpe_2018_pw_18hr_WHONDRS-PP48-000091_B_k121_3576386_2	0.87710817991275	0.0318395667495019	up	Transposase Tax=Deltaproteobacteria bacterium	Stream_order	Significant
NASQAN2011_282_final_contigs_fa_k121_230780_2	1.81203451460505	0.00634947013919061	up	Transposase Tax=Dolichospermum planctonicum	Stream_order	Significant
flintriver_2019_sw_WHONDRS_S19S_0015_final_contigs_fa_k121_2184385_1	0.992357113405008	0.0159629000791697	up	Tubulin/FtsZ GTPase domain-containing protein (Fragment) Tax=Palpitomonas bilix	Stream_order	Significant
ES22_IMP_S_C60_127_5813075_lcl_3	0.771314417675764	0.0139924459246846	up	UDP-3-O-acyl-N-acetylglucosamine deacetylase Tax=Hyphomicrobium sp.	Stream_order	Significant
NASQAN2015_052_final_contigs_fa_k121_706923_2	0.94176211531304	0.0319089117008819	up	UDP-glucuronate decarboxylase Tax=Oscillatoriales	Stream_order	Significant
ES22_IMP_S_C24_127_4193522_lcl_3	0.796686903775116	0.0435333631682486	up	UPF0033 domain-containing protein Tax=Candidatus Muproteobacteria bacterium RBG_16_64_11	Stream_order	Significant
NASQAN2011_256_final_contigs_fa_k121_878191_1	1.15382956175981	0.0382209032124457	up	Uncharacterized protein Tax=Actinokineospora fastidiosa	Stream_order	Uncharacterized/Hypothetical
ES22_IMP_S_C12_127_766549_lcl_2	0.858555721062129	0.0416017527545744	up	Uncharacterized protein Tax=Actinomycetia bacterium	Stream_order	Uncharacterized/Hypothetical
jordanrivershai6_2019_sw_WHONDRS_S19S_0058_final_contigs_fa_k121_1701692_2	1.14413293288291	0.0160764839566469	up	Uncharacterized protein Tax=Actinomycetia bacterium	Stream_order	Uncharacterized/Hypothetical
tombigeeriver_2019_sw_WHONDRS_S19S_0020_final_contigs_fa_k121_439894_1	1.73188321361973	0.00754435064295049	up	Uncharacterized protein Tax=Anaerobacillus alkalidiazotrophicus	Stream_order	Uncharacterized/Hypothetical
icacos_2019_sw_WHONDRS_S19S_0094_final_contigs_fa_k121_103436_1	1.10416662956652	0.00154323670151843	up	Uncharacterized protein Tax=Anaerolineaceae bacterium	Stream_order	Uncharacterized/Hypothetical
S123_20_30_JGI_ca_scaffold_10193_3	2.73138389078462	0.000115590266800617	up	Uncharacterized protein Tax=Arthrobacter globiformis	Stream_order	Uncharacterized/Hypothetical
pringlecreek_2019_sed_WHONDRS_S19S_0025_MG_assembly_contigs_fasta_scaffold_13641_c1_2	1.10786356745068	0.0157299239899462	up	Uncharacterized protein Tax=Bacteroidia bacterium	Stream_order	Uncharacterized/Hypothetical
N123_40_50_JGI_ca_scaffold_1910_2	1.3388281670879	0.0390718350711949	up	Uncharacterized protein Tax=Batrachochytrium dendrobatidis (strain JEL423)	Stream_order	Uncharacterized/Hypothetical
ES22_IMP_S_C05_127_2068167_lcl_2	1.24575598525523	0.0349026348967717	up	Uncharacterized protein Tax=Beijerinckiaceae bacterium	Stream_order	Uncharacterized/Hypothetical
stroublescreek_2019_sw_WHONDRS_S19S_0089_final_contigs_fa_k121_1780749_2	2.11275031340187	0.00496961088933616	up	Uncharacterized protein Tax=Branchiostoma floridae	Stream_order	Uncharacterized/Hypothetical
ES22_IMP_S_C64_127_8135061_lcl_3	0.829323280761476	0.047413276587073	up	Uncharacterized protein Tax=Candidatus Dechloromonas phosphorivorans	Stream_order	Uncharacterized/Hypothetical
pamunkeyriver_2019_sw_WHONDRS_S19S_0054_final_contigs_fa_k121_2223863_3	1.13387577302324	0.0140537797937615	up	Uncharacterized protein Tax=Chiloscyllium punctatum	Stream_order	Uncharacterized/Hypothetical
redbuttecreek_2019_sw_WHONDRS_S19S_0086_final_contigs_fa_k121_112517_4	1.10807416028057	0.021129852182687	up	Uncharacterized protein Tax=Cuscuta australis	Stream_order	Uncharacterized/Hypothetical
umpqua_2019_sed_WHONDRS_S19S_0079_MG_assembly_contigs_fasta_scaffold_1619_c1_5	1.18724396004223	0.00571898498779473	up	Uncharacterized protein Tax=Deltaproteobacteria bacterium	Stream_order	Uncharacterized/Hypothetical
ES22_IMP_S_C44_127_7110415_lcl_1	0.801402792902352	0.0143892280169417	up	Uncharacterized protein Tax=Desulfobacteraceae bacterium	Stream_order	Uncharacterized/Hypothetical
riogrande_2019_sed_WHONDRS_S19S_0080_final_contigs_fa_k121_84640_4	0.950537810482175	0.0109312917408463	up	Uncharacterized protein Tax=Desulfobulbaceae bacterium	Stream_order	Uncharacterized/Hypothetical
ES22_IMP_S_C51_127_2863476_lcl_2	1.2605685616879	0.0306928990271409	up	Uncharacterized protein Tax=Desulfopila sp. IMCC35006	Stream_order	Uncharacterized/Hypothetical
columbiariver1_2019_sw_WHONDRS_S19S_0075_final_contigs_fa_k121_1355807_7	1.62419083814169	0.0139924459246846	up	Uncharacterized protein Tax=Dreissena polymorpha	Stream_order	Uncharacterized/Hypothetical
eastforkpoplarcreek_2019_sw_WHONDRS_S19S_0039_final_contigs_fa_k121_224917_2	2.07824269191436	0.00608132526485435	up	Uncharacterized protein Tax=Dreissena polymorpha	Stream_order	Uncharacterized/Hypothetical
eastriver_2019_sw_WHONDRS_S19S_0100_final_contigs_fa_k121_718199_3	2.08760093758504	0.00608132526485435	up	Uncharacterized protein Tax=Dreissena polymorpha	Stream_order	Uncharacterized/Hypothetical
pamunkeyriver_2019_sw_WHONDRS_S19S_0054_final_contigs_fa_k121_700737_5	2.19270537095382	0.00206880608556036	up	Uncharacterized protein Tax=Dreissena polymorpha	Stream_order	Uncharacterized/Hypothetical
blueriver_2019_sed_WHONDRS_S19S_0024_MG_assembly_contigs_fasta_scaffold_531_c2_2	2.23590423918304	0.000987526160217474	up	Uncharacterized protein Tax=Dreissena polymorpha	Stream_order	Uncharacterized/Hypothetical
ES22_IMP_S_C49_127_12041374_lcl_2	2.64130489040313	0.0316777874248733	up	Uncharacterized protein Tax=Dreissena polymorpha	Stream_order	Uncharacterized/Hypothetical
S123_20_30_JGI_ca_scaffold_10193_2	2.00816156817161	0.0311805442879299	up	Uncharacterized protein Tax=Elysia chlorotica	Stream_order	Uncharacterized/Hypothetical
NASQAN2011_250_final_contigs_fa_k121_570713_3	1.23658623381531	0.0189351287760758	up	Uncharacterized protein Tax=Fragilariopsis cylindrus CCMP1102	Stream_order	Uncharacterized/Hypothetical
ES22_IMP_S_C05_127_5458411_lcl_3	1.11895864797806	0.0345065245772541	up	Uncharacterized protein Tax=Geobacter soli	Stream_order	Uncharacterized/Hypothetical
NASQAN2011_286_final_contigs_fa_k121_20871_1	1.10712521489498	0.0113912701472828	up	Uncharacterized protein Tax=Guillardia theta (strain CCMP2712)	Stream_order	Uncharacterized/Hypothetical
dobsoncreek_2019_sw_WHONDRS_S19S_0087_final_contigs_fa_k121_2304093_3	0.918688315983534	0.0291306845435093	up	Uncharacterized protein Tax=Heliobacterium modesticaldum (strain ATCC 51547 / Ice1)	Stream_order	Uncharacterized/Hypothetical
watershed3_2019_sw_WHONDRS_S19S_0084_final_contigs_fa_k121_806041_2	1.16173909621476	0.022553565725894	up	Uncharacterized protein Tax=Hyellaceae	Stream_order	Uncharacterized/Hypothetical
ES22_IMP_S_C41_127_11313031_lcl_5	0.926904941099806	0.0256851288375743	up	Uncharacterized protein Tax=Hyphomicrobium sp.	Stream_order	Uncharacterized/Hypothetical
ES22_IMP_S_C64_127_5753539_lcl_2	0.81150092080544	0.0133155793270564	up	Uncharacterized protein Tax=Hyphomicrobium sp. 32-62-53	Stream_order	Uncharacterized/Hypothetical
ES22_IMP_S_C28_127_11390398_lcl_2	1.14316595773282	0.043311343643134	up	Uncharacterized protein Tax=Hyphomicrobium sp. 32-62-53	Stream_order	Uncharacterized/Hypothetical
ES22_IMP_S_C24_127_8703019_lcl_3	1.20562795276246	0.0338530102844632	up	Uncharacterized protein Tax=Ideonella alba	Stream_order	Uncharacterized/Hypothetical
NASQAN2011_433_final_contigs_fa_k121_62948_2	1.03544189174269	0.0358232940050428	up	Uncharacterized protein Tax=Methylococcus capsulatus (strain ATCC 33009 / NCIMB 11132 / Bath)	Stream_order	Uncharacterized/Hypothetical
blueriver_2019_sed_WHONDRS_S19S_0024_MG_assembly_contigs_fasta_scaffold_531_c1_4	0.915922014012932	0.0421862103180744	up	Uncharacterized protein Tax=Mizuhopecten yessoensis	Stream_order	Uncharacterized/Hypothetical
yakimariver_2019_sw_WHONDRS_S19S_0060_final_contigs_fa_k121_1247491_1	0.957687905978709	0.045477915733245	up	Uncharacterized protein Tax=Mizuhopecten yessoensis	Stream_order	Uncharacterized/Hypothetical
NASQAN2016_083_final_contigs_fa_k121_119338_2	0.880710082424093	0.0361423292603975	up	Uncharacterized protein Tax=Mycoavidus cysteinexigens	Stream_order	Uncharacterized/Hypothetical
blackearthcreek_2019_sw_WHONDRS_S19S_0061_final_contigs_fa_k121_1348697_7	0.941550897834838	0.0226992336387681	up	Uncharacterized protein Tax=Nelumbo nucifera	Stream_order	Uncharacterized/Hypothetical
souththompson_2019_sw_WHONDRS_S19S_0004_final_contigs_fa_k121_1150927_1	1.50287906629602	0.012090232710924	up	Uncharacterized protein Tax=Nelumbo nucifera	Stream_order	Uncharacterized/Hypothetical
erpe_2018_pw_18hr_WHONDRS-PP48-000091_B_k121_1182847_3	1.685092447136	0.0170057470451375	up	Uncharacterized protein Tax=Nelumbo nucifera	Stream_order	Uncharacterized/Hypothetical
S2_50_60_OSU_scaffold_57142_2	1.33696056973067	0.0449292564945597	up	Uncharacterized protein Tax=Nitrosarchaeum sp.	Stream_order	Uncharacterized/Hypothetical
redbuttecreek_2019_sed_WHONDRS_S19S_0029_MG_assembly_contigs_fasta_scaffold_12222_c1_5	0.907133309791225	0.0397117453827913	up	Uncharacterized protein Tax=Nitrospira sp.	Stream_order	Uncharacterized/Hypothetical
S2_0_10_OSU_sa_scaffold_9838_3	0.93763473610368	0.0213505081992035	up	Uncharacterized protein Tax=Nitrospirota bacterium	Stream_order	Uncharacterized/Hypothetical
columbiariver2_2019_sed_WHONDRS_S19S_0076_MG_assembly_contigs_fasta_scaffold_8362_c1_4	1.13840918101774	0.0259440884586776	up	Uncharacterized protein Tax=Nitrospirota bacterium	Stream_order	Uncharacterized/Hypothetical
sycamorecreek_2019_sw_WHONDRS_S19S_0028_final_contigs_fa_k121_493080_2	1.85781856839971	0.0322060576515051	up	Uncharacterized protein Tax=Nostocales	Stream_order	Uncharacterized/Hypothetical
NASQAN2016_083_final_contigs_fa_k121_614269_1	1.98081117242397	0.0397117453827913	up	Uncharacterized protein Tax=Paramuricea clavata	Stream_order	Uncharacterized/Hypothetical
columbiariver2_2019_sed_WHONDRS_S19S_0076_MG_assembly_contigs_fasta_scaffold_2413_c1_2	1.08140402910263	0.0348829358595341	up	Uncharacterized protein Tax=Pirellulaceae bacterium	Stream_order	Uncharacterized/Hypothetical
blackwarrior_2019_sw_WHONDRS_S19S_0021_final_contigs_fa_k121_593597_1	1.43821511952016	0.0139924459246846	up	Uncharacterized protein Tax=Rhizophagus irregularis (strain DAOM 181602 / DAOM 197198 / MUCL 43194)	Stream_order	Uncharacterized/Hypothetical
NASQAN2011_060_final_contigs_fa_k121_407234_1	0.831551556655603	0.0235019253684973	up	Uncharacterized protein Tax=Silvanigrella aquatica	Stream_order	Uncharacterized/Hypothetical
erpe_2018_sw_30hr_WHONDRS-SW48-000095_B_k121_544435_2	1.19033803132224	0.0278505511213554	up	Uncharacterized protein Tax=Streptococcus thermophilus TH1435	Stream_order	Uncharacterized/Hypothetical
nebranchanacostia_2019_sw_WHONDRS_S19S_0081_final_contigs_fa_k121_736904_2	0.869468267677666	0.022553565725894	up	Uncharacterized protein Tax=Streptomyces lincolnensis	Stream_order	Uncharacterized/Hypothetical
NASQAN2011_034_final_contigs_fa_k121_18099_2	2.6314683978335	0.000000159889945112305	up	Uncharacterized protein Tax=Thalassiosira oceanica	Stream_order	Uncharacterized/Hypothetical
S123_30_40_JGI_ca_scaffold_15300_3	1.58973547604011	0.0143892280169417	up	Uncharacterized protein Tax=Thermoleophilia bacterium	Stream_order	Uncharacterized/Hypothetical
ES22_IMP_S_C27_127_6511255_lcl_1	0.943730335688616	0.0461763078542702	up	Uncharacterized protein Tax=Thiomonas sp. CB2	Stream_order	Uncharacterized/Hypothetical
stroublescreek_2019_sw_WHONDRS_S19S_0089_final_contigs_fa_k121_2529942_17	0.81063747429585	0.0460187164234869	up	Uncharacterized protein Tax=Trichocoleus sp. FACHB-40	Stream_order	Uncharacterized/Hypothetical
CONGO_007_metagenome_final_contigs_fa_k121_349910_4	0.873707562456589	0.0296350388815303	up	Uncharacterized protein Tax=bacterium P201	Stream_order	Uncharacterized/Hypothetical
NASQAN2011_286_final_contigs_fa_k121_289476_3	1.05924875015859	0.0149111938403914	up	Uncharacterized protein Tax=freshwater metagenome	Stream_order	Uncharacterized/Hypothetical
blueriver_2019_sed_WHONDRS_S19S_0024_MG_assembly_contigs_fasta_scaffold_11631_c1_2	1.4212868897208	0.0421862103180744	up	Uncharacterized protein Tax=marine sediment metagenome	Stream_order	Uncharacterized/Hypothetical
ES22_IMP_S_C13_127_11173584_lcl_2	1.12867106050113	0.0296350388815303	up	Uncharacterized protein Tax=unclassified Methylococcaceae	Stream_order	Uncharacterized/Hypothetical
ES22_IMP_S_C56_127_14879863_lcl_3	0.752954418232154	0.0296350388815303	up	Uncharacterized protein Tax=unclassified Rhodocyclales	Stream_order	Uncharacterized/Hypothetical
riogrande_2019_sed_WHONDRS_S19S_0080_final_contigs_fa_k121_2176494_10	0.998240730006175	0.0322303902133995	up	Uncharacterized protein Tax=uncultured Leptolyngbya sp.	Stream_order	Uncharacterized/Hypothetical
redbuttecreek_2019_sed_WHONDRS_S19S_0029_MG_assembly_contigs_fasta_scaffold_5657_c1_1	2.22885661510327	0.042559958187786	up	Uncharacterized protein Tax=uncultured bacterium	Stream_order	Uncharacterized/Hypothetical
redbuttecreek_2019_sed_WHONDRS_S19S_0029_MG_assembly_contigs_fasta_scaffold_5657_c1_3	2.6255712301246	0.0185279796335451	up	Uncharacterized protein Tax=uncultured bacterium 413004-H17	Stream_order	Uncharacterized/Hypothetical
NASQAN2011_265_final_contigs_fa_k121_884818_1	1.28139845842748	0.0478791270445842	up	Uncharacterized protein Tax=uncultured gamma proteobacterium HF0010_05D02	Stream_order	Uncharacterized/Hypothetical
ES22_IMP_S_C49_127_3924041_lcl_2	1.48277703636848	0.0292262225831261	up	Uncharacterized protein Tax=uncultured gamma proteobacterium HF0010_05D02	Stream_order	Uncharacterized/Hypothetical
stroublescreek_2019_sw_WHONDRS_S19S_0089_final_contigs_fa_k121_2094069_1	1.34828996227483	0.0478729656646706	up	Uncharacterized protein (Fragment) Tax=Aureococcus anophagefferens	Stream_order	Uncharacterized/Hypothetical
NASQAN2015_081_final_contigs_fa_k121_216192_1	1.20259966772259	0.0150579206905728	up	Uncharacterized protein (Fragment) Tax=Mucuna pruriens	Stream_order	Uncharacterized/Hypothetical
NASQAN2011_401_final_contigs_fa_k121_49342_2	1.65863965463257	0.000130823914460307	up	Uncharacterized protein (Fragment) Tax=marine metagenome	Stream_order	Uncharacterized/Hypothetical
augustacreek_2019_sed_WHONDRS_S19S_0067_MG_assembly_contigs_fasta_scaffold_382_c2_1	0.944272010660903	0.0341177442473489	up	Uncharacterized protein ORF91 Tax=Paenibacillus sp. P22	Stream_order	Uncharacterized/Hypothetical
logan1_2019_sw_WHONDRS_S19S_0097_final_contigs_fa_k121_354304_1	0.80816300676554	0.0328686822445575	up	Universal stress protein Tax=Betaproteobacteria bacterium	Stream_order	Significant
blueriver_2019_sw_WHONDRS_S19S_0024_final_contigs_fa_k121_1151189_7	0.886406917562331	0.0433210952979473	up	Universal stress protein Tax=Betaproteobacteria bacterium	Stream_order	Significant
ES22_IMP_S_C28_127_7071594_lcl_1	0.960222526820563	0.0139924459246846	up	Universal stress protein Tax=Betaproteobacteria bacterium	Stream_order	Significant
ES22_IMP_S_C13_127_7098259_lcl_3	0.974477432199031	0.0375116531415334	up	XRE family transcriptional regulator Tax=Candidatus Nanopelagicales bacterium	Stream_order	Significant
NASQAN2015_208_final_contigs_fa_k121_510663_7	0.844161431680361	0.0386545287199123	up	Xanthorhodopsin Tax=root 1	Stream_order	Significant
ES22_IMP_S_C07_127_4627685_lcl_2	0.87485849478194	0.0361573695034349	up	Zinc finger/thioredoxin putative domain-containing protein Tax=Nitrospiraceae bacterium	Stream_order	Significant
S1_30_40_JGI_sa_scaffold_7257_3	0.947910091807747	0.0463377450929676	up	Zinc ribbon domain-containing protein Tax=Tectomicrobia bacterium	Stream_order	Significant
blueriver_2019_sed_WHONDRS_S19S_0024_MG_assembly_contigs_fasta_scaffold_20153_c1_1	1.24740806652136	0.0450873987675642	up	elongation factor Tu Tax=unclassified Planktothricoides	Stream_order	Significant
jordanrivershai6_2019_sw_WHONDRS_S19S_0058_final_contigs_fa_k121_1488302_1	0.76866642270803	0.00292042984803875	up	form I ribulose bisphosphate carboxylase large subunit Tax=Cyanobium sp. Aljojuca 7D2	Stream_order	Significant
umpqua_2019_sw_WHONDRS_S19S_0079_final_contigs_fa_k121_1600306_2	0.991058880279633	0.00831779304688972	up	four-helix bundle copper-binding protein Tax=Cognataquiflexum rubidum	Stream_order	Significant
ES22_IMP_S_C02_127_3180956_lcl_3	0.857201360171608	0.0127881760474997	up	fructose-bisphosphate aldolase (Fragment) Tax=Bacteroidota bacterium	Stream_order	Significant
sharkriverslough_2019_sw_WHONDRS_S19S_0042_final_contigs_fa_k121_1960953_2	1.40059417836678	0.0149808787810079	up	histone H2B Tax=Mya arenaria	Stream_order	Significant
ES22_IMP_S_C50_127_8503683_lcl_4	0.914986620181131	0.0436712637111387	up	hypothetical protein Tax=Dechloromonas sp. H13	Stream_order	Uncharacterized/Hypothetical
pringlecreek_2019_sed_WHONDRS_S19S_0025_MG_assembly_contigs_fasta_scaffold_5509_c1_1	1.19126395382072	0.0320770920065974	up	hypothetical protein Tax=Desulfobulbus alkaliphilus	Stream_order	Uncharacterized/Hypothetical
riogrande_2019_sed_WHONDRS_S19S_0080_final_contigs_fa_k121_344993_1	0.886292531949056	0.0420689365865593	up	hypothetical protein Tax=Desulfobulbus elongatus	Stream_order	Uncharacterized/Hypothetical
pringlecreek_2019_sed_WHONDRS_S19S_0025_MG_assembly_contigs_fasta_scaffold_7024_c1_2	1.34966671317822	0.0387845163940068	up	hypothetical protein Tax=Desulfobulbus elongatus	Stream_order	Uncharacterized/Hypothetical
ES22_IMP_S_C05_127_3589565_lcl_2	0.938820760198587	0.0282692855206524	up	hypothetical protein Tax=Desulfopila sp. IMCC35006	Stream_order	Uncharacterized/Hypothetical
ES22_IMP_S_C48_127_9632771_lcl_6	1.42943916118357	0.0301402454800877	up	hypothetical protein Tax=Enterococcus faecium	Stream_order	Uncharacterized/Hypothetical
pringlecreek_2019_sed_WHONDRS_S19S_0025_MG_assembly_contigs_fasta_scaffold_12666_c1_3	1.01373390345581	0.0168095480353281	up	hypothetical protein Tax=Pedobacter sp. SYSU D00823	Stream_order	Uncharacterized/Hypothetical
riogrande_2019_sed_WHONDRS_S19S_0080_final_contigs_fa_k121_2388260_2	0.959658591459292	0.0165082643645446	up	malate dehydrogenase Tax=Desulfobulbus elongatus	Stream_order	Significant
ES22_IMP_S_C34_127_4198569_lcl_1	0.857101622724733	0.0128401382665049	up	phasin family protein Tax=Dechloromonas sp. CZR5	Stream_order	Significant
NASQAN2015_111_final_contigs_fa_k121_570902_2	2.06227349337549	0.00574079185977565	up	photosystem I core protein PsaB Tax=Oscillatoria sp. PCC 10802	Stream_order	Significant
jordanrivershai5_2019_sw_WHONDRS_S19S_0058_final_contigs_fa_k121_47599_2	1.665226706394	0.0139924459246846	up	photosystem II reaction center protein CP43 Tax=Umezakia ovalisporum	Stream_order	Significant
pringlecreek_2019_sed_WHONDRS_S19S_0025_MG_assembly_contigs_fasta_scaffold_18120_c1_2	0.904964742829168	0.0344179385430792	up	preprotein translocase subunit YajC Tax=Desulfobulbus elongatus	Stream_order	Significant
pringlecreek_2019_sed_WHONDRS_S19S_0025_MG_assembly_contigs_fasta_scaffold_18698_c1_3	0.787833468339872	0.0139924459246846	up	radical SAM protein Tax=Desulfobulbus elongatus	Stream_order	Significant
yakimariver_2019_sw_WHONDRS_S19S_0060_final_contigs_fa_k121_1809847_1	0.921124837598141	0.0385318794813929	up	rubrerythrin family protein Tax=Limnobacter humi	Stream_order	Significant
NASQAN2014_144_final_contigs_fa_k121_584803_1	0.773517515577642	0.0288957705858148	up	sigma-54 dependent transcriptional regulator Tax=Algoriphagus sp. AK58	Stream_order	Significant
farmington_2019_sed_WHONDRS_S19S_0053_MG_assembly_contigs_fasta_scaffold_378_c1_4	1.09995117257382	0.00623191304066373	up	succinate dehydrogenase, cytochrome b556 subunit Tax=Ferribacterium limneticum	Stream_order	Significant
blueriver_2019_sed_WHONDRS_S19S_0024_MG_assembly_contigs_fasta_scaffold_10362_c1_2	0.939957805860481	0.0372899176525383	up	threonine synthase Tax=unclassified Planktothricoides	Stream_order	Significant
blueriver_2019_sw_WHONDRS_S19S_0024_final_contigs_fa_k121_1259936_1	0.755171881978962	0.0460693682268933	up	universal stress protein Tax=Dechloromonas agitata	Stream_order	Significant
umpqua_2019_sed_WHONDRS_S19S_0079_MG_assembly_contigs_fasta_scaffold_31278_c1_2	0.774803639729185	0.0265271693731533	up		Stream_order	Uncharacterized/Hypothetical
pringlecreek_2019_sed_WHONDRS_S19S_0025_MG_assembly_contigs_fasta_scaffold_2542_c1_5	0.782882197048293	0.0285229381846224	up		Stream_order	Uncharacterized/Hypothetical
columbiariver2_2019_sw_WHONDRS_S19S_0076_final_contigs_fa_k121_2718699_10	0.818885248643454	0.0139924459246846	up		Stream_order	Uncharacterized/Hypothetical
eastriver_2019_sw_WHONDRS_S19S_0100_final_contigs_fa_k121_1600245_7	0.820610228398652	0.01417990885757	up		Stream_order	Uncharacterized/Hypothetical
pringlecreek_2019_sed_WHONDRS_S19S_0025_MG_assembly_contigs_fasta_scaffold_740_c1_4	0.912874601813698	0.0239408923843207	up		Stream_order	Uncharacterized/Hypothetical
ES22_IMP_S_C11_127_2942423_lcl_3	0.914197716829093	0.0239408923843207	up		Stream_order	Uncharacterized/Hypothetical
cobbmillcreek_2019_sed_WHONDRS_S19S_0090_MG_assembly_contigs_fasta_scaffold_111_c2_6	0.917432362291102	0.0139924459246846	up		Stream_order	Uncharacterized/Hypothetical
redbuttecreek_2019_sed_WHONDRS_S19S_0086_MG_assembly_contigs_fasta_scaffold_27891_c1_3	0.93837176554683	0.0171396476349794	up		Stream_order	Uncharacterized/Hypothetical
stroublescreek_2019_sw_WHONDRS_S19S_0089_final_contigs_fa_k121_2435079_24	0.989262777750191	0.0297237870155236	up		Stream_order	Uncharacterized/Hypothetical
ES22_IMP_S_C61_127_321447_lcl_2	0.991515863073746	0.0398748943415107	up		Stream_order	Uncharacterized/Hypothetical
lowercolorado_2019_sed_WHONDRS_S19S_0063_final_contigs_fa_k121_509750_3	1.01996094783686	0.016935412697547	up		Stream_order	Uncharacterized/Hypothetical
pringlecreek_2019_sed_WHONDRS_S19S_0025_MG_assembly_contigs_fasta_scaffold_3212_c1_3	1.03732593354314	0.0169991337663703	up		Stream_order	Uncharacterized/Hypothetical
NASQAN2016_164_final_contigs_fa_k121_631112_2	1.03980466725608	0.0335939121463454	up		Stream_order	Uncharacterized/Hypothetical
blueriver_2019_sed_WHONDRS_S19S_0024_MG_assembly_contigs_fasta_scaffold_7919_c1_2	1.06697432505405	0.039481137374552	up		Stream_order	Uncharacterized/Hypothetical
ES22_IMP_S_C63_127_7468992_lcl_2	1.08973478828883	0.0467525805246947	up		Stream_order	Uncharacterized/Hypothetical
ES22_IMP_S_C27_127_2227084_lcl_1	1.16150031468192	0.022604432699336	up		Stream_order	Uncharacterized/Hypothetical
NASQAN2014_185_final_contigs_fa_k121_600578_1	1.18159391209149	0.0432120297984539	up		Stream_order	Uncharacterized/Hypothetical
columbiariver2_2019_sw_WHONDRS_S19S_0076_final_contigs_fa_k121_2246072_1	1.19295550456746	0.046305784787225	up		Stream_order	Uncharacterized/Hypothetical
NASQAN2015_042_final_contigs_fa_k121_220986_4	1.2342712931433	0.0143212145471024	up		Stream_order	Uncharacterized/Hypothetical
fraser_2019_sw_WHONDRS_S19S_0001_final_contigs_fa_k121_944434_2	1.23943620022241	0.0159063311059883	up		Stream_order	Uncharacterized/Hypothetical
NASQAN2012_107_final_contigs_fa_k121_28364_2	1.30012169877386	0.0139924459246846	up		Stream_order	Uncharacterized/Hypothetical
NASQAN2010_127_final_contigs_fa_k121_317747_3	1.31697324161996	0.0103773915248262	up		Stream_order	Uncharacterized/Hypothetical
seaofgalileej4_2019_sw_WHONDRS_S19S_0058_final_contigs_fa_k121_1709474_2	1.3202578696634	0.0139924459246846	up		Stream_order	Uncharacterized/Hypothetical
columbia_2019_sw_WHONDRS_S19S_0074_final_contigs_fa_k121_576863_2	1.32666981859048	0.0320644910620698	up		Stream_order	Uncharacterized/Hypothetical
NASQAN2011_236_final_contigs_fa_k121_329164_2	1.33011386812085	0.0424794524748736	up		Stream_order	Uncharacterized/Hypothetical
NASQAN2012_115_final_contigs_fa_k121_11534_1	1.34442802511926	0.0139924459246846	up		Stream_order	Uncharacterized/Hypothetical
blueriver_2019_sed_WHONDRS_S19S_0024_MG_assembly_contigs_fasta_scaffold_531_c1_9	1.3479404577997	0.0162206789712516	up		Stream_order	Uncharacterized/Hypothetical
jordanrivershai3_2019_sw_WHONDRS_S19S_0058_final_contigs_fa_k121_1459732_1	1.42178238931122	0.0486202445480405	up		Stream_order	Uncharacterized/Hypothetical
blueriver_2019_sed_WHONDRS_S19S_0024_MG_assembly_contigs_fasta_scaffold_20663_c1_1	1.4795895558838	0.0139924459246846	up		Stream_order	Uncharacterized/Hypothetical
jordanrivershai4_2019_sw_WHONDRS_S19S_0058_final_contigs_fa_k121_112149_2	1.51028884731448	0.0139924459246846	up		Stream_order	Uncharacterized/Hypothetical
Yukon_2004_1_final_contigs_fa_k121_815327_2	1.58986835835965	0.0135004914469938	up		Stream_order	Uncharacterized/Hypothetical
eastriver_2019_sed_WHONDRS_S19S_0100_MG_assembly_contigs_fasta_scaffold_4112_c1_1	1.69704661350061	0.0135695122961145	up		Stream_order	Uncharacterized/Hypothetical
erpe_2018_sw_33hr_WHONDRS-SW48-000096_B_k121_286701_1	1.73776045280323	0.00634947013919061	up		Stream_order	Uncharacterized/Hypothetical
ES22_IMP_S_C32_127_5277134_lcl_1	1.75528581227405	0.0404401415730951	up		Stream_order	Uncharacterized/Hypothetical
kingscreek_2019_sed_WHONDRS_S19S_0040_MG_assembly_contigs_fasta_scaffold_8695_c1_1	1.81520230618985	0.0427576388916197	up		Stream_order	Uncharacterized/Hypothetical
erpe_2018_sw_39hr_WHONDRS-SW48-000098_B_k121_506150_1	1.87100505288645	0.0375760607513776	up		Stream_order	Uncharacterized/Hypothetical
ES22_IMP_S_C45_127_8182350_lcl_3	1.87867386630529	0.0239408923843207	up		Stream_order	Uncharacterized/Hypothetical
pamunkeyriver_2019_sw_WHONDRS_S19S_0054_final_contigs_fa_k121_2223863_2	2.02578631380934	0.00754210093824307	up		Stream_order	Uncharacterized/Hypothetical
stroublescreek_2019_sw_WHONDRS_S19S_0089_final_contigs_fa_k121_395077_2	2.10436500571954	0.000834821439452351	up		Stream_order	Uncharacterized/Hypothetical
ES22_IMP_S_C07_127_4371193_lcl_3	2.12905636741028	0.0103130255341742	up		Stream_order	Uncharacterized/Hypothetical
umpqua_2019_sw_WHONDRS_S19S_0079_final_contigs_fa_k121_60869_2	2.16298921812181	0.000301119366393167	up		Stream_order	Uncharacterized/Hypothetical
crookedriver_2019_sed_WHONDRS_S19S_0041_MG_assembly_contigs_fasta_scaffold_20005_c1_1	2.23872791678518	0.0135695122961145	up		Stream_order	Uncharacterized/Hypothetical
ES22_IMP_S_C07_127_4371193_lcl_1	2.4474503591648	0.00100936678550373	up		Stream_order	Uncharacterized/Hypothetical
ES22_IMP_S_C54_127_1565036_lcl_1	2.47756762311736	0.00165107028748597	up		Stream_order	Uncharacterized/Hypothetical
riogrande_2019_sed_WHONDRS_S19S_0080_final_contigs_fa_k121_2217186_4	2.48693103700716	0.0107975819376636	up		Stream_order	Uncharacterized/Hypothetical
blackwarrior_2019_sw_WHONDRS_S19S_0021_final_contigs_fa_k121_593597_2	2.62179533976568	0.000965897565946603	up		Stream_order	Uncharacterized/Hypothetical
ES22_IMP_S_C56_127_4522587_lcl_1	2.68661493316	0.00156689732665641	up		Stream_order	Uncharacterized/Hypothetical
ES22_IMP_S_C50_127_5623628_lcl_2	2.92711661328117	0.0135004914469938	up		Stream_order	Uncharacterized/Hypothetical
ES22_IMP_S_C36_127_4390668_lcl_3	3.01156966073321	0.00206880608556036	up		Stream_order	Uncharacterized/Hypothetical
ES22_IMP_S_C02_127_7320821_lcl_2	3.14199671934279	0.0159831926009452	up		Stream_order	Uncharacterized/Hypothetical
comocreek_2019_sw_WHONDRS_S19S_0026_final_contigs_fa_k121_1135044_2	-1.4355656771061	0.000000000000667819893192171	down	Uncharacterized protein Tax=Elysia chlorotica	Temperature	Uncharacterized/Hypothetical
ES22_IMP_S_C22_127_5053492_lcl_2	-0.971438042520945	0.0000000000000354512664150673	down		Temperature	Uncharacterized/Hypothetical
ES22_IMP_S_C25_127_5965870_lcl_2	-0.925138158220252	0.00182875904675827	down	Ferredoxin Tax=Fistulifera	Temperature	Significant
redbuttecreek_2019_sed_WHONDRS_S19S_0029_MG_assembly_contigs_fasta_scaffold_591_c1_2	-0.884955388854475	0.00000000541698473238388	down		Temperature	Uncharacterized/Hypothetical
redbuttecreek_2019_sw_WHONDRS_S19S_0029_final_contigs_fa_k121_1431071_1	-0.877636696719057	0.000446505929425025	down	Uncharacterized protein Tax=Batrachochytrium salamandrivorans	Temperature	Uncharacterized/Hypothetical
logan2_2019_sw_WHONDRS_S19S_0098_final_contigs_fa_k121_418016_2	-0.841282668703251	0.00257076965921462	down	ATP synthase subunit 9, mitochondrial Tax=Ulnaria acus	Temperature	Significant
marshallgulch_2019_sw_WHONDRS_S19S_0035_final_contigs_fa_k121_1431098_2	-0.821703779994772	0.0015989359023427	down	Uncharacterized protein (Fragment) Tax=Rhipicephalus microplus	Temperature	Uncharacterized/Hypothetical
logan2_2019_sed_WHONDRS_S19S_0098_final_contigs_fa_k121_1394441_3	-0.815751635315996	0.00800961792479791	down	Stress-induced protein Tax=Microcoleaceae	Temperature	Significant
walkerbranch_2019_sed_WHONDRS_S19S_0019_MG_assembly_contigs_fasta_scaffold_72164_c1_2	-0.796003770499214	0.000200555253811651	down	RNA-binding protein Tax=Microcoleus sp. SU_5_3	Temperature	Significant
gordoncreek_2019_sed_WHONDRS_S19S_0071_MG_assembly_contigs_fasta_scaffold_65_c1_7	-0.782207811851102	0.000200555253811651	down	Uncharacterized protein Tax=Ehrlichia minasensis	Temperature	Uncharacterized/Hypothetical
gunnisonriver_2019_sw_WHONDRS_S19S_0062_final_contigs_fa_k121_767388_5	-0.770869374797403	0.0374263725202968	down	Cold-shock protein CspA Tax=Methylococcaceae bacterium	Temperature	Significant
redbuttecreek_2019_sed_WHONDRS_S19S_0029_MG_assembly_contigs_fasta_scaffold_12569_c1_3	-0.758792835927702	0.00576374736055039	down	Uncharacterized protein Tax=Daphnia pulex	Temperature	Uncharacterized/Hypothetical
ES22_IMP_S_C02_127_3501534_lcl_1	-0.756990133777619	0.00000399446844480173	down	DNA-binding protein Tax=Bacteroidia	Temperature	Significant
sharkriverslough_2019_sw_WHONDRS_S19S_0042_final_contigs_fa_k121_209537_5	0.761076787435167	0.00496269124432279	up		Temperature	Uncharacterized/Hypothetical
jordanrivershai6_2019_sw_WHONDRS_S19S_0058_final_contigs_fa_k121_1509085_2	0.761215367637311	0.000780164993896506	up		Temperature	Uncharacterized/Hypothetical
ES22_IMP_S_C15_127_7664634_lcl_4	0.764105059773018	0.00777957922445685	up	OmpA family protein Tax=Dechloromonas sp.	Temperature	Significant
sycamorecreek_2019_sw_WHONDRS_S19S_0028_final_contigs_fa_k121_182380_4	0.766404427938912	0.00682409128885484	up	Photosystem II reaction center protein M Tax=Nostocales	Temperature	Significant
NASQAN2015_052_final_contigs_fa_k121_1424121_2	0.767819885133762	0.0025651467608088	up	General secretion pathway protein GspH Tax=Planktothricoides sp. SR001	Temperature	Significant
NASQAN2011_433_final_contigs_fa_k121_473175_3	0.769066638876196	0.0000437695980887448	up	Photosystem II reaction center protein K Tax=Cyanophyceae	Temperature	Significant
stroublescreek_2019_sw_WHONDRS_S19S_0089_final_contigs_fa_k121_2094069_1	0.774375884198401	0.0125663397816248	up	Uncharacterized protein (Fragment) Tax=Aureococcus anophagefferens	Temperature	Uncharacterized/Hypothetical
farmington_2019_sed_WHONDRS_S19S_0053_MG_assembly_contigs_fasta_scaffold_126_c1_4	0.781904127028875	0.00146417568863789	up		Temperature	Uncharacterized/Hypothetical
middleoconee_2019_sw_WHONDRS_S19S_0011_final_contigs_fa_k121_1003792_2	0.782804717084897	0.00250829813594603	up	Putative 10 kDa secreted protein Tax=Ixodes ricinus	Temperature	Significant
sharkriverslough_2019_sed_WHONDRS_S19S_0042_final_contigs_fa_k121_1164952_3	0.78540628365333	0.00525402207531891	up	Chromosomal replication initiator protein DnaA Tax=Planctomycetota bacterium	Temperature	Significant
N3_0_10_OSU_sa_scaffold_3047_3	0.803553596819678	0.0225035411518312	up	Uncharacterized protein Tax=archaeon HR02	Temperature	Uncharacterized/Hypothetical
blueriver_2019_sw_WHONDRS_S19S_0024_final_contigs_fa_k121_1394987_5	0.803610702298568	0.00183644282409336	up	Hsp20/alpha crystallin family protein Tax=Betaproteobacteria bacterium	Temperature	Significant
NASQAN2011_262_final_contigs_fa_k121_934597_17	0.8068479893169	0.000200555253811651	up	30S ribosomal protein S12 Tax=Planktothrix	Temperature	Significant
stroublescreek_2019_sw_WHONDRS_S19S_0089_final_contigs_fa_k121_1780749_2	0.813713128586646	0.00125729835984759	up	Uncharacterized protein Tax=Branchiostoma floridae	Temperature	Uncharacterized/Hypothetical
blueriver_2019_sed_WHONDRS_S19S_0024_MG_assembly_contigs_fasta_scaffold_1685_c1_5	0.815552404178671	0.000191478721197002	up	Large ribosomal subunit protein uL11 Tax=Planktothricoides sp. SR001	Temperature	Significant
ES22_IMP_S_C46_127_4001229_lcl_4	0.816692905152413	0.00761320932497131	up		Temperature	Uncharacterized/Hypothetical
mcdi_2019_sw_WHONDRS_S19S_0017_final_contigs_fa_k121_356938_17	0.820577893314807	0.002730440281229	up	Uncharacterized protein Tax=Dolichospermum planctonicum	Temperature	Uncharacterized/Hypothetical
eastriver_2019_sw_WHONDRS_S19S_0100_final_contigs_fa_k121_718199_3	0.82127462884267	0.00140689057040419	up	Uncharacterized protein Tax=Dreissena polymorpha	Temperature	Uncharacterized/Hypothetical
ES22_IMP_S_C13_127_9659059_lcl_3	0.823327420703466	0.0181312347128042	up	Heat-shock protein Hsp20 Tax=Cytophagales bacterium	Temperature	Significant
eastforkpoplarcreek_2019_sw_WHONDRS_S19S_0039_final_contigs_fa_k121_224917_2	0.826118355391935	0.00136351739950511	up	Uncharacterized protein Tax=Dreissena polymorpha	Temperature	Uncharacterized/Hypothetical
blueriver_2019_sed_WHONDRS_S19S_0024_MG_assembly_contigs_fasta_scaffold_1685_c1_2	0.841140211871288	0.000174039536648336	up	Large ribosomal subunit protein bL19 Tax=Planktothricoides sp. SR001	Temperature	Significant
blueriver_2019_sw_WHONDRS_S19S_0024_final_contigs_fa_k121_17359_1	0.847128938468024	0.00204280629933937	up	Heat-shock protein Hsp20 Tax=Cytophagales bacterium	Temperature	Significant
blueriver_2019_sed_WHONDRS_S19S_0024_MG_assembly_contigs_fasta_scaffold_22179_c1_2	0.854615684833814	0.000174039536648336	up	DNA recombination-mediator protein A Tax=Planktothricoides sp. SR001	Temperature	Significant
ES22_IMP_S_C64_127_3772633_lcl_5	0.858179067078998	0.00541579505509587	up	Putative 10 kDa secreted protein Tax=Ixodes ricinus	Temperature	Significant
pamunkeyriver_2019_sw_WHONDRS_S19S_0054_final_contigs_fa_k121_700737_5	0.87163779118821	0.000456423833159934	up	Uncharacterized protein Tax=Dreissena polymorpha	Temperature	Uncharacterized/Hypothetical
ES22_IMP_S_C55_127_2538320_lcl_3	0.873174375770113	0.0228793915552265	up		Temperature	Uncharacterized/Hypothetical
cobbmillcreek_2019_sw_WHONDRS_S19S_0090_final_contigs_fa_k121_55203_5	0.880264133932887	0.014314791201942	up	Uncharacterized protein Tax=Varroa destructor	Temperature	Uncharacterized/Hypothetical
blueriver_2019_sed_WHONDRS_S19S_0024_MG_assembly_contigs_fasta_scaffold_531_c2_2	0.912124240190734	0.000186922466120775	up	Uncharacterized protein Tax=Dreissena polymorpha	Temperature	Uncharacterized/Hypothetical
blueriver_2019_sed_WHONDRS_S19S_0024_MG_assembly_contigs_fasta_scaffold_940_c1_7	0.92226213199028	0.0000824187566517167	up	Photosystem I reaction center subunit XII Tax=Planktothricoides sp. SR001	Temperature	Significant
ES22_IMP_S_C48_127_9632771_lcl_6	0.927357723983754	0.000861129659816273	up	hypothetical protein Tax=Enterococcus faecium	Temperature	Uncharacterized/Hypothetical
blueriver_2019_sed_WHONDRS_S19S_0024_MG_assembly_contigs_fasta_scaffold_20663_c1_1	0.942068641499919	0.000233630989989542	up		Temperature	Uncharacterized/Hypothetical
NASQAN2015_111_final_contigs_fa_k121_710757_2	0.945962116035392	0.000000190067736612854	up	hypothetical protein Tax=Virgibacillus profundi	Temperature	Uncharacterized/Hypothetical
NASQAN2011_028_final_contigs_fa_k121_387810_1	0.986786013414688	0.0000000896636280717766	up	Uncharacterized protein Tax=Bacteria	Temperature	Uncharacterized/Hypothetical
blueriver_2019_sed_WHONDRS_S19S_0024_MG_assembly_contigs_fasta_scaffold_3487_c2_5	1.01273388863416	0.0000343975846764175	up	Ferredoxin (2Fe-2S) Tax=Cyanobacterium aponinum	Temperature	Significant
NASQAN2015_111_final_contigs_fa_k121_570902_2	1.03226946732649	0.0000183255062586659	up	photosystem I core protein PsaB Tax=Oscillatoria sp. PCC 10802	Temperature	Significant
k121_103008_2	1.04518791203606	0.00272549506220065	up		Temperature	Uncharacterized/Hypothetical
blueriver_2019_sed_WHONDRS_S19S_0024_MG_assembly_contigs_fasta_scaffold_3931_c1_2	1.09427850654095	0.0000437695980887448	up	Cytochrome c6 Tax=Planktothricoides sp. SR001	Temperature	Significant
cobbmillcreek_2019_sw_WHONDRS_S19S_0090_final_contigs_fa_k121_55203_3	1.16316009589551	0.00000399446844480173	up	Uncharacterized protein Tax=Trichinella	Temperature	Uncharacterized/Hypothetical
riogrande_2019_sed_WHONDRS_S19S_0080_final_contigs_fa_k121_2217186_4	1.22805093240414	0.0000824187566517167	up		Temperature	Uncharacterized/Hypothetical
