# Supplementary material for: Conserved environmental adaptations of stream microbiomes in the hyporheic zone across North America
Source: Microbiome. 2025 Dec 5;13:253. doi: 10.1186/s40168-025-02236-1 (PMC12690816; doi:10.1186/s40168-025-02236-1)
Supplement: Supplementary file 2 — Supplementary Material 1: Stach_et_al_2025_Supplememtary_information: Figure S1: Visualization of the statistical comparison of microbial energy metabolism in sediment and surface water, encoded by the metagenome and expressed by the metatranscriptome. Figure S2: Phylogenetic analysis of homologous genes annotated as methane monooxygenase (mmo) and ammonia monooxygenase (amo), respectively, to decipher the functional annotation of genes retrieved from river metagenomes. Figure S3: Phylogenetic analysis of homologous genes annotated as nitrate reductase (nar) and nitrite oxidoreductase (nxr), respectively, to decipher proper annotation of homologous genes from river ecosystems. Table S1: Statistical testing of environmental impact on gene expression of the microbial community structure in stream sediments. Figure S4 and S5: Significantly upregulated (S4) and downregulated (S5) genes with abs(LFC) > 1 and adj. p-value < 0.05 due to stream order increase. Supplementary Material 2: Table SI1: Meta information of metatranscriptomic and metagenomic samples used in this study. Table SI2: Information on MAGs analyzed in this study. Table SI3: Metagenomic datasets used for building the gene database. Table SI4: Gene identity of genes displayed in UpSetPlot (Figure 4B). Table SI5: List of up- and downregulated genes displayed in Figure 5. Table SI6: Metagenomic and metatranscriptomic counts of metabolic pathways displayed in Figure 2. Table SI7: DRAM distill classification of energy pathways. SI8: Supplementary data for phylogenetic analysis of homologous genes as displayed in Figures S2 and S3. Table SI9: Data on encoded and expressed nitrogen and sulfur pathways as support for Figure 3. [file 40168_2025_2236_MOESM1_ESM.zip › 40168_2025_2236_MOESM1_ESM_adapt 2/SI3_Gene_DB_assemblies.tsv]

Assembly file	Project	Sample Type	Reference
all_ColumbiaRiver_assemblies.fasta.min1500.fa [33 samples]	Columbia	Sediment	https://journals.asm.org/doi/full/10.1128/msystems.00516-22
altamaha_2019_sw_WHONDRS-S19S_0010.final.contigs.fa.min1500.fa	GROWdb	Surface water	https://doi.org/10.1038/s41586-024-08240-z
arikareeriver_2019_sw_WHONDRS-S19S_0023.final.contigs.fa.min1500.fa	GROWdb	Surface water	https://doi.org/10.1038/s41586-024-08240-z
assiniboineriver_2019_sw_WHONDRS-S19S_0005.final.contigs.fa.min1500.fa	GROWdb	Surface water	https://doi.org/10.1038/s41586-024-08240-z
augustacreek_2019_sed_WHONDRS-S19S_0067_MG.assembly.contigs.fasta.min1500.fa	GROWdb	Sediment	N
blackearthcreek_2019_sw_WHONDRS-S19S_0061.final.contigs.fa.min1500.fa	GROWdb	Surface water	https://doi.org/10.1038/s41586-024-08240-z
blackwarrior_2019_sed_WHONDRS-S19S_0021_MG.assembly.contigs.fasta.min1500.fa	GROWdb	Sediment	N
blackwarrior_2019_sw_WHONDRS-S19S_0021.final.contigs.fa.min1500.fa	GROWdb	Surface water	https://doi.org/10.1038/s41586-024-08240-z
blueriver_2019_sed_WHONDRS-S19S_0024_MG.assembly.contigs.fasta.min1500.fa	GROWdb	Sediment	N
blueriver_2019_sw_WHONDRS-S19S_0024.final.contigs.fa.min1500.fa	GROWdb	Surface water	https://doi.org/10.1038/s41586-024-08240-z
blythe_2019_sw_WHONDRS-S19S_0092.final.contigs.fa.min1500.fa	GROWdb	Surface water	https://doi.org/10.1038/s41586-024-08240-z
BRTMancosA1_idba_scaffold.fa.min1500.fa	East River	Sediment	N
BRTMancosB2_idba_scaffold.fa.min1500.fa	East River	Sediment	N
BRTMancosC3_idba_scaffold.fa.min1500.fa	East River	Sediment	N
BRTMancosD4_idba_scaffold.fa.min1500.fa	East River	Sediment	N
BRTMancosPB2_idba_scaffold.fa.min1500.fa	East River	Sediment	N
BRTMancosPB_idba_scaffold.fa.min1500.fa	East River	Sediment	N
cachelapoudre_2019_sed_WHONDRS-S19S_0077_MG.assembly.contigs.fasta.min1500.fa	GROWdb	Sediment	N
cariboucreek_2019_sw_WHONDRS-S19S_0051.final.contigs.fa.min1500.fa	GROWdb	Surface water	https://doi.org/10.1038/s41586-024-08240-z
cartcreek_2019_sed_WHONDRS-S19S_0073_MG.assembly.contigs.fasta.min1500.fa	GROWdb	Sediment	N
cobbmillcreek_2019_sed_WHONDRS-S19S_0090_MG.assembly.contigs.fasta.min1500.fa	GROWdb	Sediment	N
cobbmillcreek_2019_sw_WHONDRS-S19S_0090.final.contigs.fa.min1500.fa	GROWdb	Surface water	https://doi.org/10.1038/s41586-024-08240-z
columbia_2019_sed_WHONDRS-S19S_0036_MG.assembly.contigs.fasta.min1500.fa	GROWdb	Sediment	N
columbia_2019_sed_WHONDRS-S19S_0074_MG.assembly.contigs.fasta.min1500.fa	GROWdb	Sediment	N
columbia_2019_sw_WHONDRS-S19S_0036.final.contigs.fa.min1500.fa	GROWdb	Surface water	https://doi.org/10.1038/s41586-024-08240-z
columbia_2019_sw_WHONDRS-S19S_0074.final.contigs.fa.min1500.fa	GROWdb	Surface water	https://doi.org/10.1038/s41586-024-08240-z
columbiariver1_2019_sed_WHONDRS-S19S_0075_MG.assembly.contigs.fasta.min1500.fa	GROWdb	Sediment	N
columbiariver1_2019_sw_WHONDRS-S19S_0075.final.contigs.fa.min1500.fa	GROWdb	Surface water	https://doi.org/10.1038/s41586-024-08240-z
columbiariver2_2019_sed_WHONDRS-S19S_0076_MG.assembly.contigs.fasta.min1500.fa	GROWdb	Sediment	N
columbiariver2_2019_sw_WHONDRS-S19S_0076.final.contigs.fa.min1500.fa	GROWdb	Surface water	https://doi.org/10.1038/s41586-024-08240-z
comocreek_2019_sw_WHONDRS-S19S_0026.final.contigs.fa.min1500.fa	GROWdb	Surface water	https://doi.org/10.1038/s41586-024-08240-z
CONGO_003_metagenome.final.contigs.fa.min1500.fa	GROWdb	Surface water	https://doi.org/10.1038/s41586-024-08240-z
CONGO_007_metagenome.final.contigs.fa.min1500.fa	GROWdb	Surface water	https://doi.org/10.1038/s41586-024-08240-z
CONGO_017_metagenome.final.contigs.fa.min1500.fa	GROWdb	Surface water	https://doi.org/10.1038/s41586-024-08240-z
CONGO_031_metagenome.final.contigs.fa.min1500.fa	GROWdb	Surface water	https://doi.org/10.1038/s41586-024-08240-z
CONGO_040_metagenome.final.contigs.fa.min1500.fa	GROWdb	Surface water	https://doi.org/10.1038/s41586-024-08240-z
CONGO_063_metagenome.final.contigs.fa.min1500.fa	GROWdb	Surface water	https://doi.org/10.1038/s41586-024-08240-z
CONGO_065_metagenome.final.contigs.fa.min1500.fa	GROWdb	Surface water	https://doi.org/10.1038/s41586-024-08240-z
CONGO_067_metagenome.final.contigs.fa.min1500.fa	GROWdb	Surface water	https://doi.org/10.1038/s41586-024-08240-z
copperriver_2019_sed_WHONDRS-S19S_0091_MG.assembly.contigs.fasta.min1500.fa	GROWdb	Sediment	N
crookedriver_2019_sed_WHONDRS-S19S_0041_MG.assembly.contigs.fasta.min1500.fa	GROWdb	Sediment	N
crookedriver_2019_sw_WHONDRS-S19S_0041.final.contigs.fa.min1500.fa	GROWdb	Surface water	https://doi.org/10.1038/s41586-024-08240-z
deadrun_2019_sw_WHONDRS-S19S_0006.final.contigs.fa.min1500.fa	GROWdb	Surface water	https://doi.org/10.1038/s41586-024-08240-z
dobsoncreek_2019_sw_WHONDRS-S19S_0087.final.contigs.fa.min1500.fa	GROWdb	Surface water	https://doi.org/10.1038/s41586-024-08240-z
dorncreek_2019_sed_WHONDRS-S19S_0043_MG.assembly.contigs.fasta.min1500.fa	GROWdb	Sediment	N
eastforkpoplarcreek_2019_sed_WHONDRS-S19S_0039_MG.assembly.contigs.fasta.min1500.fa	GROWdb	Sediment	N
eastforkpoplarcreek_2019_sw_WHONDRS-S19S_0039.final.contigs.fa.min1500.fa	GROWdb	Surface water	https://doi.org/10.1038/s41586-024-08240-z
eastriver_2019_sed_WHONDRS-S19S_0100_MG.assembly.contigs.fasta.min1500.fa	GROWdb	Sediment	N
eastriver_2019_sw_WHONDRS-S19S_0100.final.contigs.fa.min1500.fa	GROWdb	Surface water	https://doi.org/10.1038/s41586-024-08240-z
erpe_2018_pw_0hr_WHONDRS-PP48-000085_B.contigs.fa.min1500.fa	Erpe study	Pore water (sediment)	https://doi.org/10.3389/frmbi.2023.1199766
erpe_2018_pw_12hr_WHONDRS-PP48-000089_B.contigs.fa.min1500.fa	Erpe study	Pore water (sediment)	https://doi.org/10.3389/frmbi.2023.1199766
erpe_2018_pw_15hr_WHONDRS-PP48-000090_B.contigs.fa.min1500.fa	Erpe study	Pore water (sediment)	https://doi.org/10.3389/frmbi.2023.1199766
erpe_2018_pw_18hr_WHONDRS-PP48-000091_B.contigs.fa.min1500.fa	Erpe study	Pore water (sediment)	https://doi.org/10.3389/frmbi.2023.1199766
erpe_2018_pw_21hr_WHONDRS-PP48-000092_B.contigs.fa.min1500.fa	Erpe study	Pore water (sediment)	https://doi.org/10.3389/frmbi.2023.1199766
erpe_2018_pw_24hr_WHONDRS-PP48-000093_B.contigs.fa.min1500.fa	Erpe study	Pore water (sediment)	https://doi.org/10.3389/frmbi.2023.1199766
erpe_2018_pw_27hr_WHONDRS-PP48-000094_B.contigs.fa.min1500.fa	Erpe study	Pore water (sediment)	https://doi.org/10.3389/frmbi.2023.1199766
erpe_2018_pw_30hr_WHONDRS-PP48-000095_B.contigs.fa.min1500.fa	Erpe study	Pore water (sediment)	https://doi.org/10.3389/frmbi.2023.1199766
erpe_2018_pw_33hr_WHONDRS-PP48-000096_B.contigs.fa.min1500.fa	Erpe study	Pore water (sediment)	https://doi.org/10.3389/frmbi.2023.1199766
erpe_2018_pw_36hr_WHONDRS-PP48-000097_B.contigs.fa.min1500.fa	Erpe study	Pore water (sediment)	https://doi.org/10.3389/frmbi.2023.1199766
erpe_2018_pw_39hr_WHONDRS-PP48-000098_B.contigs.fa.min1500.fa	Erpe study	Pore water (sediment)	https://doi.org/10.3389/frmbi.2023.1199766
erpe_2018_pw_3hr_WHONDRS-PP48-000086_B.contigs.fa.min1500.fa	Erpe study	Pore water (sediment)	https://doi.org/10.3389/frmbi.2023.1199766
erpe_2018_pw_42hr_WHONDRS-PP48-000099_B.contigs.fa.min1500.fa	Erpe study	Pore water (sediment)	https://doi.org/10.3389/frmbi.2023.1199766
erpe_2018_pw_45hr_WHONDRS-PP48-000100_B.contigs.fa.min1500.fa	Erpe study	Pore water (sediment)	https://doi.org/10.3389/frmbi.2023.1199766
erpe_2018_pw_48hr_WHONDRS-PP48-000101_B.contigs.fa.min1500.fa	Erpe study	Pore water (sediment)	https://doi.org/10.3389/frmbi.2023.1199766
erpe_2018_pw_6hr_WHONDRS-PP48-000087_B.contigs.fa.min1500.fa	Erpe study	Pore water (sediment)	https://doi.org/10.3389/frmbi.2023.1199766
erpe_2018_pw_9hr_WHONDRS-PP48-000088_B.contigs.fa.min1500.fa	Erpe study	Pore water (sediment)	https://doi.org/10.3389/frmbi.2023.1199766
erpe_2018_sw_0hr_WHONDRS-SW48-000085_B.contigs.fa.min1500.fa	Erpe study	Surface water	https://doi.org/10.3389/frmbi.2023.1199766
erpe_2018_sw_12hr_WHONDRS-SW48-000089_B.contigs.fa.min1500.fa	Erpe study	Surface water	https://doi.org/10.3389/frmbi.2023.1199766
erpe_2018_sw_15hr_WHONDRS-SW48-000090_B.contigs.fa.min1500.fa	Erpe study	Surface water	https://doi.org/10.3389/frmbi.2023.1199766
erpe_2018_sw_18hr_WHONDRS-SW48-000091_B.contigs.fa.min1500.fa	Erpe study	Surface water	https://doi.org/10.3389/frmbi.2023.1199766
erpe_2018_sw_21hr_WHONDRS-SW48-000092_B.contigs.fa.min1500.fa	Erpe study	Surface water	https://doi.org/10.3389/frmbi.2023.1199766
erpe_2018_sw_24hr_WHONDRS-SW48-000093_B.contigs.fa.min1500.fa	Erpe study	Surface water	https://doi.org/10.3389/frmbi.2023.1199766
erpe_2018_sw_27hr_WHONDRS-SW48-000094_B.contigs.fa.min1500.fa	Erpe study	Surface water	https://doi.org/10.3389/frmbi.2023.1199766
erpe_2018_sw_30hr_WHONDRS-SW48-000095_B.contigs.fa.min1500.fa	Erpe study	Surface water	https://doi.org/10.3389/frmbi.2023.1199766
erpe_2018_sw_33hr_WHONDRS-SW48-000096_B.contigs.fa.min1500.fa	Erpe study	Surface water	https://doi.org/10.3389/frmbi.2023.1199766
erpe_2018_sw_39hr_WHONDRS-SW48-000098_B.contigs.fa.min1500.fa	Erpe study	Surface water	https://doi.org/10.3389/frmbi.2023.1199766
erpe_2018_sw_3hr_WHONDRS-SW48-000086_B.contigs.fa.min1500.fa	Erpe study	Surface water	https://doi.org/10.3389/frmbi.2023.1199766
erpe_2018_sw_42hr_WHONDRS-SW48-000099_B.contigs.fa.min1500.fa	Erpe study	Surface water	https://doi.org/10.3389/frmbi.2023.1199766
erpe_2018_sw_45hr_WHONDRS-SW48-000100_B.contigs.fa.min1500.fa	Erpe study	Surface water	https://doi.org/10.3389/frmbi.2023.1199766
erpe_2018_sw_6hr_WHONDRS-SW48-000087_B.contigs.fa.min1500.fa	Erpe study	Surface water	https://doi.org/10.3389/frmbi.2023.1199766
erpe_2018_sw_9hr_WHONDRS-SW48-000088_B.contigs.fa.min1500.fa	Erpe study	Surface water	https://doi.org/10.3389/frmbi.2023.1199766
erpe_2019_sw_WHONDRS-S19S_0045.final.contigs.fa.min1500.fa	Erpe study	Surface water	https://doi.org/10.3389/frmbi.2023.1199766
ES22_IMP_S_C01_min1000_fcs_clean.fasta.min1500.fa	RESIST ExStream 2022	Sediment	https://doi.org/10.1101/2024.06.07.597903
ES22_IMP_S_C02_min1000_fcs_clean.fasta.min1500.fa	RESIST ExStream 2022	Sediment	https://doi.org/10.1101/2024.06.07.597903
ES22_IMP_S_C03_min1000_fcs_clean.fasta.min1500.fa	RESIST ExStream 2022	Sediment	https://doi.org/10.1101/2024.06.07.597903
ES22_IMP_S_C04_min1000_fcs_clean.fasta.min1500.fa	RESIST ExStream 2022	Sediment	https://doi.org/10.1101/2024.06.07.597903
ES22_IMP_S_C05_min1000_fcs_clean.fasta.min1500.fa	RESIST ExStream 2022	Sediment	https://doi.org/10.1101/2024.06.07.597903
ES22_IMP_S_C06_min1000_fcs_clean.fasta.min1500.fa	RESIST ExStream 2022	Sediment	https://doi.org/10.1101/2024.06.07.597903
ES22_IMP_S_C07_min1000_fcs_clean.fasta.min1500.fa	RESIST ExStream 2022	Sediment	https://doi.org/10.1101/2024.06.07.597903
ES22_IMP_S_C08_min1000_fcs_clean.fasta.min1500.fa	RESIST ExStream 2022	Sediment	https://doi.org/10.1101/2024.06.07.597903
ES22_IMP_S_C09_min1000_fcs_clean.fasta.min1500.fa	RESIST ExStream 2022	Sediment	https://doi.org/10.1101/2024.06.07.597903
ES22_IMP_S_C10_min1000_fcs_clean.fasta.min1500.fa	RESIST ExStream 2022	Sediment	https://doi.org/10.1101/2024.06.07.597903
ES22_IMP_S_C11_min1000_fcs_clean.fasta.min1500.fa	RESIST ExStream 2022	Sediment	https://doi.org/10.1101/2024.06.07.597903
ES22_IMP_S_C12_min1000_fcs_clean.fasta.min1500.fa	RESIST ExStream 2022	Sediment	https://doi.org/10.1101/2024.06.07.597903
ES22_IMP_S_C13_min1000_fcs_clean.fasta.min1500.fa	RESIST ExStream 2022	Sediment	https://doi.org/10.1101/2024.06.07.597903
ES22_IMP_S_C14_min1000_fcs_clean.fasta.min1500.fa	RESIST ExStream 2022	Sediment	https://doi.org/10.1101/2024.06.07.597903
ES22_IMP_S_C15_min1000_fcs_clean.fasta.min1500.fa	RESIST ExStream 2022	Sediment	https://doi.org/10.1101/2024.06.07.597903
ES22_IMP_S_C16_min1000_fcs_clean.fasta.min1500.fa	RESIST ExStream 2022	Sediment	https://doi.org/10.1101/2024.06.07.597903
ES22_IMP_S_C17_min1000_fcs_clean.fasta.min1500.fa	RESIST ExStream 2022	Sediment	https://doi.org/10.1101/2024.06.07.597903
ES22_IMP_S_C18_min1000_fcs_clean.fasta.min1500.fa	RESIST ExStream 2022	Sediment	https://doi.org/10.1101/2024.06.07.597903
ES22_IMP_S_C19_min1000_fcs_clean.fasta.min1500.fa	RESIST ExStream 2022	Sediment	https://doi.org/10.1101/2024.06.07.597903
ES22_IMP_S_C20_min1000_fcs_clean.fasta.min1500.fa	RESIST ExStream 2022	Sediment	https://doi.org/10.1101/2024.06.07.597903
ES22_IMP_S_C21_min1000_fcs_clean.fasta.min1500.fa	RESIST ExStream 2022	Sediment	https://doi.org/10.1101/2024.06.07.597903
ES22_IMP_S_C22_min1000_fcs_clean.fasta.min1500.fa	RESIST ExStream 2022	Sediment	https://doi.org/10.1101/2024.06.07.597903
ES22_IMP_S_C23_min1000_fcs_clean.fasta.min1500.fa	RESIST ExStream 2022	Sediment	https://doi.org/10.1101/2024.06.07.597903
ES22_IMP_S_C24_min1000_fcs_clean.fasta.min1500.fa	RESIST ExStream 2022	Sediment	https://doi.org/10.1101/2024.06.07.597903
ES22_IMP_S_C25_min1000_fcs_clean.fasta.min1500.fa	RESIST ExStream 2022	Sediment	https://doi.org/10.1101/2024.06.07.597903
ES22_IMP_S_C26_min1000_fcs_clean.fasta.min1500.fa	RESIST ExStream 2022	Sediment	https://doi.org/10.1101/2024.06.07.597903
ES22_IMP_S_C27_min1000_fcs_clean.fasta.min1500.fa	RESIST ExStream 2022	Sediment	https://doi.org/10.1101/2024.06.07.597903
ES22_IMP_S_C28_min1000_fcs_clean.fasta.min1500.fa	RESIST ExStream 2022	Sediment	https://doi.org/10.1101/2024.06.07.597903
ES22_IMP_S_C29_min1000_fcs_clean.fasta.min1500.fa	RESIST ExStream 2022	Sediment	https://doi.org/10.1101/2024.06.07.597903
ES22_IMP_S_C30_min1000_fcs_clean.fasta.min1500.fa	RESIST ExStream 2022	Sediment	https://doi.org/10.1101/2024.06.07.597903
ES22_IMP_S_C31_min1000_fcs_clean.fasta.min1500.fa	RESIST ExStream 2022	Sediment	https://doi.org/10.1101/2024.06.07.597903
ES22_IMP_S_C32_min1000_fcs_clean.fasta.min1500.fa	RESIST ExStream 2022	Sediment	https://doi.org/10.1101/2024.06.07.597903
ES22_IMP_S_C33_min1000_fcs_clean.fasta.min1500.fa	RESIST ExStream 2022	Sediment	https://doi.org/10.1101/2024.06.07.597903
ES22_IMP_S_C34_min1000_fcs_clean.fasta.min1500.fa	RESIST ExStream 2022	Sediment	https://doi.org/10.1101/2024.06.07.597903
ES22_IMP_S_C35_min1000_fcs_clean.fasta.min1500.fa	RESIST ExStream 2022	Sediment	https://doi.org/10.1101/2024.06.07.597903
ES22_IMP_S_C36_min1000_fcs_clean.fasta.min1500.fa	RESIST ExStream 2022	Sediment	https://doi.org/10.1101/2024.06.07.597903
ES22_IMP_S_C37_min1000_fcs_clean.fasta.min1500.fa	RESIST ExStream 2022	Sediment	https://doi.org/10.1101/2024.06.07.597903
ES22_IMP_S_C38_min1000_fcs_clean.fasta.min1500.fa	RESIST ExStream 2022	Sediment	https://doi.org/10.1101/2024.06.07.597903
ES22_IMP_S_C39_min1000_fcs_clean.fasta.min1500.fa	RESIST ExStream 2022	Sediment	https://doi.org/10.1101/2024.06.07.597903
ES22_IMP_S_C40_min1000_fcs_clean.fasta.min1500.fa	RESIST ExStream 2022	Sediment	https://doi.org/10.1101/2024.06.07.597903
ES22_IMP_S_C41_min1000_fcs_clean.fasta.min1500.fa	RESIST ExStream 2022	Sediment	https://doi.org/10.1101/2024.06.07.597903
ES22_IMP_S_C42_min1000_fcs_clean.fasta.min1500.fa	RESIST ExStream 2022	Sediment	https://doi.org/10.1101/2024.06.07.597903
ES22_IMP_S_C43_min1000_fcs_clean.fasta.min1500.fa	RESIST ExStream 2022	Sediment	https://doi.org/10.1101/2024.06.07.597903
ES22_IMP_S_C44_min1000_fcs_clean.fasta.min1500.fa	RESIST ExStream 2022	Sediment	https://doi.org/10.1101/2024.06.07.597903
ES22_IMP_S_C45_min1000_fcs_clean.fasta.min1500.fa	RESIST ExStream 2022	Sediment	https://doi.org/10.1101/2024.06.07.597903
ES22_IMP_S_C46_min1000_fcs_clean.fasta.min1500.fa	RESIST ExStream 2022	Sediment	https://doi.org/10.1101/2024.06.07.597903
ES22_IMP_S_C47_min1000_fcs_clean.fasta.min1500.fa	RESIST ExStream 2022	Sediment	https://doi.org/10.1101/2024.06.07.597903
ES22_IMP_S_C48_min1000_fcs_clean.fasta.min1500.fa	RESIST ExStream 2022	Sediment	https://doi.org/10.1101/2024.06.07.597903
ES22_IMP_S_C49_min1000_fcs_clean.fasta.min1500.fa	RESIST ExStream 2022	Sediment	https://doi.org/10.1101/2024.06.07.597903
ES22_IMP_S_C50_min1000_fcs_clean.fasta.min1500.fa	RESIST ExStream 2022	Sediment	https://doi.org/10.1101/2024.06.07.597903
ES22_IMP_S_C51_min1000_fcs_clean.fasta.min1500.fa	RESIST ExStream 2022	Sediment	https://doi.org/10.1101/2024.06.07.597903
ES22_IMP_S_C52_min1000_fcs_clean.fasta.min1500.fa	RESIST ExStream 2022	Sediment	https://doi.org/10.1101/2024.06.07.597903
ES22_IMP_S_C53_min1000_fcs_clean.fasta.min1500.fa	RESIST ExStream 2022	Sediment	https://doi.org/10.1101/2024.06.07.597903
ES22_IMP_S_C54_min1000_fcs_clean.fasta.min1500.fa	RESIST ExStream 2022	Sediment	https://doi.org/10.1101/2024.06.07.597903
ES22_IMP_S_C55_min1000_fcs_clean.fasta.min1500.fa	RESIST ExStream 2022	Sediment	https://doi.org/10.1101/2024.06.07.597903
ES22_IMP_S_C56_min1000_fcs_clean.fasta.min1500.fa	RESIST ExStream 2022	Sediment	https://doi.org/10.1101/2024.06.07.597903
ES22_IMP_S_C57_min1000_fcs_clean.fasta.min1500.fa	RESIST ExStream 2022	Sediment	https://doi.org/10.1101/2024.06.07.597903
ES22_IMP_S_C58_min1000_fcs_clean.fasta.min1500.fa	RESIST ExStream 2022	Sediment	https://doi.org/10.1101/2024.06.07.597903
ES22_IMP_S_C59_min1000_fcs_clean.fasta.min1500.fa	RESIST ExStream 2022	Sediment	https://doi.org/10.1101/2024.06.07.597903
ES22_IMP_S_C60_min1000_fcs_clean.fasta.min1500.fa	RESIST ExStream 2022	Sediment	https://doi.org/10.1101/2024.06.07.597903
ES22_IMP_S_C61_min1000_fcs_clean.fasta.min1500.fa	RESIST ExStream 2022	Sediment	https://doi.org/10.1101/2024.06.07.597903
ES22_IMP_S_C62_min1000_fcs_clean.fasta.min1500.fa	RESIST ExStream 2022	Sediment	https://doi.org/10.1101/2024.06.07.597903
ES22_IMP_S_C63_min1000_fcs_clean.fasta.min1500.fa	RESIST ExStream 2022	Sediment	https://doi.org/10.1101/2024.06.07.597903
ES22_IMP_S_C64_min1000_fcs_clean.fasta.min1500.fa	RESIST ExStream 2022	Sediment	https://doi.org/10.1101/2024.06.07.597903
farmington_2019_sed_WHONDRS-S19S_0053_MG.assembly.contigs.fasta.min1500.fa	GROWdb	Sediment	N
farmington_2019_sw_WHONDRS-S19S_0053.final.contigs.fa.min1500.fa	GROWdb	Surface water	https://doi.org/10.1038/s41586-024-08240-z
flintriver_2019_sed_WHONDRS-S19S_0015_MG.assembly.contigs.fasta.min1500.fa	GROWdb	Sediment	N
flintriver_2019_sw_WHONDRS-S19S_0015.final.contigs.fa.min1500.fa	GROWdb	Surface water	https://doi.org/10.1038/s41586-024-08240-z
fraser_2019_sw_WHONDRS-S19S_0001.final.contigs.fa.min1500.fa	GROWdb	Surface water	https://doi.org/10.1038/s41586-024-08240-z
gordoncreek_2019_sed_WHONDRS-S19S_0071_MG.assembly.contigs.fasta.min1500.fa	GROWdb	Sediment	N
greatmiami_2019_sw_WHONDRS-S19S_0099.final.contigs.fa.min1500.fa	GROWdb	Surface water	https://doi.org/10.1038/s41586-024-08240-z
guil_2019_sw_WHONDRS-S19S_0049.final.contigs.fa.min1500.fa	GROWdb	Surface water	https://doi.org/10.1038/s41586-024-08240-z
gunnisonriver_2019_sed_WHONDRS-S19S_0062_MG.assembly.contigs.fasta.min1500.fa	GROWdb	Sediment	N
gunnisonriver_2019_sw_WHONDRS-S19S_0062.final.contigs.fa.min1500.fa	GROWdb	Surface water	https://doi.org/10.1038/s41586-024-08240-z
hopbrook_2019_sw_WHONDRS-S19S_0012.final.contigs.fa.min1500.fa	GROWdb	Surface water	https://doi.org/10.1038/s41586-024-08240-z
hugercreek_2019_sed_WHONDRS-S19S_0044_MG.assembly.contigs.fasta.min1500.fa	GROWdb	Sediment	N
hugercreek_2019_sw_WHONDRS-S19S_0044.final.contigs.fa.min1500.fa	GROWdb	Surface water	https://doi.org/10.1038/s41586-024-08240-z
icacos_2019_sw_WHONDRS-S19S_0094.final.contigs.fa.min1500.fa	GROWdb	Surface water	https://doi.org/10.1038/s41586-024-08240-z
jordanrivershai1_2019_sw_WHONDRS-S19S_0058.final.contigs.fa.min1500.fa	GROWdb	Surface water	https://doi.org/10.1038/s41586-024-08240-z
jordanrivershai3_2019_sw_WHONDRS-S19S_0058.final.contigs.fa.min1500.fa	GROWdb	Surface water	https://doi.org/10.1038/s41586-024-08240-z
jordanrivershai4_2019_sw_WHONDRS-S19S_0058.final.contigs.fa.min1500.fa	GROWdb	Surface water	https://doi.org/10.1038/s41586-024-08240-z
jordanrivershai5_2019_sw_WHONDRS-S19S_0058.final.contigs.fa.min1500.fa	GROWdb	Surface water	https://doi.org/10.1038/s41586-024-08240-z
jordanrivershai6_2019_sw_WHONDRS-S19S_0058.final.contigs.fa.min1500.fa	GROWdb	Surface water	https://doi.org/10.1038/s41586-024-08240-z
king_2019_sed_WHONDRS-S19S_0016_MG.assembly.contigs.fasta.min1500.fa	GROWdb	Sediment	N
king_2019_sw_WHONDRS-S19S_0016.final.contigs.fa.min1500.fa	GROWdb	Surface water	https://doi.org/10.1038/s41586-024-08240-z
kingscreek_2019_sed_WHONDRS-S19S_0040_MG.assembly.contigs.fasta.min1500.fa	GROWdb	Sediment	N
kuparukriver_2019_sed_WHONDRS-S19S_0047_MG.assembly.contigs.fasta.min1500.fa	GROWdb	Sediment	N
kuparukriver_2019_sw_WHONDRS-S19S_0047.final.contigs.fa.min1500.fa	GROWdb	Surface water	https://doi.org/10.1038/s41586-024-08240-z
lajara_2019_sed_WHONDRS-S19S_0034.final.contigs.fa.min1500.fa	GROWdb	Sediment	N
lajara_2019_sw_WHONDRS-S19S_0034.final.contigs.fa.min1500.fa	GROWdb	Surface water	https://doi.org/10.1038/s41586-024-08240-z
lecontecreek_2019_sw_WHONDRS-S19S_0018.final.contigs.fa.min1500.fa	GROWdb	Surface water	https://doi.org/10.1038/s41586-024-08240-z
lewisrun_2019_sw_WHONDRS-S19S_0014.final.contigs.fa.min1500.fa	GROWdb	Surface water	https://doi.org/10.1038/s41586-024-08240-z
littlewindriver_2019_sw_WHONDRS-S19S_0009.final.contigs.fa.min1500.fa	GROWdb	Surface water	https://doi.org/10.1038/s41586-024-08240-z
littlewolfcreek_2019_sed_WHONDRS-S19S_0078.final.contigs.fa.min1500.fa	GROWdb	Sediment	N
littlewolfcreek_2019_sw_WHONDRS-S19S_0078.final.contigs.fa.min1500.fa	GROWdb	Surface water	https://doi.org/10.1038/s41586-024-08240-z
logan1_2019_sed_WHONDRS-S19S_0097_MG.assembly.contigs.fasta.min1500.fa	GROWdb	Sediment	N
logan1_2019_sw_WHONDRS-S19S_0097.final.contigs.fa.min1500.fa	GROWdb	Surface water	https://doi.org/10.1038/s41586-024-08240-z
logan2_2019_sed_WHONDRS-S19S_0098.final.contigs.fa.min1500.fa	GROWdb	Sediment	N
logan2_2019_sw_WHONDRS-S19S_0098.final.contigs.fa.min1500.fa	GROWdb	Surface water	https://doi.org/10.1038/s41586-024-08240-z
lowercolorado_2019_sed_WHONDRS-S19S_0063.final.contigs.fa.min1500.fa	GROWdb	Sediment	N
lowercolorado_2019_sw_WHONDRS-S19S_0063.final.contigs.fa.min1500.fa	GROWdb	Surface water	https://doi.org/10.1038/s41586-024-08240-z
marshallgulch_2019_sed_WHONDRS-S19S_0035.final.contigs.fa.min1500.fa	GROWdb	Sediment	N
marshallgulch_2019_sw_WHONDRS-S19S_0035.final.contigs.fa.min1500.fa	GROWdb	Surface water	https://doi.org/10.1038/s41586-024-08240-z
marthacreek_2019_sed_WHONDRS-S19S_0030_MG.assembly.contigs.fasta.min1500.fa	GROWdb	Sediment	N
marthacreek_2019_sw_WHONDRS-S19S_0030.final.contigs.fa.min1500.fa	GROWdb	Surface water	https://doi.org/10.1038/s41586-024-08240-z
mcdi_2019_sw_WHONDRS-S19S_0017.final.contigs.fa.min1500.fa	GROWdb	Surface water	https://doi.org/10.1038/s41586-024-08240-z
mcraecreek_2019_sw_WHONDRS-S19S_0031.final.contigs.fa.min1500.fa	GROWdb	Surface water	https://doi.org/10.1038/s41586-024-08240-z
middleoconee_2019_sw_WHONDRS-S19S_0011.final.contigs.fa.min1500.fa	GROWdb	Surface water	https://doi.org/10.1038/s41586-024-08240-z
morescreek_2019_sw_WHONDRS-S19S_0085.final.contigs.fa.min1500.fa	GROWdb	Surface water	https://doi.org/10.1038/s41586-024-08240-z
muddycreek_2019_sw_WHONDRS-S19S_0082.final.contigs.fa.min1500.fa	GROWdb	Surface water	https://doi.org/10.1038/s41586-024-08240-z
NASQAN2010_121.final.contigs.fa.min1500.fa	GROWdb	Surface water	https://doi.org/10.1038/s41586-024-08240-z
NASQAN2010_127.final.contigs.fa.min1500.fa	GROWdb	Surface water	https://doi.org/10.1038/s41586-024-08240-z
NASQAN2010_155.final.contigs.fa.min1500.fa	GROWdb	Surface water	https://doi.org/10.1038/s41586-024-08240-z
NASQAN2010_172.final.contigs.fa.min1500.fa	GROWdb	Surface water	https://doi.org/10.1038/s41586-024-08240-z
NASQAN2010_190.final.contigs.fa.min1500.fa	GROWdb	Surface water	https://doi.org/10.1038/s41586-024-08240-z
NASQAN2010_233.final.contigs.fa.min1500.fa	GROWdb	Surface water	https://doi.org/10.1038/s41586-024-08240-z
NASQAN2011_028.final.contigs.fa.min1500.fa	GROWdb	Surface water	https://doi.org/10.1038/s41586-024-08240-z
NASQAN2011_031.final.contigs.fa.min1500.fa	GROWdb	Surface water	https://doi.org/10.1038/s41586-024-08240-z
NASQAN2011_034.final.contigs.fa.min1500.fa	GROWdb	Surface water	https://doi.org/10.1038/s41586-024-08240-z
NASQAN2011_051.final.contigs.fa.min1500.fa	GROWdb	Surface water	https://doi.org/10.1038/s41586-024-08240-z
NASQAN2011_057.final.contigs.fa.min1500.fa	GROWdb	Surface water	https://doi.org/10.1038/s41586-024-08240-z
NASQAN2011_060.final.contigs.fa.min1500.fa	GROWdb	Surface water	https://doi.org/10.1038/s41586-024-08240-z
NASQAN2011_090.final.contigs.fa.min1500.fa	GROWdb	Surface water	https://doi.org/10.1038/s41586-024-08240-z
NASQAN2011_096.final.contigs.fa.min1500.fa	GROWdb	Surface water	https://doi.org/10.1038/s41586-024-08240-z
NASQAN2011_099.final.contigs.fa.min1500.fa	GROWdb	Surface water	https://doi.org/10.1038/s41586-024-08240-z
NASQAN2011_172.final.contigs.fa.min1500.fa	GROWdb	Surface water	https://doi.org/10.1038/s41586-024-08240-z
NASQAN2011_177.final.contigs.fa.min1500.fa	GROWdb	Surface water	https://doi.org/10.1038/s41586-024-08240-z
NASQAN2011_188.final.contigs.fa.min1500.fa	GROWdb	Surface water	https://doi.org/10.1038/s41586-024-08240-z
NASQAN2011_194.final.contigs.fa.min1500.fa	GROWdb	Surface water	https://doi.org/10.1038/s41586-024-08240-z
NASQAN2011_198.final.contigs.fa.min1500.fa	GROWdb	Surface water	https://doi.org/10.1038/s41586-024-08240-z
NASQAN2011_209.final.contigs.fa.min1500.fa	GROWdb	Surface water	https://doi.org/10.1038/s41586-024-08240-z
NASQAN2011_217.final.contigs.fa.min1500.fa	GROWdb	Surface water	https://doi.org/10.1038/s41586-024-08240-z
NASQAN2011_219.final.contigs.fa.min1500.fa	GROWdb	Surface water	https://doi.org/10.1038/s41586-024-08240-z
NASQAN2011_225.final.contigs.fa.min1500.fa	GROWdb	Surface water	https://doi.org/10.1038/s41586-024-08240-z
NASQAN2011_229.final.contigs.fa.min1500.fa	GROWdb	Surface water	https://doi.org/10.1038/s41586-024-08240-z
NASQAN2011_231.final.contigs.fa.min1500.fa	GROWdb	Surface water	https://doi.org/10.1038/s41586-024-08240-z
NASQAN2011_236.final.contigs.fa.min1500.fa	GROWdb	Surface water	https://doi.org/10.1038/s41586-024-08240-z
NASQAN2011_239.final.contigs.fa.min1500.fa	GROWdb	Surface water	https://doi.org/10.1038/s41586-024-08240-z
NASQAN2011_240.final.contigs.fa.min1500.fa	GROWdb	Surface water	https://doi.org/10.1038/s41586-024-08240-z
NASQAN2011_250.final.contigs.fa.min1500.fa	GROWdb	Surface water	https://doi.org/10.1038/s41586-024-08240-z
NASQAN2011_256.final.contigs.fa.min1500.fa	GROWdb	Surface water	https://doi.org/10.1038/s41586-024-08240-z
NASQAN2011_262.final.contigs.fa.min1500.fa	GROWdb	Surface water	https://doi.org/10.1038/s41586-024-08240-z
NASQAN2011_265.final.contigs.fa.min1500.fa	GROWdb	Surface water	https://doi.org/10.1038/s41586-024-08240-z
NASQAN2011_275.final.contigs.fa.min1500.fa	GROWdb	Surface water	https://doi.org/10.1038/s41586-024-08240-z
NASQAN2011_277.final.contigs.fa.min1500.fa	GROWdb	Surface water	https://doi.org/10.1038/s41586-024-08240-z
NASQAN2011_282.final.contigs.fa.min1500.fa	GROWdb	Surface water	https://doi.org/10.1038/s41586-024-08240-z
NASQAN2011_286.final.contigs.fa.min1500.fa	GROWdb	Surface water	https://doi.org/10.1038/s41586-024-08240-z
NASQAN2011_330.final.contigs.fa.min1500.fa	GROWdb	Surface water	https://doi.org/10.1038/s41586-024-08240-z
NASQAN2011_332.final.contigs.fa.min1500.fa	GROWdb	Surface water	https://doi.org/10.1038/s41586-024-08240-z
NASQAN2011_333.final.contigs.fa.min1500.fa	GROWdb	Surface water	https://doi.org/10.1038/s41586-024-08240-z
NASQAN2011_401.final.contigs.fa.min1500.fa	GROWdb	Surface water	https://doi.org/10.1038/s41586-024-08240-z
NASQAN2011_429.final.contigs.fa.min1500.fa	GROWdb	Surface water	https://doi.org/10.1038/s41586-024-08240-z
NASQAN2011_433.final.contigs.fa.min1500.fa	GROWdb	Surface water	https://doi.org/10.1038/s41586-024-08240-z
NASQAN2011_435.final.contigs.fa.min1500.fa	GROWdb	Surface water	https://doi.org/10.1038/s41586-024-08240-z
NASQAN2011_451.final.contigs.fa.min1500.fa	GROWdb	Surface water	https://doi.org/10.1038/s41586-024-08240-z
NASQAN2011_458.final.contigs.fa.min1500.fa	GROWdb	Surface water	https://doi.org/10.1038/s41586-024-08240-z
NASQAN2012_107.final.contigs.fa.min1500.fa	GROWdb	Surface water	https://doi.org/10.1038/s41586-024-08240-z
NASQAN2012_115.final.contigs.fa.min1500.fa	GROWdb	Surface water	https://doi.org/10.1038/s41586-024-08240-z
NASQAN2012_124.final.contigs.fa.min1500.fa	GROWdb	Surface water	https://doi.org/10.1038/s41586-024-08240-z
NASQAN2012_130.final.contigs.fa.min1500.fa	GROWdb	Surface water	https://doi.org/10.1038/s41586-024-08240-z
NASQAN2012_132.final.contigs.fa.min1500.fa	GROWdb	Surface water	https://doi.org/10.1038/s41586-024-08240-z
NASQAN2014_024.final.contigs.fa.min1500.fa	GROWdb	Surface water	https://doi.org/10.1038/s41586-024-08240-z
NASQAN2014_035.final.contigs.fa.min1500.fa	GROWdb	Surface water	https://doi.org/10.1038/s41586-024-08240-z
NASQAN2014_085.final.contigs.fa.min1500.fa	GROWdb	Surface water	https://doi.org/10.1038/s41586-024-08240-z
NASQAN2014_089.final.contigs.fa.min1500.fa	GROWdb	Surface water	https://doi.org/10.1038/s41586-024-08240-z
NASQAN2014_141.final.contigs.fa.min1500.fa	GROWdb	Surface water	https://doi.org/10.1038/s41586-024-08240-z
NASQAN2014_144.final.contigs.fa.min1500.fa	GROWdb	Surface water	https://doi.org/10.1038/s41586-024-08240-z
NASQAN2014_185.final.contigs.fa.min1500.fa	GROWdb	Surface water	https://doi.org/10.1038/s41586-024-08240-z
NASQAN2014_188.final.contigs.fa.min1500.fa	GROWdb	Surface water	https://doi.org/10.1038/s41586-024-08240-z
NASQAN2014_190.final.contigs.fa.min1500.fa	GROWdb	Surface water	https://doi.org/10.1038/s41586-024-08240-z
NASQAN2014_193.final.contigs.fa.min1500.fa	GROWdb	Surface water	https://doi.org/10.1038/s41586-024-08240-z
NASQAN2015_002.final.contigs.fa.min1500.fa	GROWdb	Surface water	https://doi.org/10.1038/s41586-024-08240-z
NASQAN2015_010.final.contigs.fa.min1500.fa	GROWdb	Surface water	https://doi.org/10.1038/s41586-024-08240-z
NASQAN2015_013.final.contigs.fa.min1500.fa	GROWdb	Surface water	https://doi.org/10.1038/s41586-024-08240-z
NASQAN2015_015.final.contigs.fa.min1500.fa	GROWdb	Surface water	https://doi.org/10.1038/s41586-024-08240-z
NASQAN2015_031.final.contigs.fa.min1500.fa	GROWdb	Surface water	https://doi.org/10.1038/s41586-024-08240-z
NASQAN2015_042.final.contigs.fa.min1500.fa	GROWdb	Surface water	https://doi.org/10.1038/s41586-024-08240-z
NASQAN2015_047.final.contigs.fa.min1500.fa	GROWdb	Surface water	https://doi.org/10.1038/s41586-024-08240-z
NASQAN2015_052.final.contigs.fa.min1500.fa	GROWdb	Surface water	https://doi.org/10.1038/s41586-024-08240-z
NASQAN2015_081.final.contigs.fa.min1500.fa	GROWdb	Surface water	https://doi.org/10.1038/s41586-024-08240-z
NASQAN2015_101.final.contigs.fa.min1500.fa	GROWdb	Surface water	https://doi.org/10.1038/s41586-024-08240-z
NASQAN2015_109.final.contigs.fa.min1500.fa	GROWdb	Surface water	https://doi.org/10.1038/s41586-024-08240-z
NASQAN2015_111.final.contigs.fa.min1500.fa	GROWdb	Surface water	https://doi.org/10.1038/s41586-024-08240-z
NASQAN2015_114.final.contigs.fa.min1500.fa	GROWdb	Surface water	https://doi.org/10.1038/s41586-024-08240-z
NASQAN2015_150.final.contigs.fa.min1500.fa	GROWdb	Surface water	https://doi.org/10.1038/s41586-024-08240-z
NASQAN2015_151.final.contigs.fa.min1500.fa	GROWdb	Surface water	https://doi.org/10.1038/s41586-024-08240-z
NASQAN2015_172.final.contigs.fa.min1500.fa	GROWdb	Surface water	https://doi.org/10.1038/s41586-024-08240-z
NASQAN2015_174.final.contigs.fa.min1500.fa	GROWdb	Surface water	https://doi.org/10.1038/s41586-024-08240-z
NASQAN2015_206.final.contigs.fa.min1500.fa	GROWdb	Surface water	https://doi.org/10.1038/s41586-024-08240-z
NASQAN2015_208.final.contigs.fa.min1500.fa	GROWdb	Surface water	https://doi.org/10.1038/s41586-024-08240-z
NASQAN2015_227.final.contigs.fa.min1500.fa	GROWdb	Surface water	https://doi.org/10.1038/s41586-024-08240-z
NASQAN2016_016.final.contigs.fa.min1500.fa	GROWdb	Surface water	https://doi.org/10.1038/s41586-024-08240-z
NASQAN2016_024.final.contigs.fa.min1500.fa	GROWdb	Surface water	https://doi.org/10.1038/s41586-024-08240-z
NASQAN2016_057.final.contigs.fa.min1500.fa	GROWdb	Surface water	https://doi.org/10.1038/s41586-024-08240-z
NASQAN2016_060.final.contigs.fa.min1500.fa	GROWdb	Surface water	https://doi.org/10.1038/s41586-024-08240-z
NASQAN2016_083.final.contigs.fa.min1500.fa	GROWdb	Surface water	https://doi.org/10.1038/s41586-024-08240-z
NASQAN2016_159.final.contigs.fa.min1500.fa	GROWdb	Surface water	https://doi.org/10.1038/s41586-024-08240-z
NASQAN2016_164.final.contigs.fa.min1500.fa	GROWdb	Surface water	https://doi.org/10.1038/s41586-024-08240-z
NASQAN2016_178.final.contigs.fa.min1500.fa	GROWdb	Surface water	https://doi.org/10.1038/s41586-024-08240-z
NASQAN2016_179.final.contigs.fa.min1500.fa	GROWdb	Surface water	https://doi.org/10.1038/s41586-024-08240-z
nebranchanacostia_2019_sw_WHONDRS-S19S_0081.final.contigs.fa.min1500.fa	GROWdb	Surface water	https://doi.org/10.1038/s41586-024-08240-z
nfkcasparcreek_2019_sw_WHONDRS-S19S_0069.final.contigs.fa.min1500.fa	GROWdb	Surface water	https://doi.org/10.1038/s41586-024-08240-z
oksrukuyikcreek_2019_sw_WHONDRS-S19S_0050.final.contigs.fa.min1500.fa	GROWdb	Surface water	https://doi.org/10.1038/s41586-024-08240-z
orco_2019_sw_WHONDRS-S19S_0096.final.contigs.fa.min1500.fa	GROWdb	Surface water	https://doi.org/10.1038/s41586-024-08240-z
pamunkeyriver_2019_sw_WHONDRS-S19S_0054.final.contigs.fa.min1500.fa	GROWdb	Surface water	https://doi.org/10.1038/s41586-024-08240-z
plattekill_2019_sed_WHONDRS-S19S_0052_MG.assembly.contigs.fasta.min1500.fa	GROWdb	Sediment	N
poseycreek_2019_sed_WHONDRS-S19S_0013_MG.assembly.contigs.fasta.min1500.fa	GROWdb	Sediment	N
poseycreek_2019_sw_WHONDRS-S19S_0013.final.contigs.fa.min1500.fa	GROWdb	Surface water	https://doi.org/10.1038/s41586-024-08240-z
pringlecreek_2019_sed_WHONDRS-S19S_0025_MG.assembly.contigs.fasta.min1500.fa	GROWdb	Sediment	N
pringlecreek_2019_sw_WHONDRS-S19S_0025.final.contigs.fa.min1500.fa	GROWdb	Surface water	https://doi.org/10.1038/s41586-024-08240-z
providencecreek_2019_sw_WHONDRS-S19S_0007.final.contigs.fa.min1500.fa	GROWdb	Surface water	https://doi.org/10.1038/s41586-024-08240-z
redbuttecreek_2019_sed_WHONDRS-S19S_0029_MG.assembly.contigs.fasta.min1500.fa	GROWdb	Sediment	N
redbuttecreek_2019_sed_WHONDRS-S19S_0086_MG.assembly.contigs.fasta.min1500.fa	GROWdb	Sediment	N
redbuttecreek_2019_sw_WHONDRS-S19S_0029.final.contigs.fa.min1500.fa	GROWdb	Surface water	https://doi.org/10.1038/s41586-024-08240-z
redbuttecreek_2019_sw_WHONDRS-S19S_0086.final.contigs.fa.min1500.fa	GROWdb	Surface water	https://doi.org/10.1038/s41586-024-08240-z
riogrande_2019_sed_WHONDRS-S19S_0080.final.contigs.fa.min1500.fa	GROWdb	Sediment	N
riogrande_2019_sw_WHONDRS-S19S_0066.final.contigs.fa.min1500.fa	GROWdb	Surface water	https://doi.org/10.1038/s41586-024-08240-z
sangamon_2019_sw_WHONDRS-S19S_0083.final.contigs.fa.min1500.fa	GROWdb	Surface water	https://doi.org/10.1038/s41586-024-08240-z
sawmillbrook_2019_sed_WHONDRS-S19S_0072.final.contigs.fa.min1500.fa	GROWdb	Sediment	N
seaofgalileej4_2019_sw_WHONDRS-S19S_0058.final.contigs.fa.min1500.fa	GROWdb	Surface water	https://doi.org/10.1038/s41586-024-08240-z
sharkriverslough_2019_sed_WHONDRS-S19S_0042.final.contigs.fa.min1500.fa	GROWdb	Sediment	N
sharkriverslough_2019_sw_WHONDRS-S19S_0042.final.contigs.fa.min1500.fa	GROWdb	Surface water	https://doi.org/10.1038/s41586-024-08240-z
shaverscreek_2019_sed_WHONDRS-S19S_0064_MG.assembly.contigs.fasta.min1500.fa	GROWdb	Sediment	N
southforkpolouse_2019_sw_WHONDRS-S19S_0055.final.contigs.fa.min1500.fa	GROWdb	Surface water	https://doi.org/10.1038/s41586-024-08240-z
souththompson_2019_sw_WHONDRS-S19S_0004.final.contigs.fa.min1500.fa	GROWdb	Surface water	https://doi.org/10.1038/s41586-024-08240-z
stroublescreek_2019_sw_WHONDRS-S19S_0089.final.contigs.fa.min1500.fa	GROWdb	Surface water	https://doi.org/10.1038/s41586-024-08240-z
sycamorecreek_2019_sw_WHONDRS-S19S_0028.final.contigs.fa.min1500.fa	GROWdb	Surface water	https://doi.org/10.1038/s41586-024-08240-z
teakettle_2019_sw_WHONDRS-S19S_0008.final.contigs.fa.min1500.fa	GROWdb	Surface water	https://doi.org/10.1038/s41586-024-08240-z
teakettle2_2019_sw_WHONDRS-S19S_0032.final.contigs.fa.min1500.fa	GROWdb	Surface water	https://doi.org/10.1038/s41586-024-08240-z
thompson_2019_sw_WHONDRS-S19S_0003.final.contigs.fa.min1500.fa	GROWdb	Surface water	https://doi.org/10.1038/s41586-024-08240-z
timsbranch_2019_sed_WHONDRS-S19S_0057_MG.assembly.contigs.fasta.min1500.fa	GROWdb	Sediment	N
tombigeeriver_2019_sw_WHONDRS-S19S_0020.final.contigs.fa.min1500.fa	GROWdb	Surface water	https://doi.org/10.1038/s41586-024-08240-z
umpqua_2019_sed_WHONDRS-S19S_0079_MG.assembly.contigs.fasta.min1500.fa	GROWdb	Sediment	N
umpqua_2019_sw_WHONDRS-S19S_0079.final.contigs.fa.min1500.fa	GROWdb	Surface water	https://doi.org/10.1038/s41586-024-08240-z
walkerbranch_2019_sed_WHONDRS-S19S_0019_MG.assembly.contigs.fasta.min1500.fa	GROWdb	Sediment	N
watershed01_2019_sed_WHONDRS-S19S_0068_MG.assembly.contigs.fasta.min1500.fa	GROWdb	Sediment	N
watershed3_2019_sed_WHONDRS-S19S_0084_MG.assembly.contigs.fasta.min1500.fa	GROWdb	Sediment	N
watershed3_2019_sw_WHONDRS-S19S_0084.final.contigs.fa.min1500.fa	GROWdb	Surface water	https://doi.org/10.1038/s41586-024-08240-z
weststlouiscreek_2019_sed_WHONDRS-S19S_0027_MG.assembly.contigs.fasta.min1500.fa	GROWdb	Sediment	N
weststlouiscreek_2019_sw_WHONDRS-S19S_0027.final.contigs.fa.min1500.fa	GROWdb	Surface water	https://doi.org/10.1038/s41586-024-08240-z
whiteclaycreek1_2019_sed_WHONDRS-S19S_0037_MG.assembly.contigs.fasta.min1500.fa	GROWdb	Sediment	N
whiteclaycreek1_2019_sw_WHONDRS-S19S_0037.final.contigs.fa.min1500.fa	GROWdb	Surface water	https://doi.org/10.1038/s41586-024-08240-z
whiteclaycreek2_2019_sed_WHONDRS-S19S_0038_MG.assembly.contigs.fasta.min1500.fa	GROWdb	Sediment	N
whiteclaycreek2_2019_sw_WHONDRS-S19S_0038.final.contigs.fa.min1500.fa	GROWdb	Surface water	https://doi.org/10.1038/s41586-024-08240-z
woodbrook_2019_sw_WHONDRS-S19S_0093.final.contigs.fa.min1500.fa	GROWdb	Surface water	https://doi.org/10.1038/s41586-024-08240-z
yakimariver_2019_sw_WHONDRS-S19S_0060.final.contigs.fa.min1500.fa	GROWdb	Surface water	https://doi.org/10.1038/s41586-024-08240-z
Yukon_2004-1.final.contigs.fa.min1500.fa	GROWdb	Surface water	https://doi.org/10.1038/s41586-024-08240-z
Yukon_2004-3.final.contigs.fa.min1500.fa	GROWdb	Surface water	https://doi.org/10.1038/s41586-024-08240-z
