# Supplementary material for: Conserved environmental adaptations of stream microbiomes in the hyporheic zone across North America
Source: Microbiome. 2025 Dec 5;13:253. doi: 10.1186/s40168-025-02236-1 (PMC12690816; doi:10.1186/s40168-025-02236-1)
Supplement: Supplementary file 2 — Supplementary Material 1: Stach_et_al_2025_Supplememtary_information: Figure S1: Visualization of the statistical comparison of microbial energy metabolism in sediment and surface water, encoded by the metagenome and expressed by the metatranscriptome. Figure S2: Phylogenetic analysis of homologous genes annotated as methane monooxygenase (mmo) and ammonia monooxygenase (amo), respectively, to decipher the functional annotation of genes retrieved from river metagenomes. Figure S3: Phylogenetic analysis of homologous genes annotated as nitrate reductase (nar) and nitrite oxidoreductase (nxr), respectively, to decipher proper annotation of homologous genes from river ecosystems. Table S1: Statistical testing of environmental impact on gene expression of the microbial community structure in stream sediments. Figure S4 and S5: Significantly upregulated (S4) and downregulated (S5) genes with abs(LFC) > 1 and adj. p-value < 0.05 due to stream order increase. Supplementary Material 2: Table SI1: Meta information of metatranscriptomic and metagenomic samples used in this study. Table SI2: Information on MAGs analyzed in this study. Table SI3: Metagenomic datasets used for building the gene database. Table SI4: Gene identity of genes displayed in UpSetPlot (Figure 4B). Table SI5: List of up- and downregulated genes displayed in Figure 5. Table SI6: Metagenomic and metatranscriptomic counts of metabolic pathways displayed in Figure 2. Table SI7: DRAM distill classification of energy pathways. SI8: Supplementary data for phylogenetic analysis of homologous genes as displayed in Figures S2 and S3. Table SI9: Data on encoded and expressed nitrogen and sulfur pathways as support for Figure 3. [file 40168_2025_2236_MOESM1_ESM.zip › 40168_2025_2236_MOESM1_ESM_adapt 2/SI7_DRAM_distill_energy_Jan252024.tsv]

gene_id	gene_description	pathway	topic_ecosystem	category	subcategory	potential_amg
K13811	sulfate adenylyltransferase [EC:2.7.7.4] [RN:R00529]	Assimilatory sulfate reduction, sulfate => H2S	Energy	Sulfur		TRUE
K00958	sulfate adenylyltransferase [EC:2.7.7.4] [RN:R00529]	Assimilatory sulfate reduction, sulfate => H2S	Energy	Sulfur		TRUE
K00860	adenylylsulfate kinase [EC:2.7.1.25] [RN:R00509]	Assimilatory sulfate reduction, sulfate => H2S	Energy	Sulfur		TRUE
K00955	sulfate adenylyltransferase [EC:2.7.7.4] [RN:R00529]	Assimilatory sulfate reduction, sulfate => H2S	Energy	Sulfur		TRUE
K00957	sulfate adenylyltransferase [EC:2.7.7.4] [RN:R00529]	Assimilatory sulfate reduction, sulfate => H2S	Energy	Sulfur		TRUE
K00956	sulfate adenylyltransferase [EC:2.7.7.4] [RN:R00529]	Assimilatory sulfate reduction, sulfate => H2S	Energy	Sulfur		TRUE
K00390	phosphoadenosine phosphosulfate reductase [EC:1.8.4.8] [RN:R02021]	Assimilatory sulfate reduction, sulfate => H2S	Energy	Sulfur		TRUE
K00380	sulfite reductase (NADPH) [EC:1.8.1.2] [RN:R00858]	Assimilatory sulfate reduction, sulfate => H2S	Energy	Sulfur		TRUE
K00381	sulfite reductase (NADPH) [EC:1.8.1.2] [RN:R00858]	Assimilatory sulfate reduction, sulfate => H2S	Energy	Sulfur		TRUE
K00392	sulfite reductase (ferredoxin) [EC:1.8.7.1] [RN:R00859]	Assimilatory sulfate reduction, sulfate => H2S	Energy	Sulfur		TRUE
K17222	soxA; sulfur-oxidizing protein SoxA	Thiosulfate oxidation by SOX complex, thiosulfate => sulfate	Energy	Sulfur		TRUE
K17223	soxX; sulfur-oxidizing protein SoxX	Thiosulfate oxidation by SOX complex, thiosulfate => sulfate	Energy	Sulfur		TRUE
K17224	soxB; sulfur-oxidizing protein SoxB	Thiosulfate oxidation by SOX complex, thiosulfate => sulfate	Energy	Sulfur		TRUE
K17225	soxC; S-disulfanyl-L-cysteine oxidoreductase SoxC [EC:1.8.2.6]	Thiosulfate oxidation by SOX complex, thiosulfate => sulfate	Energy	Sulfur		TRUE
K22622	soxD; S-disulfanyl-L-cysteine oxidoreductase SoxD [EC:1.8.2.6]	Thiosulfate oxidation by SOX complex, thiosulfate => sulfate	Energy	Sulfur		TRUE
K17226	soxY; sulfur-oxidizing protein SoxY	Thiosulfate oxidation by SOX complex, thiosulfate => sulfate	Energy	Sulfur		TRUE
K17227	soxZ; sulfur-oxidizing protein SoxZ	Thiosulfate oxidation by SOX complex, thiosulfate => sulfate	Energy	Sulfur		TRUE
K00956	sulfate adenylyltransferase [EC:2.7.7.4] [RN:R00529]	Dissimilatory sulfate reduction, sulfate => H2S	Energy	Sulfur		TRUE
K00957	sulfate adenylyltransferase [EC:2.7.7.4] [RN:R00529]	Dissimilatory sulfate reduction, sulfate => H2S	Energy	Sulfur		TRUE
K00958	sulfate adenylyltransferase [EC:2.7.7.4] [RN:R00529]	Dissimilatory sulfate reduction, sulfate => H2S	Energy	Sulfur		TRUE
K00394	adenylylsulfate reductase [EC:1.8.99.2] [RN:R08553]	Dissimilatory sulfate reduction, sulfate => H2S	Energy	Sulfur		TRUE
K00395	adenylylsulfate reductase [EC:1.8.99.2] [RN:R08553]	Dissimilatory sulfate reduction, sulfate => H2S	Energy	Sulfur		TRUE
K11180	sulfite reductase, dissimilatory-type [EC:1.8.99.5] [RN:R00861]	Dissimilatory sulfate reduction, sulfate => H2S	Energy	Sulfur		TRUE
K11181	sulfite reductase, dissimilatory-type [EC:1.8.99.5] [RN:R00861]	Dissimilatory sulfate reduction, sulfate => H2S	Energy	Sulfur		TRUE
K08352	thiosulfate reductase / polysulfide reductase chain A [EC:1.8.5.5]		Energy	Sulfur		TRUE
K01011	rhodanase		Energy	Sulfur		TRUE
K08357	tetrathionate => thiosulfate		Energy	Sulfur		TRUE
K02703	psbA; photosystem II reaction center D1 protein [EC:1.10.3.9]	Photosystem II	Energy	Photosynthesis		TRUE
K02706	psbD; photosystem II reaction center D2 protein [EC:1.10.3.9]	Photosystem II	Energy	Photosynthesis		TRUE
K02705	psbC; photosystem II CP43 chlorophyll apoprotein	Photosystem II	Energy	Photosynthesis		TRUE
K02704	psbB; photosystem II CP47 chlorophyll apoprotein	Photosystem II	Energy	Photosynthesis		TRUE
K02707	psbE; photosystem II cytochrome b559 subunit alpha	Photosystem II	Energy	Photosynthesis		TRUE
K02708	psbF; photosystem II cytochrome b559 subunit beta	Photosystem II	Energy	Photosynthesis		TRUE
K02635	cytochrome b6	Cytochrome b6f complex	Energy	Photosynthesis		TRUE
K02637	cytochrome b6-f complex subunit 4	Cytochrome b6f complex	Energy	Photosynthesis		TRUE
K02634	apocytochrome f	Cytochrome b6f complex	Energy	Photosynthesis		TRUE
K02636	cytochrome b6-f complex iron-sulfur subunit	Cytochrome b6f complex	Energy	Photosynthesis		TRUE
K02642	cytochrome b6-f complex subunit 6	Cytochrome b6f complex	Energy	Photosynthesis		TRUE
K02643	cytochrome b6-f complex subunit 7	Cytochrome b6f complex	Energy	Photosynthesis		TRUE
K03689	cytochrome b6-f complex subunit 8	Cytochrome b6f complex	Energy	Photosynthesis		TRUE
K02640	cytochrome b6-f complex subunit 5	Cytochrome b6f complex	Energy	Photosynthesis		TRUE
K02689	psaA; photosystem I P700 chlorophyll a apoprotein A1	Photosystem I	Energy	Photosynthesis		TRUE
K02690	psaB; photosystem I P700 chlorophyll a apoprotein A2	Photosystem I	Energy	Photosynthesis		TRUE
K02691	psaC; photosystem I subunit VII	Photosystem I	Energy	Photosynthesis		TRUE
K02692	psaD; photosystem I subunit II	Photosystem I	Energy	Photosynthesis		TRUE
K02693	psaE; photosystem I subunit IV	Photosystem I	Energy	Photosynthesis		TRUE
K02694	psaF; photosystem I subunit III	Photosystem I	Energy	Photosynthesis		TRUE
K00281	glycine cleavage system [RN:R01221]	Photorespiration	Energy	Photosynthesis		TRUE
K00283	glycine cleavage system [RN:R01221]	Photorespiration	Energy	Photosynthesis		TRUE
K00605	glycine cleavage system [RN:R01221]	Photorespiration	Energy	Photosynthesis		TRUE
K00382	glycine cleavage system [RN:R01221]	Photorespiration	Energy	Photosynthesis		TRUE
K02437	glycine cleavage system [RN:R01221]	Photorespiration	Energy	Photosynthesis		TRUE
K08928	pufL; photosynthetic reaction center L subunit	Anoxygenic photosystem II	Energy	Photosynthesis		TRUE
K08929	pufM; photosynthetic reaction center M subunit	Anoxygenic photosystem II	Energy	Photosynthesis		TRUE
K08940	pscA; photosystem P840 reaction center large subunit	Anoxygenic photosystem I	Energy	Photosynthesis		TRUE
K08941	pscB; photosystem P840 reaction center iron-sulfur protein	Anoxygenic photosystem I	Energy	Photosynthesis		TRUE
K08942	pscC; photosystem P840 reaction center cytochrome c551	Anoxygenic photosystem I	Energy	Photosynthesis		TRUE
K08943	pscD; photosystem P840 reaction center protein PscD	Anoxygenic photosystem I	Energy	Photosynthesis		TRUE
K02638	plastocyanin	Cytochrome b6f complex	Energy	Photosynthesis		TRUE
K02639	ferredoxin	Cytochrome b6f complex	Energy	Photosynthesis		TRUE
K02641	ferredoxin--NADP+ reductase	Cytochrome b6f complex	Energy	Photosynthesis		TRUE
K00412	CYTB; ubiquinol-cytochrome c reductase cytochrome b subunit	Cytochrome bc1 complex respiratory unit	Energy	Oxygen		TRUE
K00413	CYC1; ubiquinol-cytochrome c reductase cytochrome c1 subunit	Cytochrome bc1 complex respiratory unit	Energy	Oxygen		TRUE
K00410	fbcH; ubiquinol-cytochrome c reductase cytochrome b/c1 subunit	Cytochrome bc1 complex respiratory unit	Energy	Oxygen		TRUE
K00411	UQCRFS1; ubiquinol-cytochrome c reductase iron-sulfur subunit	Cytochrome bc1 complex respiratory unit	Energy	Oxygen		TRUE
K03886	MQCRA; menaquinol-cytochrome c reductase iron-sulfur subunit [EC:1.10.2.-]	Cytochrome bc1 complex respiratory unit	Energy	Oxygen		TRUE
K03887	MQCRB; menaquinol-cytochrome c reductase cytochrome b subunit	Cytochrome bc1 complex respiratory unit	Energy	Oxygen		TRUE
K03888	MQCRC; menaquinol-cytochrome c reductase cytochrome b/c subunit	Cytochrome bc1 complex respiratory unit	Energy	Oxygen		TRUE
K03890	qcrA; ubiquinol-cytochrome c reductase iron-sulfur subunit	Cytochrome bc1 complex respiratory unit	Energy	Oxygen		TRUE
K03891	qcrB; ubiquinol-cytochrome c reductase cytochrome b subunit	Cytochrome bc1 complex respiratory unit	Energy	Oxygen		TRUE
K03889	qcrC; ubiquinol-cytochrome c reductase cytochrome c subunit	Cytochrome bc1 complex respiratory unit	Energy	Oxygen		TRUE
K00412	CYTB; ubiquinol-cytochrome c reductase cytochrome b subunit	Cytochrome bc1 complex	Energy	Oxygen		TRUE
K00413	CYC1; ubiquinol-cytochrome c reductase cytochrome c1 subunit	Cytochrome bc1 complex	Energy	Oxygen		TRUE
K00410	FBCH; ubiquinol-cytochrome c reductase cytochrome b/c1 subunit	Cytochrome bc1 complex	Energy	Oxygen		TRUE
K00411	UQCRFS1; ubiquinol-cytochrome c reductase iron-sulfur subunit	Cytochrome bc1 complex	Energy	Oxygen		TRUE
K00414	QCR1; ubiquinol-cytochrome c reductase core subunit 1	Cytochrome bc1 complex	Energy	Oxygen		TRUE
K00415	QCR2; ubiquinol-cytochrome c reductase core subunit 2	Cytochrome bc1 complex	Energy	Oxygen		TRUE
K00416	QCR6; ubiquinol-cytochrome c reductase subunit 6	Cytochrome bc1 complex	Energy	Oxygen		TRUE
K00417	QCR7; ubiquinol-cytochrome c reductase subunit 7	Cytochrome bc1 complex	Energy	Oxygen		TRUE
K00418	QCR8; ubiquinol-cytochrome c reductase subunit 8	Cytochrome bc1 complex	Energy	Oxygen		TRUE
K00419	QCR9; ubiquinol-cytochrome c reductase subunit 9	Cytochrome bc1 complex	Energy	Oxygen		TRUE
K00420	QCR10; ubiquinol-cytochrome c reductase subunit 10	Cytochrome bc1 complex	Energy	Oxygen		TRUE
K00425	cytochrome bd ubiquinol oxidase subunit I [EC:1.10.3.14]	Cytochrome bd ubiquinol oxidase	Energy	Oxygen		TRUE
K00426	cytochrome bd ubiquinol oxidase subunit II [EC:1.10.3.14]	Cytochrome bd ubiquinol oxidase	Energy	Oxygen		TRUE
K00424	cydX; cytochrome bd-I ubiquinol oxidase subunit X [EC:1.10.3.14]	Cytochrome bd ubiquinol oxidase	Energy	Oxygen		TRUE
K22501	appX; cytochrome bd-II ubiquinol oxidase subunit AppX [EC:1.10.3.14]	Cytochrome bd ubiquinol oxidase	Energy	Oxygen		TRUE
K02257	COX10; protoheme IX farnesyltransferase [EC:2.5.1.-]	Cytochrome c oxidase	Energy	Oxygen		TRUE
K02262	COX3; cytochrome c oxidase subunit 3	Cytochrome c oxidase	Energy	Oxygen		TRUE
K02256	COX1; cytochrome c oxidase subunit 1 [EC:1.9.3.1]	Cytochrome c oxidase	Energy	Oxygen		TRUE
K02261	COX2; cytochrome c oxidase subunit 2	Cytochrome c oxidase	Energy	Oxygen		TRUE
K02263	COX4; cytochrome c oxidase subunit 4	Cytochrome c oxidase	Energy	Oxygen		TRUE
K02264	COX5A; cytochrome c oxidase subunit 5a	Cytochrome c oxidase	Energy	Oxygen		TRUE
K02265	COX5B; cytochrome c oxidase subunit 5b	Cytochrome c oxidase	Energy	Oxygen		TRUE
K02266	COX6A; cytochrome c oxidase subunit 6a	Cytochrome c oxidase	Energy	Oxygen		TRUE
K02267	COX6B; cytochrome c oxidase subunit 6b	Cytochrome c oxidase	Energy	Oxygen		TRUE
K02268	COX6C; cytochrome c oxidase subunit 6c	Cytochrome c oxidase	Energy	Oxygen		TRUE
K02269	COX7; cytochrome c oxidase subunit 7	Cytochrome c oxidase	Energy	Oxygen		TRUE
K02270	COX7A; cytochrome c oxidase subunit 7a	Cytochrome c oxidase	Energy	Oxygen		TRUE
K02271	COX7B; cytochrome c oxidase subunit 7b	Cytochrome c oxidase	Energy	Oxygen		TRUE
K02272	COX7C; cytochrome c oxidase subunit 7c	Cytochrome c oxidase	Energy	Oxygen		TRUE
K02273	COX8; cytochrome c oxidase subunit 8	Cytochrome c oxidase	Energy	Oxygen		TRUE
K02258	COX11; cytochrome c oxidase assembly protein subunit 11	Cytochrome c oxidase	Energy	Oxygen		TRUE
K02259	COX15; cytochrome c oxidase assembly protein subunit 15	Cytochrome c oxidase	Energy	Oxygen		TRUE
K02260	COX17; cytochrome c oxidase assembly protein subunit 17	Cytochrome c oxidase	Energy	Oxygen		TRUE
K02275	coxB; cytochrome c oxidase subunit II [EC:1.9.3.1]	Cytochrome c oxidase, prokaryotes	Energy	Oxygen		TRUE
K02274	coxA; cytochrome c oxidase subunit I [EC:1.9.3.1]	Cytochrome c oxidase, prokaryotes	Energy	Oxygen		TRUE
K02276	coxC; cytochrome c oxidase subunit III [EC:1.9.3.1]	Cytochrome c oxidase, prokaryotes	Energy	Oxygen		TRUE
K15408	coxAC; cytochrome c oxidase subunit I+III [EC:1.9.3.1]	Cytochrome c oxidase, prokaryotes	Energy	Oxygen		TRUE
K02277	coxD; cytochrome c oxidase subunit IV [EC:1.9.3.1]	Cytochrome c oxidase, prokaryotes	Energy	Oxygen		TRUE
K00404	ccoN; cb-type cytochrome c oxidase subunit I [EC:1.9.3.1]	Cytochrome c oxidase, cbb3-type	Energy	Oxygen		TRUE
K00405	ccoO; cb-type cytochrome c oxidase subunit II	Cytochrome c oxidase, cbb3-type	Energy	Oxygen		TRUE
K15862	ccoNO; cbb3-type cytochrome c oxidase subunit I/II	Cytochrome c oxidase, cbb3-type	Energy	Oxygen		TRUE
K00407	ccoQ; cb-type cytochrome c oxidase subunit IV	Cytochrome c oxidase, cbb3-type	Energy	Oxygen		TRUE
K00406	ccoP; cb-type cytochrome c oxidase subunit III	Cytochrome c oxidase, cbb3-type	Energy	Oxygen		TRUE
K02827	qoxB; cytochrome aa3-600 menaquinol oxidase subunit I [EC:1.10.3.12]	Cytochrome aa3-600 menaquinol oxidase	Energy	Oxygen		TRUE
K02826	qoxA; cytochrome aa3-600 menaquinol oxidase subunit II [EC:1.10.3.12]	Cytochrome aa3-600 menaquinol oxidase	Energy	Oxygen		TRUE
K02828	qoxC; cytochrome aa3-600 menaquinol oxidase subunit III [EC:1.10.3.12]	Cytochrome aa3-600 menaquinol oxidase	Energy	Oxygen		TRUE
K02829	qoxD; cytochrome aa3-600 menaquinol oxidase subunit IV [EC:1.10.3.12]	Cytochrome aa3-600 menaquinol oxidase	Energy	Oxygen		TRUE
K02297	cyoA; cytochrome o ubiquinol oxidase subunit II [EC:1.10.3.10]	Cytochrome o ubiquinol oxidase	Energy	Oxygen		TRUE
K02298	cyoB; cytochrome o ubiquinol oxidase subunit I [EC:1.10.3.10]	Cytochrome o ubiquinol oxidase	Energy	Oxygen		TRUE
K02299	cyoC; cytochrome o ubiquinol oxidase subunit III	Cytochrome o ubiquinol oxidase	Energy	Oxygen		TRUE
K02300	cyoD; cytochrome o ubiquinol oxidase operon protein cyoD	Cytochrome o ubiquinol oxidase	Energy	Oxygen		TRUE
K00937	polyphosphate kinase ???	Cytochrome d ubiquinol oxidase	Energy	Oxygen		TRUE
K20932	hzs; Hydrazine synthase subunit (aka: hzsC) [EC:1.7.2.7] [RN:R09799]	Nitrification, ammonia => nitrite	Energy	Nitrogen		TRUE
K20933	hzs; Hydrazine synthase subunit (aka: hzsC) [EC:1.7.2.7] [RN:R09799]	Nitrification, ammonia => nitrite	Energy	Nitrogen		TRUE
K20934	hzs; Hydrazine synthase subunit (aka: hzsC) [EC:1.7.2.7] [RN:R09799]	Nitrification, ammonia => nitrite	Energy	Nitrogen		TRUE
K20935	hzs; Hydrazine synthase subunit (aka: hzsC) [EC:1.7.2.7] [RN:R09799]	Nitrification, ammonia => nitrite	Energy	Nitrogen		TRUE
K02588	nitrogenase iron protein [RN:R05185]	Nitrogen fixation, nitrogen => ammonia	Energy	Nitrogen		TRUE
K02586	nitrogenase molybdenum-iron protein [EC:1.18.6.1] [RN:R05185]	Nitrogen fixation, nitrogen => ammonia	Energy	Nitrogen		TRUE
K02591	nitrogenase molybdenum-iron protein [EC:1.18.6.1] [RN:R05185]	Nitrogen fixation, nitrogen => ammonia	Energy	Nitrogen		TRUE
K00531	nitrogenase delta subunit [EC:1.18.6.1] [RN:R05185]	Nitrogen fixation, nitrogen => ammonia	Energy	Nitrogen		TRUE
K22896	vanadium-dependent nitrogenase [EC:1.18.6.2] [RN:R12084]	Nitrogen fixation, nitrogen => ammonia	Energy	Nitrogen		TRUE
K22897	vanadium-dependent nitrogenase [EC:1.18.6.2] [RN:R12084]	Nitrogen fixation, nitrogen => ammonia	Energy	Nitrogen		TRUE
K22898	vanadium nitrogenase delta subunit [EC:1.18.6.2] [RN:R12084]	Nitrogen fixation, nitrogen => ammonia	Energy	Nitrogen		TRUE
K22899	vanadium nitrogenase iron protein [RN:R12084]	Nitrogen fixation, nitrogen => ammonia	Energy	Nitrogen		TRUE
K10944	ammonia monooxygenase [EC:1.14.99.39] [RN:R00148]	Nitrification, ammonia => nitrite	Energy	Nitrogen		TRUE
K10945	ammonia monooxygenase [EC:1.14.99.39] [RN:R00148]	Nitrification, ammonia => nitrite	Energy	Nitrogen		TRUE
K10946	ammonia monooxygenase [EC:1.14.99.39] [RN:R00148]	Nitrification, ammonia => nitrite	Energy	Nitrogen		TRUE
K10535	hydroxylamine oxidase [EC:1.7.2.6] [RN:R10164]	Nitrification, ammonia => nitrite	Energy	Nitrogen		TRUE
K00370	nitrate reductase 1 [EC:1.7.99.-] [RN:R00798]	Denitrification, nitrate => nitrogen	Energy	Nitrogen		TRUE
K00371	nitrate reductase 1 [EC:1.7.99.-] [RN:R00798]	Denitrification, nitrate => nitrogen	Energy	Nitrogen		TRUE
K00374	nitrate reductase 1 [EC:1.7.99.-] [RN:R00798]	Denitrification, nitrate => nitrogen	Energy	Nitrogen		TRUE
K02567	periplasmic nitrate reductase NapA [EC:1.7.99.-] [RN:R00798]	Denitrification, nitrate => nitrogen	Energy	Nitrogen		TRUE
K02568	cytochrome c-type protein NapB [RN:R00798]	Denitrification, nitrate => nitrogen	Energy	Nitrogen		TRUE
K00368	nitrite reductase (NO-forming) [EC:1.7.2.1] [RN:R00783 R00785]	Denitrification, nitrate => nitrogen	Energy	Nitrogen		TRUE
K15864	nitrite reductase (NO-forming) [EC:1.7.2.1] [RN:R00783 R00785]	Denitrification, nitrate => nitrogen	Energy	Nitrogen		TRUE
K04561	nitric oxide reductase [EC:1.7.2.5] [RN:R00294]	Denitrification, nitrate => nitrogen	Energy	Nitrogen		TRUE
K02305	nitric oxide reductase [EC:1.7.2.5] [RN:R00294]	Denitrification, nitrate => nitrogen	Energy	Nitrogen		TRUE
K15877	fungal nitric oxide reductase [EC:1.7.1.14] [RN:R02492 R09446 R09808 R09809]	Denitrification, nitrate => nitrogen	Energy	Nitrogen		TRUE
K00376	nitrous-oxide reductase [EC:1.7.2.4] [RN:R02804]	Denitrification, nitrate => nitrogen	Energy	Nitrogen		TRUE
K00370	respiratory nitrate reductase 1 [EC:1.7.99.-] [RN:R00798]	Dissimilatory nitrate reduction, nitrate => ammonia	Energy	Nitrogen		TRUE
K00371	respiratory nitrate reductase 1 [EC:1.7.99.-] [RN:R00798]	Dissimilatory nitrate reduction, nitrate => ammonia	Energy	Nitrogen		TRUE
K00374	respiratory nitrate reductase 1 [EC:1.7.99.-] [RN:R00798]	Dissimilatory nitrate reduction, nitrate => ammonia	Energy	Nitrogen		TRUE
K02567	dissimilatory nitrate reductase [EC:1.7.99.-] [RN:R00798]	Dissimilatory nitrate reduction, nitrate => ammonia	Energy	Nitrogen		TRUE
K02568	dissimilatory nitrate reductase [EC:1.7.99.-] [RN:R00798]	Dissimilatory nitrate reduction, nitrate => ammonia	Energy	Nitrogen		TRUE
K00362	respiratory nitrite reductase [EC:1.7.1.15] [RN:R00787]	Dissimilatory nitrate reduction, nitrate => ammonia	Energy	Nitrogen		TRUE
K00363	respiratory nitrite reductase [EC:1.7.1.15] [RN:R00787]	Dissimilatory nitrate reduction, nitrate => ammonia	Energy	Nitrogen		TRUE
K03385	respiratory nitrite reductase [EC:1.7.2.2] [RN:R05712]	Dissimilatory nitrate reduction, nitrate => ammonia	Energy	Nitrogen		TRUE
K15876	respiratory nitrite reductase [EC:1.7.2.2] [RN:R05712]	Dissimilatory nitrate reduction, nitrate => ammonia	Energy	Nitrogen		TRUE
K00367	assimilatory nitrate reductase [EC:1.7.7.2] [RN:R00791]	Assimilatory nitrate reduction, nitrate => ammonia	Energy	Nitrogen		TRUE
K10534	nitrate reductase (NAD(P)H) [EC:1.7.1.1 1.7.1.2 1.7.1.3] [RN:R00794 R00796]	Assimilatory nitrate reduction, nitrate => ammonia	Energy	Nitrogen		TRUE
K00372	assimilatory nitrate reductase [EC:1.7.99.-] [RN:R00798]	Assimilatory nitrate reduction, nitrate => ammonia	Energy	Nitrogen		TRUE
K00360	assimilatory nitrate reductase [EC:1.7.99.-] [RN:R00798]	Assimilatory nitrate reduction, nitrate => ammonia	Energy	Nitrogen		TRUE
K00366	assimilatory nitrite reductase [EC:1.7.7.1] [RN:R00790]	Assimilatory nitrate reduction, nitrate => ammonia	Energy	Nitrogen		TRUE
K17877	assimilatory nitrite reductase [EC:1.7.1.4] [RN:R00787 R00789]	Assimilatory nitrate reduction, nitrate => ammonia	Energy	Nitrogen		TRUE
K02575	NRT; MFS transporter, NNP family, nitrate/nitrite transporter	Nitrate assimilation	Energy	Nitrogen		TRUE
K10944	ammonia monooxygenase [EC:1.14.99.39] [RN:R00148]	Complete nitrification, comammox, ammonia => nitrite => nitrate	Energy	Nitrogen		TRUE
K10945	ammonia monooxygenase [EC:1.14.99.39] [RN:R00148]	Complete nitrification, comammox, ammonia => nitrite => nitrate	Energy	Nitrogen		TRUE
K10946	ammonia monooxygenase [EC:1.14.99.39] [RN:R00148]	Complete nitrification, comammox, ammonia => nitrite => nitrate	Energy	Nitrogen		TRUE
K10535	hydroxylamine oxidase [EC:1.7.2.6] [RN:R10164]	Complete nitrification, comammox, ammonia => nitrite => nitrate	Energy	Nitrogen		TRUE
K00370	nitrite oxidoreductase [EC:1.7.99.4] [RN:R00798]	Complete nitrification, comammox, ammonia => nitrite => nitrate	Energy	Nitrogen		TRUE
K00371	nitrite oxidoreductase [EC:1.7.99.4] [RN:R00798]	Complete nitrification, comammox, ammonia => nitrite => nitrate	Energy	Nitrogen		TRUE
K20935	hdh; hydrazine dehydrogenase	nitrite + ammonia => nitrogen	Energy	Nitrogen	nitrite + ammonia => nitrogen	TRUE
K20932	hzs; Hydrazine synthase subunit (aka: hzsC) [EC:1.7.2.7] [RN:R09799]	nitrite + ammonia => nitrogen	Energy	Nitrogen	nitrite + ammonia => nitrogen	TRUE
K20933	hzs; Hydrazine synthase subunit (aka: hzsC) [EC:1.7.2.7] [RN:R09799]	nitrite + ammonia => nitrogen	Energy	Nitrogen	nitrite + ammonia => nitrogen	TRUE
K20934	hzs; Hydrazine synthase subunit (aka: hzsC) [EC:1.7.2.7] [RN:R09799]	nitrite + ammonia => nitrogen	Energy	Nitrogen	nitrite + ammonia => nitrogen	TRUE
K20935	hzs; Hydrazine synthase subunit (aka: hzsC) [EC:1.7.2.7] [RN:R09799]	nitrite + ammonia => nitrogen	Energy	Nitrogen	nitrite + ammonia => nitrogen	TRUE
K10535	hox, hydroxylamine oxidase [EC:1.7.2.6] [RN:R10164]	nitrite + ammonia => nitrogen	Energy	Nitrogen	nitrite + ammonia => nitrogen	TRUE
K00368	nir, nitrite reductase (NO-forming) [EC:1.7.2.1] [RN:R00783 R00785]	nitrite + ammonia => nitrogen	Energy	Nitrogen	nitrite + ammonia => nitrogen	TRUE
K15864	nir, nitrite reductase (NO-forming) [EC:1.7.2.1] [RN:R00783 R00785]	nitrite + ammonia => nitrogen	Energy	Nitrogen	nitrite + ammonia => nitrogen	TRUE
K00370	nxr, nitrite oxidoreductase [EC:1.7.99.4] [RN:R00798]	nitrite + ammonia => nitrogen	Energy	Nitrogen	nitrite + ammonia => nitrogen	TRUE
K00371	nxr, nitrite oxidoreductase [EC:1.7.99.4] [RN:R00798]	nitrite + ammonia => nitrogen	Energy	Nitrogen	nitrite + ammonia => nitrogen	TRUE
EC:1.16.1.1	mercury(II) reductase	Mercury	Energy	Metal Reduction		TRUE
EC:1.20.4.1	arsenate reductase (glutaredoxin); ArsC (ambiguous)	Arsenate	Energy	Metal Reduction		TRUE
EC:1.20.99.1	arsenate reductase (donor); arsenate:(acceptor) oxidoreductase	Arsenate	Energy	Metal Reduction		TRUE
K17050	selenate/chlorate reductase subunit alpha[EC:1.97.1.9 1.97.1.1]	Selenate/Chlorate	Energy	Metal Reduction		TRUE
K00436	NAD-reducing hydrogenase large subunit [EC:1.12.1.2]	hydrogenase	Energy	Hydrogenases		TRUE
K00437	[NiFe] hydrogenase large subunit [EC:1.12.2.1]	hydrogenase	Energy	Hydrogenases		TRUE
K00440	coenzyme F420 hydrogenase subunit alpha [EC:1.12.98.1]	hydrogenase	Energy	Hydrogenases		TRUE
K00441	coenzyme F420 hydrogenase subunit beta [EC:1.12.98.1]	hydrogenase	Energy	Hydrogenases		TRUE
K00442	coenzyme F420 hydrogenase subunit delta	hydrogenase	Energy	Hydrogenases		TRUE
K00443	coenzyme F420 hydrogenase subunit gamma [EC:1.12.98.1]	hydrogenase	Energy	Hydrogenases		TRUE
K00532	ferredoxin hydrogenase [EC:1.12.7.2]	hydrogenase	Energy	Hydrogenases		TRUE
K00533	ferredoxin hydrogenase large subunit [EC:1.12.7.2]	hydrogenase	Energy	Hydrogenases		TRUE
K00534	ferredoxin hydrogenase small subunit [EC:1.12.7.2]	hydrogenase	Energy	Hydrogenases		TRUE
K05586	bidirectional [NiFe] hydrogenase diaphorase subunit [EC:7.1.1.2]	hydrogenase	Energy	Hydrogenases		TRUE
K05587	bidirectional [NiFe] hydrogenase diaphorase subunit [EC:7.1.1.2]	hydrogenase	Energy	Hydrogenases		TRUE
K05588	bidirectional [NiFe] hydrogenase diaphorase subunit [EC:7.1.1.2]	hydrogenase	Energy	Hydrogenases		TRUE
K06441	ferredoxin hydrogenase gamma subunit [EC:1.12.7.2]	hydrogenase	Energy	Hydrogenases		TRUE
K06862	energy-converting hydrogenase B subunit Q	hydrogenase	Energy	Hydrogenases		TRUE
K13942	5,10-methenyltetrahydromethanopterin hydrogenase [EC:1.12.98.2]	hydrogenase	Energy	Hydrogenases		TRUE
K14068	methanophenazine hydrogenase, large subunit [EC:1.12.98.3]	hydrogenase	Energy	Hydrogenases		TRUE
K14069	methanophenazine hydrogenase, cytochrome b subunit [EC:1.12.98.3]	hydrogenase	Energy	Hydrogenases		TRUE
K14070	methanophenazine hydrogenase [EC:1.12.98.3]	hydrogenase	Energy	Hydrogenases		TRUE
K14086	ech hydrogenase subunit A	hydrogenase	Energy	Hydrogenases		TRUE
K14087	ech hydrogenase subunit B	hydrogenase	Energy	Hydrogenases		TRUE
K14088	ech hydrogenase subunit C	hydrogenase	Energy	Hydrogenases		TRUE
K14089	ech hydrogenase subunit D	hydrogenase	Energy	Hydrogenases		TRUE
K14090	ech hydrogenase subunit E	hydrogenase	Energy	Hydrogenases		TRUE
K14091	ech hydrogenase subunit F	hydrogenase	Energy	Hydrogenases		TRUE
K14092	energy-converting hydrogenase A subunit A	hydrogenase	Energy	Hydrogenases		TRUE
K14093	energy-converting hydrogenase A subunit B	hydrogenase	Energy	Hydrogenases		TRUE
K14094	energy-converting hydrogenase A subunit C	hydrogenase	Energy	Hydrogenases		TRUE
K14095	energy-converting hydrogenase A subunit D	hydrogenase	Energy	Hydrogenases		TRUE
K14096	energy-converting hydrogenase A subunit E	hydrogenase	Energy	Hydrogenases		TRUE
K14097	energy-converting hydrogenase A subunit F	hydrogenase	Energy	Hydrogenases		TRUE
K14098	energy-converting hydrogenase A subunit G	hydrogenase	Energy	Hydrogenases		TRUE
K14099	energy-converting hydrogenase A subunit H	hydrogenase	Energy	Hydrogenases		TRUE
K14100	energy-converting hydrogenase A subunit I	hydrogenase	Energy	Hydrogenases		TRUE
K14101	energy-converting hydrogenase A subunit J	hydrogenase	Energy	Hydrogenases		TRUE
K14102	energy-converting hydrogenase A subunit K	hydrogenase	Energy	Hydrogenases		TRUE
K14103	energy-converting hydrogenase A subunit L	hydrogenase	Energy	Hydrogenases		TRUE
K14104	energy-converting hydrogenase A subunit M	hydrogenase	Energy	Hydrogenases		TRUE
K14105	energy-converting hydrogenase A subunit N	hydrogenase	Energy	Hydrogenases		TRUE
K14106	energy-converting hydrogenase A subunit O	hydrogenase	Energy	Hydrogenases		TRUE
K14107	energy-converting hydrogenase A subunit P	hydrogenase	Energy	Hydrogenases		TRUE
K14108	energy-converting hydrogenase A subunit Q	hydrogenase	Energy	Hydrogenases		TRUE
K14109	energy-converting hydrogenase A subunit R	hydrogenase	Energy	Hydrogenases		TRUE
K14110	energy-converting hydrogenase B subunit A	hydrogenase	Energy	Hydrogenases		TRUE
K14111	energy-converting hydrogenase B subunit B	hydrogenase	Energy	Hydrogenases		TRUE
K14112	energy-converting hydrogenase B subunit C	hydrogenase	Energy	Hydrogenases		TRUE
K14113	energy-converting hydrogenase B subunit D	hydrogenase	Energy	Hydrogenases		TRUE
K14114	energy-converting hydrogenase B subunit E	hydrogenase	Energy	Hydrogenases		TRUE
K14115	energy-converting hydrogenase B subunit F	hydrogenase	Energy	Hydrogenases		TRUE
K14116	energy-converting hydrogenase B subunit G	hydrogenase	Energy	Hydrogenases		TRUE
K14117	energy-converting hydrogenase B subunit H	hydrogenase	Energy	Hydrogenases		TRUE
K14118	energy-converting hydrogenase B subunit I	hydrogenase	Energy	Hydrogenases		TRUE
K14119	energy-converting hydrogenase B subunit J	hydrogenase	Energy	Hydrogenases		TRUE
K14120	energy-converting hydrogenase B subunit K	hydrogenase	Energy	Hydrogenases		TRUE
K14121	energy-converting hydrogenase B subunit L	hydrogenase	Energy	Hydrogenases		TRUE
K14122	energy-converting hydrogenase B subunit M	hydrogenase	Energy	Hydrogenases		TRUE
K14123	energy-converting hydrogenase B subunit N	hydrogenase	Energy	Hydrogenases		TRUE
K14124	energy-converting hydrogenase B subunit O	hydrogenase	Energy	Hydrogenases		TRUE
K14125	energy-converting hydrogenase B subunit P	hydrogenase	Energy	Hydrogenases		TRUE
K14126	F420-non-reducing hydrogenase large subunit [EC:1.12.99.- 1.8.98.5]	hydrogenase	Energy	Hydrogenases		TRUE
K14127	F420-non-reducing hydrogenase iron-sulfur subunit [EC:1.12.99.- 1.8.98.5 1.8.98.6]	hydrogenase	Energy	Hydrogenases		TRUE
K14128	F420-non-reducing hydrogenase small subunit [EC:1.12.99.- 1.8.98.5]	hydrogenase	Energy	Hydrogenases		TRUE
K17992	NADP-reducing hydrogenase subunit HndB [EC:1.12.1.3]	hydrogenase	Energy	Hydrogenases		TRUE
K18005	[NiFe] hydrogenase diaphorase moiety large subunit [EC:1.12.1.2]	hydrogenase	Energy	Hydrogenases		TRUE
K18006	[NiFe] hydrogenase diaphorase moiety small subunit [EC:1.12.1.2]	hydrogenase	Energy	Hydrogenases		TRUE
K18007	NAD-reducing hydrogenase small subunit [EC:1.12.1.2]	hydrogenase	Energy	Hydrogenases		TRUE
K18008	[NiFe] hydrogenase small subunit [EC:1.12.2.1]	hydrogenase	Energy	Hydrogenases		TRUE
K18016	membrane-bound hydrogenase subunit alpha [EC:1.12.7.2]	hydrogenase	Energy	Hydrogenases		TRUE
K18017	membrane-bound hydrogenase subunit beta [EC:1.12.7.2]	hydrogenase	Energy	Hydrogenases		TRUE
K18023	membrane-bound hydrogenase subunit mbhJ [EC:1.12.7.2]	hydrogenase	Energy	Hydrogenases		TRUE
K18330	NADP-reducing hydrogenase subunit HndA [EC:1.12.1.3]	hydrogenase	Energy	Hydrogenases		TRUE
K18331	NADP-reducing hydrogenase subunit HndC [EC:1.12.1.3]	hydrogenase	Energy	Hydrogenases		TRUE
K18332	NADP-reducing hydrogenase subunit HndD [EC:1.12.1.3]	hydrogenase	Energy	Hydrogenases		TRUE
K19640	putative two-component system protein, hydrogenase maturation factor HypX/HoxX	hydrogenase	Energy	Hydrogenases		TRUE
K23548	uptake hydrogenase small subunit [EC:1.12.99.6]	hydrogenase	Energy	Hydrogenases		TRUE
K23549	uptake hydrogenase large subunit [EC:1.12.99.6]	hydrogenase	Energy	Hydrogenases		TRUE
K00249	acyl-CoA dehydrogenase [EC:1.3.8.7] [RN:R04432]	Malonate semialdehyde pathway, propanoyl-CoA => acetyl-CoA	Energy	Electron transport Chain		TRUE
K07511	enoyl-CoA hydratase [EC:4.2.1.17] [RN:R03045]	Malonate semialdehyde pathway, propanoyl-CoA => acetyl-CoA	Energy	Electron transport Chain		TRUE
K07514	enoyl-CoA hydratase [EC:4.2.1.17] [RN:R03045]	Malonate semialdehyde pathway, propanoyl-CoA => acetyl-CoA	Energy	Electron transport Chain		TRUE
K07515	enoyl-CoA hydratase [EC:4.2.1.17] [RN:R03045]	Malonate semialdehyde pathway, propanoyl-CoA => acetyl-CoA	Energy	Electron transport Chain		TRUE
K14729	multifunctional beta-oxidation protein [EC:4.2.1.-] [RN:R03045]	Malonate semialdehyde pathway, propanoyl-CoA => acetyl-CoA	Energy	Electron transport Chain		TRUE
K05605	3-hydroxyisobutyryl-CoA hydrolase [EC:3.1.2.4] [RN:R03157 R03158]	Malonate semialdehyde pathway, propanoyl-CoA => acetyl-CoA	Energy	Electron transport Chain		TRUE
K23146	3-hydroxypropionate dehydrogenase [EC:1.1.1.59] [RN:R01608]	Malonate semialdehyde pathway, propanoyl-CoA => acetyl-CoA	Energy	Electron transport Chain		TRUE
K00140	malonate-semialdehyde dehydrogenase (acetylating) [EC:1.2.1.18] [RN:R00740]	Malonate semialdehyde pathway, propanoyl-CoA => acetyl-CoA	Energy	Electron transport Chain		TRUE
K00330	nuoA; NADH-quinone oxidoreductase subunit A [EC:7.1.1.2]	NADH:quinone oxidoreductase, prokaryotes	Energy	Electron transport Chain		TRUE
K00331	nuoB; NADH-quinone oxidoreductase subunit B [EC:7.1.1.2]	NADH:quinone oxidoreductase, prokaryotes	Energy	Electron transport Chain		TRUE
K00332	nuoC; NADH-quinone oxidoreductase subunit C [EC:7.1.1.2]	NADH:quinone oxidoreductase, prokaryotes	Energy	Electron transport Chain		TRUE
K00333	nuoD; NADH-quinone oxidoreductase subunit D [EC:7.1.1.2]	NADH:quinone oxidoreductase, prokaryotes	Energy	Electron transport Chain		TRUE
K13378	nuoCD; NADH-quinone oxidoreductase subunit C/D [EC:7.1.1.2]	NADH:quinone oxidoreductase, prokaryotes	Energy	Electron transport Chain		TRUE
K13380	nuoBCD; NADH-quinone oxidoreductase subunit B/C/D [EC:7.1.1.2]	NADH:quinone oxidoreductase, prokaryotes	Energy	Electron transport Chain		TRUE
K00334	nuoE; NADH-quinone oxidoreductase subunit E [EC:7.1.1.2]	NADH:quinone oxidoreductase, prokaryotes	Energy	Electron transport Chain		TRUE
K00335	nuoF; NADH-quinone oxidoreductase subunit F [EC:7.1.1.2]	NADH:quinone oxidoreductase, prokaryotes	Energy	Electron transport Chain		TRUE
K00336	nuoG; NADH-quinone oxidoreductase subunit G [EC:7.1.1.2]	NADH:quinone oxidoreductase, prokaryotes	Energy	Electron transport Chain		TRUE
K00337	nuoH; NADH-quinone oxidoreductase subunit H [EC:7.1.1.2]	NADH:quinone oxidoreductase, prokaryotes	Energy	Electron transport Chain		TRUE
K00338	nuoI; NADH-quinone oxidoreductase subunit I [EC:7.1.1.2]	NADH:quinone oxidoreductase, prokaryotes	Energy	Electron transport Chain		TRUE
K00339	nuoJ; NADH-quinone oxidoreductase subunit J [EC:7.1.1.2]	NADH:quinone oxidoreductase, prokaryotes	Energy	Electron transport Chain		TRUE
K00340	nuoK; NADH-quinone oxidoreductase subunit K [EC:7.1.1.2]	NADH:quinone oxidoreductase, prokaryotes	Energy	Electron transport Chain		TRUE
K00341	nuoL; NADH-quinone oxidoreductase subunit L [EC:7.1.1.2]	NADH:quinone oxidoreductase, prokaryotes	Energy	Electron transport Chain		TRUE
K00342	nuoM; NADH-quinone oxidoreductase subunit M [EC:7.1.1.2]	NADH:quinone oxidoreductase, prokaryotes	Energy	Electron transport Chain		TRUE
K15863	nuoLM; NADH-quinone oxidoreductase subunit L/M [EC:7.1.1.2]	NADH:quinone oxidoreductase, prokaryotes	Energy	Electron transport Chain		TRUE
K00343	nuoN; NADH-quinone oxidoreductase subunit N [EC:7.1.1.2]	NADH:quinone oxidoreductase, prokaryotes	Energy	Electron transport Chain		TRUE
K05574	ndhC; NAD(P)H-quinone oxidoreductase subunit 3 [EC:7.1.1.2]	NAD(P)H:quinone oxidoreductase, chloroplasts and cyanobacteria	Energy	Electron transport Chain		TRUE
K05582	ndhK; NAD(P)H-quinone oxidoreductase subunit K [EC:7.1.1.2]	NAD(P)H:quinone oxidoreductase, chloroplasts and cyanobacteria	Energy	Electron transport Chain		TRUE
K05581	ndhJ; NAD(P)H-quinone oxidoreductase subunit J [EC:7.1.1.2]	NAD(P)H:quinone oxidoreductase, chloroplasts and cyanobacteria	Energy	Electron transport Chain		TRUE
K05579	ndhH; NAD(P)H-quinone oxidoreductase subunit H [EC:7.1.1.2]	NAD(P)H:quinone oxidoreductase, chloroplasts and cyanobacteria	Energy	Electron transport Chain		TRUE
K05572	ndhA; NAD(P)H-quinone oxidoreductase subunit 1 [EC:7.1.1.2]	NAD(P)H:quinone oxidoreductase, chloroplasts and cyanobacteria	Energy	Electron transport Chain		TRUE
K05580	ndhI; NAD(P)H-quinone oxidoreductase subunit I [EC:7.1.1.2]	NAD(P)H:quinone oxidoreductase, chloroplasts and cyanobacteria	Energy	Electron transport Chain		TRUE
K05578	ndhG; NAD(P)H-quinone oxidoreductase subunit 6 [EC:7.1.1.2]	NAD(P)H:quinone oxidoreductase, chloroplasts and cyanobacteria	Energy	Electron transport Chain		TRUE
K05576	ndhE; NAD(P)H-quinone oxidoreductase subunit 4L [EC:7.1.1.2]	NAD(P)H:quinone oxidoreductase, chloroplasts and cyanobacteria	Energy	Electron transport Chain		TRUE
K05577	ndhF; NAD(P)H-quinone oxidoreductase subunit 5 [EC:7.1.1.2]	NAD(P)H:quinone oxidoreductase, chloroplasts and cyanobacteria	Energy	Electron transport Chain		TRUE
K05575	ndhD; NAD(P)H-quinone oxidoreductase subunit 4 [EC:7.1.1.2]	NAD(P)H:quinone oxidoreductase, chloroplasts and cyanobacteria	Energy	Electron transport Chain		TRUE
K05573	ndhB; NAD(P)H-quinone oxidoreductase subunit 2 [EC:7.1.1.2]	NAD(P)H:quinone oxidoreductase, chloroplasts and cyanobacteria	Energy	Electron transport Chain		TRUE
K05583	ndhL; NAD(P)H-quinone oxidoreductase subunit L [EC:7.1.1.2]	NAD(P)H:quinone oxidoreductase, chloroplasts and cyanobacteria	Energy	Electron transport Chain		TRUE
K05584	ndhM; NAD(P)H-quinone oxidoreductase subunit M [EC:7.1.1.2]	NAD(P)H:quinone oxidoreductase, chloroplasts and cyanobacteria	Energy	Electron transport Chain		TRUE
K05585	ndhN; NAD(P)H-quinone oxidoreductase subunit N [EC:7.1.1.2]	NAD(P)H:quinone oxidoreductase, chloroplasts and cyanobacteria	Energy	Electron transport Chain		TRUE
K00236	SDHC; succinate dehydrogenase (ubiquinone) cytochrome b560 subunit	Succinate dehydrogenase (ubiquinone)	Energy	Electron transport Chain		TRUE
K00237	SDHD; succinate dehydrogenase (ubiquinone) membrane anchor subunit	Succinate dehydrogenase (ubiquinone)	Energy	Electron transport Chain		TRUE
K00234	SDHA; succinate dehydrogenase (ubiquinone) flavoprotein subunit [EC:1.3.5.1]	Succinate dehydrogenase (ubiquinone)	Energy	Electron transport Chain		TRUE
K00235	SDHB; succinate dehydrogenase (ubiquinone) iron-sulfur subunit [EC:1.3.5.1]	Succinate dehydrogenase (ubiquinone)	Energy	Electron transport Chain		TRUE
K00241	sdhC; succinate dehydrogenase cytochrome b556 subunit	Succinate dehydrogenase, prokaryotes	Energy	Electron transport Chain		TRUE
K00242	sdhD; succinate dehydrogenase membrane anchor subunit	Succinate dehydrogenase, prokaryotes	Energy	Electron transport Chain		TRUE
K00239	sdhA; succinate dehydrogenase flavoprotein subunit [EC:1.3.5.1]	Succinate dehydrogenase, prokaryotes	Energy	Electron transport Chain		TRUE
K00240	sdhB; succinate dehydrogenase iron-sulfur subunit [EC:1.3.5.1]	Succinate dehydrogenase, prokaryotes	Energy	Electron transport Chain		TRUE
K00244	frdA; fumarate reductase flavoprotein subunit [EC:1.3.5.4]	Fumarate reductase, prokaryotes	Energy	Electron transport Chain		TRUE
K00245	frdB; fumarate reductase iron-sulfur subunit [EC:1.3.5.4]	Fumarate reductase, prokaryotes	Energy	Electron transport Chain		TRUE
K00246	frdC; fumarate reductase subunit C	Fumarate reductase, prokaryotes	Energy	Electron transport Chain		TRUE
K00247	frdD; fumarate reductase subunit D	Fumarate reductase, prokaryotes	Energy	Electron transport Chain		TRUE
K02111	ATPF1A; F-type H+-transporting ATPase subunit alpha [EC:3.6.3.14]	F-type ATPase, prokaryotes and chloroplasts	Energy	Electron transport Chain		TRUE
K02112	ATPF1B; F-type H+-transporting ATPase subunit beta [EC:3.6.3.14]	F-type ATPase, prokaryotes and chloroplasts	Energy	Electron transport Chain		TRUE
K02113	ATPF1D; F-type H+-transporting ATPase subunit delta	F-type ATPase, prokaryotes and chloroplasts	Energy	Electron transport Chain		TRUE
K02114	ATPF1E; F-type H+-transporting ATPase subunit epsilon	F-type ATPase, prokaryotes and chloroplasts	Energy	Electron transport Chain		TRUE
K02115	ATPF1G, atpG	F-type ATPase, prokaryotes and chloroplasts	Energy	Electron transport Chain		TRUE
K02108	ATPF0A; F-type H+-transporting ATPase subunit a	F-type ATPase, prokaryotes and chloroplasts	Energy	Electron transport Chain		TRUE
K02109	ATPF0B; F-type H+-transporting ATPase subunit b	F-type ATPase, prokaryotes and chloroplasts	Energy	Electron transport Chain		TRUE
K02110	ATPF0C; F-type H+-transporting ATPase subunit c	F-type ATPase, prokaryotes and chloroplasts	Energy	Electron transport Chain		TRUE
K02117	ATPVA; V/A-type H+-transporting ATPase subunit A [EC:3.6.3.14]	V/A-type ATPase, prokaryotes	Energy	Electron transport Chain		TRUE
K02118	ATPVB; V/A-type H+-transporting ATPase subunit B	V/A-type ATPase, prokaryotes	Energy	Electron transport Chain		TRUE
K02119	ATPVC; V/A-type H+-transporting ATPase subunit C	V/A-type ATPase, prokaryotes	Energy	Electron transport Chain		TRUE
K02120	ATPVD; V/A-type H+-transporting ATPase subunit D	V/A-type ATPase, prokaryotes	Energy	Electron transport Chain		TRUE
K02121	ATPVE; V/A-type H+-transporting ATPase subunit E	V/A-type ATPase, prokaryotes	Energy	Electron transport Chain		TRUE
K02122	ATPVF; V/A-type H+-transporting ATPase subunit F	V/A-type ATPase, prokaryotes	Energy	Electron transport Chain		TRUE
K02107	ATPVG; V/A-type H+-transporting ATPase subunit G/H	V/A-type ATPase, prokaryotes	Energy	Electron transport Chain		TRUE
K02123	ATPVI; V/A-type H+-transporting ATPase subunit I	V/A-type ATPase, prokaryotes	Energy	Electron transport Chain		TRUE
K02124	ATPVK; V/A-type H+-transporting ATPase subunit K	V/A-type ATPase, prokaryotes	Energy	Electron transport Chain		TRUE
K00346	Na+-transporting NADH:ubiquinone oxidoreductase subunit A [EC:1.6.5.-]	Na+-transporting NADH:ubiquinone oxidoreductase-	Energy	Electron transport Chain		TRUE
K00347	Na+-transporting NADH:ubiquinone oxidoreductase subunit B [EC:1.6.5.-]	Na+-transporting NADH:ubiquinone oxidoreductase-	Energy	Electron transport Chain		TRUE
K00348	Na+-transporting NADH:ubiquinone oxidoreductase subunit C [EC:1.6.5.-]	Na+-transporting NADH:ubiquinone oxidoreductase-	Energy	Electron transport Chain		TRUE
K00349	Na+-transporting NADH:ubiquinone oxidoreductase subunit D [EC:1.6.5.-]	Na+-transporting NADH:ubiquinone oxidoreductase-	Energy	Electron transport Chain		TRUE
K00350	Na+-transporting NADH:ubiquinone oxidoreductase subunit E [EC:1.6.5.-]	Na+-transporting NADH:ubiquinone oxidoreductase-	Energy	Electron transport Chain		TRUE
K00351	Na+-transporting NADH:ubiquinone oxidoreductase subunit F [EC:1.6.5.-]	Na+-transporting NADH:ubiquinone oxidoreductase-	Energy	Electron transport Chain		TRUE
K05565	multicomponent Na+:H+ antiporter subunit A	Multicomponent Na+/H+ antiporter	Energy	Electron transport Chain		TRUE
K05568	multicomponent Na+:H+ antiporter subunit D	Multicomponent Na+/H+ antiporter	Energy	Electron transport Chain		TRUE
K05567	multicomponent Na+:H+ antiporter subunit C	Multicomponent Na+/H+ antiporter	Energy	Electron transport Chain		TRUE
K05566	multicomponent Na+:H+ antiporter subunit B	Multicomponent Na+/H+ antiporter	Energy	Electron transport Chain		TRUE
K05571	multicomponent Na+:H+ antiporter subunit G	Multicomponent Na+/H+ antiporter	Energy	Electron transport Chain		TRUE
K05570	multicomponent Na+:H+ antiporter subunit F	Multicomponent Na+/H+ antiporter	Energy	Electron transport Chain		TRUE
K05569	multicomponent Na+:H+ antiporter subunit E	Multicomponent Na+/H+ antiporter	Energy	Electron transport Chain		TRUE
K03616	electron transport complex protein RnfB	RNF complex	Energy	Electron transport Chain		TRUE
K03617	electron transport complex protein RnfA	RNF complex	Energy	Electron transport Chain		TRUE
K03613	electron transport complex protein RnfE	RNF complex	Energy	Electron transport Chain		TRUE
K03612	electron transport complex protein RnfG	RNF complex	Energy	Electron transport Chain		TRUE
K03614	electron transport complex protein RnfD	RNF complex	Energy	Electron transport Chain		TRUE
K03615	electron transport complex protein RnfC	RNF complex	Energy	Electron transport Chain		TRUE
K03878	ND1; NADH-ubiquinone oxidoreductase chain 1 [EC:7.1.1.2]	NADH:ubiquinone oxidoreductase, mitochondria	Energy	Electron transport Chain		TRUE
K03879	ND2; NADH-ubiquinone oxidoreductase chain 2 [EC:7.1.1.2]	NADH:ubiquinone oxidoreductase, mitochondria	Energy	Electron transport Chain		TRUE
K03880	ND3; NADH-ubiquinone oxidoreductase chain 3 [EC:7.1.1.2]	NADH:ubiquinone oxidoreductase, mitochondria	Energy	Electron transport Chain		TRUE
K03881	ND4; NADH-ubiquinone oxidoreductase chain 4 [EC:7.1.1.2]	NADH:ubiquinone oxidoreductase, mitochondria	Energy	Electron transport Chain		TRUE
K03882	ND4L; NADH-ubiquinone oxidoreductase chain 4L [EC:7.1.1.2]	NADH:ubiquinone oxidoreductase, mitochondria	Energy	Electron transport Chain		TRUE
K03883	ND5; NADH-ubiquinone oxidoreductase chain 5 [EC:7.1.1.2]	NADH:ubiquinone oxidoreductase, mitochondria	Energy	Electron transport Chain		TRUE
K03884	ND6; NADH-ubiquinone oxidoreductase chain 6 [EC:7.1.1.2]	NADH:ubiquinone oxidoreductase, mitochondria	Energy	Electron transport Chain		TRUE
K03934	NDUFS1; NADH dehydrogenase (ubiquinone) Fe-S protein 1 [EC:7.1.1.2 1.6.99.3]	NADH dehydrogenase (ubiquinone) Fe-S protein/flavoprotein complex, mitochondria	Energy	Electron transport Chain		TRUE
K03935	NDUFS2; NADH dehydrogenase (ubiquinone) Fe-S protein 2 [EC:7.1.1.2 1.6.99.3]	NADH dehydrogenase (ubiquinone) Fe-S protein/flavoprotein complex, mitochondria	Energy	Electron transport Chain		TRUE
K03936	NDUFS3; NADH dehydrogenase (ubiquinone) Fe-S protein 3 [EC:7.1.1.2 1.6.99.3]	NADH dehydrogenase (ubiquinone) Fe-S protein/flavoprotein complex, mitochondria	Energy	Electron transport Chain		TRUE
K03937	NDUFS4; NADH dehydrogenase (ubiquinone) Fe-S protein 4	NADH dehydrogenase (ubiquinone) Fe-S protein/flavoprotein complex, mitochondria	Energy	Electron transport Chain		TRUE
K03938	NDUFS5; NADH dehydrogenase (ubiquinone) Fe-S protein 5	NADH dehydrogenase (ubiquinone) Fe-S protein/flavoprotein complex, mitochondria	Energy	Electron transport Chain		TRUE
K03939	NDUFS6; NADH dehydrogenase (ubiquinone) Fe-S protein 6	NADH dehydrogenase (ubiquinone) Fe-S protein/flavoprotein complex, mitochondria	Energy	Electron transport Chain		TRUE
K03940	NDUFS7; NADH dehydrogenase (ubiquinone) Fe-S protein 7 [EC:7.1.1.2 1.6.99.3]	NADH dehydrogenase (ubiquinone) Fe-S protein/flavoprotein complex, mitochondria	Energy	Electron transport Chain		TRUE
K03941	NDUFS8; NADH dehydrogenase (ubiquinone) Fe-S protein 8 [EC:7.1.1.2 1.6.99.3]	NADH dehydrogenase (ubiquinone) Fe-S protein/flavoprotein complex, mitochondria	Energy	Electron transport Chain		TRUE
K03942	NDUFV1; NADH dehydrogenase (ubiquinone) flavoprotein 1 [EC:7.1.1.2 1.6.99.3]	NADH dehydrogenase (ubiquinone) Fe-S protein/flavoprotein complex, mitochondria	Energy	Electron transport Chain		TRUE
K03943	NDUFV2; NADH dehydrogenase (ubiquinone) flavoprotein 2 [EC:7.1.1.2 1.6.99.3]	NADH dehydrogenase (ubiquinone) Fe-S protein/flavoprotein complex, mitochondria	Energy	Electron transport Chain		TRUE
K03944	NDUFV3; NADH dehydrogenase (ubiquinone) flavoprotein 3	NADH dehydrogenase (ubiquinone) Fe-S protein/flavoprotein complex, mitochondria	Energy	Electron transport Chain		TRUE
K03945	NADH dehydrogenase (ubiquinone) 1 alpha subcomplex 1	NADH dehydrogenase (ubiquinone) 1 alpha subcomplex	Energy	Electron transport Chain		TRUE
K03946	NADH dehydrogenase (ubiquinone) 1 alpha subcomplex 2	NADH dehydrogenase (ubiquinone) 1 alpha subcomplex	Energy	Electron transport Chain		TRUE
K03947	NADH dehydrogenase (ubiquinone) 1 alpha subcomplex 3	NADH dehydrogenase (ubiquinone) 1 alpha subcomplex	Energy	Electron transport Chain		TRUE
K03948	NADH dehydrogenase (ubiquinone) 1 alpha subcomplex 4	NADH dehydrogenase (ubiquinone) 1 alpha subcomplex	Energy	Electron transport Chain		TRUE
K03949	NADH dehydrogenase (ubiquinone) 1 alpha subcomplex 5	NADH dehydrogenase (ubiquinone) 1 alpha subcomplex	Energy	Electron transport Chain		TRUE
K03950	NADH dehydrogenase (ubiquinone) 1 alpha subcomplex 6	NADH dehydrogenase (ubiquinone) 1 alpha subcomplex	Energy	Electron transport Chain		TRUE
K03951	NADH dehydrogenase (ubiquinone) 1 alpha subcomplex 7	NADH dehydrogenase (ubiquinone) 1 alpha subcomplex	Energy	Electron transport Chain		TRUE
K03952	NADH dehydrogenase (ubiquinone) 1 alpha subcomplex 8	NADH dehydrogenase (ubiquinone) 1 alpha subcomplex	Energy	Electron transport Chain		TRUE
K03953	NADH dehydrogenase (ubiquinone) 1 alpha subcomplex 9	NADH dehydrogenase (ubiquinone) 1 alpha subcomplex	Energy	Electron transport Chain		TRUE
K03954	NADH dehydrogenase (ubiquinone) 1 alpha subcomplex 10	NADH dehydrogenase (ubiquinone) 1 alpha subcomplex	Energy	Electron transport Chain		TRUE
K03955	NADH dehydrogenase (ubiquinone) 1 alpha/beta subcomplex 1	NADH dehydrogenase (ubiquinone) 1 alpha subcomplex	Energy	Electron transport Chain		TRUE
K03956	NADH-ubiquinone oxidoreductase subunit	NADH dehydrogenase (ubiquinone) 1 alpha subcomplex	Energy	Electron transport Chain		TRUE
K11352	NADH dehydrogenase (ubiquinone) 1 alpha subcomplex 12	NADH dehydrogenase (ubiquinone) 1 alpha subcomplex	Energy	Electron transport Chain		TRUE
K11353	NADH dehydrogenase (ubiquinone) 1 alpha subcomplex 13	NADH dehydrogenase (ubiquinone) 1 alpha subcomplex	Energy	Electron transport Chain		TRUE
K03957	NADH dehydrogenase (ubiquinone) 1 beta subcomplex 1	NADH dehydrogenase (ubiquinone) 1 beta subcomplex	Energy	Electron transport Chain		TRUE
K03958	NADH dehydrogenase (ubiquinone) 1 beta subcomplex 2	NADH dehydrogenase (ubiquinone) 1 beta subcomplex	Energy	Electron transport Chain		TRUE
K03959	NADH dehydrogenase (ubiquinone) 1 beta subcomplex 3	NADH dehydrogenase (ubiquinone) 1 beta subcomplex	Energy	Electron transport Chain		TRUE
K03960	NADH dehydrogenase (ubiquinone) 1 beta subcomplex 4	NADH dehydrogenase (ubiquinone) 1 beta subcomplex	Energy	Electron transport Chain		TRUE
K03961	NADH dehydrogenase (ubiquinone) 1 beta subcomplex 5	NADH dehydrogenase (ubiquinone) 1 beta subcomplex	Energy	Electron transport Chain		TRUE
K03962	NADH dehydrogenase (ubiquinone) 1 beta subcomplex 6	NADH dehydrogenase (ubiquinone) 1 beta subcomplex	Energy	Electron transport Chain		TRUE
K03963	NADH dehydrogenase (ubiquinone) 1 beta subcomplex 7	NADH dehydrogenase (ubiquinone) 1 beta subcomplex	Energy	Electron transport Chain		TRUE
K03964	NADH dehydrogenase (ubiquinone) 1 beta subcomplex 8	NADH dehydrogenase (ubiquinone) 1 beta subcomplex	Energy	Electron transport Chain		TRUE
K03965	NADH dehydrogenase (ubiquinone) 1 beta subcomplex 9	NADH dehydrogenase (ubiquinone) 1 beta subcomplex	Energy	Electron transport Chain		TRUE
K03966	NADH dehydrogenase (ubiquinone) 1 beta subcomplex 10	NADH dehydrogenase (ubiquinone) 1 beta subcomplex	Energy	Electron transport Chain		TRUE
K11351	NADH dehydrogenase (ubiquinone) 1 beta subcomplex 11	NADH dehydrogenase (ubiquinone) 1 beta subcomplex	Energy	Electron transport Chain		TRUE
K03967	NADH dehydrogenase (ubiquinone) 1 subcomplex unknown 1	NADH dehydrogenase (ubiquinone) 1 beta subcomplex	Energy	Electron transport Chain		TRUE
K03968	NADH dehydrogenase (ubiquinone) 1 subcomplex unknown 2	NADH dehydrogenase (ubiquinone) 1 beta subcomplex	Energy	Electron transport Chain		TRUE
K02132	ATPeF1A; F-type H+-transporting ATPase subunit alpha	F-type ATPase, eukaryotes	Energy	Electron transport Chain		TRUE
K02133	ATPeF1B; F-type H+-transporting ATPase subunit beta [EC:3.6.3.14]	F-type ATPase, eukaryotes	Energy	Electron transport Chain		TRUE
K02136	ATPeF1G; F-type H+-transporting ATPase subunit gamma	F-type ATPase, eukaryotes	Energy	Electron transport Chain		TRUE
K02134	ATPeF1D; F-type H+-transporting ATPase subunit delta	F-type ATPase, eukaryotes	Energy	Electron transport Chain		TRUE
K02135	ATPeF1E; F-type H+-transporting ATPase subunit epsilon	F-type ATPase, eukaryotes	Energy	Electron transport Chain		TRUE
K02137	ATPeF0O; F-type H+-transporting ATPase subunit O	F-type ATPase, eukaryotes	Energy	Electron transport Chain		TRUE
K02126	ATPeF0A; F-type H+-transporting ATPase subunit a	F-type ATPase, eukaryotes	Energy	Electron transport Chain		TRUE
K02127	ATPeF0B; F-type H+-transporting ATPase subunit b	F-type ATPase, eukaryotes	Energy	Electron transport Chain		TRUE
K02128	ATPeF0C; F-type H+-transporting ATPase subunit c	F-type ATPase, eukaryotes	Energy	Electron transport Chain		TRUE
K02138	ATPeFD; F-type H+-transporting ATPase subunit d	F-type ATPase, eukaryotes	Energy	Electron transport Chain		TRUE
K02129	ATPeF0E; F-type H+-transporting ATPase subunit e	F-type ATPase, eukaryotes	Energy	Electron transport Chain		TRUE
K01549	TIM11; F-type H+-transporting ATP synthase subunit e	F-type ATPase, eukaryotes	Energy	Electron transport Chain		TRUE
K02130	ATPeF0F; F-type H+-transporting ATPase subunit f	F-type ATPase, eukaryotes	Energy	Electron transport Chain		TRUE
K02139	ATPeFF; F-type H+-transporting ATPase subunit f	F-type ATPase, eukaryotes	Energy	Electron transport Chain		TRUE
K02140	ATPeFG; F-type H+-transporting ATPase subunit g	F-type ATPase, eukaryotes	Energy	Electron transport Chain		TRUE
K02141	ATPeFH; F-type H+-transporting ATPase subunit h	F-type ATPase, eukaryotes	Energy	Electron transport Chain		TRUE
K02131	ATPeF0F6; F-type H+-transporting ATPase subunit 6	F-type ATPase, eukaryotes	Energy	Electron transport Chain		TRUE
K02142	ATPeFJ; F-type H+-transporting ATPase subunit j	F-type ATPase, eukaryotes	Energy	Electron transport Chain		TRUE
K02143	ATPeFK; F-type H+-transporting ATPase subunit k	F-type ATPase, eukaryotes	Energy	Electron transport Chain		TRUE
K02125	ATPeF08; F-type H+-transporting ATPase subunit 8	F-type ATPase, eukaryotes	Energy	Electron transport Chain		TRUE
K02145	ATPeV1A; V-type H+-transporting ATPase subunit A [EC:3.6.3.14]	V-type ATPase, eukaryotes	Energy	Electron transport Chain		TRUE
K02147	ATPeV1B; V-type H+-transporting ATPase subunit B	V-type ATPase, eukaryotes	Energy	Electron transport Chain		TRUE
K02148	ATPeV1C; V-type H+-transporting ATPase subunit C	V-type ATPase, eukaryotes	Energy	Electron transport Chain		TRUE
K02149	ATPeV1D; V-type H+-transporting ATPase subunit D	V-type ATPase, eukaryotes	Energy	Electron transport Chain		TRUE
K02150	ATPeV1E; V-type H+-transporting ATPase subunit E	V-type ATPase, eukaryotes	Energy	Electron transport Chain		TRUE
K02151	ATPeV1F; V-type H+-transporting ATPase subunit F	V-type ATPase, eukaryotes	Energy	Electron transport Chain		TRUE
K02152	ATPeV1G; V-type H+-transporting ATPase subunit G	V-type ATPase, eukaryotes	Energy	Electron transport Chain		TRUE
K02144	ATPeV1H; V-type H+-transporting ATPase subunit H	V-type ATPase, eukaryotes	Energy	Electron transport Chain		TRUE
K02154	ATPeV0A; V-type H+-transporting ATPase subunit a	V-type ATPase, eukaryotes	Energy	Electron transport Chain		TRUE
K03661	ATPeV0B; V-type H+-transporting ATPase 21kDa proteolipid subunit	V-type ATPase, eukaryotes	Energy	Electron transport Chain		TRUE
K02155	ATPeV0C; V-type H+-transporting ATPase 16kDa proteolipid subunit	V-type ATPase, eukaryotes	Energy	Electron transport Chain		TRUE
K02146	ATPeV0D; V-type H+-transporting ATPase subunit d	V-type ATPase, eukaryotes	Energy	Electron transport Chain		TRUE
K02153	ATPeV0E; V-type H+-transporting ATPase subunit e	V-type ATPase, eukaryotes	Energy	Electron transport Chain		TRUE
K03662	ATPeVS1; V-type H+-transporting ATPase S1 subunit	V-type ATPase, eukaryotes	Energy	Electron transport Chain		TRUE
K16954	mtsA; methylthiol:coenzyme M methyltransferase [EC:2.1.1.251]	Methanogenesis, methanethiol => methane	Energy	C1-methane		TRUE
K14080	[methyl-Co(III) methanol-specific corrinoid protein]:coenzyme M methyltransferase [EC:2.1.1.246] [RN:R09098]	Methanogenesis, methanol => methane	Energy	C1-methane		TRUE
K04480	methanol---5-hydroxybenzimidazolylcobamide Co-methyltransferase [EC:2.1.1.90] [RN:R09098]	Methanogenesis, methanol => methane	Energy	C1-methane		TRUE
K14081	methanol corrinoid protein [RN:R09098]	Methanogenesis, methanol => methane	Energy	C1-methane		TRUE
K00399	methyl-coenzyme M reductase [EC:2.8.4.1] [RN:R04541]	Methanogenesis, methanol => methane	Energy	C1-methane		TRUE
K00401	methyl-coenzyme M reductase [EC:2.8.4.1] [RN:R04541]	Methanogenesis, methanol => methane	Energy	C1-methane		TRUE
K00402	methyl-coenzyme M reductase [EC:2.8.4.1] [RN:R04541]	Methanogenesis, methanol => methane	Energy	C1-methane		TRUE
K22480	heterodisulfide reductase 1 [EC:1.8.7.3] [RN:R11931]	Methanogenesis, methanol => methane	Energy	C1-methane		TRUE
K22481	heterodisulfide reductase 1 [EC:1.8.7.3] [RN:R11931]	Methanogenesis, methanol => methane	Energy	C1-methane		TRUE
K22482	heterodisulfide reductase 1 [EC:1.8.7.3] [RN:R11931]	Methanogenesis, methanol => methane	Energy	C1-methane		TRUE
K03388	heterodisulfide reductase 2 [EC:1.8.7.3 1.8.98.4 1.8.98.5 1.8.98.6] [RN:R11928 R11931 R11943 R11944]	Methanogenesis, methanol => methane	Energy	C1-methane		TRUE
K03389	heterodisulfide reductase 2 [EC:1.8.7.3 1.8.98.4 1.8.98.5 1.8.98.6] [RN:R11928 R11931 R11943 R11944]	Methanogenesis, methanol => methane	Energy	C1-methane		TRUE
K03390	heterodisulfide reductase 2 [EC:1.8.7.3 1.8.98.4 1.8.98.5 1.8.98.6] [RN:R11928 R11931 R11943 R11944]	Methanogenesis, methanol => methane	Energy	C1-methane		TRUE
K08264	heterodisulfide reductase [EC:1.8.98.1] [RN:R04540]	Methanogenesis, methanol => methane	Energy	C1-methane		TRUE
K08265	heterodisulfide reductase [EC:1.8.98.1] [RN:R04540]	Methanogenesis, methanol => methane	Energy	C1-methane		TRUE
K14127	F420-non-reducing hydrogenase iron-sulfur subunit [EC:1.8.98.5 1.8.98.6] [RN:R11943 R11944]	Methanogenesis, methanol => methane	Energy	C1-methane		TRUE
K14126	F420-non-reducing hydrogenase [EC:1.8.98.5] [RN:R11943]	Methanogenesis, methanol => methane	Energy	C1-methane		TRUE
K14128	F420-non-reducing hydrogenase [EC:1.8.98.5] [RN:R11943]	Methanogenesis, methanol => methane	Energy	C1-methane		TRUE
K22516	formate dehydrogenase (coenzyme F420) [EC:1.8.98.6] [RN:R11944]	Methanogenesis, methanol => methane	Energy	C1-methane		TRUE
K00125	formate dehydrogenase (coenzyme F420) [EC:1.8.98.6] [RN:R11944]	Methanogenesis, methanol => methane	Energy	C1-methane		TRUE
K00925	acetate kinase [EC:2.7.2.1] [RN:R00315]	Methanogenesis, acetate => methane	Energy	C1-methane		TRUE
K00625	phosphate acetyltransferase [EC:2.3.1.8] [RN:R00230]	Methanogenesis, acetate => methane	Energy	C1-methane		TRUE
K13788	phosphate acetyltransferase [EC:2.3.1.8] [RN:R00230]	Methanogenesis, acetate => methane	Energy	C1-methane		TRUE
K01895	acetyl-CoA synthetase [EC:6.2.1.1] [RN:R00235]	Methanogenesis, acetate => methane	Energy	C1-methane		TRUE
K00193	acetyl-CoA decarbonylase/synthase complex [EC:2.3.1.-] [RN:R09096]	Methanogenesis, acetate => methane	Energy	C1-methane		TRUE
K00197	acetyl-CoA decarbonylase/synthase complex [EC:2.3.1.-] [RN:R09096]	Methanogenesis, acetate => methane	Energy	C1-methane		TRUE
K00194	acetyl-CoA decarbonylase/synthase complex [EC:2.3.1.-] [RN:R09096]	Methanogenesis, acetate => methane	Energy	C1-methane		TRUE
K00577	tetrahydromethanopterin S-methyltransferase [EC:2.1.1.86] [RN:R04347]	Methanogenesis, acetate => methane	Energy	C1-methane		TRUE
K00578	tetrahydromethanopterin S-methyltransferase [EC:2.1.1.86] [RN:R04347]	Methanogenesis, acetate => methane	Energy	C1-methane		TRUE
K00579	tetrahydromethanopterin S-methyltransferase [EC:2.1.1.86] [RN:R04347]	Methanogenesis, acetate => methane	Energy	C1-methane		TRUE
K00580	tetrahydromethanopterin S-methyltransferase [EC:2.1.1.86] [RN:R04347]	Methanogenesis, acetate => methane	Energy	C1-methane		TRUE
K00581	tetrahydromethanopterin S-methyltransferase [EC:2.1.1.86] [RN:R04347]	Methanogenesis, acetate => methane	Energy	C1-methane		TRUE
K00582	tetrahydromethanopterin S-methyltransferase [EC:2.1.1.86] [RN:R04347]	Methanogenesis, acetate => methane	Energy	C1-methane		TRUE
K00583	tetrahydromethanopterin S-methyltransferase [EC:2.1.1.86] [RN:R04347]	Methanogenesis, acetate => methane	Energy	C1-methane		TRUE
K00584	tetrahydromethanopterin S-methyltransferase [EC:2.1.1.86] [RN:R04347]	Methanogenesis, acetate => methane	Energy	C1-methane		TRUE
K00399	methyl-coenzyme M reductase [EC:2.8.4.1] [RN:R04541]	Methanogenesis, acetate => methane	Energy	C1-methane		TRUE
K00401	methyl-coenzyme M reductase [EC:2.8.4.1] [RN:R04541]	Methanogenesis, acetate => methane	Energy	C1-methane		TRUE
K00402	methyl-coenzyme M reductase [EC:2.8.4.1] [RN:R04541]	Methanogenesis, acetate => methane	Energy	C1-methane		TRUE
K22480	heterodisulfide reductase 1 [EC:1.8.7.3] [RN:R11931]	Methanogenesis, acetate => methane	Energy	C1-methane		TRUE
K22481	heterodisulfide reductase 1 [EC:1.8.7.3] [RN:R11931]	Methanogenesis, acetate => methane	Energy	C1-methane		TRUE
K22482	heterodisulfide reductase 1 [EC:1.8.7.3] [RN:R11931]	Methanogenesis, acetate => methane	Energy	C1-methane		TRUE
K03388	heterodisulfide reductase 2 [EC:1.8.7.3 1.8.98.4 1.8.98.5 1.8.98.6] [RN:R11928 R11931 R11943 R11944]	Methanogenesis, acetate => methane	Energy	C1-methane		TRUE
K03389	heterodisulfide reductase 2 [EC:1.8.7.3 1.8.98.4 1.8.98.5 1.8.98.6] [RN:R11928 R11931 R11943 R11944]	Methanogenesis, acetate => methane	Energy	C1-methane		TRUE
K03390	heterodisulfide reductase 2 [EC:1.8.7.3 1.8.98.4 1.8.98.5 1.8.98.6] [RN:R11928 R11931 R11943 R11944]	Methanogenesis, acetate => methane	Energy	C1-methane		TRUE
K08264	heterodisulfide reductase [EC:1.8.98.1] [RN:R04540]	Methanogenesis, acetate => methane	Energy	C1-methane		TRUE
K08265	heterodisulfide reductase [EC:1.8.98.1] [RN:R04540]	Methanogenesis, acetate => methane	Energy	C1-methane		TRUE
K14127	F420-non-reducing hydrogenase iron-sulfur subunit [EC:1.8.98.5 1.8.98.6] [RN:R11943 R11944]	Methanogenesis, acetate => methane	Energy	C1-methane		TRUE
K14126	F420-non-reducing hydrogenase [EC:1.8.98.5] [RN:R11943]	Methanogenesis, acetate => methane	Energy	C1-methane		TRUE
K14128	F420-non-reducing hydrogenase [EC:1.8.98.5] [RN:R11943]	Methanogenesis, acetate => methane	Energy	C1-methane		TRUE
K22516	formate dehydrogenase (coenzyme F420) [EC:1.8.98.6] [RN:R11944]	Methanogenesis, acetate => methane	Energy	C1-methane		TRUE
K00125	formate dehydrogenase (coenzyme F420) [EC:1.8.98.6] [RN:R11944]	Methanogenesis, acetate => methane	Energy	C1-methane		TRUE
K14082	mtbA; [methyl-Co(III) methylamine-specific corrinoid protein]:coenzyme M methyltransferase [EC:2.1.1.247] [RN:R09998]	Methanogenesis, methylamine/dimethylamine/trimethylamine => methane	Energy	C1-methane		TRUE
K16177	mtmC; monomethylamine corrinoid protein [RN:R09998]	Methanogenesis, methylamine/dimethylamine/trimethylamine => methane	Energy	C1-methane		TRUE
K16176	mtmB; methylamine---corrinoid protein Co-methyltransferase [EC:2.1.1.248] [RN:R09998]	Methanogenesis, methylamine/dimethylamine/trimethylamine => methane	Energy	C1-methane		TRUE
K16179	mtbC; dimethylamine corrinoid protein [RN:R09999]	Methanogenesis, methylamine/dimethylamine/trimethylamine => methane	Energy	C1-methane		TRUE
K16178	mtbB; dimethylamine---corrinoid protein Co-methyltransferase [EC:2.1.1.249] [RN:R09999]	Methanogenesis, methylamine/dimethylamine/trimethylamine => methane	Energy	C1-methane		TRUE
K14084	mttC; trimethylamine corrinoid protein [RN:R09124]	Methanogenesis, methylamine/dimethylamine/trimethylamine => methane	Energy	C1-methane		TRUE
K14083	mttB; trimethylamine---corrinoid protein Co-methyltransferase [EC:2.1.1.250] [RN:R09124]	Methanogenesis, methylamine/dimethylamine/trimethylamine => methane	Energy	C1-methane		TRUE
K00399	methyl-coenzyme M reductase [EC:2.8.4.1] [RN:R04541]	Methanogenesis, methylamine/dimethylamine/trimethylamine => methane	Energy	C1-methane		TRUE
K00401	methyl-coenzyme M reductase [EC:2.8.4.1] [RN:R04541]	Methanogenesis, methylamine/dimethylamine/trimethylamine => methane	Energy	C1-methane		TRUE
K00402	methyl-coenzyme M reductase [EC:2.8.4.1] [RN:R04541]	Methanogenesis, methylamine/dimethylamine/trimethylamine => methane	Energy	C1-methane		TRUE
K22480	heterodisulfide reductase 1 [EC:1.8.7.3] [RN:R11931]	Methanogenesis, methylamine/dimethylamine/trimethylamine => methane	Energy	C1-methane		TRUE
K22481	heterodisulfide reductase 1 [EC:1.8.7.3] [RN:R11931]	Methanogenesis, methylamine/dimethylamine/trimethylamine => methane	Energy	C1-methane		TRUE
K22482	heterodisulfide reductase 1 [EC:1.8.7.3] [RN:R11931]	Methanogenesis, methylamine/dimethylamine/trimethylamine => methane	Energy	C1-methane		TRUE
K03388	heterodisulfide reductase 2 [EC:1.8.7.3 1.8.98.4 1.8.98.5 1.8.98.6] [RN:R11928 R11931 R11943 R11944]	Methanogenesis, methylamine/dimethylamine/trimethylamine => methane	Energy	C1-methane		TRUE
K03389	heterodisulfide reductase 2 [EC:1.8.7.3 1.8.98.4 1.8.98.5 1.8.98.6] [RN:R11928 R11931 R11943 R11944]	Methanogenesis, methylamine/dimethylamine/trimethylamine => methane	Energy	C1-methane		TRUE
K03390	heterodisulfide reductase 2 [EC:1.8.7.3 1.8.98.4 1.8.98.5 1.8.98.6] [RN:R11928 R11931 R11943 R11944]	Methanogenesis, methylamine/dimethylamine/trimethylamine => methane	Energy	C1-methane		TRUE
K08264	heterodisulfide reductase [EC:1.8.98.1] [RN:R04540]	Methanogenesis, methylamine/dimethylamine/trimethylamine => methane	Energy	C1-methane		TRUE
K08265	heterodisulfide reductase [EC:1.8.98.1] [RN:R04540]	Methanogenesis, methylamine/dimethylamine/trimethylamine => methane	Energy	C1-methane		TRUE
K14127	F420-non-reducing hydrogenase iron-sulfur subunit [EC:1.8.98.5 1.8.98.6] [RN:R11943 R11944]	Methanogenesis, methylamine/dimethylamine/trimethylamine => methane	Energy	C1-methane		TRUE
K14126	F420-non-reducing hydrogenase [EC:1.8.98.5] [RN:R11943]	Methanogenesis, methylamine/dimethylamine/trimethylamine => methane	Energy	C1-methane		TRUE
K14128	F420-non-reducing hydrogenase [EC:1.8.98.5] [RN:R11943]	Methanogenesis, methylamine/dimethylamine/trimethylamine => methane	Energy	C1-methane		TRUE
K22516	formate dehydrogenase (coenzyme F420) [EC:1.8.98.6] [RN:R11944]	Methanogenesis, methylamine/dimethylamine/trimethylamine => methane	Energy	C1-methane		TRUE
K00125	formate dehydrogenase (coenzyme F420) [EC:1.8.98.6] [RN:R11944]	Methanogenesis, methylamine/dimethylamine/trimethylamine => methane	Energy	C1-methane		TRUE
K00200	formylmethanofuran dehydrogenase [EC:1.2.99.5] [RN:R03015]	Methanogenesis, CO2 => methane	Energy	C1-methane		TRUE
K00201	formylmethanofuran dehydrogenase [EC:1.2.99.5] [RN:R03015]	Methanogenesis, CO2 => methane	Energy	C1-methane		TRUE
K00202	formylmethanofuran dehydrogenase [EC:1.2.99.5] [RN:R03015]	Methanogenesis, CO2 => methane	Energy	C1-methane		TRUE
K00203	formylmethanofuran dehydrogenase [EC:1.2.99.5] [RN:R03015]	Methanogenesis, CO2 => methane	Energy	C1-methane		TRUE
K11261	formylmethanofuran dehydrogenase [EC:1.2.99.5] [RN:R03015]	Methanogenesis, CO2 => methane	Energy	C1-methane		TRUE
K00205	4Fe-4S ferredoxin	Methanogenesis, CO2 => methane	Energy	C1-methane		TRUE
K11260	4Fe-4S ferredoxin	Methanogenesis, CO2 => methane	Energy	C1-methane		TRUE
K00204	4Fe-4S ferredoxin	Methanogenesis, CO2 => methane	Energy	C1-methane		TRUE
K00672	formylmethanofuran--tetrahydromethanopterin N-formyltransferase [EC:2.3.1.101] [RN:R03390]	Methanogenesis, CO2 => methane	Energy	C1-methane		TRUE
K01499	methenyltetrahydromethanopterin cyclohydrolase [EC:3.5.4.27] [RN:R03464]	Methanogenesis, CO2 => methane	Energy	C1-methane		TRUE
K00319	methylenetetrahydromethanopterin dehydrogenase [EC:1.5.99.9] [RN:R04456]	Methanogenesis, CO2 => methane	Energy	C1-methane		TRUE
K13942	5,10-methenyltetrahydromethanopterin hydrogenase [EC:1.12.98.2] [RN:R04455]	Methanogenesis, CO2 => methane	Energy	C1-methane		TRUE
K00320	coenzyme F420-dependent N5,N10-methenyltetrahydromethanopterin reductase [EC:1.5.99.11] [RN:R04464]	Methanogenesis, CO2 => methane	Energy	C1-methane		TRUE
K00577	tetrahydromethanopterin S-methyltransferase [EC:2.1.1.86] [RN:R04347]	Methanogenesis, CO2 => methane	Energy	C1-methane		TRUE
K00578	tetrahydromethanopterin S-methyltransferase [EC:2.1.1.86] [RN:R04347]	Methanogenesis, CO2 => methane	Energy	C1-methane		TRUE
K00579	tetrahydromethanopterin S-methyltransferase [EC:2.1.1.86] [RN:R04347]	Methanogenesis, CO2 => methane	Energy	C1-methane		TRUE
K00580	tetrahydromethanopterin S-methyltransferase [EC:2.1.1.86] [RN:R04347]	Methanogenesis, CO2 => methane	Energy	C1-methane		TRUE
K00581	tetrahydromethanopterin S-methyltransferase [EC:2.1.1.86] [RN:R04347]	Methanogenesis, CO2 => methane	Energy	C1-methane		TRUE
K00582	tetrahydromethanopterin S-methyltransferase [EC:2.1.1.86] [RN:R04347]	Methanogenesis, CO2 => methane	Energy	C1-methane		TRUE
K00583	tetrahydromethanopterin S-methyltransferase [EC:2.1.1.86] [RN:R04347]	Methanogenesis, CO2 => methane	Energy	C1-methane		TRUE
K00584	tetrahydromethanopterin S-methyltransferase [EC:2.1.1.86] [RN:R04347]	Methanogenesis, CO2 => methane	Energy	C1-methane		TRUE
K00399	methyl-coenzyme M reductase [EC:2.8.4.1] [RN:R04541]	Methanogenesis, CO2 => methane	Energy	C1-methane		TRUE
K00401	methyl-coenzyme M reductase [EC:2.8.4.1] [RN:R04541]	Methanogenesis, CO2 => methane	Energy	C1-methane		TRUE
K00402	methyl-coenzyme M reductase [EC:2.8.4.1] [RN:R04541]	Methanogenesis, CO2 => methane	Energy	C1-methane		TRUE
K22480	heterodisulfide reductase 1 [EC:1.8.7.3] [RN:R11931]	Methanogenesis, CO2 => methane	Energy	C1-methane		TRUE
K22481	heterodisulfide reductase 1 [EC:1.8.7.3] [RN:R11931]	Methanogenesis, CO2 => methane	Energy	C1-methane		TRUE
K22482	heterodisulfide reductase 1 [EC:1.8.7.3] [RN:R11931]	Methanogenesis, CO2 => methane	Energy	C1-methane		TRUE
K03388	heterodisulfide reductase 2 [EC:1.8.7.3 1.8.98.4 1.8.98.5 1.8.98.6] [RN:R11928 R11931 R11943 R11944]	Methanogenesis, CO2 => methane	Energy	C1-methane		TRUE
K03389	heterodisulfide reductase 2 [EC:1.8.7.3 1.8.98.4 1.8.98.5 1.8.98.6] [RN:R11928 R11931 R11943 R11944]	Methanogenesis, CO2 => methane	Energy	C1-methane		TRUE
K03390	heterodisulfide reductase 2 [EC:1.8.7.3 1.8.98.4 1.8.98.5 1.8.98.6] [RN:R11928 R11931 R11943 R11944]	Methanogenesis, CO2 => methane	Energy	C1-methane		TRUE
K08264	heterodisulfide reductase [EC:1.8.98.1] [RN:R04540]	Methanogenesis, CO2 => methane	Energy	C1-methane		TRUE
K08265	heterodisulfide reductase [EC:1.8.98.1] [RN:R04540]	Methanogenesis, CO2 => methane	Energy	C1-methane		TRUE
K14127	F420-non-reducing hydrogenase iron-sulfur subunit [EC:1.8.98.5 1.8.98.6] [RN:R11943 R11944]	Methanogenesis, CO2 => methane	Energy	C1-methane		TRUE
K14126	F420-non-reducing hydrogenase [EC:1.8.98.5] [RN:R11943]	Methanogenesis, CO2 => methane	Energy	C1-methane		TRUE
K14128	F420-non-reducing hydrogenase [EC:1.8.98.5] [RN:R11943]	Methanogenesis, CO2 => methane	Energy	C1-methane		TRUE
K22516	formate dehydrogenase (coenzyme F420) [EC1.8.98.6] [RN:R11944]	Methanogenesis, CO2 => methane	Energy	C1-methane		TRUE
K00125	formate dehydrogenase (coenzyme F420) [EC1.8.98.6] [RN:R11944]	Methanogenesis, CO2 => methane	Energy	C1-methane		TRUE
K07811	trimethylamine-N-oxide reductase (cytochrome c) [EC:1.7.2.3]	TMAO	Energy	C1		TRUE
K00855	phosphoribulokinase [EC:2.7.1.19] [RN:R01523]	Reductive pentose phosphate cycle (Calvin cycle)	Energy	C1		TRUE
K01601	ribulose-bisphosphate carboxylase [EC:4.1.1.39] [RN:R00024]	Reductive pentose phosphate cycle (Calvin cycle)	Energy	C1		TRUE
K01602	ribulose-bisphosphate carboxylase [EC:4.1.1.39] [RN:R00024]	Reductive pentose phosphate cycle (Calvin cycle)	Energy	C1		TRUE
K00927	phosphoglycerate kinase [EC:2.7.2.3] [RN:R01512]	Reductive pentose phosphate cycle (Calvin cycle)	Energy	C1		TRUE
K05298	glyceraldehyde-3-phosphate dehydrogenase (phosphorylating) [EC:1.2.1.13 1.2.1.59 1.2.1.12] [RN:R01061 R01063]	Reductive pentose phosphate cycle (Calvin cycle)	Energy	C1		TRUE
K00150	glyceraldehyde-3-phosphate dehydrogenase (phosphorylating) [EC:1.2.1.13 1.2.1.59 1.2.1.12] [RN:R01061 R01063]	Reductive pentose phosphate cycle (Calvin cycle)	Energy	C1		TRUE
K00134	glyceraldehyde-3-phosphate dehydrogenase (phosphorylating) [EC:1.2.1.13 1.2.1.59 1.2.1.12] [RN:R01061 R01063]	Reductive pentose phosphate cycle (Calvin cycle)	Energy	C1		TRUE
K01623	fructose-bisphosphate aldolase [EC:4.1.2.13] [RN:R01068 R01829]	Reductive pentose phosphate cycle (Calvin cycle)	Energy	C1		TRUE
K01624	fructose-bisphosphate aldolase [EC:4.1.2.13] [RN:R01068 R01829]	Reductive pentose phosphate cycle (Calvin cycle)	Energy	C1		TRUE
K03841	fructose-1,6-bisphosphatase [EC:3.1.3.11] [RN:R00762]	Reductive pentose phosphate cycle (Calvin cycle)	Energy	C1		TRUE
K02446	fructose-1,6-bisphosphatase [EC:3.1.3.11] [RN:R00762]	Reductive pentose phosphate cycle (Calvin cycle)	Energy	C1		TRUE
K11532	fructose-1,6-bisphosphatase [EC:3.1.3.11] [RN:R00762]	Reductive pentose phosphate cycle (Calvin cycle)	Energy	C1		TRUE
K01086	fructose-1,6-bisphosphatase [EC:3.1.3.11] [RN:R00762]	Reductive pentose phosphate cycle (Calvin cycle)	Energy	C1		TRUE
K04041	fructose-1,6-bisphosphatase [EC:3.1.3.11] [RN:R00762]	Reductive pentose phosphate cycle (Calvin cycle)	Energy	C1		TRUE
K00615	transketolase [EC:2.2.1.1] [RN:R01067 R01641]	Reductive pentose phosphate cycle (Calvin cycle)	Energy	C1		TRUE
K01100	sedoheptulose-bisphosphatase [EC:3.1.3.37] [RN:R01845]	Reductive pentose phosphate cycle (Calvin cycle)	Energy	C1		TRUE
K01807	ribose 5-phosphate isomerase [EC:5.3.1.6] [RN:R01056]	Reductive pentose phosphate cycle (Calvin cycle)	Energy	C1		TRUE
K01808	ribose 5-phosphate isomerase [EC:5.3.1.6] [RN:R01056]	Reductive pentose phosphate cycle (Calvin cycle)	Energy	C1		TRUE
K00855	phosphoribulokinase [EC:2.7.1.19] [RN:R01523]	Reductive pentose phosphate cycle, ribulose-5P => glyceraldehyde-3P	Energy	C1		TRUE
K01601	ribulose-bisphosphate carboxylase [EC:4.1.1.39] [RN:R00024]	Reductive pentose phosphate cycle, ribulose-5P => glyceraldehyde-3P	Energy	C1		TRUE
K01602	ribulose-bisphosphate carboxylase [EC:4.1.1.39] [RN:R00024]	Reductive pentose phosphate cycle, ribulose-5P => glyceraldehyde-3P	Energy	C1		TRUE
K00927	phosphoglycerate kinase [EC:2.7.2.3] [RN:R01512]	Reductive pentose phosphate cycle, ribulose-5P => glyceraldehyde-3P	Energy	C1		TRUE
K05298	glyceraldehyde-3-phosphate dehydrogenase (phosphorylating) [EC:1.2.1.13 1.2.1.59 1.2.1.12] [RN:R01061 R01063]	Reductive pentose phosphate cycle, ribulose-5P => glyceraldehyde-3P	Energy	C1		TRUE
K00150	glyceraldehyde-3-phosphate dehydrogenase (phosphorylating) [EC:1.2.1.13 1.2.1.59 1.2.1.12] [RN:R01061 R01063]	Reductive pentose phosphate cycle, ribulose-5P => glyceraldehyde-3P	Energy	C1		TRUE
K00134	glyceraldehyde-3-phosphate dehydrogenase (phosphorylating) [EC:1.2.1.13 1.2.1.59 1.2.1.12] [RN:R01061 R01063]	Reductive pentose phosphate cycle, ribulose-5P => glyceraldehyde-3P	Energy	C1		TRUE
K01623	fructose-bisphosphate aldolase [EC:4.1.2.13] [RN:R01068 R01829]	Reductive pentose phosphate cycle, glyceraldehyde-3P => ribulose-5P	Energy	C1		TRUE
K01624	fructose-bisphosphate aldolase [EC:4.1.2.13] [RN:R01068 R01829]	Reductive pentose phosphate cycle, glyceraldehyde-3P => ribulose-5P	Energy	C1		TRUE
K03841	fructose-1,6-bisphosphatase [EC:3.1.3.11] [RN:R00762]	Reductive pentose phosphate cycle, glyceraldehyde-3P => ribulose-5P	Energy	C1		TRUE
K02446	fructose-1,6-bisphosphatase [EC:3.1.3.11] [RN:R00762]	Reductive pentose phosphate cycle, glyceraldehyde-3P => ribulose-5P	Energy	C1		TRUE
K11532	fructose-1,6-bisphosphatase [EC:3.1.3.11] [RN:R00762]	Reductive pentose phosphate cycle, glyceraldehyde-3P => ribulose-5P	Energy	C1		TRUE
K01086	fructose-1,6-bisphosphatase [EC:3.1.3.11] [RN:R00762]	Reductive pentose phosphate cycle, glyceraldehyde-3P => ribulose-5P	Energy	C1		TRUE
K04041	fructose-1,6-bisphosphatase [EC:3.1.3.11] [RN:R00762]	Reductive pentose phosphate cycle, glyceraldehyde-3P => ribulose-5P	Energy	C1		TRUE
K00615	transketolase [EC:2.2.1.1] [RN:R01067 R01641]	Reductive pentose phosphate cycle, glyceraldehyde-3P => ribulose-5P	Energy	C1		TRUE
K01100	sedoheptulose-bisphosphatase [EC:3.1.3.37] [RN:R01845]	Reductive pentose phosphate cycle, glyceraldehyde-3P => ribulose-5P	Energy	C1		TRUE
K01807	ribose 5-phosphate isomerase [EC:5.3.1.6] [RN:R01056]	Reductive pentose phosphate cycle, glyceraldehyde-3P => ribulose-5P	Energy	C1		TRUE
K01808	ribose 5-phosphate isomerase [EC:5.3.1.6] [RN:R01056]	Reductive pentose phosphate cycle, glyceraldehyde-3P => ribulose-5P	Energy	C1		TRUE
K00169	pyruvate:ferredoxin oxidoreductase [EC:1.2.7.1] [RN:R01196]	Reductive citrate cycle (Arnon-Buchanan cycle)	Energy	C1		TRUE
K00170	pyruvate:ferredoxin oxidoreductase [EC:1.2.7.1] [RN:R01196]	Reductive citrate cycle (Arnon-Buchanan cycle)	Energy	C1		TRUE
K00171	pyruvate:ferredoxin oxidoreductase [EC:1.2.7.1] [RN:R01196]	Reductive citrate cycle (Arnon-Buchanan cycle)	Energy	C1		TRUE
K00172	pyruvate:ferredoxin oxidoreductase [EC:1.2.7.1] [RN:R01196]	Reductive citrate cycle (Arnon-Buchanan cycle)	Energy	C1		TRUE
K03737	pyruvate-ferredoxin/flavodoxin oxidoreductase [EC:1.2.7.1 1.2.7.-] [RN:R01196 R10866]	Reductive citrate cycle (Arnon-Buchanan cycle)	Energy	C1		TRUE
K01007	pyruvate,water dikinase [EC:2.7.9.2] [RN:R00199]	Reductive citrate cycle (Arnon-Buchanan cycle)	Energy	C1		TRUE
K01006	pyruvate,orthophosphate dikinase [EC:2.7.9.1] [RN:R00206]	Reductive citrate cycle (Arnon-Buchanan cycle)	Energy	C1		TRUE
K01595	phosphoenolpyruvate carboxylase [EC:4.1.1.31] [RN:R00345]	Reductive citrate cycle (Arnon-Buchanan cycle)	Energy	C1		TRUE
K01959	pyruvate carboxylase subunit A [EC:6.4.1.1] [RN:R00344]	Reductive citrate cycle (Arnon-Buchanan cycle)	Energy	C1		TRUE
K01960	pyruvate carboxylase subunit A [EC:6.4.1.1] [RN:R00344]	Reductive citrate cycle (Arnon-Buchanan cycle)	Energy	C1		TRUE
K01958	pyruvate carboxylase subunit A [EC:6.4.1.1] [RN:R00344]	Reductive citrate cycle (Arnon-Buchanan cycle)	Energy	C1		TRUE
K00024	malate dehydrogenase [EC:1.1.1.37] [RN:R00342]	Reductive citrate cycle (Arnon-Buchanan cycle)	Energy	C1		TRUE
K01676	fumarate hydratase [EC:4.2.1.2] [RN:R01082]	Reductive citrate cycle (Arnon-Buchanan cycle)	Energy	C1		TRUE
K01679	fumarate hydratase [EC:4.2.1.2] [RN:R01082]	Reductive citrate cycle (Arnon-Buchanan cycle)	Energy	C1		TRUE
K01677	fumarate hydratase [EC:4.2.1.2] [RN:R01082]	Reductive citrate cycle (Arnon-Buchanan cycle)	Energy	C1		TRUE
K01678	fumarate hydratase [EC:4.2.1.2] [RN:R01082]	Reductive citrate cycle (Arnon-Buchanan cycle)	Energy	C1		TRUE
K00239	succinate dehydrogenase / fumarate reductase [EC:1.3.5.1 1.3.5.4] [RN:R02164]	Reductive citrate cycle (Arnon-Buchanan cycle)	Energy	C1		TRUE
K00240	succinate dehydrogenase / fumarate reductase [EC:1.3.5.1 1.3.5.4] [RN:R02164]	Reductive citrate cycle (Arnon-Buchanan cycle)	Energy	C1		TRUE
K00241	succinate dehydrogenase / fumarate reductase [EC:1.3.5.1 1.3.5.4] [RN:R02164]	Reductive citrate cycle (Arnon-Buchanan cycle)	Energy	C1		TRUE
K00242	succinate dehydrogenase / fumarate reductase [EC:1.3.5.1 1.3.5.4] [RN:R02164]	Reductive citrate cycle (Arnon-Buchanan cycle)	Energy	C1		TRUE
K00244	succinate dehydrogenase / fumarate reductase [EC:1.3.5.1 1.3.5.4] [RN:R02164]	Reductive citrate cycle (Arnon-Buchanan cycle)	Energy	C1		TRUE
K00245	succinate dehydrogenase / fumarate reductase [EC:1.3.5.1 1.3.5.4] [RN:R02164]	Reductive citrate cycle (Arnon-Buchanan cycle)	Energy	C1		TRUE
K00246	succinate dehydrogenase / fumarate reductase [EC:1.3.5.1 1.3.5.4] [RN:R02164]	Reductive citrate cycle (Arnon-Buchanan cycle)	Energy	C1		TRUE
K00247	succinate dehydrogenase / fumarate reductase [EC:1.3.5.1 1.3.5.4] [RN:R02164]	Reductive citrate cycle (Arnon-Buchanan cycle)	Energy	C1		TRUE
K18556	NADH-dependent fumarate reductase [EC:1.3.1.6] [RN:R00402]	Reductive citrate cycle (Arnon-Buchanan cycle)	Energy	C1		TRUE
K18557	NADH-dependent fumarate reductase [EC:1.3.1.6] [RN:R00402]	Reductive citrate cycle (Arnon-Buchanan cycle)	Energy	C1		TRUE
K18558	NADH-dependent fumarate reductase [EC:1.3.1.6] [RN:R00402]	Reductive citrate cycle (Arnon-Buchanan cycle)	Energy	C1		TRUE
K18559	NADH-dependent fumarate reductase [EC:1.3.1.6] [RN:R00402]	Reductive citrate cycle (Arnon-Buchanan cycle)	Energy	C1		TRUE
K18560	NADH-dependent fumarate reductase [EC:1.3.1.6] [RN:R00402]	Reductive citrate cycle (Arnon-Buchanan cycle)	Energy	C1		TRUE
K01902	succinyl-CoA synthetase [EC:6.2.1.5] [RN:R00405]	Reductive citrate cycle (Arnon-Buchanan cycle)	Energy	C1		TRUE
K01903	succinyl-CoA synthetase [EC:6.2.1.5] [RN:R00405]	Reductive citrate cycle (Arnon-Buchanan cycle)	Energy	C1		TRUE
K00174	2-oxoglutarate:ferredoxin oxidoreductase [EC:1.2.7.3] [RN:R01197]	Reductive citrate cycle (Arnon-Buchanan cycle)	Energy	C1		TRUE
K00175	2-oxoglutarate:ferredoxin oxidoreductase [EC:1.2.7.3] [RN:R01197]	Reductive citrate cycle (Arnon-Buchanan cycle)	Energy	C1		TRUE
K00177	2-oxoglutarate:ferredoxin oxidoreductase [EC:1.2.7.3] [RN:R01197]	Reductive citrate cycle (Arnon-Buchanan cycle)	Energy	C1		TRUE
K00176	2-oxoglutarate:ferredoxin oxidoreductase [EC:1.2.7.3] [RN:R01197]	Reductive citrate cycle (Arnon-Buchanan cycle)	Energy	C1		TRUE
K00031	isocitrate dehydrogenase [EC:1.1.1.42] [RN:R00267]	Reductive citrate cycle (Arnon-Buchanan cycle)	Energy	C1		TRUE
K01681	aconitate hydratase [EC:4.2.1.3] [RN:R01900 R01325]	Reductive citrate cycle (Arnon-Buchanan cycle)	Energy	C1		TRUE
K01682	aconitate hydratase [EC:4.2.1.3] [RN:R01900 R01325]	Reductive citrate cycle (Arnon-Buchanan cycle)	Energy	C1		TRUE
K15230	ATP-citrate lyase [EC:2.3.3.8] [RN:R00352]	Reductive citrate cycle (Arnon-Buchanan cycle)	Energy	C1		TRUE
K15231	ATP-citrate lyase [EC:2.3.3.8] [RN:R00352]	Reductive citrate cycle (Arnon-Buchanan cycle)	Energy	C1		TRUE
K15232	citryl-CoA synthetase [EC:6.2.1.18] [RN:R01322]	Reductive citrate cycle (Arnon-Buchanan cycle)	Energy	C1		TRUE
K15233	citryl-CoA synthetase [EC:6.2.1.18] [RN:R01322]	Reductive citrate cycle (Arnon-Buchanan cycle)	Energy	C1		TRUE
K15234	citryl-CoA lyase [EC:4.1.3.34] [RN:R00354]	Reductive citrate cycle (Arnon-Buchanan cycle)	Energy	C1		TRUE
K10944	methane/ammonia monooxygenase [EC:1.14.18.3] [RN:R09518]	Methane oxidation, methanotroph, methane => formaldehyde	Energy	C1		TRUE
K10945	methane/ammonia monooxygenase [EC:1.14.18.3] [RN:R09518]	Methane oxidation, methanotroph, methane => formaldehyde	Energy	C1		TRUE
K10946	methane/ammonia monooxygenase [EC:1.14.18.3] [RN:R09518]	Methane oxidation, methanotroph, methane => formaldehyde	Energy	C1		TRUE
K16157	methane monooxygenase component A [EC:1.14.13.25] [RN:R01142]	Methane oxidation, methanotroph, methane => formaldehyde	Energy	C1		TRUE
K16158	methane monooxygenase component A [EC:1.14.13.25] [RN:R01142]	Methane oxidation, methanotroph, methane => formaldehyde	Energy	C1		TRUE
K16159	methane monooxygenase component A [EC:1.14.13.25] [RN:R01142]	Methane oxidation, methanotroph, methane => formaldehyde	Energy	C1		TRUE
K16160	methane monooxygenase regulatory protein B [RN:R01142]	Methane oxidation, methanotroph, methane => formaldehyde	Energy	C1		TRUE
K16161	methane monooxygenase component C [EC:1.14.13.25] [RN:R01142]	Methane oxidation, methanotroph, methane => formaldehyde	Energy	C1		TRUE
K16162	methane monooxygenase component D [RN:R01142]	Methane oxidation, methanotroph, methane => formaldehyde	Energy	C1		TRUE
K14028	methanol dehydrogenase [EC:1.1.2.7] [RN:R01146]	Methane oxidation, methanotroph, methane => formaldehyde	Energy	C1		TRUE
K14029	methanol dehydrogenase [EC:1.1.2.7] [RN:R01146]	Methane oxidation, methanotroph, methane => formaldehyde	Energy	C1		TRUE
K17066	alcohol oxidase [EC:1.1.3.13] [RN:R00608]	Methane oxidation, methanotroph, methane => formaldehyde	Energy	C1		TRUE
K08097	phosphosulfolactate synthase [EC:4.4.1.19] [RN:R07476]	Coenzyme M biosynthesis	Energy	C1		TRUE
K05979	2-phosphosulfolactate phosphatase [EC:3.1.3.71] [RN:R05789]	Coenzyme M biosynthesis	Energy	C1		TRUE
K05884	L-2-hydroxycarboxylate dehydrogenase (NAD+) [EC:1.1.1.337] [RN:R07136]	Coenzyme M biosynthesis	Energy	C1		TRUE
K13039	sulfopyruvate decarboxylase [EC:4.1.1.79] [RN:R05774]	Coenzyme M biosynthesis	Energy	C1		TRUE
K06034	sulfopyruvate decarboxylase [EC:4.1.1.79] [RN:R05774]	Coenzyme M biosynthesis	Energy	C1		TRUE
K00169	pyruvate ferredoxin oxidoreductase [EC:1.2.7.1] [RN:R01196]	Dicarboxylate-hydroxybutyrate cycle	Energy	C1		TRUE
K00170	pyruvate ferredoxin oxidoreductase [EC:1.2.7.1] [RN:R01196]	Dicarboxylate-hydroxybutyrate cycle	Energy	C1		TRUE
K00171	pyruvate ferredoxin oxidoreductase [EC:1.2.7.1] [RN:R01196]	Dicarboxylate-hydroxybutyrate cycle	Energy	C1		TRUE
K00172	pyruvate ferredoxin oxidoreductase [EC:1.2.7.1] [RN:R01196]	Dicarboxylate-hydroxybutyrate cycle	Energy	C1		TRUE
K01007	pyruvate, water dikinase [EC:2.7.9.2] [RN:R00199]	Dicarboxylate-hydroxybutyrate cycle	Energy	C1		TRUE
K01595	phosphoenolpyruvate carboxylase [EC:4.1.1.31] [RN:R00345]	Dicarboxylate-hydroxybutyrate cycle	Energy	C1		TRUE
K00024	malate dehydrogenase [EC:1.1.1.37] [RN:R00342]	Dicarboxylate-hydroxybutyrate cycle	Energy	C1		TRUE
K01676	fumarate hydratase [EC:4.2.1.2] [RN:R01082]	Dicarboxylate-hydroxybutyrate cycle	Energy	C1		TRUE
K01677	fumarate hydratase [EC:4.2.1.2] [RN:R01082]	Dicarboxylate-hydroxybutyrate cycle	Energy	C1		TRUE
K01678	fumarate hydratase [EC:4.2.1.2] [RN:R01082]	Dicarboxylate-hydroxybutyrate cycle	Energy	C1		TRUE
K00239	succinate dehydrogenase / fumarate reductase [EC:1.3.5.1 1.3.5.4] [RN:R02164]	Dicarboxylate-hydroxybutyrate cycle	Energy	C1		TRUE
K00240	succinate dehydrogenase / fumarate reductase [EC:1.3.5.1 1.3.5.4] [RN:R02164]	Dicarboxylate-hydroxybutyrate cycle	Energy	C1		TRUE
K00241	succinate dehydrogenase / fumarate reductase [EC:1.3.5.1 1.3.5.4] [RN:R02164]	Dicarboxylate-hydroxybutyrate cycle	Energy	C1		TRUE
K18860	succinate dehydrogenase / fumarate reductase [EC:1.3.5.1 1.3.5.4] [RN:R02164]	Dicarboxylate-hydroxybutyrate cycle	Energy	C1		TRUE
K01902	succinyl-CoA synthetase [EC:6.2.1.5] [RN:R00405]	Dicarboxylate-hydroxybutyrate cycle	Energy	C1		TRUE
K01903	succinyl-CoA synthetase [EC:6.2.1.5] [RN:R00405]	Dicarboxylate-hydroxybutyrate cycle	Energy	C1		TRUE
K15038	succinyl-CoA reductase [EC:1.2.1.76] [RN:R09280]	Dicarboxylate-hydroxybutyrate cycle	Energy	C1		TRUE
K15017	succinyl-CoA reductase [EC:1.2.1.76] [RN:R09280]	Dicarboxylate-hydroxybutyrate cycle	Energy	C1		TRUE
K14465	succinate semialdehyde reductase (NADPH) [EC:1.1.1.-] [RN:R09281]	Dicarboxylate-hydroxybutyrate cycle	Energy	C1		TRUE
K14467	4-hydroxybutyrate---CoA ligase (AMP-forming) [EC:6.2.1.40] [RN:R09279]	Dicarboxylate-hydroxybutyrate cycle	Energy	C1		TRUE
K18861	4-hydroxybutyrate---CoA ligase (AMP-forming) [EC:6.2.1.40] [RN:R09279]	Dicarboxylate-hydroxybutyrate cycle	Energy	C1		TRUE
K14534	4-hydroxybutyryl-CoA dehydratase [EC:4.2.1.120] [RN:R10782]	Dicarboxylate-hydroxybutyrate cycle	Energy	C1		TRUE
K15016	3-hydroxybutyryl-CoA dehydratase / 3-hydroxyacyl-CoA dehydrogenase [EC:4.2.1.17 1.1.1.35] [RN:R03026 R01975]	Dicarboxylate-hydroxybutyrate cycle	Energy	C1		TRUE
K00626	acetyl-CoA C-acetyltransferase [EC:2.3.1.9] [RN:R00238]	Dicarboxylate-hydroxybutyrate cycle	Energy	C1		TRUE
K01964	acetyl-CoA/propionyl-CoA carboxylase [EC:6.4.1.2 6.4.1.3] [RN:R00742 R01859]	Hydroxypropionate-hydroxybutylate cycle	Energy	C1		TRUE
K15037	biotin carboxyl carrier protein [RN:R00742 R01859]	Hydroxypropionate-hydroxybutylate cycle	Energy	C1		TRUE
K15036	acetyl-CoA/propionyl-CoA carboxylase [EC:6.4.1.2 6.4.1.3] [RN:R00742 R01859]	Hydroxypropionate-hydroxybutylate cycle	Energy	C1		TRUE
K15017	malonyl-CoA reductase (NADPH) [EC:1.2.1.75] [RN:R00740]	Hydroxypropionate-hydroxybutylate cycle	Energy	C1		TRUE
K15039	3-hydroxypropionate dehydrogenase (NADP+) [EC:1.1.1.298] [RN:R09289]	Hydroxypropionate-hydroxybutylate cycle	Energy	C1		TRUE
K15018	3-hydroxypropionyl-coenzyme A synthetase [EC:6.2.1.36] [RN:R09286]	Hydroxypropionate-hydroxybutylate cycle	Energy	C1		TRUE
K15019	3-hydroxypropionyl-coenzyme A dehydratase [EC:4.2.1.116] [RN:R03045]	Hydroxypropionate-hydroxybutylate cycle	Energy	C1		TRUE
K15020	acryloyl-coenzyme A reductase [EC:1.3.1.84] [RN:R00919]	Hydroxypropionate-hydroxybutylate cycle	Energy	C1		TRUE
K05606	methylmalonyl-CoA epimerase [EC:5.1.99.1] [RN:R02765]	Hydroxypropionate-hydroxybutylate cycle	Energy	C1		TRUE
K01848	methylmalonyl-CoA mutase [EC:5.4.99.2] [RN:R00833]	Hydroxypropionate-hydroxybutylate cycle	Energy	C1		TRUE
K01849	methylmalonyl-CoA mutase [EC:5.4.99.2] [RN:R00833]	Hydroxypropionate-hydroxybutylate cycle	Energy	C1		TRUE
K15038	succinyl-coA reductase [EC:1.2.1.76] [RN:R09280]	Hydroxypropionate-hydroxybutylate cycle	Energy	C1		TRUE
K14465	succinate semialdehyde reductase [EC:1.1.1.-] [RN:R09281]	Hydroxypropionate-hydroxybutylate cycle	Energy	C1		TRUE
K14466	4-hydroxybutyrate---CoA ligase (AMP-forming) [EC:6.2.1.40] [RN:R09279]	Hydroxypropionate-hydroxybutylate cycle	Energy	C1		TRUE
K18861	4-hydroxybutyrate---CoA ligase (AMP-forming) [EC:6.2.1.40] [RN:R09279]	Hydroxypropionate-hydroxybutylate cycle	Energy	C1		TRUE
K14534	4-hydroxybutyryl-CoA dehydratase / vinylacetyl-CoA-Delta-isomerase [EC:4.2.1.120 5.3.3.3] [RN:R10782]	Hydroxypropionate-hydroxybutylate cycle	Energy	C1		TRUE
K15016	3-hydroxybutyryl-CoA dehydratase / 3-hydroxyacyl-CoA dehydrogenase [EC:4.2.1.17 1.1.1.35] [RN:R03026 R01975]	Hydroxypropionate-hydroxybutylate cycle	Energy	C1		TRUE
K00626	acetyl-CoA C-acetyltransferase [EC:2.3.1.9] [RN:R00238]	Hydroxypropionate-hydroxybutylate cycle	Energy	C1		TRUE
K08691	malyl-CoA/(S)-citramalyl-CoA lyase [EC:4.1.3.24 4.1.3.25] [RN:R00473 R00934 R00237]	3-Hydroxypropionate bi-cycle	Energy	C1		TRUE
K14449	2-methylfumaryl-CoA hydratase [EC:4.2.1.148] [RN:R05076]	3-Hydroxypropionate bi-cycle	Energy	C1		TRUE
K14470	2-methylfumaryl-CoA isomerase [EC:5.4.1.3] [RN:R09283]	3-Hydroxypropionate bi-cycle	Energy	C1		TRUE
K09709	3-methylfumaryl-CoA hydratase [EC:4.2.1.153] [RN:R09282]	3-Hydroxypropionate bi-cycle	Energy	C1		TRUE
K00198	carbon-monoxide dehydrogenase [EC:1.2.7.4] [RN:R07157]	Reductive acetyl-CoA pathway (Wood-Ljungdahl pathway)	Energy	C1		TRUE
K05299	formate dehydrogenase [EC:1.17.1.10] [RN:R00134]	Reductive acetyl-CoA pathway (Wood-Ljungdahl pathway)	Energy	C1		TRUE
K15022	formate dehydrogenase [EC:1.17.1.10] [RN:R00134]	Reductive acetyl-CoA pathway (Wood-Ljungdahl pathway)	Energy	C1		TRUE
K01938	formate--tetrahydrofolate ligase [EC:6.3.4.3] [RN:R00943]	Reductive acetyl-CoA pathway (Wood-Ljungdahl pathway)	Energy	C1		TRUE
K01491	methylenetetrahydrofolate dehydrogenase (NADP+) / methenyltetrahydrofolate cyclohydrolase [EC:1.5.1.5 3.5.4.9] [RN:R01655 R01220]	Reductive acetyl-CoA pathway (Wood-Ljungdahl pathway)	Energy	C1		TRUE
K00297	methylenetetrahydrofolate reductase (NADPH) [EC:1.5.1.20] [RN:R07168]	Reductive acetyl-CoA pathway (Wood-Ljungdahl pathway)	Energy	C1		TRUE
K15023	5-methyltetrahydrofolate corrinoid/iron sulfur protein methyltransferase [EC:2.1.1.258] [RN:R02289]	Reductive acetyl-CoA pathway (Wood-Ljungdahl pathway)	Energy	C1		TRUE
K14138	acetyl-CoA synthase [EC:2.3.1.169] [RN:R08433]	Reductive acetyl-CoA pathway (Wood-Ljungdahl pathway)	Energy	C1		TRUE
K00197	acetyl-CoA decarbonylase/synthase complex [EC:2.3.1.-] [RN:R10243]	Reductive acetyl-CoA pathway (Wood-Ljungdahl pathway)	Energy	C1		TRUE
K00194	acetyl-CoA decarbonylase/synthase complex [EC:2.3.1.-] [RN:R10243]	Reductive acetyl-CoA pathway (Wood-Ljungdahl pathway)	Energy	C1		TRUE
K11212	LPPG:FO 2-phospho-L-lactate transferase [EC:2.7.8.28] [RN:R09398]	F420 biosynthesis	Energy	C1		TRUE
K12234	coenzyme F420-0:L-glutamate ligase / coenzyme F420-1:gamma-L-glutamate ligase [EC:6.3.2.31 6.3.2.34] [RN:R09399 R09400]	F420 biosynthesis	Energy	C1		TRUE
K00192	cdhA; anaerobic carbon-monoxide dehydrogenase, CODH/ACS complex subunit alpha [EC:1.2.7.4] [RN:R07157]	Acetyl-CoA pathway, CO2 => acetyl-CoA	Energy	C1		TRUE
K00195	cdhB; anaerobic carbon-monoxide dehydrogenase, CODH/ACS complex subunit epsilon [RN:R07157]	Acetyl-CoA pathway, CO2 => acetyl-CoA	Energy	C1		TRUE
K00193	cdhC; acetyl-CoA decarbonylase/synthase, CODH/ACS complex subunit beta [EC:2.3.1.169] [RN:R09096 R10219]	Acetyl-CoA pathway, CO2 => acetyl-CoA	Energy	C1		TRUE
K00197	cdhE; acetyl-CoA decarbonylase/synthase, CODH/ACS complex subunit gamma [EC:2.1.1.245] [RN:R09096 R10219]	Acetyl-CoA pathway, CO2 => acetyl-CoA	Energy	C1		TRUE
K00194	cdhD; acetyl-CoA decarbonylase/synthase, CODH/ACS complex subunit delta [EC:2.1.1.245] [RN:R09096 R10219]	Acetyl-CoA pathway, CO2 => acetyl-CoA	Energy	C1		TRUE
K00196	carbon-monoxide dehydrogenase iron sulfur subunit	Acetyl-CoA pathway	Energy	C1		TRUE
K03518	carbon-monoxide dehydrogenase small subunit	Acetyl-CoA pathway	Energy	C1		TRUE
K03519	carbon-monoxide dehydrogenase medium subunit	Acetyl-CoA pathway	Energy	C1		TRUE
K03520	carbon-monoxide dehydrogenase large subunit	Acetyl-CoA pathway	Energy	C1		TRUE
