# Supplementary material for: Conserved environmental adaptations of stream microbiomes in the hyporheic zone across North America
Source: Microbiome. 2025 Dec 5;13:253. doi: 10.1186/s40168-025-02236-1 (PMC12690816; doi:10.1186/s40168-025-02236-1)
Supplement: Supplementary file 2 — Supplementary Material 1: Stach_et_al_2025_Supplememtary_information: Figure S1: Visualization of the statistical comparison of microbial energy metabolism in sediment and surface water, encoded by the metagenome and expressed by the metatranscriptome. Figure S2: Phylogenetic analysis of homologous genes annotated as methane monooxygenase (mmo) and ammonia monooxygenase (amo), respectively, to decipher the functional annotation of genes retrieved from river metagenomes. Figure S3: Phylogenetic analysis of homologous genes annotated as nitrate reductase (nar) and nitrite oxidoreductase (nxr), respectively, to decipher proper annotation of homologous genes from river ecosystems. Table S1: Statistical testing of environmental impact on gene expression of the microbial community structure in stream sediments. Figure S4 and S5: Significantly upregulated (S4) and downregulated (S5) genes with abs(LFC) > 1 and adj. p-value < 0.05 due to stream order increase. Supplementary Material 2: Table SI1: Meta information of metatranscriptomic and metagenomic samples used in this study. Table SI2: Information on MAGs analyzed in this study. Table SI3: Metagenomic datasets used for building the gene database. Table SI4: Gene identity of genes displayed in UpSetPlot (Figure 4B). Table SI5: List of up- and downregulated genes displayed in Figure 5. Table SI6: Metagenomic and metatranscriptomic counts of metabolic pathways displayed in Figure 2. Table SI7: DRAM distill classification of energy pathways. SI8: Supplementary data for phylogenetic analysis of homologous genes as displayed in Figures S2 and S3. Table SI9: Data on encoded and expressed nitrogen and sulfur pathways as support for Figure 3. [file 40168_2025_2236_MOESM1_ESM.zip › 40168_2025_2236_MOESM1_ESM_adapt 2/SI9_Fig3_encoded_and_expressed_nitrogen_sulfur_MAGs_active_in_sed.tsv]

kegg_id	pathway	genome	name	Domain	Phylum	Class	Order	Family	Genus	Species	mean_rpk_sed	number
K00958	Assimilatory sulfate reduction, sulfate => H2S	ES22_IMP_rerun_all_Deltaproteobacteria_62_9	Sat	d__Bacteria	p__Desulfobacterota	c__Desulfobacteria	o__Desulfobacterales	f__UBA2174_A	g__SpSt-501	s__		4
K00958	Assimilatory sulfate reduction, sulfate => H2S	ES22_IMP_rerun_all_Deltaproteobacteria_63_8	Sat	d__Bacteria	p__Desulfobacterota	c__Desulfobacteria	o__Desulfobacterales	f__UBA2174_A	g__SpSt-501	s__	0.00084204981515099	5
K00958	Assimilatory sulfate reduction, sulfate => H2S	cartcreek_sed_2019_MH_bin.16	Sat	d__Bacteria	p__Desulfobacterota	c__Desulfobacteria	o__Desulfobacterales	f__UBA2174_A	g__SpSt-501	s__	0.0000648407956672583	6
K00958	Assimilatory sulfate reduction, sulfate => H2S	erpe_2018_pw_0hr_WHONDRS-PP48-000085_B_bin.5	Sat	d__Bacteria	p__Planctomycetota	c__Brocadiia	o__Brocadiales	f__Brocadiaceae	g__Brocadia	s__Brocadia sp030837315		2
K00958	Assimilatory sulfate reduction, sulfate => H2S	sycamorecreek_2019_sw_WHONDRS-S19S_0028_A_bin.16	Sat	d__Bacteria	p__Cyanobacteriota	c__Cyanobacteriia	o__Cyanobacteriales	f__Nostocaceae	g__RDYJ01	s__	0.0100267346977531	3
K00860	Assimilatory sulfate reduction, sulfate => H2S	ES22_IMP_rerun_all_Nitrospira_58_12	CysC	d__Bacteria	p__Nitrospirota	c__Nitrospiria	o__Nitrospirales	f__Nitrospiraceae	g__Nitrospira_D	s__		11
K00860	Assimilatory sulfate reduction, sulfate => H2S	ES22_IMP_rerun_all_Nitrospira_sp._56_6	CysC	d__Bacteria	p__Nitrospirota	c__Nitrospiria	o__Nitrospirales	f__Nitrospiraceae	g__Nitrospira_D	s__Nitrospira_D sp005116895		12
K00860	Assimilatory sulfate reduction, sulfate => H2S	ES22_IMP_rerun_all_Nitrospira_sp.2_56_6	CysC	d__Bacteria	p__Nitrospirota	c__Nitrospiria	o__Nitrospirales	f__Nitrospiraceae	g__Nitrospira_D	s__Nitrospira_D sp005116895		13
K00860	Assimilatory sulfate reduction, sulfate => H2S	cobbmillcreek_sed_2019_MH_bin.17	CysC	d__Bacteria	p__Nitrospirota	c__Nitrospiria	o__Nitrospirales	f__Nitrospiraceae	g__Nitrospira_D	s__		14
K00860	Assimilatory sulfate reduction, sulfate => H2S	erpe_2018_pw_0hr_WHONDRS-PP48-000085_B_bin.5	CysC	d__Bacteria	p__Planctomycetota	c__Brocadiia	o__Brocadiales	f__Brocadiaceae	g__Brocadia	s__Brocadia sp030837315		2
K00860	Assimilatory sulfate reduction, sulfate => H2S	sycamorecreek_2019_sw_WHONDRS-S19S_0028_A_bin.16	CysC	d__Bacteria	p__Cyanobacteriota	c__Cyanobacteriia	o__Cyanobacteriales	f__Nostocaceae	g__RDYJ01	s__	0.00293391808738003	3
K00955	Assimilatory sulfate reduction, sulfate => H2S	ES22_IMP_rerun_all_Nitrospira_58_12	CysNC	d__Bacteria	p__Nitrospirota	c__Nitrospiria	o__Nitrospirales	f__Nitrospiraceae	g__Nitrospira_D	s__		11
K00955	Assimilatory sulfate reduction, sulfate => H2S	eastriver_sed_2019_MH_bin.2	CysNC	d__Bacteria	p__Nitrospirota	c__Nitrospiria	o__Nitrospirales	f__Nitrospiraceae	g__Palsa-1315	s__Palsa-1315 sp016219645		15
K00955	Assimilatory sulfate reduction, sulfate => H2S	sycamorecreek_2019_sw_WHONDRS-S19S_0028_A_bin.26	CysNC	d__Bacteria	p__Pseudomonadota	c__Gammaproteobacteria	o__Burkholderiales	f__Burkholderiaceae	g__JADJDQ01	s__		7
K00957	Assimilatory sulfate reduction, sulfate => H2S	ES22_IMP_rerun_all_Deltaproteobacteria_62_9	CysD	d__Bacteria	p__Desulfobacterota	c__Desulfobacteria	o__Desulfobacterales	f__UBA2174_A	g__SpSt-501	s__		4
K00957	Assimilatory sulfate reduction, sulfate => H2S	ES22_IMP_rerun_all_Nitrospira_sp._56_6	CysD	d__Bacteria	p__Nitrospirota	c__Nitrospiria	o__Nitrospirales	f__Nitrospiraceae	g__Nitrospira_D	s__Nitrospira_D sp005116895		12
K00957	Assimilatory sulfate reduction, sulfate => H2S	ES22_IMP_rerun_all_Nitrospira_sp.2_56_6	CysD	d__Bacteria	p__Nitrospirota	c__Nitrospiria	o__Nitrospirales	f__Nitrospiraceae	g__Nitrospira_D	s__Nitrospira_D sp005116895		13
K00957	Assimilatory sulfate reduction, sulfate => H2S	blueriver_sed_2019_MH_bin.14	CysD	d__Bacteria	p__Bacteroidota	c__Bacteroidia	o__Cytophagales	f__Cyclobacteriaceae	g__ELB16-189	s__		1
K00957	Assimilatory sulfate reduction, sulfate => H2S	cobbmillcreek_sed_2019_MH_bin.17	CysD	d__Bacteria	p__Nitrospirota	c__Nitrospiria	o__Nitrospirales	f__Nitrospiraceae	g__Nitrospira_D	s__		14
K00957	Assimilatory sulfate reduction, sulfate => H2S	eastriver_sed_2019_MH_bin.2	CysD	d__Bacteria	p__Nitrospirota	c__Nitrospiria	o__Nitrospirales	f__Nitrospiraceae	g__Palsa-1315	s__Palsa-1315 sp016219645		15
K00957	Assimilatory sulfate reduction, sulfate => H2S	sycamorecreek_2019_sw_WHONDRS-S19S_0028_A_bin.26	CysD	d__Bacteria	p__Pseudomonadota	c__Gammaproteobacteria	o__Burkholderiales	f__Burkholderiaceae	g__JADJDQ01	s__		7
K00957	Assimilatory sulfate reduction, sulfate => H2S	sycamorecreek_2019_sw_WHONDRS-S19S_0028_A_bin.4	CysD	d__Bacteria	p__Pseudomonadota	c__Gammaproteobacteria	o__Burkholderiales	f__Burkholderiaceae	g__JADJDQ01	s__		8
K00957	Assimilatory sulfate reduction, sulfate => H2S	sycamorecreek_2019_sw_WHONDRS-S19S_0028_F_bin.11	CysD	d__Bacteria	p__Pseudomonadota	c__Gammaproteobacteria	o__Burkholderiales	f__Burkholderiaceae	g__JADJDQ01	s__		9
K00956	Assimilatory sulfate reduction, sulfate => H2S	ES22_IMP_rerun_all_Nitrospira_sp._56_6	CysN	d__Bacteria	p__Nitrospirota	c__Nitrospiria	o__Nitrospirales	f__Nitrospiraceae	g__Nitrospira_D	s__Nitrospira_D sp005116895		12
K00956	Assimilatory sulfate reduction, sulfate => H2S	ES22_IMP_rerun_all_Nitrospira_sp.2_56_6	CysN	d__Bacteria	p__Nitrospirota	c__Nitrospiria	o__Nitrospirales	f__Nitrospiraceae	g__Nitrospira_D	s__Nitrospira_D sp005116895		13
K00956	Assimilatory sulfate reduction, sulfate => H2S	blueriver_sed_2019_MH_bin.14	CysN	d__Bacteria	p__Bacteroidota	c__Bacteroidia	o__Cytophagales	f__Cyclobacteriaceae	g__ELB16-189	s__		1
K00956	Assimilatory sulfate reduction, sulfate => H2S	cobbmillcreek_sed_2019_MH_bin.17	CysN	d__Bacteria	p__Nitrospirota	c__Nitrospiria	o__Nitrospirales	f__Nitrospiraceae	g__Nitrospira_D	s__	0.00005786342587114	14
K00956	Assimilatory sulfate reduction, sulfate => H2S	sycamorecreek_2019_sw_WHONDRS-S19S_0028_A_bin.26	CysN	d__Bacteria	p__Pseudomonadota	c__Gammaproteobacteria	o__Burkholderiales	f__Burkholderiaceae	g__JADJDQ01	s__		7
K00956	Assimilatory sulfate reduction, sulfate => H2S	sycamorecreek_2019_sw_WHONDRS-S19S_0028_A_bin.4	CysN	d__Bacteria	p__Pseudomonadota	c__Gammaproteobacteria	o__Burkholderiales	f__Burkholderiaceae	g__JADJDQ01	s__		8
K00956	Assimilatory sulfate reduction, sulfate => H2S	sycamorecreek_2019_sw_WHONDRS-S19S_0028_F_bin.11	CysN	d__Bacteria	p__Pseudomonadota	c__Gammaproteobacteria	o__Burkholderiales	f__Burkholderiaceae	g__JADJDQ01	s__		9
K00390	Assimilatory sulfate reduction, sulfate => H2S	ES22_IMP_rerun_all_Nitrospira_58_12	cysH	d__Bacteria	p__Nitrospirota	c__Nitrospiria	o__Nitrospirales	f__Nitrospiraceae	g__Nitrospira_D	s__		11
K00390	Assimilatory sulfate reduction, sulfate => H2S	ES22_IMP_rerun_all_Nitrospira_sp.2_56_6	cysH	d__Bacteria	p__Nitrospirota	c__Nitrospiria	o__Nitrospirales	f__Nitrospiraceae	g__Nitrospira_D	s__Nitrospira_D sp005116895		13
K00390	Assimilatory sulfate reduction, sulfate => H2S	blueriver_sed_2019_MH_bin.14	cysH	d__Bacteria	p__Bacteroidota	c__Bacteroidia	o__Cytophagales	f__Cyclobacteriaceae	g__ELB16-189	s__		1
K00390	Assimilatory sulfate reduction, sulfate => H2S	cobbmillcreek_sed_2019_MH_bin.17	cysH	d__Bacteria	p__Nitrospirota	c__Nitrospiria	o__Nitrospirales	f__Nitrospiraceae	g__Nitrospira_D	s__		14
K00390	Assimilatory sulfate reduction, sulfate => H2S	columbiariver2_sed_2019_MH_bin.9	cysH	d__Bacteria	p__Nitrospirota	c__Nitrospiria	o__Nitrospirales	f__Nitrospiraceae	g__2-02-FULL-62-14	s__2-02-FULL-62-14 sp020028595		16
K00390	Assimilatory sulfate reduction, sulfate => H2S	eastriver_sed_2019_MH_bin.2	cysH	d__Bacteria	p__Nitrospirota	c__Nitrospiria	o__Nitrospirales	f__Nitrospiraceae	g__Palsa-1315	s__Palsa-1315 sp016219645		15
K00390	Assimilatory sulfate reduction, sulfate => H2S	erpe_2018_pw_0hr_WHONDRS-PP48-000085_B_bin.5	cysH	d__Bacteria	p__Planctomycetota	c__Brocadiia	o__Brocadiales	f__Brocadiaceae	g__Brocadia	s__Brocadia sp030837315		2
K00390	Assimilatory sulfate reduction, sulfate => H2S	sycamorecreek_2019_sw_WHONDRS-S19S_0028_A_bin.16	cysH	d__Bacteria	p__Cyanobacteriota	c__Cyanobacteriia	o__Cyanobacteriales	f__Nostocaceae	g__RDYJ01	s__	0.00313972151704665	3
K00390	Assimilatory sulfate reduction, sulfate => H2S	sycamorecreek_2019_sw_WHONDRS-S19S_0028_A_bin.26	cysH	d__Bacteria	p__Pseudomonadota	c__Gammaproteobacteria	o__Burkholderiales	f__Burkholderiaceae	g__JADJDQ01	s__		7
K00390	Assimilatory sulfate reduction, sulfate => H2S	sycamorecreek_2019_sw_WHONDRS-S19S_0028_A_bin.4	cysH	d__Bacteria	p__Pseudomonadota	c__Gammaproteobacteria	o__Burkholderiales	f__Burkholderiaceae	g__JADJDQ01	s__		8
K00390	Assimilatory sulfate reduction, sulfate => H2S	sycamorecreek_2019_sw_WHONDRS-S19S_0028_F_bin.11	cysH	d__Bacteria	p__Pseudomonadota	c__Gammaproteobacteria	o__Burkholderiales	f__Burkholderiaceae	g__JADJDQ01	s__		9
K00380	Assimilatory sulfate reduction, sulfate => H2S	blueriver_sed_2019_MH_bin.14	cysJ	d__Bacteria	p__Bacteroidota	c__Bacteroidia	o__Cytophagales	f__Cyclobacteriaceae	g__ELB16-189	s__		1
K00381	Assimilatory sulfate reduction, sulfate => H2S	blueriver_sed_2019_MH_bin.14	cysI	d__Bacteria	p__Bacteroidota	c__Bacteroidia	o__Cytophagales	f__Cyclobacteriaceae	g__ELB16-189	s__		1
K00381	Assimilatory sulfate reduction, sulfate => H2S	sycamorecreek_2019_sw_WHONDRS-S19S_0028_A_bin.26	cysI	d__Bacteria	p__Pseudomonadota	c__Gammaproteobacteria	o__Burkholderiales	f__Burkholderiaceae	g__JADJDQ01	s__		7
K00381	Assimilatory sulfate reduction, sulfate => H2S	sycamorecreek_2019_sw_WHONDRS-S19S_0028_A_bin.4	cysI	d__Bacteria	p__Pseudomonadota	c__Gammaproteobacteria	o__Burkholderiales	f__Burkholderiaceae	g__JADJDQ01	s__		8
K00381	Assimilatory sulfate reduction, sulfate => H2S	sycamorecreek_2019_sw_WHONDRS-S19S_0028_F_bin.11	cysI	d__Bacteria	p__Pseudomonadota	c__Gammaproteobacteria	o__Burkholderiales	f__Burkholderiaceae	g__JADJDQ01	s__		9
K00392	Assimilatory sulfate reduction, sulfate => H2S	ES22_IMP_rerun_all_Nitrospira_58_12	sir	d__Bacteria	p__Nitrospirota	c__Nitrospiria	o__Nitrospirales	f__Nitrospiraceae	g__Nitrospira_D	s__		11
K00392	Assimilatory sulfate reduction, sulfate => H2S	ES22_IMP_rerun_all_Nitrospira_sp._56_6	sir	d__Bacteria	p__Nitrospirota	c__Nitrospiria	o__Nitrospirales	f__Nitrospiraceae	g__Nitrospira_D	s__Nitrospira_D sp005116895		12
K00392	Assimilatory sulfate reduction, sulfate => H2S	ES22_IMP_rerun_all_Nitrospira_sp.2_56_6	sir	d__Bacteria	p__Nitrospirota	c__Nitrospiria	o__Nitrospirales	f__Nitrospiraceae	g__Nitrospira_D	s__Nitrospira_D sp005116895		13
K00392	Assimilatory sulfate reduction, sulfate => H2S	blueriver_sed_2019_MH_bin.14	sir	d__Bacteria	p__Bacteroidota	c__Bacteroidia	o__Cytophagales	f__Cyclobacteriaceae	g__ELB16-189	s__		1
K00392	Assimilatory sulfate reduction, sulfate => H2S	cobbmillcreek_sed_2019_MH_bin.17	sir	d__Bacteria	p__Nitrospirota	c__Nitrospiria	o__Nitrospirales	f__Nitrospiraceae	g__Nitrospira_D	s__		14
K00392	Assimilatory sulfate reduction, sulfate => H2S	columbiariver2_sed_2019_MH_bin.9	sir	d__Bacteria	p__Nitrospirota	c__Nitrospiria	o__Nitrospirales	f__Nitrospiraceae	g__2-02-FULL-62-14	s__2-02-FULL-62-14 sp020028595		16
K00392	Assimilatory sulfate reduction, sulfate => H2S	eastriver_sed_2019_MH_bin.2	sir	d__Bacteria	p__Nitrospirota	c__Nitrospiria	o__Nitrospirales	f__Nitrospiraceae	g__Palsa-1315	s__Palsa-1315 sp016219645		15
K00392	Assimilatory sulfate reduction, sulfate => H2S	sycamorecreek_2019_sw_WHONDRS-S19S_0028_A_bin.16	sir	d__Bacteria	p__Cyanobacteriota	c__Cyanobacteriia	o__Cyanobacteriales	f__Nostocaceae	g__RDYJ01	s__	0.0017679529422998	3
K17222	Thiosulfate oxidation by SOX complex, thiosulfate => sulfate	sycamorecreek_2019_sw_WHONDRS-S19S_0028_A_bin.26	soxA	d__Bacteria	p__Pseudomonadota	c__Gammaproteobacteria	o__Burkholderiales	f__Burkholderiaceae	g__JADJDQ01	s__		7
K17222	Thiosulfate oxidation by SOX complex, thiosulfate => sulfate	sycamorecreek_2019_sw_WHONDRS-S19S_0028_A_bin.4	soxA	d__Bacteria	p__Pseudomonadota	c__Gammaproteobacteria	o__Burkholderiales	f__Burkholderiaceae	g__JADJDQ01	s__		8
K17222	Thiosulfate oxidation by SOX complex, thiosulfate => sulfate	sycamorecreek_2019_sw_WHONDRS-S19S_0028_F_bin.11	soxA	d__Bacteria	p__Pseudomonadota	c__Gammaproteobacteria	o__Burkholderiales	f__Burkholderiaceae	g__JADJDQ01	s__	0.000249436969745085	9
K17223	Thiosulfate oxidation by SOX complex, thiosulfate => sulfate	sycamorecreek_2019_sw_WHONDRS-S19S_0028_A_bin.10	soxX	d__Bacteria	p__Pseudomonadota	c__Gammaproteobacteria	o__Burkholderiales	f__Burkholderiaceae	g__JADJDQ01	s__		10
K17223	Thiosulfate oxidation by SOX complex, thiosulfate => sulfate	sycamorecreek_2019_sw_WHONDRS-S19S_0028_A_bin.26	soxX	d__Bacteria	p__Pseudomonadota	c__Gammaproteobacteria	o__Burkholderiales	f__Burkholderiaceae	g__JADJDQ01	s__		7
K17223	Thiosulfate oxidation by SOX complex, thiosulfate => sulfate	sycamorecreek_2019_sw_WHONDRS-S19S_0028_A_bin.4	soxX	d__Bacteria	p__Pseudomonadota	c__Gammaproteobacteria	o__Burkholderiales	f__Burkholderiaceae	g__JADJDQ01	s__		8
K17223	Thiosulfate oxidation by SOX complex, thiosulfate => sulfate	sycamorecreek_2019_sw_WHONDRS-S19S_0028_F_bin.11	soxX	d__Bacteria	p__Pseudomonadota	c__Gammaproteobacteria	o__Burkholderiales	f__Burkholderiaceae	g__JADJDQ01	s__	0.000328998761818949	9
K17224	Thiosulfate oxidation by SOX complex, thiosulfate => sulfate	blueriver_sed_2019_MH_bin.14	soxB	d__Bacteria	p__Bacteroidota	c__Bacteroidia	o__Cytophagales	f__Cyclobacteriaceae	g__ELB16-189	s__		1
K17224	Thiosulfate oxidation by SOX complex, thiosulfate => sulfate	sycamorecreek_2019_sw_WHONDRS-S19S_0028_A_bin.26	soxB	d__Bacteria	p__Pseudomonadota	c__Gammaproteobacteria	o__Burkholderiales	f__Burkholderiaceae	g__JADJDQ01	s__	0.000109430412533328	7
K17224	Thiosulfate oxidation by SOX complex, thiosulfate => sulfate	sycamorecreek_2019_sw_WHONDRS-S19S_0028_F_bin.11	soxB	d__Bacteria	p__Pseudomonadota	c__Gammaproteobacteria	o__Burkholderiales	f__Burkholderiaceae	g__JADJDQ01	s__	0.0000318231030819246	9
K17225	Thiosulfate oxidation by SOX complex, thiosulfate => sulfate	sycamorecreek_2019_sw_WHONDRS-S19S_0028_A_bin.10	soxC	d__Bacteria	p__Pseudomonadota	c__Gammaproteobacteria	o__Burkholderiales	f__Burkholderiaceae	g__JADJDQ01	s__		10
K17225	Thiosulfate oxidation by SOX complex, thiosulfate => sulfate	sycamorecreek_2019_sw_WHONDRS-S19S_0028_A_bin.26	soxC	d__Bacteria	p__Pseudomonadota	c__Gammaproteobacteria	o__Burkholderiales	f__Burkholderiaceae	g__JADJDQ01	s__		7
K17225	Thiosulfate oxidation by SOX complex, thiosulfate => sulfate	sycamorecreek_2019_sw_WHONDRS-S19S_0028_A_bin.4	soxC	d__Bacteria	p__Pseudomonadota	c__Gammaproteobacteria	o__Burkholderiales	f__Burkholderiaceae	g__JADJDQ01	s__		8
K17225	Thiosulfate oxidation by SOX complex, thiosulfate => sulfate	sycamorecreek_2019_sw_WHONDRS-S19S_0028_F_bin.11	soxC	d__Bacteria	p__Pseudomonadota	c__Gammaproteobacteria	o__Burkholderiales	f__Burkholderiaceae	g__JADJDQ01	s__	0.0000735866114649275	9
K22622	Thiosulfate oxidation by SOX complex, thiosulfate => sulfate	sycamorecreek_2019_sw_WHONDRS-S19S_0028_A_bin.10	soxD	d__Bacteria	p__Pseudomonadota	c__Gammaproteobacteria	o__Burkholderiales	f__Burkholderiaceae	g__JADJDQ01	s__	0.0000702833450662947	10
K22622	Thiosulfate oxidation by SOX complex, thiosulfate => sulfate	sycamorecreek_2019_sw_WHONDRS-S19S_0028_A_bin.26	soxD	d__Bacteria	p__Pseudomonadota	c__Gammaproteobacteria	o__Burkholderiales	f__Burkholderiaceae	g__JADJDQ01	s__		7
K22622	Thiosulfate oxidation by SOX complex, thiosulfate => sulfate	sycamorecreek_2019_sw_WHONDRS-S19S_0028_F_bin.11	soxD	d__Bacteria	p__Pseudomonadota	c__Gammaproteobacteria	o__Burkholderiales	f__Burkholderiaceae	g__JADJDQ01	s__		9
K17226	Thiosulfate oxidation by SOX complex, thiosulfate => sulfate	sycamorecreek_2019_sw_WHONDRS-S19S_0028_A_bin.10	soxY	d__Bacteria	p__Pseudomonadota	c__Gammaproteobacteria	o__Burkholderiales	f__Burkholderiaceae	g__JADJDQ01	s__	0.000409420681374692	10
K17226	Thiosulfate oxidation by SOX complex, thiosulfate => sulfate	sycamorecreek_2019_sw_WHONDRS-S19S_0028_A_bin.26	soxY	d__Bacteria	p__Pseudomonadota	c__Gammaproteobacteria	o__Burkholderiales	f__Burkholderiaceae	g__JADJDQ01	s__		7
K17226	Thiosulfate oxidation by SOX complex, thiosulfate => sulfate	sycamorecreek_2019_sw_WHONDRS-S19S_0028_A_bin.4	soxY	d__Bacteria	p__Pseudomonadota	c__Gammaproteobacteria	o__Burkholderiales	f__Burkholderiaceae	g__JADJDQ01	s__		8
K17226	Thiosulfate oxidation by SOX complex, thiosulfate => sulfate	sycamorecreek_2019_sw_WHONDRS-S19S_0028_F_bin.11	soxY	d__Bacteria	p__Pseudomonadota	c__Gammaproteobacteria	o__Burkholderiales	f__Burkholderiaceae	g__JADJDQ01	s__	0.00022172175088452	9
K17226	Thiosulfate oxidation by SOX complex, thiosulfate => sulfate	sycamorecreek_2019_sw_WHONDRS-S19S_0028_F_bin.11	soxY	d__Bacteria	p__Pseudomonadota	c__Gammaproteobacteria	o__Burkholderiales	f__Burkholderiaceae	g__JADJDQ01	s__	0.0002202819992554	9
K17227	Thiosulfate oxidation by SOX complex, thiosulfate => sulfate	sycamorecreek_2019_sw_WHONDRS-S19S_0028_A_bin.10	soxz	d__Bacteria	p__Pseudomonadota	c__Gammaproteobacteria	o__Burkholderiales	f__Burkholderiaceae	g__JADJDQ01	s__	0.000326186806589727	10
K17227	Thiosulfate oxidation by SOX complex, thiosulfate => sulfate	sycamorecreek_2019_sw_WHONDRS-S19S_0028_A_bin.26	soxz	d__Bacteria	p__Pseudomonadota	c__Gammaproteobacteria	o__Burkholderiales	f__Burkholderiaceae	g__JADJDQ01	s__	0.000163093403294863	7
K17227	Thiosulfate oxidation by SOX complex, thiosulfate => sulfate	sycamorecreek_2019_sw_WHONDRS-S19S_0028_A_bin.4	soxz	d__Bacteria	p__Pseudomonadota	c__Gammaproteobacteria	o__Burkholderiales	f__Burkholderiaceae	g__JADJDQ01	s__		8
K17227	Thiosulfate oxidation by SOX complex, thiosulfate => sulfate	sycamorecreek_2019_sw_WHONDRS-S19S_0028_F_bin.11	soxz	d__Bacteria	p__Pseudomonadota	c__Gammaproteobacteria	o__Burkholderiales	f__Burkholderiaceae	g__JADJDQ01	s__		9
K00956	Dissimilatory sulfate reduction, sulfate => H2S	ES22_IMP_rerun_all_Nitrospira_sp._56_6	CysN	d__Bacteria	p__Nitrospirota	c__Nitrospiria	o__Nitrospirales	f__Nitrospiraceae	g__Nitrospira_D	s__Nitrospira_D sp005116895		12
K00956	Dissimilatory sulfate reduction, sulfate => H2S	ES22_IMP_rerun_all_Nitrospira_sp.2_56_6	CysN	d__Bacteria	p__Nitrospirota	c__Nitrospiria	o__Nitrospirales	f__Nitrospiraceae	g__Nitrospira_D	s__Nitrospira_D sp005116895		13
K00956	Dissimilatory sulfate reduction, sulfate => H2S	blueriver_sed_2019_MH_bin.14	CysN	d__Bacteria	p__Bacteroidota	c__Bacteroidia	o__Cytophagales	f__Cyclobacteriaceae	g__ELB16-189	s__		1
K00956	Dissimilatory sulfate reduction, sulfate => H2S	cobbmillcreek_sed_2019_MH_bin.17	CysN	d__Bacteria	p__Nitrospirota	c__Nitrospiria	o__Nitrospirales	f__Nitrospiraceae	g__Nitrospira_D	s__	0.00005786342587114	14
K00956	Dissimilatory sulfate reduction, sulfate => H2S	sycamorecreek_2019_sw_WHONDRS-S19S_0028_A_bin.26	CysN	d__Bacteria	p__Pseudomonadota	c__Gammaproteobacteria	o__Burkholderiales	f__Burkholderiaceae	g__JADJDQ01	s__		7
K00956	Dissimilatory sulfate reduction, sulfate => H2S	sycamorecreek_2019_sw_WHONDRS-S19S_0028_A_bin.4	CysN	d__Bacteria	p__Pseudomonadota	c__Gammaproteobacteria	o__Burkholderiales	f__Burkholderiaceae	g__JADJDQ01	s__		8
K00956	Dissimilatory sulfate reduction, sulfate => H2S	sycamorecreek_2019_sw_WHONDRS-S19S_0028_F_bin.11	CysN	d__Bacteria	p__Pseudomonadota	c__Gammaproteobacteria	o__Burkholderiales	f__Burkholderiaceae	g__JADJDQ01	s__		9
K00957	Dissimilatory sulfate reduction, sulfate => H2S	ES22_IMP_rerun_all_Deltaproteobacteria_62_9	CysD	d__Bacteria	p__Desulfobacterota	c__Desulfobacteria	o__Desulfobacterales	f__UBA2174_A	g__SpSt-501	s__		4
K00957	Dissimilatory sulfate reduction, sulfate => H2S	ES22_IMP_rerun_all_Nitrospira_sp._56_6	CysD	d__Bacteria	p__Nitrospirota	c__Nitrospiria	o__Nitrospirales	f__Nitrospiraceae	g__Nitrospira_D	s__Nitrospira_D sp005116895		12
K00957	Dissimilatory sulfate reduction, sulfate => H2S	ES22_IMP_rerun_all_Nitrospira_sp.2_56_6	CysD	d__Bacteria	p__Nitrospirota	c__Nitrospiria	o__Nitrospirales	f__Nitrospiraceae	g__Nitrospira_D	s__Nitrospira_D sp005116895		13
K00957	Dissimilatory sulfate reduction, sulfate => H2S	blueriver_sed_2019_MH_bin.14	CysD	d__Bacteria	p__Bacteroidota	c__Bacteroidia	o__Cytophagales	f__Cyclobacteriaceae	g__ELB16-189	s__		1
K00957	Dissimilatory sulfate reduction, sulfate => H2S	cobbmillcreek_sed_2019_MH_bin.17	CysD	d__Bacteria	p__Nitrospirota	c__Nitrospiria	o__Nitrospirales	f__Nitrospiraceae	g__Nitrospira_D	s__		14
K00957	Dissimilatory sulfate reduction, sulfate => H2S	eastriver_sed_2019_MH_bin.2	CysD	d__Bacteria	p__Nitrospirota	c__Nitrospiria	o__Nitrospirales	f__Nitrospiraceae	g__Palsa-1315	s__Palsa-1315 sp016219645		15
K00957	Dissimilatory sulfate reduction, sulfate => H2S	sycamorecreek_2019_sw_WHONDRS-S19S_0028_A_bin.26	CysD	d__Bacteria	p__Pseudomonadota	c__Gammaproteobacteria	o__Burkholderiales	f__Burkholderiaceae	g__JADJDQ01	s__		7
K00957	Dissimilatory sulfate reduction, sulfate => H2S	sycamorecreek_2019_sw_WHONDRS-S19S_0028_A_bin.4	CysD	d__Bacteria	p__Pseudomonadota	c__Gammaproteobacteria	o__Burkholderiales	f__Burkholderiaceae	g__JADJDQ01	s__		8
K00957	Dissimilatory sulfate reduction, sulfate => H2S	sycamorecreek_2019_sw_WHONDRS-S19S_0028_F_bin.11	CysD	d__Bacteria	p__Pseudomonadota	c__Gammaproteobacteria	o__Burkholderiales	f__Burkholderiaceae	g__JADJDQ01	s__		9
K00958	Dissimilatory sulfate reduction, sulfate => H2S	ES22_IMP_rerun_all_Deltaproteobacteria_62_9	Sat	d__Bacteria	p__Desulfobacterota	c__Desulfobacteria	o__Desulfobacterales	f__UBA2174_A	g__SpSt-501	s__		4
K00958	Dissimilatory sulfate reduction, sulfate => H2S	ES22_IMP_rerun_all_Deltaproteobacteria_63_8	Sat	d__Bacteria	p__Desulfobacterota	c__Desulfobacteria	o__Desulfobacterales	f__UBA2174_A	g__SpSt-501	s__	0.00084204981515099	5
K00958	Dissimilatory sulfate reduction, sulfate => H2S	cartcreek_sed_2019_MH_bin.16	Sat	d__Bacteria	p__Desulfobacterota	c__Desulfobacteria	o__Desulfobacterales	f__UBA2174_A	g__SpSt-501	s__	0.0000648407956672583	6
K00958	Dissimilatory sulfate reduction, sulfate => H2S	erpe_2018_pw_0hr_WHONDRS-PP48-000085_B_bin.5	Sat	d__Bacteria	p__Planctomycetota	c__Brocadiia	o__Brocadiales	f__Brocadiaceae	g__Brocadia	s__Brocadia sp030837315		2
K00958	Dissimilatory sulfate reduction, sulfate => H2S	sycamorecreek_2019_sw_WHONDRS-S19S_0028_A_bin.16	Sat	d__Bacteria	p__Cyanobacteriota	c__Cyanobacteriia	o__Cyanobacteriales	f__Nostocaceae	g__RDYJ01	s__	0.0100267346977531	3
K00394	Dissimilatory sulfate reduction, sulfate => H2S	ES22_IMP_rerun_all_Deltaproteobacteria_62_9	aprA	d__Bacteria	p__Desulfobacterota	c__Desulfobacteria	o__Desulfobacterales	f__UBA2174_A	g__SpSt-501	s__	0.00106911491492455	4
K00394	Dissimilatory sulfate reduction, sulfate => H2S	cartcreek_sed_2019_MH_bin.16	aprA	d__Bacteria	p__Desulfobacterota	c__Desulfobacteria	o__Desulfobacterales	f__UBA2174_A	g__SpSt-501	s__	0.00113292886112385	6
K00394	Dissimilatory sulfate reduction, sulfate => H2S	erpe_2018_pw_0hr_WHONDRS-PP48-000085_B_bin.5	aprA	d__Bacteria	p__Planctomycetota	c__Brocadiia	o__Brocadiales	f__Brocadiaceae	g__Brocadia	s__Brocadia sp030837315		2
K00395	Dissimilatory sulfate reduction, sulfate => H2S	ES22_IMP_rerun_all_Deltaproteobacteria_62_9	aprB	d__Bacteria	p__Desulfobacterota	c__Desulfobacteria	o__Desulfobacterales	f__UBA2174_A	g__SpSt-501	s__	0.00135764300010157	4
K00395	Dissimilatory sulfate reduction, sulfate => H2S	cartcreek_sed_2019_MH_bin.16	aprB	d__Bacteria	p__Desulfobacterota	c__Desulfobacteria	o__Desulfobacterales	f__UBA2174_A	g__SpSt-501	s__	0.00264578675388917	6
K00395	Dissimilatory sulfate reduction, sulfate => H2S	erpe_2018_pw_0hr_WHONDRS-PP48-000085_B_bin.5	aprB	d__Bacteria	p__Planctomycetota	c__Brocadiia	o__Brocadiales	f__Brocadiaceae	g__Brocadia	s__Brocadia sp030837315		2
K11180	Dissimilatory sulfate reduction, sulfate => H2S	cartcreek_sed_2019_MH_bin.16	dsrA	d__Bacteria	p__Desulfobacterota	c__Desulfobacteria	o__Desulfobacterales	f__UBA2174_A	g__SpSt-501	s__	0.00102154297088733	6
K11180	Dissimilatory sulfate reduction, sulfate => H2S	sycamorecreek_2019_sw_WHONDRS-S19S_0028_A_bin.4	dsrA	d__Bacteria	p__Pseudomonadota	c__Gammaproteobacteria	o__Burkholderiales	f__Burkholderiaceae	g__JADJDQ01	s__	0.000194515068149837	8
K11180	Dissimilatory sulfate reduction, sulfate => H2S	sycamorecreek_2019_sw_WHONDRS-S19S_0028_F_bin.11	dsrA	d__Bacteria	p__Pseudomonadota	c__Gammaproteobacteria	o__Burkholderiales	f__Burkholderiaceae	g__JADJDQ01	s__		9
K11181	Dissimilatory sulfate reduction, sulfate => H2S	ES22_IMP_rerun_all_Deltaproteobacteria_62_9	dsrB	d__Bacteria	p__Desulfobacterota	c__Desulfobacteria	o__Desulfobacterales	f__UBA2174_A	g__SpSt-501	s__		4
K11181	Dissimilatory sulfate reduction, sulfate => H2S	ES22_IMP_rerun_all_Deltaproteobacteria_63_8	dsrB	d__Bacteria	p__Desulfobacterota	c__Desulfobacteria	o__Desulfobacterales	f__UBA2174_A	g__SpSt-501	s__	0.000549561772713471	5
K11181	Dissimilatory sulfate reduction, sulfate => H2S	cartcreek_sed_2019_MH_bin.16	dsrB	d__Bacteria	p__Desulfobacterota	c__Desulfobacteria	o__Desulfobacterales	f__UBA2174_A	g__SpSt-501	s__	0.00087900020053529	6
K11181	Dissimilatory sulfate reduction, sulfate => H2S	sycamorecreek_2019_sw_WHONDRS-S19S_0028_A_bin.4	dsrB	d__Bacteria	p__Pseudomonadota	c__Gammaproteobacteria	o__Burkholderiales	f__Burkholderiaceae	g__JADJDQ01	s__	0.0000476452638838927	8
K11181	Dissimilatory sulfate reduction, sulfate => H2S	sycamorecreek_2019_sw_WHONDRS-S19S_0028_F_bin.11	dsrB	d__Bacteria	p__Pseudomonadota	c__Gammaproteobacteria	o__Burkholderiales	f__Burkholderiaceae	g__JADJDQ01	s__		9
K08352		ES22_IMP_rerun_all_Deltaproteobacteria_62_9	phsA	d__Bacteria	p__Desulfobacterota	c__Desulfobacteria	o__Desulfobacterales	f__UBA2174_A	g__SpSt-501	s__		4
K08352		ES22_IMP_rerun_all_Deltaproteobacteria_63_8	phsA	d__Bacteria	p__Desulfobacterota	c__Desulfobacteria	o__Desulfobacterales	f__UBA2174_A	g__SpSt-501	s__		5
K08352		cartcreek_sed_2019_MH_bin.16	phsA	d__Bacteria	p__Desulfobacterota	c__Desulfobacteria	o__Desulfobacterales	f__UBA2174_A	g__SpSt-501	s__		6
K01011		ES22_IMP_rerun_all_Nitrospira_58_12	TST	d__Bacteria	p__Nitrospirota	c__Nitrospiria	o__Nitrospirales	f__Nitrospiraceae	g__Nitrospira_D	s__		11
K01011		eastriver_sed_2019_MH_bin.2	TST	d__Bacteria	p__Nitrospirota	c__Nitrospiria	o__Nitrospirales	f__Nitrospiraceae	g__Palsa-1315	s__Palsa-1315 sp016219645		15
K01011		sycamorecreek_2019_sw_WHONDRS-S19S_0028_A_bin.10	TST	d__Bacteria	p__Pseudomonadota	c__Gammaproteobacteria	o__Burkholderiales	f__Burkholderiaceae	g__JADJDQ01	s__		10
K01011		sycamorecreek_2019_sw_WHONDRS-S19S_0028_A_bin.16	TST	d__Bacteria	p__Cyanobacteriota	c__Cyanobacteriia	o__Cyanobacteriales	f__Nostocaceae	g__RDYJ01	s__		3
K01011		sycamorecreek_2019_sw_WHONDRS-S19S_0028_A_bin.26	TST	d__Bacteria	p__Pseudomonadota	c__Gammaproteobacteria	o__Burkholderiales	f__Burkholderiaceae	g__JADJDQ01	s__		7
K01011		sycamorecreek_2019_sw_WHONDRS-S19S_0028_A_bin.4	TST	d__Bacteria	p__Pseudomonadota	c__Gammaproteobacteria	o__Burkholderiales	f__Burkholderiaceae	g__JADJDQ01	s__		8
K01011		sycamorecreek_2019_sw_WHONDRS-S19S_0028_F_bin.11	TST	d__Bacteria	p__Pseudomonadota	c__Gammaproteobacteria	o__Burkholderiales	f__Burkholderiaceae	g__JADJDQ01	s__		9
K20933	Nitrification, ammonia => nitrite	erpe_2018_pw_0hr_WHONDRS-PP48-000085_B_bin.5	hzsC_2	d__Bacteria	p__Planctomycetota	c__Brocadiia	o__Brocadiales	f__Brocadiaceae	g__Brocadia	s__Brocadia sp030837315		2
K20934	Nitrification, ammonia => nitrite	erpe_2018_pw_0hr_WHONDRS-PP48-000085_B_bin.5	hzsC_3	d__Bacteria	p__Planctomycetota	c__Brocadiia	o__Brocadiales	f__Brocadiaceae	g__Brocadia	s__Brocadia sp030837315		2
K20935	Nitrification, ammonia => nitrite	erpe_2018_pw_0hr_WHONDRS-PP48-000085_B_bin.5	hdh	d__Bacteria	p__Planctomycetota	c__Brocadiia	o__Brocadiales	f__Brocadiaceae	g__Brocadia	s__Brocadia sp030837315		2
K02588	Nitrogen fixation, nitrogen => ammonia	sycamorecreek_2019_sw_WHONDRS-S19S_0028_A_bin.16	nifH	d__Bacteria	p__Cyanobacteriota	c__Cyanobacteriia	o__Cyanobacteriales	f__Nostocaceae	g__RDYJ01	s__	0.0108794831854473	3
K02586	Nitrogen fixation, nitrogen => ammonia	erpe_2018_pw_0hr_WHONDRS-PP48-000085_B_bin.5	nifD	d__Bacteria	p__Planctomycetota	c__Brocadiia	o__Brocadiales	f__Brocadiaceae	g__Brocadia	s__Brocadia sp030837315		2
K02586	Nitrogen fixation, nitrogen => ammonia	sycamorecreek_2019_sw_WHONDRS-S19S_0028_A_bin.16	nifD	d__Bacteria	p__Cyanobacteriota	c__Cyanobacteriia	o__Cyanobacteriales	f__Nostocaceae	g__RDYJ01	s__	0.00412085024203594	3
K02591	Nitrogen fixation, nitrogen => ammonia	ES22_IMP_rerun_all_Deltaproteobacteria_62_9	nifK	d__Bacteria	p__Desulfobacterota	c__Desulfobacteria	o__Desulfobacterales	f__UBA2174_A	g__SpSt-501	s__		4
K02591	Nitrogen fixation, nitrogen => ammonia	erpe_2018_pw_0hr_WHONDRS-PP48-000085_B_bin.5	nifK	d__Bacteria	p__Planctomycetota	c__Brocadiia	o__Brocadiales	f__Brocadiaceae	g__Brocadia	s__Brocadia sp030837315		2
K02591	Nitrogen fixation, nitrogen => ammonia	sycamorecreek_2019_sw_WHONDRS-S19S_0028_A_bin.16	nifK	d__Bacteria	p__Cyanobacteriota	c__Cyanobacteriia	o__Cyanobacteriales	f__Nostocaceae	g__RDYJ01	s__	0.00470422535128622	3
K02591	Nitrogen fixation, nitrogen => ammonia	sycamorecreek_2019_sw_WHONDRS-S19S_0028_A_bin.26	nifK	d__Bacteria	p__Pseudomonadota	c__Gammaproteobacteria	o__Burkholderiales	f__Burkholderiaceae	g__JADJDQ01	s__		7
K00531	Nitrogen fixation, nitrogen => ammonia	erpe_2018_pw_0hr_WHONDRS-PP48-000085_B_bin.5	anfG	d__Bacteria	p__Planctomycetota	c__Brocadiia	o__Brocadiales	f__Brocadiaceae	g__Brocadia	s__Brocadia sp030837315		2
K22899	Nitrogen fixation, nitrogen => ammonia	erpe_2018_pw_0hr_WHONDRS-PP48-000085_B_bin.5	vnfH	d__Bacteria	p__Planctomycetota	c__Brocadiia	o__Brocadiales	f__Brocadiaceae	g__Brocadia	s__Brocadia sp030837315		2
K10944	Nitrification, ammonia => nitrite	ES22_IMP_rerun_all_Nitrospira_sp.2_56_6	pmoA-amoA	d__Bacteria	p__Nitrospirota	c__Nitrospiria	o__Nitrospirales	f__Nitrospiraceae	g__Nitrospira_D	s__Nitrospira_D sp005116895		13
K10944	Nitrification, ammonia => nitrite	eastriver_sed_2019_MH_bin.2	pmoA-amoA	d__Bacteria	p__Nitrospirota	c__Nitrospiria	o__Nitrospirales	f__Nitrospiraceae	g__Palsa-1315	s__Palsa-1315 sp016219645		15
K10945	Nitrification, ammonia => nitrite	ES22_IMP_rerun_all_Nitrospira_sp.2_56_6	pmoB-amoB	d__Bacteria	p__Nitrospirota	c__Nitrospiria	o__Nitrospirales	f__Nitrospiraceae	g__Nitrospira_D	s__Nitrospira_D sp005116895		13
K10945	Nitrification, ammonia => nitrite	eastriver_sed_2019_MH_bin.2	pmoB-amoB	d__Bacteria	p__Nitrospirota	c__Nitrospiria	o__Nitrospirales	f__Nitrospiraceae	g__Palsa-1315	s__Palsa-1315 sp016219645		15
K10946	Nitrification, ammonia => nitrite	ES22_IMP_rerun_all_Nitrospira_58_12	pmoC-amoC	d__Bacteria	p__Nitrospirota	c__Nitrospiria	o__Nitrospirales	f__Nitrospiraceae	g__Nitrospira_D	s__		11
K10946	Nitrification, ammonia => nitrite	ES22_IMP_rerun_all_Nitrospira_sp._56_6	pmoC-amoC	d__Bacteria	p__Nitrospirota	c__Nitrospiria	o__Nitrospirales	f__Nitrospiraceae	g__Nitrospira_D	s__Nitrospira_D sp005116895	0.0100870905273585	12
K10946	Nitrification, ammonia => nitrite	ES22_IMP_rerun_all_Nitrospira_sp.2_56_6	pmoC-amoC	d__Bacteria	p__Nitrospirota	c__Nitrospiria	o__Nitrospirales	f__Nitrospiraceae	g__Nitrospira_D	s__Nitrospira_D sp005116895		13
K10946	Nitrification, ammonia => nitrite	cobbmillcreek_sed_2019_MH_bin.17	pmoC-amoC	d__Bacteria	p__Nitrospirota	c__Nitrospiria	o__Nitrospirales	f__Nitrospiraceae	g__Nitrospira_D	s__	0.00229127816853876	14
K10946	Nitrification, ammonia => nitrite	eastriver_sed_2019_MH_bin.2	pmoC-amoC	d__Bacteria	p__Nitrospirota	c__Nitrospiria	o__Nitrospirales	f__Nitrospiraceae	g__Palsa-1315	s__Palsa-1315 sp016219645		15
K10535	Nitrification, ammonia => nitrite	ES22_IMP_rerun_all_Deltaproteobacteria_62_9	hao	d__Bacteria	p__Desulfobacterota	c__Desulfobacteria	o__Desulfobacterales	f__UBA2174_A	g__SpSt-501	s__		4
K10535	Nitrification, ammonia => nitrite	ES22_IMP_rerun_all_Deltaproteobacteria_62_9	hox	d__Bacteria	p__Desulfobacterota	c__Desulfobacteria	o__Desulfobacterales	f__UBA2174_A	g__SpSt-501	s__		4
K10535	Nitrification, ammonia => nitrite	ES22_IMP_rerun_all_Nitrospira_sp._56_6	hao	d__Bacteria	p__Nitrospirota	c__Nitrospiria	o__Nitrospirales	f__Nitrospiraceae	g__Nitrospira_D	s__Nitrospira_D sp005116895		12
K10535	Nitrification, ammonia => nitrite	ES22_IMP_rerun_all_Nitrospira_sp._56_6	hox	d__Bacteria	p__Nitrospirota	c__Nitrospiria	o__Nitrospirales	f__Nitrospiraceae	g__Nitrospira_D	s__Nitrospira_D sp005116895		12
K10535	Nitrification, ammonia => nitrite	ES22_IMP_rerun_all_Nitrospira_sp.2_56_6	hao	d__Bacteria	p__Nitrospirota	c__Nitrospiria	o__Nitrospirales	f__Nitrospiraceae	g__Nitrospira_D	s__Nitrospira_D sp005116895		13
K10535	Nitrification, ammonia => nitrite	ES22_IMP_rerun_all_Nitrospira_sp.2_56_6	hox	d__Bacteria	p__Nitrospirota	c__Nitrospiria	o__Nitrospirales	f__Nitrospiraceae	g__Nitrospira_D	s__Nitrospira_D sp005116895		13
K10535	Nitrification, ammonia => nitrite	ES22_IMP_rerun_all_Deltaproteobacteria_63_8	hao	d__Bacteria	p__Desulfobacterota	c__Desulfobacteria	o__Desulfobacterales	f__UBA2174_A	g__SpSt-501	s__		5
K10535	Nitrification, ammonia => nitrite	ES22_IMP_rerun_all_Deltaproteobacteria_63_8	hox	d__Bacteria	p__Desulfobacterota	c__Desulfobacteria	o__Desulfobacterales	f__UBA2174_A	g__SpSt-501	s__		5
K10535	Nitrification, ammonia => nitrite	cobbmillcreek_sed_2019_MH_bin.17	hao	d__Bacteria	p__Nitrospirota	c__Nitrospiria	o__Nitrospirales	f__Nitrospiraceae	g__Nitrospira_D	s__		14
K10535	Nitrification, ammonia => nitrite	cobbmillcreek_sed_2019_MH_bin.17	hox	d__Bacteria	p__Nitrospirota	c__Nitrospiria	o__Nitrospirales	f__Nitrospiraceae	g__Nitrospira_D	s__		14
K10535	Nitrification, ammonia => nitrite	columbiariver2_sed_2019_MH_bin.9	hao	d__Bacteria	p__Nitrospirota	c__Nitrospiria	o__Nitrospirales	f__Nitrospiraceae	g__2-02-FULL-62-14	s__2-02-FULL-62-14 sp020028595		16
K10535	Nitrification, ammonia => nitrite	columbiariver2_sed_2019_MH_bin.9	hox	d__Bacteria	p__Nitrospirota	c__Nitrospiria	o__Nitrospirales	f__Nitrospiraceae	g__2-02-FULL-62-14	s__2-02-FULL-62-14 sp020028595		16
K10535	Nitrification, ammonia => nitrite	eastriver_sed_2019_MH_bin.2	hao	d__Bacteria	p__Nitrospirota	c__Nitrospiria	o__Nitrospirales	f__Nitrospiraceae	g__Palsa-1315	s__Palsa-1315 sp016219645		15
K10535	Nitrification, ammonia => nitrite	eastriver_sed_2019_MH_bin.2	hox	d__Bacteria	p__Nitrospirota	c__Nitrospiria	o__Nitrospirales	f__Nitrospiraceae	g__Palsa-1315	s__Palsa-1315 sp016219645		15
K10535	Nitrification, ammonia => nitrite	erpe_2018_pw_0hr_WHONDRS-PP48-000085_B_bin.5	hao	d__Bacteria	p__Planctomycetota	c__Brocadiia	o__Brocadiales	f__Brocadiaceae	g__Brocadia	s__Brocadia sp030837315		2
K10535	Nitrification, ammonia => nitrite	erpe_2018_pw_0hr_WHONDRS-PP48-000085_B_bin.5	hox	d__Bacteria	p__Planctomycetota	c__Brocadiia	o__Brocadiales	f__Brocadiaceae	g__Brocadia	s__Brocadia sp030837315		2
K00370	Denitrification, nitrate => nitrogen	ES22_IMP_rerun_all_Nitrospira_58_12	NarG	d__Bacteria	p__Nitrospirota	c__Nitrospiria	o__Nitrospirales	f__Nitrospiraceae	g__Nitrospira_D	s__		11
K00370	Denitrification, nitrate => nitrogen	ES22_IMP_rerun_all_Nitrospira_sp._56_6	NarG	d__Bacteria	p__Nitrospirota	c__Nitrospiria	o__Nitrospirales	f__Nitrospiraceae	g__Nitrospira_D	s__Nitrospira_D sp005116895	0.00246129790264499	12
K00370	Denitrification, nitrate => nitrogen	ES22_IMP_rerun_all_Nitrospira_sp.2_56_6	NarG	d__Bacteria	p__Nitrospirota	c__Nitrospiria	o__Nitrospirales	f__Nitrospiraceae	g__Nitrospira_D	s__Nitrospira_D sp005116895		13
K00370	Denitrification, nitrate => nitrogen	ES22_IMP_rerun_all_Deltaproteobacteria_63_8	NarG	d__Bacteria	p__Desulfobacterota	c__Desulfobacteria	o__Desulfobacterales	f__UBA2174_A	g__SpSt-501	s__		5
K00370	Denitrification, nitrate => nitrogen	cobbmillcreek_sed_2019_MH_bin.17	NarG	d__Bacteria	p__Nitrospirota	c__Nitrospiria	o__Nitrospirales	f__Nitrospiraceae	g__Nitrospira_D	s__	0.000864683244237865	14
K00370	Denitrification, nitrate => nitrogen	columbiariver2_sed_2019_MH_bin.9	NarG	d__Bacteria	p__Nitrospirota	c__Nitrospiria	o__Nitrospirales	f__Nitrospiraceae	g__2-02-FULL-62-14	s__2-02-FULL-62-14 sp020028595	0.0127335339819283	16
K00370	Denitrification, nitrate => nitrogen	eastriver_sed_2019_MH_bin.2	NarG	d__Bacteria	p__Nitrospirota	c__Nitrospiria	o__Nitrospirales	f__Nitrospiraceae	g__Palsa-1315	s__Palsa-1315 sp016219645		15
K00370	Denitrification, nitrate => nitrogen	erpe_2018_pw_0hr_WHONDRS-PP48-000085_B_bin.5	NarG	d__Bacteria	p__Planctomycetota	c__Brocadiia	o__Brocadiales	f__Brocadiaceae	g__Brocadia	s__Brocadia sp030837315	0.00131545050977695	2
K00371	Denitrification, nitrate => nitrogen	ES22_IMP_rerun_all_Nitrospira_58_12	NarH	d__Bacteria	p__Nitrospirota	c__Nitrospiria	o__Nitrospirales	f__Nitrospiraceae	g__Nitrospira_D	s__		11
K00371	Denitrification, nitrate => nitrogen	ES22_IMP_rerun_all_Deltaproteobacteria_62_9	NarH	d__Bacteria	p__Desulfobacterota	c__Desulfobacteria	o__Desulfobacterales	f__UBA2174_A	g__SpSt-501	s__		4
K00371	Denitrification, nitrate => nitrogen	ES22_IMP_rerun_all_Nitrospira_sp._56_6	NarH	d__Bacteria	p__Nitrospirota	c__Nitrospiria	o__Nitrospirales	f__Nitrospiraceae	g__Nitrospira_D	s__Nitrospira_D sp005116895	0.000149399023075948	12
K00371	Denitrification, nitrate => nitrogen	ES22_IMP_rerun_all_Nitrospira_sp.2_56_6	NarH	d__Bacteria	p__Nitrospirota	c__Nitrospiria	o__Nitrospirales	f__Nitrospiraceae	g__Nitrospira_D	s__Nitrospira_D sp005116895		13
K00371	Denitrification, nitrate => nitrogen	ES22_IMP_rerun_all_Deltaproteobacteria_63_8	NarH	d__Bacteria	p__Desulfobacterota	c__Desulfobacteria	o__Desulfobacterales	f__UBA2174_A	g__SpSt-501	s__		5
K00371	Denitrification, nitrate => nitrogen	cobbmillcreek_sed_2019_MH_bin.17	NarH	d__Bacteria	p__Nitrospirota	c__Nitrospiria	o__Nitrospirales	f__Nitrospiraceae	g__Nitrospira_D	s__	0.000735662649853566	14
K00371	Denitrification, nitrate => nitrogen	eastriver_sed_2019_MH_bin.2	NarH	d__Bacteria	p__Nitrospirota	c__Nitrospiria	o__Nitrospirales	f__Nitrospiraceae	g__Palsa-1315	s__Palsa-1315 sp016219645		15
K00371	Denitrification, nitrate => nitrogen	erpe_2018_pw_0hr_WHONDRS-PP48-000085_B_bin.5	NarH	d__Bacteria	p__Planctomycetota	c__Brocadiia	o__Brocadiales	f__Brocadiaceae	g__Brocadia	s__Brocadia sp030837315		2
K00374	Denitrification, nitrate => nitrogen	ES22_IMP_rerun_all_Deltaproteobacteria_62_9	NarI	d__Bacteria	p__Desulfobacterota	c__Desulfobacteria	o__Desulfobacterales	f__UBA2174_A	g__SpSt-501	s__		4
K00374	Denitrification, nitrate => nitrogen	cartcreek_sed_2019_MH_bin.16	NarI	d__Bacteria	p__Desulfobacterota	c__Desulfobacteria	o__Desulfobacterales	f__UBA2174_A	g__SpSt-501	s__	0.00097843458064495	6
K00374	Denitrification, nitrate => nitrogen	erpe_2018_pw_0hr_WHONDRS-PP48-000085_B_bin.5	NarI	d__Bacteria	p__Planctomycetota	c__Brocadiia	o__Brocadiales	f__Brocadiaceae	g__Brocadia	s__Brocadia sp030837315		2
K02567	Denitrification, nitrate => nitrogen	columbiariver2_sed_2019_MH_bin.9	NapA	d__Bacteria	p__Nitrospirota	c__Nitrospiria	o__Nitrospirales	f__Nitrospiraceae	g__2-02-FULL-62-14	s__2-02-FULL-62-14 sp020028595		16
K02567	Denitrification, nitrate => nitrogen	sycamorecreek_2019_sw_WHONDRS-S19S_0028_A_bin.26	NapA	d__Bacteria	p__Pseudomonadota	c__Gammaproteobacteria	o__Burkholderiales	f__Burkholderiaceae	g__JADJDQ01	s__		7
K02568	Denitrification, nitrate => nitrogen	sycamorecreek_2019_sw_WHONDRS-S19S_0028_A_bin.26	NapB	d__Bacteria	p__Pseudomonadota	c__Gammaproteobacteria	o__Burkholderiales	f__Burkholderiaceae	g__JADJDQ01	s__		7
K00368	Denitrification, nitrate => nitrogen	ES22_IMP_rerun_all_Nitrospira_58_12	nirK	d__Bacteria	p__Nitrospirota	c__Nitrospiria	o__Nitrospirales	f__Nitrospiraceae	g__Nitrospira_D	s__	0.000209820422275602	11
K00368	Denitrification, nitrate => nitrogen	ES22_IMP_rerun_all_Nitrospira_sp._56_6	nirK	d__Bacteria	p__Nitrospirota	c__Nitrospiria	o__Nitrospirales	f__Nitrospiraceae	g__Nitrospira_D	s__Nitrospira_D sp005116895	0.00219144136567205	12
K00368	Denitrification, nitrate => nitrogen	ES22_IMP_rerun_all_Nitrospira_sp.2_56_6	nirK	d__Bacteria	p__Nitrospirota	c__Nitrospiria	o__Nitrospirales	f__Nitrospiraceae	g__Nitrospira_D	s__Nitrospira_D sp005116895	0.000559448001387052	13
K00368	Denitrification, nitrate => nitrogen	cobbmillcreek_sed_2019_MH_bin.17	nirK	d__Bacteria	p__Nitrospirota	c__Nitrospiria	o__Nitrospirales	f__Nitrospiraceae	g__Nitrospira_D	s__	0.000369874338921715	14
K00368	Denitrification, nitrate => nitrogen	eastriver_sed_2019_MH_bin.2	nirK	d__Bacteria	p__Nitrospirota	c__Nitrospiria	o__Nitrospirales	f__Nitrospiraceae	g__Palsa-1315	s__Palsa-1315 sp016219645	0.000382787272763887	15
K15864	Denitrification, nitrate => nitrogen	sycamorecreek_2019_sw_WHONDRS-S19S_0028_A_bin.26	nirS	d__Bacteria	p__Pseudomonadota	c__Gammaproteobacteria	o__Burkholderiales	f__Burkholderiaceae	g__JADJDQ01	s__		7
K04561	Denitrification, nitrate => nitrogen	sycamorecreek_2019_sw_WHONDRS-S19S_0028_A_bin.10	norB	d__Bacteria	p__Pseudomonadota	c__Gammaproteobacteria	o__Burkholderiales	f__Burkholderiaceae	g__JADJDQ01	s__		10
K04561	Denitrification, nitrate => nitrogen	sycamorecreek_2019_sw_WHONDRS-S19S_0028_A_bin.26	norB	d__Bacteria	p__Pseudomonadota	c__Gammaproteobacteria	o__Burkholderiales	f__Burkholderiaceae	g__JADJDQ01	s__		7
K02305	Denitrification, nitrate => nitrogen	ES22_IMP_rerun_all_Nitrospira_sp._56_6	norC	d__Bacteria	p__Nitrospirota	c__Nitrospiria	o__Nitrospirales	f__Nitrospiraceae	g__Nitrospira_D	s__Nitrospira_D sp005116895		12
K02305	Denitrification, nitrate => nitrogen	ES22_IMP_rerun_all_Nitrospira_sp.2_56_6	norC	d__Bacteria	p__Nitrospirota	c__Nitrospiria	o__Nitrospirales	f__Nitrospiraceae	g__Nitrospira_D	s__Nitrospira_D sp005116895		13
K02305	Denitrification, nitrate => nitrogen	cobbmillcreek_sed_2019_MH_bin.17	norC	d__Bacteria	p__Nitrospirota	c__Nitrospiria	o__Nitrospirales	f__Nitrospiraceae	g__Nitrospira_D	s__		14
K02305	Denitrification, nitrate => nitrogen	sycamorecreek_2019_sw_WHONDRS-S19S_0028_A_bin.26	norC	d__Bacteria	p__Pseudomonadota	c__Gammaproteobacteria	o__Burkholderiales	f__Burkholderiaceae	g__JADJDQ01	s__		7
K00376	Denitrification, nitrate => nitrogen	blueriver_sed_2019_MH_bin.14	nosZ	d__Bacteria	p__Bacteroidota	c__Bacteroidia	o__Cytophagales	f__Cyclobacteriaceae	g__ELB16-189	s__	0.0005977506703595	1
K00370	Dissimilatory nitrate reduction, nitrate => ammonia	ES22_IMP_rerun_all_Nitrospira_58_12	NarG	d__Bacteria	p__Nitrospirota	c__Nitrospiria	o__Nitrospirales	f__Nitrospiraceae	g__Nitrospira_D	s__		11
K00370	Dissimilatory nitrate reduction, nitrate => ammonia	ES22_IMP_rerun_all_Nitrospira_sp._56_6	NarG	d__Bacteria	p__Nitrospirota	c__Nitrospiria	o__Nitrospirales	f__Nitrospiraceae	g__Nitrospira_D	s__Nitrospira_D sp005116895	0.00246129790264499	12
K00370	Dissimilatory nitrate reduction, nitrate => ammonia	ES22_IMP_rerun_all_Nitrospira_sp.2_56_6	NarG	d__Bacteria	p__Nitrospirota	c__Nitrospiria	o__Nitrospirales	f__Nitrospiraceae	g__Nitrospira_D	s__Nitrospira_D sp005116895		13
K00370	Dissimilatory nitrate reduction, nitrate => ammonia	ES22_IMP_rerun_all_Deltaproteobacteria_63_8	NarG	d__Bacteria	p__Desulfobacterota	c__Desulfobacteria	o__Desulfobacterales	f__UBA2174_A	g__SpSt-501	s__		5
K00370	Dissimilatory nitrate reduction, nitrate => ammonia	cobbmillcreek_sed_2019_MH_bin.17	NarG	d__Bacteria	p__Nitrospirota	c__Nitrospiria	o__Nitrospirales	f__Nitrospiraceae	g__Nitrospira_D	s__	0.000864683244237865	14
K00370	Dissimilatory nitrate reduction, nitrate => ammonia	columbiariver2_sed_2019_MH_bin.9	NarG	d__Bacteria	p__Nitrospirota	c__Nitrospiria	o__Nitrospirales	f__Nitrospiraceae	g__2-02-FULL-62-14	s__2-02-FULL-62-14 sp020028595	0.0127335339819283	16
K00370	Dissimilatory nitrate reduction, nitrate => ammonia	eastriver_sed_2019_MH_bin.2	NarG	d__Bacteria	p__Nitrospirota	c__Nitrospiria	o__Nitrospirales	f__Nitrospiraceae	g__Palsa-1315	s__Palsa-1315 sp016219645		15
K00370	Dissimilatory nitrate reduction, nitrate => ammonia	erpe_2018_pw_0hr_WHONDRS-PP48-000085_B_bin.5	NarG	d__Bacteria	p__Planctomycetota	c__Brocadiia	o__Brocadiales	f__Brocadiaceae	g__Brocadia	s__Brocadia sp030837315	0.00131545050977695	2
K00371	Dissimilatory nitrate reduction, nitrate => ammonia	ES22_IMP_rerun_all_Nitrospira_58_12	NarH	d__Bacteria	p__Nitrospirota	c__Nitrospiria	o__Nitrospirales	f__Nitrospiraceae	g__Nitrospira_D	s__		11
K00371	Dissimilatory nitrate reduction, nitrate => ammonia	ES22_IMP_rerun_all_Deltaproteobacteria_62_9	NarH	d__Bacteria	p__Desulfobacterota	c__Desulfobacteria	o__Desulfobacterales	f__UBA2174_A	g__SpSt-501	s__		4
K00371	Dissimilatory nitrate reduction, nitrate => ammonia	ES22_IMP_rerun_all_Nitrospira_sp._56_6	NarH	d__Bacteria	p__Nitrospirota	c__Nitrospiria	o__Nitrospirales	f__Nitrospiraceae	g__Nitrospira_D	s__Nitrospira_D sp005116895	0.000149399023075948	12
K00371	Dissimilatory nitrate reduction, nitrate => ammonia	ES22_IMP_rerun_all_Nitrospira_sp.2_56_6	NarH	d__Bacteria	p__Nitrospirota	c__Nitrospiria	o__Nitrospirales	f__Nitrospiraceae	g__Nitrospira_D	s__Nitrospira_D sp005116895		13
K00371	Dissimilatory nitrate reduction, nitrate => ammonia	ES22_IMP_rerun_all_Deltaproteobacteria_63_8	NarH	d__Bacteria	p__Desulfobacterota	c__Desulfobacteria	o__Desulfobacterales	f__UBA2174_A	g__SpSt-501	s__		5
K00371	Dissimilatory nitrate reduction, nitrate => ammonia	cobbmillcreek_sed_2019_MH_bin.17	NarH	d__Bacteria	p__Nitrospirota	c__Nitrospiria	o__Nitrospirales	f__Nitrospiraceae	g__Nitrospira_D	s__	0.000735662649853566	14
K00371	Dissimilatory nitrate reduction, nitrate => ammonia	eastriver_sed_2019_MH_bin.2	NarH	d__Bacteria	p__Nitrospirota	c__Nitrospiria	o__Nitrospirales	f__Nitrospiraceae	g__Palsa-1315	s__Palsa-1315 sp016219645		15
K00371	Dissimilatory nitrate reduction, nitrate => ammonia	erpe_2018_pw_0hr_WHONDRS-PP48-000085_B_bin.5	NarH	d__Bacteria	p__Planctomycetota	c__Brocadiia	o__Brocadiales	f__Brocadiaceae	g__Brocadia	s__Brocadia sp030837315		2
K00374	Dissimilatory nitrate reduction, nitrate => ammonia	ES22_IMP_rerun_all_Deltaproteobacteria_62_9	NarI	d__Bacteria	p__Desulfobacterota	c__Desulfobacteria	o__Desulfobacterales	f__UBA2174_A	g__SpSt-501	s__		4
K00374	Dissimilatory nitrate reduction, nitrate => ammonia	cartcreek_sed_2019_MH_bin.16	NarI	d__Bacteria	p__Desulfobacterota	c__Desulfobacteria	o__Desulfobacterales	f__UBA2174_A	g__SpSt-501	s__	0.00097843458064495	6
K00374	Dissimilatory nitrate reduction, nitrate => ammonia	erpe_2018_pw_0hr_WHONDRS-PP48-000085_B_bin.5	NarI	d__Bacteria	p__Planctomycetota	c__Brocadiia	o__Brocadiales	f__Brocadiaceae	g__Brocadia	s__Brocadia sp030837315		2
K02567	Dissimilatory nitrate reduction, nitrate => ammonia	columbiariver2_sed_2019_MH_bin.9	NapA	d__Bacteria	p__Nitrospirota	c__Nitrospiria	o__Nitrospirales	f__Nitrospiraceae	g__2-02-FULL-62-14	s__2-02-FULL-62-14 sp020028595		16
K02567	Dissimilatory nitrate reduction, nitrate => ammonia	sycamorecreek_2019_sw_WHONDRS-S19S_0028_A_bin.26	NapA	d__Bacteria	p__Pseudomonadota	c__Gammaproteobacteria	o__Burkholderiales	f__Burkholderiaceae	g__JADJDQ01	s__		7
K02568	Dissimilatory nitrate reduction, nitrate => ammonia	sycamorecreek_2019_sw_WHONDRS-S19S_0028_A_bin.26	NapB	d__Bacteria	p__Pseudomonadota	c__Gammaproteobacteria	o__Burkholderiales	f__Burkholderiaceae	g__JADJDQ01	s__		7
K00362	Dissimilatory nitrate reduction, nitrate => ammonia	erpe_2018_pw_0hr_WHONDRS-PP48-000085_B_bin.5	nirB	d__Bacteria	p__Planctomycetota	c__Brocadiia	o__Brocadiales	f__Brocadiaceae	g__Brocadia	s__Brocadia sp030837315		2
K00362	Dissimilatory nitrate reduction, nitrate => ammonia	sycamorecreek_2019_sw_WHONDRS-S19S_0028_A_bin.10	nirB	d__Bacteria	p__Pseudomonadota	c__Gammaproteobacteria	o__Burkholderiales	f__Burkholderiaceae	g__JADJDQ01	s__		10
K00362	Dissimilatory nitrate reduction, nitrate => ammonia	sycamorecreek_2019_sw_WHONDRS-S19S_0028_A_bin.26	nirB	d__Bacteria	p__Pseudomonadota	c__Gammaproteobacteria	o__Burkholderiales	f__Burkholderiaceae	g__JADJDQ01	s__		7
K00362	Dissimilatory nitrate reduction, nitrate => ammonia	sycamorecreek_2019_sw_WHONDRS-S19S_0028_A_bin.4	nirB	d__Bacteria	p__Pseudomonadota	c__Gammaproteobacteria	o__Burkholderiales	f__Burkholderiaceae	g__JADJDQ01	s__		8
K00362	Dissimilatory nitrate reduction, nitrate => ammonia	sycamorecreek_2019_sw_WHONDRS-S19S_0028_F_bin.11	nirB	d__Bacteria	p__Pseudomonadota	c__Gammaproteobacteria	o__Burkholderiales	f__Burkholderiaceae	g__JADJDQ01	s__		9
K00363	Dissimilatory nitrate reduction, nitrate => ammonia	ES22_IMP_rerun_all_Nitrospira_58_12	nirD	d__Bacteria	p__Nitrospirota	c__Nitrospiria	o__Nitrospirales	f__Nitrospiraceae	g__Nitrospira_D	s__		11
K00363	Dissimilatory nitrate reduction, nitrate => ammonia	columbiariver2_sed_2019_MH_bin.9	nirD	d__Bacteria	p__Nitrospirota	c__Nitrospiria	o__Nitrospirales	f__Nitrospiraceae	g__2-02-FULL-62-14	s__2-02-FULL-62-14 sp020028595		16
K00363	Dissimilatory nitrate reduction, nitrate => ammonia	eastriver_sed_2019_MH_bin.2	nirD	d__Bacteria	p__Nitrospirota	c__Nitrospiria	o__Nitrospirales	f__Nitrospiraceae	g__Palsa-1315	s__Palsa-1315 sp016219645		15
K00363	Dissimilatory nitrate reduction, nitrate => ammonia	sycamorecreek_2019_sw_WHONDRS-S19S_0028_A_bin.26	nirD	d__Bacteria	p__Pseudomonadota	c__Gammaproteobacteria	o__Burkholderiales	f__Burkholderiaceae	g__JADJDQ01	s__		7
K03385	Dissimilatory nitrate reduction, nitrate => ammonia	ES22_IMP_rerun_all_Deltaproteobacteria_63_8	nrfA	d__Bacteria	p__Desulfobacterota	c__Desulfobacteria	o__Desulfobacterales	f__UBA2174_A	g__SpSt-501	s__	0.000211553134589764	5
K03385	Dissimilatory nitrate reduction, nitrate => ammonia	erpe_2018_pw_0hr_WHONDRS-PP48-000085_B_bin.5	nrfA	d__Bacteria	p__Planctomycetota	c__Brocadiia	o__Brocadiales	f__Brocadiaceae	g__Brocadia	s__Brocadia sp030837315		2
K15876	Dissimilatory nitrate reduction, nitrate => ammonia	ES22_IMP_rerun_all_Nitrospira_sp.2_56_6	nrfH	d__Bacteria	p__Nitrospirota	c__Nitrospiria	o__Nitrospirales	f__Nitrospiraceae	g__Nitrospira_D	s__Nitrospira_D sp005116895		13
K15876	Dissimilatory nitrate reduction, nitrate => ammonia	cobbmillcreek_sed_2019_MH_bin.17	nrfH	d__Bacteria	p__Nitrospirota	c__Nitrospiria	o__Nitrospirales	f__Nitrospiraceae	g__Nitrospira_D	s__		14
K15876	Dissimilatory nitrate reduction, nitrate => ammonia	erpe_2018_pw_0hr_WHONDRS-PP48-000085_B_bin.5	nrfH	d__Bacteria	p__Planctomycetota	c__Brocadiia	o__Brocadiales	f__Brocadiaceae	g__Brocadia	s__Brocadia sp030837315		2
K00367	Assimilatory nitrate reduction, nitrate => ammonia	erpe_2018_pw_0hr_WHONDRS-PP48-000085_B_bin.5	narB	d__Bacteria	p__Planctomycetota	c__Brocadiia	o__Brocadiales	f__Brocadiaceae	g__Brocadia	s__Brocadia sp030837315		2
K00367	Assimilatory nitrate reduction, nitrate => ammonia	sycamorecreek_2019_sw_WHONDRS-S19S_0028_A_bin.16	narB	d__Bacteria	p__Cyanobacteriota	c__Cyanobacteriia	o__Cyanobacteriales	f__Nostocaceae	g__RDYJ01	s__	0.000278822694947931	3
K00372	Assimilatory nitrate reduction, nitrate => ammonia	sycamorecreek_2019_sw_WHONDRS-S19S_0028_F_bin.11	nasC	d__Bacteria	p__Pseudomonadota	c__Gammaproteobacteria	o__Burkholderiales	f__Burkholderiaceae	g__JADJDQ01	s__		9
K00366	Assimilatory nitrate reduction, nitrate => ammonia	erpe_2018_pw_0hr_WHONDRS-PP48-000085_B_bin.5	nirA	d__Bacteria	p__Planctomycetota	c__Brocadiia	o__Brocadiales	f__Brocadiaceae	g__Brocadia	s__Brocadia sp030837315		2
K00366	Assimilatory nitrate reduction, nitrate => ammonia	sycamorecreek_2019_sw_WHONDRS-S19S_0028_A_bin.16	nirA	d__Bacteria	p__Cyanobacteriota	c__Cyanobacteriia	o__Cyanobacteriales	f__Nostocaceae	g__RDYJ01	s__	0.000623351189382302	3
K00366	Assimilatory nitrate reduction, nitrate => ammonia	sycamorecreek_2019_sw_WHONDRS-S19S_0028_A_bin.16	nirA	d__Bacteria	p__Cyanobacteriota	c__Cyanobacteriia	o__Cyanobacteriales	f__Nostocaceae	g__RDYJ01	s__	0.00085631953885303	3
K02575	Nitrate assimilation	ES22_IMP_rerun_all_Nitrospira_58_12	NRT2, narK, nrtP, nasA	d__Bacteria	p__Nitrospirota	c__Nitrospiria	o__Nitrospirales	f__Nitrospiraceae	g__Nitrospira_D	s__		11
K02575	Nitrate assimilation	ES22_IMP_rerun_all_Deltaproteobacteria_62_9	NRT2, narK, nrtP, nasA	d__Bacteria	p__Desulfobacterota	c__Desulfobacteria	o__Desulfobacterales	f__UBA2174_A	g__SpSt-501	s__		4
K02575	Nitrate assimilation	ES22_IMP_rerun_all_Nitrospira_sp.2_56_6	NRT2, narK, nrtP, nasA	d__Bacteria	p__Nitrospirota	c__Nitrospiria	o__Nitrospirales	f__Nitrospiraceae	g__Nitrospira_D	s__Nitrospira_D sp005116895		13
K02575	Nitrate assimilation	ES22_IMP_rerun_all_Deltaproteobacteria_63_8	NRT2, narK, nrtP, nasA	d__Bacteria	p__Desulfobacterota	c__Desulfobacteria	o__Desulfobacterales	f__UBA2174_A	g__SpSt-501	s__		5
K02575	Nitrate assimilation	cobbmillcreek_sed_2019_MH_bin.17	NRT2, narK, nrtP, nasA	d__Bacteria	p__Nitrospirota	c__Nitrospiria	o__Nitrospirales	f__Nitrospiraceae	g__Nitrospira_D	s__		14
K02575	Nitrate assimilation	erpe_2018_pw_0hr_WHONDRS-PP48-000085_B_bin.5	NRT2, narK, nrtP, nasA	d__Bacteria	p__Planctomycetota	c__Brocadiia	o__Brocadiales	f__Brocadiaceae	g__Brocadia	s__Brocadia sp030837315		2
K02575	Nitrate assimilation	sycamorecreek_2019_sw_WHONDRS-S19S_0028_A_bin.26	NRT2, narK, nrtP, nasA	d__Bacteria	p__Pseudomonadota	c__Gammaproteobacteria	o__Burkholderiales	f__Burkholderiaceae	g__JADJDQ01	s__		7
K10944	Complete nitrification, comammox, ammonia => nitrite => nitrate	ES22_IMP_rerun_all_Nitrospira_sp.2_56_6	pmoA-amoA	d__Bacteria	p__Nitrospirota	c__Nitrospiria	o__Nitrospirales	f__Nitrospiraceae	g__Nitrospira_D	s__Nitrospira_D sp005116895		13
K10944	Complete nitrification, comammox, ammonia => nitrite => nitrate	eastriver_sed_2019_MH_bin.2	pmoA-amoA	d__Bacteria	p__Nitrospirota	c__Nitrospiria	o__Nitrospirales	f__Nitrospiraceae	g__Palsa-1315	s__Palsa-1315 sp016219645		15
K10945	Complete nitrification, comammox, ammonia => nitrite => nitrate	ES22_IMP_rerun_all_Nitrospira_sp.2_56_6	pmoB-amoB	d__Bacteria	p__Nitrospirota	c__Nitrospiria	o__Nitrospirales	f__Nitrospiraceae	g__Nitrospira_D	s__Nitrospira_D sp005116895		13
K10945	Complete nitrification, comammox, ammonia => nitrite => nitrate	eastriver_sed_2019_MH_bin.2	pmoB-amoB	d__Bacteria	p__Nitrospirota	c__Nitrospiria	o__Nitrospirales	f__Nitrospiraceae	g__Palsa-1315	s__Palsa-1315 sp016219645		15
K10946	Complete nitrification, comammox, ammonia => nitrite => nitrate	ES22_IMP_rerun_all_Nitrospira_58_12	pmoC-amoC	d__Bacteria	p__Nitrospirota	c__Nitrospiria	o__Nitrospirales	f__Nitrospiraceae	g__Nitrospira_D	s__		11
K10946	Complete nitrification, comammox, ammonia => nitrite => nitrate	ES22_IMP_rerun_all_Nitrospira_sp._56_6	pmoC-amoC	d__Bacteria	p__Nitrospirota	c__Nitrospiria	o__Nitrospirales	f__Nitrospiraceae	g__Nitrospira_D	s__Nitrospira_D sp005116895	0.0100870905273585	12
K10946	Complete nitrification, comammox, ammonia => nitrite => nitrate	ES22_IMP_rerun_all_Nitrospira_sp.2_56_6	pmoC-amoC	d__Bacteria	p__Nitrospirota	c__Nitrospiria	o__Nitrospirales	f__Nitrospiraceae	g__Nitrospira_D	s__Nitrospira_D sp005116895		13
K10946	Complete nitrification, comammox, ammonia => nitrite => nitrate	cobbmillcreek_sed_2019_MH_bin.17	pmoC-amoC	d__Bacteria	p__Nitrospirota	c__Nitrospiria	o__Nitrospirales	f__Nitrospiraceae	g__Nitrospira_D	s__	0.00229127816853876	14
K10946	Complete nitrification, comammox, ammonia => nitrite => nitrate	eastriver_sed_2019_MH_bin.2	pmoC-amoC	d__Bacteria	p__Nitrospirota	c__Nitrospiria	o__Nitrospirales	f__Nitrospiraceae	g__Palsa-1315	s__Palsa-1315 sp016219645		15
K10535	Complete nitrification, comammox, ammonia => nitrite => nitrate	ES22_IMP_rerun_all_Deltaproteobacteria_62_9	hao	d__Bacteria	p__Desulfobacterota	c__Desulfobacteria	o__Desulfobacterales	f__UBA2174_A	g__SpSt-501	s__		4
K10535	Complete nitrification, comammox, ammonia => nitrite => nitrate	ES22_IMP_rerun_all_Deltaproteobacteria_62_9	hox	d__Bacteria	p__Desulfobacterota	c__Desulfobacteria	o__Desulfobacterales	f__UBA2174_A	g__SpSt-501	s__		4
K10535	Complete nitrification, comammox, ammonia => nitrite => nitrate	ES22_IMP_rerun_all_Nitrospira_sp._56_6	hao	d__Bacteria	p__Nitrospirota	c__Nitrospiria	o__Nitrospirales	f__Nitrospiraceae	g__Nitrospira_D	s__Nitrospira_D sp005116895		12
K10535	Complete nitrification, comammox, ammonia => nitrite => nitrate	ES22_IMP_rerun_all_Nitrospira_sp._56_6	hox	d__Bacteria	p__Nitrospirota	c__Nitrospiria	o__Nitrospirales	f__Nitrospiraceae	g__Nitrospira_D	s__Nitrospira_D sp005116895		12
K10535	Complete nitrification, comammox, ammonia => nitrite => nitrate	ES22_IMP_rerun_all_Nitrospira_sp.2_56_6	hao	d__Bacteria	p__Nitrospirota	c__Nitrospiria	o__Nitrospirales	f__Nitrospiraceae	g__Nitrospira_D	s__Nitrospira_D sp005116895		13
K10535	Complete nitrification, comammox, ammonia => nitrite => nitrate	ES22_IMP_rerun_all_Nitrospira_sp.2_56_6	hox	d__Bacteria	p__Nitrospirota	c__Nitrospiria	o__Nitrospirales	f__Nitrospiraceae	g__Nitrospira_D	s__Nitrospira_D sp005116895		13
K10535	Complete nitrification, comammox, ammonia => nitrite => nitrate	ES22_IMP_rerun_all_Deltaproteobacteria_63_8	hao	d__Bacteria	p__Desulfobacterota	c__Desulfobacteria	o__Desulfobacterales	f__UBA2174_A	g__SpSt-501	s__		5
K10535	Complete nitrification, comammox, ammonia => nitrite => nitrate	ES22_IMP_rerun_all_Deltaproteobacteria_63_8	hox	d__Bacteria	p__Desulfobacterota	c__Desulfobacteria	o__Desulfobacterales	f__UBA2174_A	g__SpSt-501	s__		5
K10535	Complete nitrification, comammox, ammonia => nitrite => nitrate	cobbmillcreek_sed_2019_MH_bin.17	hao	d__Bacteria	p__Nitrospirota	c__Nitrospiria	o__Nitrospirales	f__Nitrospiraceae	g__Nitrospira_D	s__		14
K10535	Complete nitrification, comammox, ammonia => nitrite => nitrate	cobbmillcreek_sed_2019_MH_bin.17	hox	d__Bacteria	p__Nitrospirota	c__Nitrospiria	o__Nitrospirales	f__Nitrospiraceae	g__Nitrospira_D	s__		14
K10535	Complete nitrification, comammox, ammonia => nitrite => nitrate	columbiariver2_sed_2019_MH_bin.9	hao	d__Bacteria	p__Nitrospirota	c__Nitrospiria	o__Nitrospirales	f__Nitrospiraceae	g__2-02-FULL-62-14	s__2-02-FULL-62-14 sp020028595		16
K10535	Complete nitrification, comammox, ammonia => nitrite => nitrate	columbiariver2_sed_2019_MH_bin.9	hox	d__Bacteria	p__Nitrospirota	c__Nitrospiria	o__Nitrospirales	f__Nitrospiraceae	g__2-02-FULL-62-14	s__2-02-FULL-62-14 sp020028595		16
K10535	Complete nitrification, comammox, ammonia => nitrite => nitrate	eastriver_sed_2019_MH_bin.2	hao	d__Bacteria	p__Nitrospirota	c__Nitrospiria	o__Nitrospirales	f__Nitrospiraceae	g__Palsa-1315	s__Palsa-1315 sp016219645		15
K10535	Complete nitrification, comammox, ammonia => nitrite => nitrate	eastriver_sed_2019_MH_bin.2	hox	d__Bacteria	p__Nitrospirota	c__Nitrospiria	o__Nitrospirales	f__Nitrospiraceae	g__Palsa-1315	s__Palsa-1315 sp016219645		15
K10535	Complete nitrification, comammox, ammonia => nitrite => nitrate	erpe_2018_pw_0hr_WHONDRS-PP48-000085_B_bin.5	hao	d__Bacteria	p__Planctomycetota	c__Brocadiia	o__Brocadiales	f__Brocadiaceae	g__Brocadia	s__Brocadia sp030837315		2
K10535	Complete nitrification, comammox, ammonia => nitrite => nitrate	erpe_2018_pw_0hr_WHONDRS-PP48-000085_B_bin.5	hox	d__Bacteria	p__Planctomycetota	c__Brocadiia	o__Brocadiales	f__Brocadiaceae	g__Brocadia	s__Brocadia sp030837315		2
K00370	Complete nitrification, comammox, ammonia => nitrite => nitrate	ES22_IMP_rerun_all_Nitrospira_58_12	NarG	d__Bacteria	p__Nitrospirota	c__Nitrospiria	o__Nitrospirales	f__Nitrospiraceae	g__Nitrospira_D	s__		11
K00370	Complete nitrification, comammox, ammonia => nitrite => nitrate	ES22_IMP_rerun_all_Nitrospira_sp._56_6	NarG	d__Bacteria	p__Nitrospirota	c__Nitrospiria	o__Nitrospirales	f__Nitrospiraceae	g__Nitrospira_D	s__Nitrospira_D sp005116895	0.00246129790264499	12
K00370	Complete nitrification, comammox, ammonia => nitrite => nitrate	ES22_IMP_rerun_all_Nitrospira_sp.2_56_6	NarG	d__Bacteria	p__Nitrospirota	c__Nitrospiria	o__Nitrospirales	f__Nitrospiraceae	g__Nitrospira_D	s__Nitrospira_D sp005116895		13
K00370	Complete nitrification, comammox, ammonia => nitrite => nitrate	ES22_IMP_rerun_all_Deltaproteobacteria_63_8	NarG	d__Bacteria	p__Desulfobacterota	c__Desulfobacteria	o__Desulfobacterales	f__UBA2174_A	g__SpSt-501	s__		5
K00370	Complete nitrification, comammox, ammonia => nitrite => nitrate	cobbmillcreek_sed_2019_MH_bin.17	NarG	d__Bacteria	p__Nitrospirota	c__Nitrospiria	o__Nitrospirales	f__Nitrospiraceae	g__Nitrospira_D	s__	0.000864683244237865	14
K00370	Complete nitrification, comammox, ammonia => nitrite => nitrate	columbiariver2_sed_2019_MH_bin.9	NarG	d__Bacteria	p__Nitrospirota	c__Nitrospiria	o__Nitrospirales	f__Nitrospiraceae	g__2-02-FULL-62-14	s__2-02-FULL-62-14 sp020028595	0.0127335339819283	16
K00370	Complete nitrification, comammox, ammonia => nitrite => nitrate	eastriver_sed_2019_MH_bin.2	NarG	d__Bacteria	p__Nitrospirota	c__Nitrospiria	o__Nitrospirales	f__Nitrospiraceae	g__Palsa-1315	s__Palsa-1315 sp016219645		15
K00370	Complete nitrification, comammox, ammonia => nitrite => nitrate	erpe_2018_pw_0hr_WHONDRS-PP48-000085_B_bin.5	NarG	d__Bacteria	p__Planctomycetota	c__Brocadiia	o__Brocadiales	f__Brocadiaceae	g__Brocadia	s__Brocadia sp030837315	0.00131545050977695	2
K00371	Complete nitrification, comammox, ammonia => nitrite => nitrate	ES22_IMP_rerun_all_Nitrospira_58_12	NarH	d__Bacteria	p__Nitrospirota	c__Nitrospiria	o__Nitrospirales	f__Nitrospiraceae	g__Nitrospira_D	s__		11
K00371	Complete nitrification, comammox, ammonia => nitrite => nitrate	ES22_IMP_rerun_all_Deltaproteobacteria_62_9	NarH	d__Bacteria	p__Desulfobacterota	c__Desulfobacteria	o__Desulfobacterales	f__UBA2174_A	g__SpSt-501	s__		4
K00371	Complete nitrification, comammox, ammonia => nitrite => nitrate	ES22_IMP_rerun_all_Nitrospira_sp._56_6	NarH	d__Bacteria	p__Nitrospirota	c__Nitrospiria	o__Nitrospirales	f__Nitrospiraceae	g__Nitrospira_D	s__Nitrospira_D sp005116895	0.000149399023075948	12
K00371	Complete nitrification, comammox, ammonia => nitrite => nitrate	ES22_IMP_rerun_all_Nitrospira_sp.2_56_6	NarH	d__Bacteria	p__Nitrospirota	c__Nitrospiria	o__Nitrospirales	f__Nitrospiraceae	g__Nitrospira_D	s__Nitrospira_D sp005116895		13
K00371	Complete nitrification, comammox, ammonia => nitrite => nitrate	ES22_IMP_rerun_all_Deltaproteobacteria_63_8	NarH	d__Bacteria	p__Desulfobacterota	c__Desulfobacteria	o__Desulfobacterales	f__UBA2174_A	g__SpSt-501	s__		5
K00371	Complete nitrification, comammox, ammonia => nitrite => nitrate	cobbmillcreek_sed_2019_MH_bin.17	NarH	d__Bacteria	p__Nitrospirota	c__Nitrospiria	o__Nitrospirales	f__Nitrospiraceae	g__Nitrospira_D	s__	0.000735662649853566	14
K00371	Complete nitrification, comammox, ammonia => nitrite => nitrate	eastriver_sed_2019_MH_bin.2	NarH	d__Bacteria	p__Nitrospirota	c__Nitrospiria	o__Nitrospirales	f__Nitrospiraceae	g__Palsa-1315	s__Palsa-1315 sp016219645		15
K00371	Complete nitrification, comammox, ammonia => nitrite => nitrate	erpe_2018_pw_0hr_WHONDRS-PP48-000085_B_bin.5	NarH	d__Bacteria	p__Planctomycetota	c__Brocadiia	o__Brocadiales	f__Brocadiaceae	g__Brocadia	s__Brocadia sp030837315		2
K20935	nitrite + ammonia => nitrogen	erpe_2018_pw_0hr_WHONDRS-PP48-000085_B_bin.5	hdh	d__Bacteria	p__Planctomycetota	c__Brocadiia	o__Brocadiales	f__Brocadiaceae	g__Brocadia	s__Brocadia sp030837315		2
K20933	nitrite + ammonia => nitrogen	erpe_2018_pw_0hr_WHONDRS-PP48-000085_B_bin.5	hzsC_2	d__Bacteria	p__Planctomycetota	c__Brocadiia	o__Brocadiales	f__Brocadiaceae	g__Brocadia	s__Brocadia sp030837315		2
K20934	nitrite + ammonia => nitrogen	erpe_2018_pw_0hr_WHONDRS-PP48-000085_B_bin.5	hzsC_3	d__Bacteria	p__Planctomycetota	c__Brocadiia	o__Brocadiales	f__Brocadiaceae	g__Brocadia	s__Brocadia sp030837315		2
K10535	nitrite + ammonia => nitrogen	ES22_IMP_rerun_all_Deltaproteobacteria_62_9	hao	d__Bacteria	p__Desulfobacterota	c__Desulfobacteria	o__Desulfobacterales	f__UBA2174_A	g__SpSt-501	s__		4
K10535	nitrite + ammonia => nitrogen	ES22_IMP_rerun_all_Deltaproteobacteria_62_9	hox	d__Bacteria	p__Desulfobacterota	c__Desulfobacteria	o__Desulfobacterales	f__UBA2174_A	g__SpSt-501	s__		4
K10535	nitrite + ammonia => nitrogen	ES22_IMP_rerun_all_Nitrospira_sp._56_6	hao	d__Bacteria	p__Nitrospirota	c__Nitrospiria	o__Nitrospirales	f__Nitrospiraceae	g__Nitrospira_D	s__Nitrospira_D sp005116895		12
K10535	nitrite + ammonia => nitrogen	ES22_IMP_rerun_all_Nitrospira_sp._56_6	hox	d__Bacteria	p__Nitrospirota	c__Nitrospiria	o__Nitrospirales	f__Nitrospiraceae	g__Nitrospira_D	s__Nitrospira_D sp005116895		12
K10535	nitrite + ammonia => nitrogen	ES22_IMP_rerun_all_Nitrospira_sp.2_56_6	hao	d__Bacteria	p__Nitrospirota	c__Nitrospiria	o__Nitrospirales	f__Nitrospiraceae	g__Nitrospira_D	s__Nitrospira_D sp005116895		13
K10535	nitrite + ammonia => nitrogen	ES22_IMP_rerun_all_Nitrospira_sp.2_56_6	hox	d__Bacteria	p__Nitrospirota	c__Nitrospiria	o__Nitrospirales	f__Nitrospiraceae	g__Nitrospira_D	s__Nitrospira_D sp005116895		13
K10535	nitrite + ammonia => nitrogen	ES22_IMP_rerun_all_Deltaproteobacteria_63_8	hao	d__Bacteria	p__Desulfobacterota	c__Desulfobacteria	o__Desulfobacterales	f__UBA2174_A	g__SpSt-501	s__		5
K10535	nitrite + ammonia => nitrogen	ES22_IMP_rerun_all_Deltaproteobacteria_63_8	hox	d__Bacteria	p__Desulfobacterota	c__Desulfobacteria	o__Desulfobacterales	f__UBA2174_A	g__SpSt-501	s__		5
K10535	nitrite + ammonia => nitrogen	cobbmillcreek_sed_2019_MH_bin.17	hao	d__Bacteria	p__Nitrospirota	c__Nitrospiria	o__Nitrospirales	f__Nitrospiraceae	g__Nitrospira_D	s__		14
K10535	nitrite + ammonia => nitrogen	cobbmillcreek_sed_2019_MH_bin.17	hox	d__Bacteria	p__Nitrospirota	c__Nitrospiria	o__Nitrospirales	f__Nitrospiraceae	g__Nitrospira_D	s__		14
K10535	nitrite + ammonia => nitrogen	columbiariver2_sed_2019_MH_bin.9	hao	d__Bacteria	p__Nitrospirota	c__Nitrospiria	o__Nitrospirales	f__Nitrospiraceae	g__2-02-FULL-62-14	s__2-02-FULL-62-14 sp020028595		16
K10535	nitrite + ammonia => nitrogen	columbiariver2_sed_2019_MH_bin.9	hox	d__Bacteria	p__Nitrospirota	c__Nitrospiria	o__Nitrospirales	f__Nitrospiraceae	g__2-02-FULL-62-14	s__2-02-FULL-62-14 sp020028595		16
K10535	nitrite + ammonia => nitrogen	eastriver_sed_2019_MH_bin.2	hao	d__Bacteria	p__Nitrospirota	c__Nitrospiria	o__Nitrospirales	f__Nitrospiraceae	g__Palsa-1315	s__Palsa-1315 sp016219645		15
K10535	nitrite + ammonia => nitrogen	eastriver_sed_2019_MH_bin.2	hox	d__Bacteria	p__Nitrospirota	c__Nitrospiria	o__Nitrospirales	f__Nitrospiraceae	g__Palsa-1315	s__Palsa-1315 sp016219645		15
K10535	nitrite + ammonia => nitrogen	erpe_2018_pw_0hr_WHONDRS-PP48-000085_B_bin.5	hao	d__Bacteria	p__Planctomycetota	c__Brocadiia	o__Brocadiales	f__Brocadiaceae	g__Brocadia	s__Brocadia sp030837315		2
K10535	nitrite + ammonia => nitrogen	erpe_2018_pw_0hr_WHONDRS-PP48-000085_B_bin.5	hox	d__Bacteria	p__Planctomycetota	c__Brocadiia	o__Brocadiales	f__Brocadiaceae	g__Brocadia	s__Brocadia sp030837315		2
K00368	nitrite + ammonia => nitrogen	ES22_IMP_rerun_all_Nitrospira_58_12	nirK	d__Bacteria	p__Nitrospirota	c__Nitrospiria	o__Nitrospirales	f__Nitrospiraceae	g__Nitrospira_D	s__	0.000209820422275602	11
K00368	nitrite + ammonia => nitrogen	ES22_IMP_rerun_all_Nitrospira_sp._56_6	nirK	d__Bacteria	p__Nitrospirota	c__Nitrospiria	o__Nitrospirales	f__Nitrospiraceae	g__Nitrospira_D	s__Nitrospira_D sp005116895	0.00219144136567205	12
K00368	nitrite + ammonia => nitrogen	ES22_IMP_rerun_all_Nitrospira_sp.2_56_6	nirK	d__Bacteria	p__Nitrospirota	c__Nitrospiria	o__Nitrospirales	f__Nitrospiraceae	g__Nitrospira_D	s__Nitrospira_D sp005116895	0.000559448001387052	13
K00368	nitrite + ammonia => nitrogen	cobbmillcreek_sed_2019_MH_bin.17	nirK	d__Bacteria	p__Nitrospirota	c__Nitrospiria	o__Nitrospirales	f__Nitrospiraceae	g__Nitrospira_D	s__	0.000369874338921715	14
K00368	nitrite + ammonia => nitrogen	eastriver_sed_2019_MH_bin.2	nirK	d__Bacteria	p__Nitrospirota	c__Nitrospiria	o__Nitrospirales	f__Nitrospiraceae	g__Palsa-1315	s__Palsa-1315 sp016219645	0.000382787272763887	15
K15864	nitrite + ammonia => nitrogen	sycamorecreek_2019_sw_WHONDRS-S19S_0028_A_bin.26	nirS	d__Bacteria	p__Pseudomonadota	c__Gammaproteobacteria	o__Burkholderiales	f__Burkholderiaceae	g__JADJDQ01	s__		7
K00370	nitrite + ammonia => nitrogen	ES22_IMP_rerun_all_Nitrospira_58_12	NarG	d__Bacteria	p__Nitrospirota	c__Nitrospiria	o__Nitrospirales	f__Nitrospiraceae	g__Nitrospira_D	s__		11
K00370	nitrite + ammonia => nitrogen	ES22_IMP_rerun_all_Nitrospira_sp._56_6	NarG	d__Bacteria	p__Nitrospirota	c__Nitrospiria	o__Nitrospirales	f__Nitrospiraceae	g__Nitrospira_D	s__Nitrospira_D sp005116895	0.00246129790264499	12
K00370	nitrite + ammonia => nitrogen	ES22_IMP_rerun_all_Nitrospira_sp.2_56_6	NarG	d__Bacteria	p__Nitrospirota	c__Nitrospiria	o__Nitrospirales	f__Nitrospiraceae	g__Nitrospira_D	s__Nitrospira_D sp005116895		13
K00370	nitrite + ammonia => nitrogen	ES22_IMP_rerun_all_Deltaproteobacteria_63_8	NarG	d__Bacteria	p__Desulfobacterota	c__Desulfobacteria	o__Desulfobacterales	f__UBA2174_A	g__SpSt-501	s__		5
K00370	nitrite + ammonia => nitrogen	cobbmillcreek_sed_2019_MH_bin.17	NarG	d__Bacteria	p__Nitrospirota	c__Nitrospiria	o__Nitrospirales	f__Nitrospiraceae	g__Nitrospira_D	s__	0.000864683244237865	14
K00370	nitrite + ammonia => nitrogen	columbiariver2_sed_2019_MH_bin.9	NarG	d__Bacteria	p__Nitrospirota	c__Nitrospiria	o__Nitrospirales	f__Nitrospiraceae	g__2-02-FULL-62-14	s__2-02-FULL-62-14 sp020028595	0.0127335339819283	16
K00370	nitrite + ammonia => nitrogen	eastriver_sed_2019_MH_bin.2	NarG	d__Bacteria	p__Nitrospirota	c__Nitrospiria	o__Nitrospirales	f__Nitrospiraceae	g__Palsa-1315	s__Palsa-1315 sp016219645		15
K00370	nitrite + ammonia => nitrogen	erpe_2018_pw_0hr_WHONDRS-PP48-000085_B_bin.5	NarG	d__Bacteria	p__Planctomycetota	c__Brocadiia	o__Brocadiales	f__Brocadiaceae	g__Brocadia	s__Brocadia sp030837315	0.00131545050977695	2
K00371	nitrite + ammonia => nitrogen	ES22_IMP_rerun_all_Nitrospira_58_12	NarH	d__Bacteria	p__Nitrospirota	c__Nitrospiria	o__Nitrospirales	f__Nitrospiraceae	g__Nitrospira_D	s__		11
K00371	nitrite + ammonia => nitrogen	ES22_IMP_rerun_all_Deltaproteobacteria_62_9	NarH	d__Bacteria	p__Desulfobacterota	c__Desulfobacteria	o__Desulfobacterales	f__UBA2174_A	g__SpSt-501	s__		4
K00371	nitrite + ammonia => nitrogen	ES22_IMP_rerun_all_Nitrospira_sp._56_6	NarH	d__Bacteria	p__Nitrospirota	c__Nitrospiria	o__Nitrospirales	f__Nitrospiraceae	g__Nitrospira_D	s__Nitrospira_D sp005116895	0.000149399023075948	12
K00371	nitrite + ammonia => nitrogen	ES22_IMP_rerun_all_Nitrospira_sp.2_56_6	NarH	d__Bacteria	p__Nitrospirota	c__Nitrospiria	o__Nitrospirales	f__Nitrospiraceae	g__Nitrospira_D	s__Nitrospira_D sp005116895		13
K00371	nitrite + ammonia => nitrogen	ES22_IMP_rerun_all_Deltaproteobacteria_63_8	NarH	d__Bacteria	p__Desulfobacterota	c__Desulfobacteria	o__Desulfobacterales	f__UBA2174_A	g__SpSt-501	s__		5
K00371	nitrite + ammonia => nitrogen	cobbmillcreek_sed_2019_MH_bin.17	NarH	d__Bacteria	p__Nitrospirota	c__Nitrospiria	o__Nitrospirales	f__Nitrospiraceae	g__Nitrospira_D	s__	0.000735662649853566	14
K00371	nitrite + ammonia => nitrogen	eastriver_sed_2019_MH_bin.2	NarH	d__Bacteria	p__Nitrospirota	c__Nitrospiria	o__Nitrospirales	f__Nitrospiraceae	g__Palsa-1315	s__Palsa-1315 sp016219645		15
K00371	nitrite + ammonia => nitrogen	erpe_2018_pw_0hr_WHONDRS-PP48-000085_B_bin.5	NarH	d__Bacteria	p__Planctomycetota	c__Brocadiia	o__Brocadiales	f__Brocadiaceae	g__Brocadia	s__Brocadia sp030837315		2
