# Supplementary material for: Conserved environmental adaptations of stream microbiomes in the hyporheic zone across North America
Source: Microbiome. 2025 Dec 5;13:253. doi: 10.1186/s40168-025-02236-1 (PMC12690816; doi:10.1186/s40168-025-02236-1)
Supplement: Supplementary file 2 — Supplementary Material 1: Stach_et_al_2025_Supplememtary_information: Figure S1: Visualization of the statistical comparison of microbial energy metabolism in sediment and surface water, encoded by the metagenome and expressed by the metatranscriptome. Figure S2: Phylogenetic analysis of homologous genes annotated as methane monooxygenase (mmo) and ammonia monooxygenase (amo), respectively, to decipher the functional annotation of genes retrieved from river metagenomes. Figure S3: Phylogenetic analysis of homologous genes annotated as nitrate reductase (nar) and nitrite oxidoreductase (nxr), respectively, to decipher proper annotation of homologous genes from river ecosystems. Table S1: Statistical testing of environmental impact on gene expression of the microbial community structure in stream sediments. Figure S4 and S5: Significantly upregulated (S4) and downregulated (S5) genes with abs(LFC) > 1 and adj. p-value < 0.05 due to stream order increase. Supplementary Material 2: Table SI1: Meta information of metatranscriptomic and metagenomic samples used in this study. Table SI2: Information on MAGs analyzed in this study. Table SI3: Metagenomic datasets used for building the gene database. Table SI4: Gene identity of genes displayed in UpSetPlot (Figure 4B). Table SI5: List of up- and downregulated genes displayed in Figure 5. Table SI6: Metagenomic and metatranscriptomic counts of metabolic pathways displayed in Figure 2. Table SI7: DRAM distill classification of energy pathways. SI8: Supplementary data for phylogenetic analysis of homologous genes as displayed in Figures S2 and S3. Table SI9: Data on encoded and expressed nitrogen and sulfur pathways as support for Figure 3. [file 40168_2025_2236_MOESM1_ESM.zip › 40168_2025_2236_MOESM1_ESM_adapt 2/SI2_MAG_info.tsv]

MAG	completeness	contamination	Project	Sample	classification	active_in_sed	number	published
blueriver_sed_2019_MH_bin.14.fa	85.69	6.11	GROWdb	blueriver_2019_s_WHONDRS-S19S_0024	d__Bacteria;p__Bacteroidota;c__Bacteroidia;o__Cytophagales;f__Cyclobacteriaceae;g__ELB16-189;s__	active_in_sed	1	N
erpe_2018_pw_0hr_WHONDRS-PP48-000085_B_bin.5.fa	92.9	1.5	WHONDRS_2018_erpe_pore_water	erpe_2018_pw_0hr_WHONDRS-PP48-000085_B	d__Bacteria;p__Planctomycetota;c__Brocadiia;o__Brocadiales;f__Brocadiaceae;g__Brocadia;s__Brocadia sp030837315	active_in_sed	2	Rodriguez Ramos, et al. 2023
sycamorecreek_2019_sw_WHONDRS-S19S_0028_A_bin.16.fa	92.2	0	GROWdb	sycamorecreek_2019_sw_WHONDRS-S19S_0028	d__Bacteria;p__Cyanobacteriota;c__Cyanobacteriia;o__Cyanobacteriales;f__Nostocaceae;g__RDYJ01;s__	active_in_sed	3	Borton, et al. 2024
ES22_IMP_rerun_all_Deltaproteobacteria_62_9.fa	56.46	3.6	RESIST_ExStream	ExStream2022	d__Bacteria;p__Desulfobacterota;c__Desulfobacteria;o__Desulfobacterales;f__UBA2174_A;g__SpSt-501;s__	active_in_sed	4	Stach, et al. 2024
ES22_IMP_rerun_all_Deltaproteobacteria_63_8.fa	74.24	4.73	RESIST_ExStream	ExStream2022	d__Bacteria;p__Desulfobacterota;c__Desulfobacteria;o__Desulfobacterales;f__UBA2174_A;g__SpSt-501;s__	active_in_sed	5	Stach, et al. 2024
cartcreek_sed_2019_MH_bin.16.fa	50.81	1.36	GROWdb	cartcreek_2019_s_WHONDERS-S19S_0073	d__Bacteria;p__Desulfobacterota;c__Desulfobacteria;o__Desulfobacterales;f__UBA2174_A;g__SpSt-501;s__	active_in_sed	6	N
sycamorecreek_2019_sw_WHONDRS-S19S_0028_A_bin.26.fa	83.41	9.26	GROWdb	sycamorecreek_2019_sw_WHONDRS-S19S_0028	d__Bacteria;p__Pseudomonadota;c__Gammaproteobacteria;o__Burkholderiales;f__Burkholderiaceae;g__JADJDQ01;s__	active_in_sed	7	Borton, et al. 2024
sycamorecreek_2019_sw_WHONDRS-S19S_0028_A_bin.4.fa	51.94	0	GROWdb	sycamorecreek_2019_sw_WHONDRS-S19S_0028	d__Bacteria;p__Pseudomonadota;c__Gammaproteobacteria;o__Burkholderiales;f__Burkholderiaceae;g__JADJDQ01;s__	active_in_sed	8	Borton, et al. 2024
sycamorecreek_2019_sw_WHONDRS-S19S_0028_F_bin.11.fa	83.11	5.4	GROWdb	sycamorecreek_2019_sw_WHONDRS-S19S_0028	d__Bacteria;p__Pseudomonadota;c__Gammaproteobacteria;o__Burkholderiales;f__Burkholderiaceae;g__JADJDQ01;s__	active_in_sed	9	Borton, et al. 2024
sycamorecreek_2019_sw_WHONDRS-S19S_0028_A_bin.10.fa	58.44	0.55	GROWdb	sycamorecreek_2019_sw_WHONDRS-S19S_0028	d__Bacteria;p__Pseudomonadota;c__Gammaproteobacteria;o__Burkholderiales;f__Burkholderiaceae;g__JADJDQ01;s__	active_in_sed	10	Borton, et al. 2024
ES22_IMP_rerun_all_Nitrospira_58_12.fa	72.18	6.27	RESIST_ExStream	ExStream2022	d__Bacteria;p__Nitrospirota;c__Nitrospiria;o__Nitrospirales;f__Nitrospiraceae;g__Nitrospira_D;s__	active_in_sed	11	Stach, et al. 2024
ES22_IMP_rerun_all_Nitrospira_sp._56_6.fa	69.95	7.85	RESIST_ExStream	ExStream2022	d__Bacteria;p__Nitrospirota;c__Nitrospiria;o__Nitrospirales;f__Nitrospiraceae;g__Nitrospira_D;s__Nitrospira_D sp005116895	active_in_sed	12	Stach, et al. 2024
ES22_IMP_rerun_all_Nitrospira_sp.2_56_6.fa	73.93	9.34	RESIST_ExStream	ExStream2022	d__Bacteria;p__Nitrospirota;c__Nitrospiria;o__Nitrospirales;f__Nitrospiraceae;g__Nitrospira_D;s__Nitrospira_D sp005116895	active_in_sed	13	Stach, et al. 2024
cobbmillcreek_sed_2019_MH_bin.17.fa	77.16	9.13	GROWdb	cobbmillcreek_2019_s_WHONDRS-S19S_0090	d__Bacteria;p__Nitrospirota;c__Nitrospiria;o__Nitrospirales;f__Nitrospiraceae;g__Nitrospira_D;s__	active_in_sed	14	N
eastriver_sed_2019_MH_bin.2.fa	95	7.11	GROWdb	eastriver_2019_s_WHONDERS_S19S_0100	d__Bacteria;p__Nitrospirota;c__Nitrospiria;o__Nitrospirales;f__Nitrospiraceae;g__Palsa-1315;s__Palsa-1315 sp016219645	active_in_sed	15	N
columbiariver2_sed_2019_MH_bin.9.fa	62.77	2.59	GROWdb	columbiariver2_2019_s_WHONDERS-S19S_0076	d__Bacteria;p__Nitrospirota;c__Nitrospiria;o__Nitrospirales;f__Nitrospiraceae;g__2-02-FULL-62-14;s__2-02-FULL-62-14 sp020028595	active_in_sed	16	N
whiteclaycreek2_sed_2019_MH_bin.26.fa	53.09	5.41	GROWdb	whiteclaycreek2_2019_s_WHONDRS-S19S_0038	d__Bacteria;p__Verrucomicrobiota;c__Verrucomicrobiae;o__Opitutales;f__Opitutaceae;g__Lacunisphaera;s__	active_in_sed		N
watershed3_sed_2019_MH_bin.9.fa	67.38	5.07	GROWdb	watershed03_2019_s_WHONDERS-S19S_0084	d__Bacteria;p__Nitrospirota;c__Nitrospiria;o__Nitrospirales;f__Nitrospiraceae;g__Palsa-1315;s__	active_in_sed		N
walkerbranch_sed_2019_MH_bin.32.fa	79.57	0.03	GROWdb	walkerbranch_2019_s_WHONDERS-S19S_0019	d__Bacteria;p__Bacteroidota;c__Bacteroidia;o__Cytophagales_A;f__Amoebophilaceae;g__UBA8403;s__	active_in_sed		N
umpqua_sed_2019_MH_bin.7.fa	70.96	9.08	GROWdb	umpqua_2019_s_WHONDRS-S19S_0079	d__Bacteria;p__Bacteroidota;c__Bacteroidia;o__Bacteroidales;f__Prolixibacteraceae;g__Draconibacterium;s__	active_in_sed		N
Redbuttecreek_0029_sed_2019_MH_bin.55.fa	81.68	2.31	GROWdb	redbuttecreek_2019_s_WHONDRS-S19S_0029	d__Bacteria;p__Bacteroidota;c__Bacteroidia;o__Cytophagales;f__Cyclobacteriaceae;g__ELB16-189;s__	active_in_sed		N
Redbuttecreek_0029_sed_2019_MH_bin.36.fa	82.84	5.01	GROWdb	redbuttecreek_2019_s_WHONDRS-S19S_0029	d__Bacteria;p__Actinomycetota;c__Actinomycetes;o__JAHEKZ01;f__JAHEKZ01;g__JAHEKZ01;s__	active_in_sed		N
pringlecreek_sed_2019_MH_bin.3.fa	61.61	1.66	GROWdb	pringlecreek_2019_s_WHONDRS-S19S_0025	d__Bacteria;p__Desulfobacterota;c__Desulfobulbia;o__Desulfobulbales;f__Desulfobulbaceae;g__Desulfobulbus;s__	active_in_sed		N
farmington_sed_2019_MH_bin.4.fa	67.37	6.1	GROWdb	farmington_2019_s_WHONDRS-S19S_0053	d__Bacteria;p__Pseudomonadota;c__Gammaproteobacteria;o__Burkholderiales;f__Burkholderiaceae;g__JAABQG01;s__	active_in_sed		N
columbiariver2_sed_2019_MH_bin.10.fa	53.45	9.76	GROWdb	columbiariver2_2019_s_WHONDERS-S19S_0076	d__Bacteria;p__Pseudomonadota;c__Gammaproteobacteria;o__Burkholderiales;f__Rhodocyclaceae;g__;s__	active_in_sed		N
columbiariver1_sed_2019_MH_bin.7.fa	58.44	4.86	GROWdb	columbiariver1_2019_s_WHONDERS-S19S_0075	d__Archaea;p__Thermoproteota;c__Nitrososphaeria;o__Nitrososphaerales;f__Nitrosopumilaceae;g__Nitrosotenuis;s__	active_in_sed		N
columbiariver1_sed_2019_MH_bin.5.fa	77.17	3.14	GROWdb	columbiariver1_2019_s_WHONDERS-S19S_0075	d__Bacteria;p__Cyanobacteriota;c__Cyanobacteriia;o__Cyanobacteriales;f__Nostocaceae;g__FACHB-800;s__	active_in_sed		N
columbiariver1_sed_2019_MH_bin.12.fa	62.12	4.07	GROWdb	columbiariver1_2019_s_WHONDERS-S19S_0075	d__Bacteria;p__Cyanobacteriota;c__Cyanobacteriia;o__Cyanobacteriales;f__Nostocaceae;g__Nostoc_B;s__	active_in_sed		N
Columbia0074_sed_2019_MH_bin.10.fa	74.24	0.09	GROWdb	columbia_2019_s_WHONDRS-S19S_0074	d__Bacteria;p__Chloroflexota;c__Anaerolineae;o__Anaerolineales;f__Villigracilaceae;g__Defluviilinea;s__	active_in_sed		N
cobbmillcreek_sed_2019_MH_bin.1.fa	94.51	0.69	GROWdb	cobbmillcreek_2019_s_WHONDRS-S19S_0090	d__Bacteria;p__Chloroflexota;c__Anaerolineae;o__Anaerolineales;f__Villigracilaceae;g__Defluviilinea;s__	active_in_sed		N
erpe_2018_pw_18hr_WHONDRS-PP48-000091_B_bin.69.fa	61.02	3.3	WHONDRS_2018_erpe_pore_water	erpe_2018_pw_18hr_WHONDRS-PP48-000091_B	d__Bacteria;p__Chloroflexota;c__Limnocylindria;o__Limnocylindrales;f__CSP1-4;g__CAIXZV01;s__	active_in_sed		Rodriguez Ramos, et al. 2023
erpe_2018_pw_0hr_WHONDRS-PP48-000085_A_bin.30.fa	55.83	5.33	WHONDRS_2018_erpe_pore_water	erpe_2018_pw_0hr_WHONDRS-PP48-000085_A	d__Archaea;p__Halobacteriota;c__Methanosarcinia;o__Methanotrichales;f__Methanotrichaceae;g__Methanothrix;s__	active_in_sed		Rodriguez Ramos, et al. 2023
ES22_IMP_rerun_all_Syntrophales_53_9.fa	78.58	3.19	RESIST_ExStream	ExStream2022	d__Bacteria;p__Desulfobacterota;c__Desulfomonilia;o__Desulfomonilales;f__Desulfomonilaceae;g__;s__	active_in_sed		Stach, et al. 2024
ES22_IMP_rerun_all_Nitrospira_sp._55_5.fa	69.56	9.05	RESIST_ExStream	ExStream2022	d__Bacteria;p__Nitrospirota;c__Nitrospiria;o__Nitrospirales;f__Nitrospiraceae;g__Nitrospira_D;s__Nitrospira_D sp005116895	active_in_sed		Stach, et al. 2024
ES22_IMP_rerun_all_Nitrospira_sp._55_42.fa	57.71	3.07	RESIST_ExStream	ExStream2022	d__Bacteria;p__Nitrospirota;c__Nitrospiria;o__Nitrospirales;f__Nitrospiraceae;g__Nitrospira_D;s__Nitrospira_D sp005116895	active_in_sed		Stach, et al. 2024
ES22_IMP_rerun_all_Nitrospira_sp._55_10.fa	88.42	5.3	RESIST_ExStream	ExStream2022	d__Bacteria;p__Nitrospirota;c__Nitrospiria;o__Nitrospirales;f__Nitrospiraceae;g__Nitrospira_D;s__Nitrospira_D sp919902665	active_in_sed		Stach, et al. 2024
yakimariver_2019_sw_WHONDRS-S19S_0060_B_bin.85.fa	89.13	0.07	GROWdb	yakimariver_2019_sw_WHONDRS-S19S_0060	d__Bacteria;p__Bacteroidota;c__Bacteroidia;o__Cytophagales_A;f__Amoebophilaceae;g__UBA8403;s__	active_in_sed		Borton, et al. 2024
yakimariver_2019_sw_WHONDRS-S19S_0060_B_bin.50.fa	74.24	2.14	GROWdb	yakimariver_2019_sw_WHONDRS-S19S_0060	d__Bacteria;p__Pseudomonadota;c__Gammaproteobacteria;o__Burkholderiales;f__Burkholderiaceae;g__JAEZVV01;s__	active_in_sed		Borton, et al. 2024
orco_2019_sw_WHONDRS-S19S_0096_B_bin.22.fa	89.74	1.19	GROWdb	orco_2019_sw_WHONDRS-S19S_0096	d__Bacteria;p__Cyanobacteriota;c__Cyanobacteriia;o__Cyanobacteriales;f__Chamaesiphonaceae;g__Chamaesiphon;s__	active_in_sed		N
jordanrivershai1_2019_sw_WHONDRS-S19S_0058_F_bin.9.fa	95.93	0.9	GROWdb	jordanrivershai1_2019_sw_WHONDRS-S19S_0058	d__Bacteria;p__Pseudomonadota;c__Gammaproteobacteria;o__Enterobacterales;f__Alteromonadaceae;g__Pararheinheimera;s__	active_in_sed		N
sycamorecreek_2019_sw_WHONDRS-S19S_0028_A_bin.19.fa	58.61	0.52	GROWdb	sycamorecreek_2019_sw_WHONDRS-S19S_0028	d__Bacteria;p__Pseudomonadota;c__Gammaproteobacteria;o__Burkholderiales;f__Burkholderiaceae;g__;s__	active_in_sed		Borton, et al. 2024
sycamorecreek_2019_sw_WHONDRS-S19S_0028_A_bin.14.fa	99.82	0.89	GROWdb	sycamorecreek_2019_sw_WHONDRS-S19S_0028	d__Bacteria;p__Pseudomonadota;c__Alphaproteobacteria;o__Azospirillales;f__Azospirillaceae;g__Indioceanicola;s__	active_in_sed		Borton, et al. 2024
sycamorecreek_2019_sw_WHONDRS-S19S_0028_A_bin.11.fa	89.88	1.82	GROWdb	sycamorecreek_2019_sw_WHONDRS-S19S_0028	d__Bacteria;p__Bacteroidota;c__Bacteroidia;o__Palsa-965;f__Palsa-965;g__GCA-2737665;s__	active_in_sed		Borton, et al. 2024
sycamorecreek_2019_sw_WHONDRS-S19S_0028_A_bin.1.fa	70.46	1.18	GROWdb	sycamorecreek_2019_sw_WHONDRS-S19S_0028	d__Bacteria;p__Bacteroidota;c__Bacteroidia;o__Flavobacteriales;f__UA16;g__JAIXWP01;s__	active_in_sed		Borton, et al. 2024
sharkriverslough_2019_sw_WHONDRS-S19S_0042_B_bin.50.fa	92.95	0.74	GROWdb	sharkriverslough_2019_sw_WHONDRS-S19S_0042	d__Bacteria;p__Bacteroidota;c__Bacteroidia;o__Flavobacteriales;f__Flavobacteriaceae;g__MAG-120531;s__	active_in_sed		Borton, et al. 2024
sharkriverslough_2019_sw_WHONDRS-S19S_0042_B_bin.12.fa	59.01	5.79	GROWdb	sharkriverslough_2019_sw_WHONDRS-S19S_0042	d__Bacteria;p__Pseudomonadota;c__Gammaproteobacteria;o__Burkholderiales;f__Burkholderiaceae;g__UBA2463;s__UBA2463 sp009646425	active_in_sed		Borton, et al. 2024
sharkriverslough_2019_sw_WHONDRS-S19S_0042_A_bin.44.fa	93.8	0.76	GROWdb	sharkriverslough_2019_sw_WHONDRS-S19S_0042	d__Bacteria;p__Planctomycetota;c__Phycisphaerae;o__Phycisphaerales;f__SM1A02;g__QWPT01;s__	active_in_sed		Borton, et al. 2024
sharkriverslough_2019_sw_WHONDRS-S19S_0042_A_bin.33.fa	70.78	0.1	GROWdb	sharkriverslough_2019_sw_WHONDRS-S19S_0042	d__Bacteria;p__Actinomycetota;c__Actinomycetes;o__Nanopelagicales;f__Nanopelagicaceae;g__MAG-120802;s__	active_in_sed		Borton, et al. 2024
redbuttecreek_2019_sw_WHONDRS-S19S_0086_B_bin.34.fa	58.64	3.06	GROWdb	redbuttecreek_2019_sw_WHONDRS-S19S_0086	d__Bacteria;p__Cyanobacteriota;c__Cyanobacteriia;o__Cyanobacteriales;f__Xenococcaceae;g__Waterburya;s__	active_in_sed		Borton, et al. 2024
pamunkeyriver_2019_sw_WHONDRS-S19S_0054_F_bin.38.fa	77.6	0.51	GROWdb	pamunkeyriver_2019_sw_WHONDRS-S19S_0054	d__Bacteria;p__Verrucomicrobiota;c__Verrucomicrobiae;o__Opitutales;f__UBA953;g__UBA953;s__	active_in_sed		Borton, et al. 2024
NASQAN2015_052_B_bin.20.fa	85.89	0.21	GROWdb	NASQAN2015_052	d__Bacteria;p__Cyanobacteriota;c__Cyanobacteriia;o__Cyanobacteriales;f__Microcoleaceae;g__;s__	active_in_sed		Borton, et al. 2024
NASQAN2011_458_F_bin.8.fa	78.5	0.62	GROWdb	NASQAN2011_458	d__Bacteria;p__Cyanobacteriota;c__Cyanobacteriia;o__Pseudanabaenales;f__Pseudanabaenaceae;g__Pseudanabaena;s__Pseudanabaena sp014696925	active_in_sed		Borton, et al. 2024
NASQAN2011_262_F_bin.5.fa	75.03	1.34	GROWdb	NASQAN2011_262	d__Bacteria;p__Cyanobacteriota;c__Cyanobacteriia;o__Cyanobacteriales;f__Nostocaceae;g__Cuspidothrix;s__Cuspidothrix issatschenkoi	active_in_sed		Borton, et al. 2024
NASQAN2011_262_B_bin.47.fa	92.42	0.03	GROWdb	NASQAN2011_262	d__Bacteria;p__Cyanobacteriota;c__Cyanobacteriia;o__Pseudanabaenales;f__Pseudanabaenaceae;g__Pseudanabaena;s__Pseudanabaena sp014696925	active_in_sed		Borton, et al. 2024
NASQAN2011_256_F_bin.6.fa	72.75	0.09	GROWdb	NASQAN2011_256	d__Bacteria;p__Cyanobacteriota;c__Cyanobacteriia;o__Pseudanabaenales;f__Pseudanabaenaceae;g__Pseudanabaena;s__Pseudanabaena sp014696925	active_in_sed		Borton, et al. 2024
NASQAN2011_256_B_bin.28.fa	80.56	0.63	GROWdb	NASQAN2011_256	d__Bacteria;p__Cyanobacteriota;c__Cyanobacteriia;o__Pseudanabaenales;f__Pseudanabaenaceae;g__Pseudanabaena;s__Pseudanabaena sp014696925	active_in_sed		Borton, et al. 2024
NASQAN2011_256_A_bin.19.fa	52.57	0.44	GROWdb	NASQAN2011_256	d__Bacteria;p__Cyanobacteriota;c__Cyanobacteriia;o__Pseudanabaenales;f__Pseudanabaenaceae;g__Pseudanabaena;s__Pseudanabaena sp014696925	active_in_sed		Borton, et al. 2024
muddycreek_2019_sw_WHONDRS-S19S_0082_F_bin.20.fa	90.23	3.07	GROWdb	muddycreek_2019_sw_WHONDRS-S19S_0082	d__Bacteria;p__SAR324;c__SAR324;o__SAR324;f__NAC60-12;g__JCVI-SCAAA005;s__JCVI-SCAAA005 sp913056375	active_in_sed		Borton, et al. 2024
muddycreek_2019_sw_WHONDRS-S19S_0082_B_bin.93.fa	80.95	2.89	GROWdb	muddycreek_2019_sw_WHONDRS-S19S_0082	d__Bacteria;p__Pseudomonadota;c__Gammaproteobacteria;o__Burkholderiales;f__Burkholderiaceae;g__UBA2463;s__UBA2463 sp009646425	active_in_sed		Borton, et al. 2024
muddycreek_2019_sw_WHONDRS-S19S_0082_B_bin.118.fa	86.21	1.47	GROWdb	muddycreek_2019_sw_WHONDRS-S19S_0082	d__Bacteria;p__Cyanobacteriota;c__Cyanobacteriia;o__PCC-9006;f__Prochlorotrichaceae;g__;s__	active_in_sed		Borton, et al. 2024
morescreek_2019_sw_WHONDRS-S19S_0085_B_bin.26.fa	69.24	2.34	GROWdb	morescreek_2019_sw_WHONDRS-S19S_0085	d__Bacteria;p__Pseudomonadota;c__Gammaproteobacteria;o__Burkholderiales;f__Burkholderiaceae;g__JAEZVV01;s__	active_in_sed		Borton, et al. 2024
marshallgulch_2019_sw_WHONDRS-S19S_0035_B_bin.3.fa	51.6	6.62	GROWdb	marshallgulch_2019_sw_WHONDRS-S19S_0035	d__Bacteria;p__Cyanobacteriota;c__Cyanobacteriia;o__Cyanobacteriales;f__Xenococcaceae;g__Waterburya;s__	active_in_sed		Borton, et al. 2024
logan2_2019_sw_WHONDRS-S19S_0098_B_bin.15.fa	60.97	1.24	GROWdb	logan2_2019_sw_WHONDRS-S19S_0098	d__Bacteria;p__Cyanobacteriota;c__Cyanobacteriia;o__Cyanobacteriales;f__Xenococcaceae;g__Waterburya;s__	active_in_sed		Borton, et al. 2024
lajara_2019_sw_WHONDRS-S19S_0034_A_bin.5.fa	87.28	0.62	GROWdb	lajara_2019_sw_WHONDRS-S19S_0034	d__Bacteria;p__Bacteroidota;c__Bacteroidia;o__Flavobacteriales;f__Flavobacteriaceae;g__Flavobacterium;s__	active_in_sed		Borton, et al. 2024
king_2019_sw_WHONDRS-S19S_0016_B_bin.7.fa	61.87	2.81	GROWdb	king_2019_sw_WHONDRS-S19S_0016	d__Bacteria;p__Cyanobacteriota;c__Cyanobacteriia;o__Cyanobacteriales;f__Xenococcaceae;g__Waterburya;s__Waterburya minor	active_in_sed		Borton, et al. 2024
king_2019_sw_WHONDRS-S19S_0016_B_bin.19.fa	83.02	1.08	GROWdb	king_2019_sw_WHONDRS-S19S_0016	d__Bacteria;p__Pseudomonadota;c__Gammaproteobacteria;o__Burkholderiales;f__Burkholderiaceae;g__UBA2334;s__UBA2334 sp002479815	active_in_sed		Borton, et al. 2024
gunnisonriver_2019_sw_WHONDRS-S19S_0062_B_bin.25.fa	86.05	1.2	GROWdb	gunnisonriver_2019_sw_WHONDRS-S19S_0062	d__Bacteria;p__Pseudomonadota;c__Gammaproteobacteria;o__Enterobacterales;f__Aeromonadaceae;g__Aeromonas;s__Aeromonas popoffii	active_in_sed		Borton, et al. 2024
guil_2019_sw_WHONDRS-S19S_0049_A_bin.31.fa	87.36	1.97	GROWdb	guil_2019_sw_WHONDRS-S19S_0049	d__Bacteria;p__Pseudomonadota;c__Gammaproteobacteria;o__Enterobacterales;f__Aeromonadaceae;g__Aeromonas;s__Aeromonas popoffii	active_in_sed		Borton, et al. 2024
columbiariver2_2019_sw_WHONDRS-S19S_0076_A_bin.38.fa	99.53	0.51	GROWdb	columbiariver2_2019_sw_WHONDRS-S19S_0076	d__Bacteria;p__Bacteroidota;c__Bacteroidia;o__Flavobacteriales;f__Flavobacteriaceae;g__Flavobacterium;s__Flavobacterium sp004293045	active_in_sed		Borton, et al. 2024
columbiariver1_2019_sw_WHONDRS-S19S_0075_F_bin.8.fa	90.57	0.58	GROWdb	columbiariver1_2019_sw_WHONDRS-S19S_0075	d__Bacteria;p__Cyanobacteriota;c__Cyanobacteriia;o__PCC-6307;f__Cyanobiaceae;g__BAIKAL-G1;s__BAIKAL-G1 sp016463595	active_in_sed		Borton, et al. 2024
columbia_2019_sw_WHONDRS-S19S_0074_F_bin.13.fa	96.49	0.23	GROWdb	columbia_2019_sw_WHONDRS-S19S_0074	d__Bacteria;p__Verrucomicrobiota;c__Verrucomicrobiae;o__Opitutales;f__UBA953;g__UBA953;s__	active_in_sed		Borton, et al. 2024
columbia_2019_sw_WHONDRS-S19S_0036_B_bin.48.fa	60.89	0.66	GROWdb	columbia_2019_sw_WHONDRS-S19S_0036	d__Bacteria;p__Cyanobacteriota;c__Cyanobacteriia;o__PCC-6307;f__Cyanobiaceae;g__Cyanobium_A;s__	active_in_sed		Borton, et al. 2024
cobbmillcreek_2019_sw_WHONDRS-S19S_0090_B_bin.17.fa	79.37	0	GROWdb	cobbmillcreek_2019_sw_WHONDRS-S19S_0090	d__Bacteria;p__Pseudomonadota;c__Gammaproteobacteria;o__Methylococcales;f__Methylomonadaceae;g__;s__	active_in_sed		Borton, et al. 2024
arikareeriver_2019_sw_WHONDRS-S19S_0023_B_bin.34.fa	80.61	8.1	GROWdb	arikareeriver_2019_sw_WHONDRS-S19S_0023	d__Bacteria;p__Pseudomonadota;c__Gammaproteobacteria;o__Burkholderiales;f__Burkholderiaceae;g__JADJDQ01;s__	active_in_sed		Borton, et al. 2024
CoA_1_bin.62.fa	99.95	1.74	East_River	East_River_A1	d__Bacteria;p__Actinomycetota;c__Actinomycetes;o__Propionibacteriales;f__Propionibacteriaceae;g__Cutibacterium;s__Cutibacterium acnes	active_in_sed		N
whiteclaycreek2_sed_2019_MH_iteration1_bin.6.fa	50.62	1.53	GROWdb	whiteclaycreek2_2019_s_WHONDRS-S19S_0038	d__Bacteria;p__Bacteroidota;c__Bacteroidia;o__Chitinophagales;f__JADJOU01;g__CHPMRC01;s__			N
whiteclaycreek2_sed_2019_MH_bin.2.fa	51.56	2.33	GROWdb	whiteclaycreek2_2019_s_WHONDRS-S19S_0038	d__Bacteria;p__Bacteroidota;c__Bacteroidia;o__Chitinophagales;f__Chitinophagaceae;g__Ferruginibacter;s__			N
whiteclaycreek2_sed_2019_MH_bin.19.fa	70.23	5.48	GROWdb	whiteclaycreek2_2019_s_WHONDRS-S19S_0038	d__Bacteria;p__Pseudomonadota;c__Gammaproteobacteria;o__Burkholderiales;f__SG8-41;g__UBA5216;s__			N
whiteclaycreek2_sed_2019_MH_bin.18.fa	62.37	6.77	GROWdb	whiteclaycreek2_2019_s_WHONDRS-S19S_0038	d__Bacteria;p__Pseudomonadota;c__Gammaproteobacteria;o__Steroidobacterales;f__Steroidobacteraceae;g__CADEED01;s__			N
whiteclaycreek2_sed_2019_MH_bin.15.fa	81.47	29.75	GROWdb	whiteclaycreek2_2019_s_WHONDRS-S19S_0038				N
whiteclaycreek2_sed_2019_MH_bin.14.fa	55.17	1.46	GROWdb	whiteclaycreek2_2019_s_WHONDRS-S19S_0038	d__Bacteria;p__Pseudomonadota;c__Alphaproteobacteria;o__Sphingomonadales;f__Sphingomonadaceae;g__Aquisediminimonas;s__			N
whiteclaycreek2_sed_2019_MH_bin.13.fa	62.16	1.54	GROWdb	whiteclaycreek2_2019_s_WHONDRS-S19S_0038	d__Bacteria;p__Pseudomonadota;c__Alphaproteobacteria;o__Micropepsales;f__Micropepsaceae;g__SZUA-430;s__			N
whiteclaycreek2_sed_2019_MH_bin.11.fa	67.05	7.36	GROWdb	whiteclaycreek2_2019_s_WHONDRS-S19S_0038	d__Bacteria;p__Pseudomonadota;c__Gammaproteobacteria;o__Steroidobacterales;f__Steroidobacteraceae;g__;s__			N
whiteclaycreek2_sed_2019_MH_bin.10.fa	60.23	11.28	GROWdb	whiteclaycreek2_2019_s_WHONDRS-S19S_0038				N
whiteclaycreek2_sed_2019_MH_bin.1.fa	92.6	25.33	GROWdb	whiteclaycreek2_2019_s_WHONDRS-S19S_0038				N
weststlouiscreek_sed_2019_MH_bin.4.fa	93.44	0.71	GROWdb	weststlouiscreek_2019_s_WHONDERS-S19S_0084	d__Archaea;p__Thermoproteota;c__Nitrososphaeria;o__Nitrososphaerales;f__Nitrosopumilaceae;g__CSP1-1;s__CSP1-1 sp001443365			N
weststlouiscreek_sed_2019_MH_bin.31.fa	100	24.54	GROWdb	weststlouiscreek_2019_s_WHONDERS-S19S_0084				N
weststlouiscreek_sed_2019_MH_bin.29.fa	56.18	12.25	GROWdb	weststlouiscreek_2019_s_WHONDERS-S19S_0084				N
weststlouiscreek_sed_2019_MH_bin.27.fa	49.71	3.33	GROWdb	weststlouiscreek_2019_s_WHONDERS-S19S_0084				N
weststlouiscreek_sed_2019_MH_bin.25.fa	78.19	8.86	GROWdb	weststlouiscreek_2019_s_WHONDERS-S19S_0084	d__Bacteria;p__Pseudomonadota;c__Gammaproteobacteria;o__Steroidobacterales;f__Steroidobacteraceae;g__SCUD01;s__			N
weststlouiscreek_sed_2019_MH_bin.21.fa	99.32	30.52	GROWdb	weststlouiscreek_2019_s_WHONDERS-S19S_0084				N
weststlouiscreek_sed_2019_MH_bin.2.fa	51.07	1.22	GROWdb	weststlouiscreek_2019_s_WHONDERS-S19S_0084	d__Bacteria;p__Myxococcota_A;c__UBA9160;o__UBA9160;f__UBA6930;g__VGRF01;s__			N
weststlouiscreek_sed_2019_MH_bin.19.fa	60.6	29.36	GROWdb	weststlouiscreek_2019_s_WHONDERS-S19S_0084				N
weststlouiscreek_sed_2019_MH_bin.18.fa	69.45	30.09	GROWdb	weststlouiscreek_2019_s_WHONDERS-S19S_0084				N
weststlouiscreek_sed_2019_MH_bin.14.fa	54.71	13.42	GROWdb	weststlouiscreek_2019_s_WHONDERS-S19S_0084				N
weststlouiscreek_sed_2019_MH_bin.10.fa	86.21	2.43	GROWdb	weststlouiscreek_2019_s_WHONDERS-S19S_0084	d__Bacteria;p__Pseudomonadota;c__Gammaproteobacteria;o__Steroidobacterales;f__Steroidobacteraceae;g__FEN-1191;s__			N
watershed3_sed_2019_MH_bin.5.fa	77.22	8.53	GROWdb	watershed03_2019_s_WHONDERS-S19S_0084	d__Bacteria;p__Pseudomonadota;c__Gammaproteobacteria;o__Steroidobacterales;f__Steroidobacteraceae;g__FEN-1191;s__			N
watershed3_sed_2019_MH_bin.4.fa	57.98	4.97	GROWdb	watershed03_2019_s_WHONDERS-S19S_0084	d__Bacteria;p__Pseudomonadota;c__Gammaproteobacteria;o__Steroidobacterales;f__Steroidobacteraceae;g__CAILZL01;s__			N
watershed3_sed_2019_MH_bin.21.fa	76.34	31.28	GROWdb	watershed03_2019_s_WHONDERS-S19S_0084				N
watershed3_sed_2019_MH_bin.2.fa	81.37	24.53	GROWdb	watershed03_2019_s_WHONDERS-S19S_0084				N
watershed3_sed_2019_MH_bin.19.fa	79.17	33.54	GROWdb	watershed03_2019_s_WHONDERS-S19S_0084				N
watershed3_sed_2019_MH_bin.15.fa	90.71	0.09	GROWdb	watershed03_2019_s_WHONDERS-S19S_0084	d__Bacteria;p__Pseudomonadota;c__Gammaproteobacteria;o__Steroidobacterales;f__Steroidobacteraceae;g__ZC4RG30;s__			N
watershed3_sed_2019_MH_bin.14.fa	64.96	9.18	GROWdb	watershed03_2019_s_WHONDERS-S19S_0084	d__Bacteria;p__Pseudomonadota;c__Alphaproteobacteria;o__Sphingomonadales;f__Sphingomonadaceae;g__Novosphingobium;s__			N
watershed3_sed_2019_MH_bin.11.fa	52.78	2.36	GROWdb	watershed03_2019_s_WHONDERS-S19S_0084	d__Bacteria;p__Pseudomonadota;c__Gammaproteobacteria;o__Steroidobacterales;f__Steroidobacteraceae;g__FEN-1191;s__			N
watershed3_sed_2019_MH_bin.10.fa	70.47	31.87	GROWdb	watershed03_2019_s_WHONDERS-S19S_0084				N
watershed3_sed_2019_MH_bin.1.fa	55.37	8.62	GROWdb	watershed03_2019_s_WHONDERS-S19S_0084	d__Bacteria;p__Acidobacteriota;c__Vicinamibacteria;o__Vicinamibacterales;f__UBA2999;g__Gp6-AA40;s__			N
watershed01_sed_2019_MH_iteration1_bin.21.fa	65.55	20.79	GROWdb	watershed01_2019_s_WHONDERS-S19S_0068				N
watershed01_sed_2019_MH_bin.6.fa	76.89	2.14	GROWdb	watershed01_2019_s_WHONDERS-S19S_0068	d__Bacteria;p__Pseudomonadota;c__Gammaproteobacteria;o__Steroidobacterales;f__Steroidobacteraceae;g__Bog-1198;s__			N
watershed01_sed_2019_MH_bin.5.fa	59.47	2.7	GROWdb	watershed01_2019_s_WHONDERS-S19S_0068	d__Bacteria;p__Patescibacteria;c__Paceibacteria;o__UBA9973;f__UBA2100;g__UBA10103;s__			N
watershed01_sed_2019_MH_bin.37.fa	91.63	35.22	GROWdb	watershed01_2019_s_WHONDERS-S19S_0068				N
watershed01_sed_2019_MH_bin.34.fa	67.7	13.18	GROWdb	watershed01_2019_s_WHONDERS-S19S_0068				N
watershed01_sed_2019_MH_bin.33.fa	62.48	0.01	GROWdb	watershed01_2019_s_WHONDERS-S19S_0068	d__Bacteria;p__Elusimicrobiota;c__Elusimicrobia;o__2-01-FULL-59-12;f__2-01-FULL-59-12;g__;s__			N
watershed01_sed_2019_MH_bin.32.fa	84.39	1.45	GROWdb	watershed01_2019_s_WHONDERS-S19S_0068	d__Bacteria;p__Pseudomonadota;c__Alphaproteobacteria;o__Rhizobiales;f__Aestuariivirgaceae;g__Aestuariivirga;s__			N
watershed01_sed_2019_MH_bin.3.fa	95.32	36.56	GROWdb	watershed01_2019_s_WHONDERS-S19S_0068				N
watershed01_sed_2019_MH_bin.27.fa	72.66	1.63	GROWdb	watershed01_2019_s_WHONDERS-S19S_0068	d__Bacteria;p__Patescibacteria;c__Paceibacteria;o__UBA9973;f__UBA2100;g__UBA10103;s__			N
watershed01_sed_2019_MH_bin.22.fa	96.52	0.69	GROWdb	watershed01_2019_s_WHONDERS-S19S_0068	d__Bacteria;p__Pseudomonadota;c__Alphaproteobacteria;o__Sphingomonadales;f__Sphingomonadaceae;g__JAGWQR01;s__			N
watershed01_sed_2019_MH_bin.21.fa	90.98	1.31	GROWdb	watershed01_2019_s_WHONDERS-S19S_0068	d__Bacteria;p__Acidobacteriota;c__Terriglobia;o__Terriglobales;f__SbA1;g__;s__			N
watershed01_sed_2019_MH_bin.19.fa	94.14	0.73	GROWdb	watershed01_2019_s_WHONDERS-S19S_0068	d__Bacteria;p__Bacteroidota;c__Bacteroidia;o__Chitinophagales;f__Chitinophagaceae;g__Ferruginibacter;s__			N
watershed01_sed_2019_MH_bin.16.fa	55.7	0.63	GROWdb	watershed01_2019_s_WHONDERS-S19S_0068	d__Bacteria;p__Armatimonadota;c__Fimbriimonadia;o__Fimbriimonadales;f__Fimbriimonadaceae;g__Fimbriimonas;s__			N
watershed01_sed_2019_MH_bin.15.fa	95.07	2.79	GROWdb	watershed01_2019_s_WHONDERS-S19S_0068	d__Bacteria;p__Pseudomonadota;c__Gammaproteobacteria;o__Steroidobacterales;f__Steroidobacteraceae;g__FEN-1191;s__			N
watershed01_sed_2019_MH_bin.13.fa	93.3	0.51	GROWdb	watershed01_2019_s_WHONDERS-S19S_0068	d__Bacteria;p__Pseudomonadota;c__Alphaproteobacteria;o__Sphingomonadales;f__Sphingomonadaceae;g__JAGWQR01;s__			N
watershed01_sed_2019_MH_bin.11.fa	80.95	34.04	GROWdb	watershed01_2019_s_WHONDERS-S19S_0068				N
watershed01_sed_2019_MH_bin.1.fa	97.85	0.98	GROWdb	watershed01_2019_s_WHONDERS-S19S_0068	d__Bacteria;p__Planctomycetota;c__Planctomycetia;o__Pirellulales;f__PALSA-1355;g__;s__			N
walkerbranch_sed_2019_MH_bin.9.fa	92.41	18.23	GROWdb	walkerbranch_2019_s_WHONDERS-S19S_0019				N
walkerbranch_sed_2019_MH_bin.7.fa	87.39	6.48	GROWdb	walkerbranch_2019_s_WHONDERS-S19S_0019	d__Bacteria;p__Myxococcota_A;c__UBA9160;o__UBA9160;f__UBA6930;g__VGRF01;s__			N
walkerbranch_sed_2019_MH_bin.44.fa	72.77	0.36	GROWdb	walkerbranch_2019_s_WHONDERS-S19S_0019	d__Bacteria;p__Bacteroidota;c__Bacteroidia;o__Chitinophagales;f__Chitinophagaceae;g__VBAS01;s__			N
walkerbranch_sed_2019_MH_bin.42.fa	78.22	1	GROWdb	walkerbranch_2019_s_WHONDERS-S19S_0019	d__Bacteria;p__Actinomycetota;c__Thermoleophilia;o__Miltoncostaeales;f__Miltoncostaeaceae;g__;s__			N
walkerbranch_sed_2019_MH_bin.39.fa	62.61	2.97	GROWdb	walkerbranch_2019_s_WHONDERS-S19S_0019	d__Bacteria;p__Pseudomonadota;c__Gammaproteobacteria;o__Rariloculales;f__Rariloculaceae;g__FEN-1219;s__			N
walkerbranch_sed_2019_MH_bin.35.fa	68.73	20.07	GROWdb	walkerbranch_2019_s_WHONDERS-S19S_0019				N
walkerbranch_sed_2019_MH_bin.33.fa	80.83	0.92	GROWdb	walkerbranch_2019_s_WHONDERS-S19S_0019	d__Bacteria;p__Acidobacteriota;c__Blastocatellia;o__Pyrinomonadales;f__Pyrinomonadaceae;g__OLB17;s__			N
walkerbranch_sed_2019_MH_bin.31.fa	91.17	4.54	GROWdb	walkerbranch_2019_s_WHONDERS-S19S_0019	d__Bacteria;p__Actinomycetota;c__Actinomycetes;o__Actinomycetales;f__Kineosporiaceae;g__JADJPO01;s__			N
walkerbranch_sed_2019_MH_bin.29.fa	90.94	3.64	GROWdb	walkerbranch_2019_s_WHONDERS-S19S_0019	d__Bacteria;p__Pseudomonadota;c__Gammaproteobacteria;o__Steroidobacterales;f__Steroidobacteraceae;g__;s__			N
walkerbranch_sed_2019_MH_bin.28.fa	85.16	7.65	GROWdb	walkerbranch_2019_s_WHONDERS-S19S_0019	d__Bacteria;p__Actinomycetota;c__Actinomycetes;o__Actinomycetales;f__Kineosporiaceae;g__R-H-3;s__			N
walkerbranch_sed_2019_MH_bin.27.fa	63.92	10.8	GROWdb	walkerbranch_2019_s_WHONDERS-S19S_0019				N
walkerbranch_sed_2019_MH_bin.26.fa	71.15	7.3	GROWdb	walkerbranch_2019_s_WHONDERS-S19S_0019	d__Bacteria;p__Pseudomonadota;c__Gammaproteobacteria;o__Steroidobacterales;f__Steroidobacteraceae;g__FEN-1191;s__			N
walkerbranch_sed_2019_MH_bin.25.fa	92.18	46.52	GROWdb	walkerbranch_2019_s_WHONDERS-S19S_0019				N
walkerbranch_sed_2019_MH_bin.24.fa	82.21	1.72	GROWdb	walkerbranch_2019_s_WHONDERS-S19S_0019	d__Bacteria;p__Actinomycetota;c__Acidimicrobiia;o__Acidimicrobiales;f__SZUA-35;g__CADEDH01;s__			N
walkerbranch_sed_2019_MH_bin.20.fa	65.01	1.84	GROWdb	walkerbranch_2019_s_WHONDERS-S19S_0019	d__Bacteria;p__Gemmatimonadota;c__Gemmatimonadetes;o__Gemmatimonadales;f__GWC2-71-9;g__20CM-2-65-7;s__			N
walkerbranch_sed_2019_MH_bin.2.fa	97.31	37.41	GROWdb	walkerbranch_2019_s_WHONDERS-S19S_0019				N
walkerbranch_sed_2019_MH_bin.17.fa	66.32	25.59	GROWdb	walkerbranch_2019_s_WHONDERS-S19S_0019				N
walkerbranch_sed_2019_MH_bin.16.fa	54.34	9.54	GROWdb	walkerbranch_2019_s_WHONDERS-S19S_0019	d__Bacteria;p__Pseudomonadota;c__Alphaproteobacteria;o__Rhizobiales;f__Aestuariivirgaceae;g__Aestuariivirga;s__			N
walkerbranch_sed_2019_MH_bin.14.fa	78.31	38.9	GROWdb	walkerbranch_2019_s_WHONDERS-S19S_0019				N
walkerbranch_sed_2019_MH_bin.11.fa	100	50.93	GROWdb	walkerbranch_2019_s_WHONDERS-S19S_0019				N
umpqua_sed_2019_MH_iteration3_bin.3.fa	49.94	4.71	GROWdb	umpqua_2019_s_WHONDRS-S19S_0079				N
umpqua_sed_2019_MH_iteration1_bin.10.fa	66.78	19.37	GROWdb	umpqua_2019_s_WHONDRS-S19S_0079				N
umpqua_sed_2019_MH_iteration1_bin.1.fa	51.57	13.44	GROWdb	umpqua_2019_s_WHONDRS-S19S_0079				N
umpqua_sed_2019_MH_bin.9.fa	59.54	5.05	GROWdb	umpqua_2019_s_WHONDRS-S19S_0079	d__Bacteria;p__Nitrospirota;c__UBA9217;o__UBA9217;f__UBA9217;g__CAKKPG01;s__			N
umpqua_sed_2019_MH_bin.6.fa	75.1	27.38	GROWdb	umpqua_2019_s_WHONDRS-S19S_0079				N
umpqua_sed_2019_MH_bin.5.fa	50.82	4.23	GROWdb	umpqua_2019_s_WHONDRS-S19S_0079	d__Bacteria;p__Chloroflexota;c__Anaerolineae;o__Anaerolineales;f__Villigracilaceae;g__Villigracilis;s__			N
umpqua_sed_2019_MH_bin.28.fa	82.31	0.52	GROWdb	umpqua_2019_s_WHONDRS-S19S_0079	d__Bacteria;p__Desulfobacterota;c__Desulfuromonadia;o__Geobacterales;f__;g__;s__			N
umpqua_sed_2019_MH_bin.27.fa	61.44	23.9	GROWdb	umpqua_2019_s_WHONDRS-S19S_0079				N
umpqua_sed_2019_MH_bin.26.fa	90.1	44.38	GROWdb	umpqua_2019_s_WHONDRS-S19S_0079				N
umpqua_sed_2019_MH_bin.20.fa	72.98	17.55	GROWdb	umpqua_2019_s_WHONDRS-S19S_0079				N
umpqua_sed_2019_MH_bin.17.fa	63.52	10.87	GROWdb	umpqua_2019_s_WHONDRS-S19S_0079				N
umpqua_sed_2019_MH_bin.16.fa	87.4	27.41	GROWdb	umpqua_2019_s_WHONDRS-S19S_0079				N
umpqua_sed_2019_MH_bin.13.fa	81.85	39.16	GROWdb	umpqua_2019_s_WHONDRS-S19S_0079				N
umpqua_sed_2019_MH_bin.12.fa	69.7	34.77	GROWdb	umpqua_2019_s_WHONDRS-S19S_0079				N
timsbranch_sed_2019_MH_bin.5.fa	50.2	1.02	GROWdb	timsbranch_2019_s_WHONDERS-S19S_0057	d__Bacteria;p__Acidobacteriota;c__Vicinamibacteria;o__Vicinamibacterales;f__UBA2999;g__2-02-FULL-65-29;s__			N
timsbranch_sed_2019_MH_bin.4.fa	49.51	7.93	GROWdb	timsbranch_2019_s_WHONDERS-S19S_0057				N
shaverscreek_sed_2019_MH_bin.5.fa	74.67	16.23	GROWdb	shaverscreek_2019_s_WHONDERS-S19S_0064				N
shaverscreek_sed_2019_MH_bin.4.fa	86.73	31.46	GROWdb	shaverscreek_2019_s_WHONDERS-S19S_0064				N
Redbuttecreek_0029_sed_2019_MH_iteration3_bin.17.fa	49.24	11.59	GROWdb	redbuttecreek_2019_s_WHONDRS-S19S_0029				N
Redbuttecreek_0029_sed_2019_MH_iteration1_bin.24.fa	63.38	20.72	GROWdb	redbuttecreek_2019_s_WHONDRS-S19S_0029				N
Redbuttecreek_0029_sed_2019_MH_iteration1_bin.17.fa	86.28	43.71	GROWdb	redbuttecreek_2019_s_WHONDRS-S19S_0029				N
Redbuttecreek_0029_sed_2019_MH_iteration1_bin.11.fa	56.77	12.85	GROWdb	redbuttecreek_2019_s_WHONDRS-S19S_0029				N
Redbuttecreek_0029_sed_2019_MH_bin.8.fa	70.83	5.9	GROWdb	redbuttecreek_2019_s_WHONDRS-S19S_0029	d__Bacteria;p__Pseudomonadota;c__Alphaproteobacteria;o__Micropepsales;f__Micropepsaceae;g__SZUA-430;s__			N
Redbuttecreek_0029_sed_2019_MH_bin.54.fa	77.12	25.43	GROWdb	redbuttecreek_2019_s_WHONDRS-S19S_0029				N
Redbuttecreek_0029_sed_2019_MH_bin.51.fa	49.96	15.26	GROWdb	redbuttecreek_2019_s_WHONDRS-S19S_0029				N
Redbuttecreek_0029_sed_2019_MH_bin.5.fa	85.27	37.01	GROWdb	redbuttecreek_2019_s_WHONDRS-S19S_0029				N
Redbuttecreek_0029_sed_2019_MH_bin.46.fa	89.33	29.59	GROWdb	redbuttecreek_2019_s_WHONDRS-S19S_0029				N
Redbuttecreek_0029_sed_2019_MH_bin.34.fa	65.4	2.68	GROWdb	redbuttecreek_2019_s_WHONDRS-S19S_0029	d__Bacteria;p__Pseudomonadota;c__Gammaproteobacteria;o__Burkholderiales;f__Methylophilaceae;g__Methylotenera_A;s__			N
Redbuttecreek_0029_sed_2019_MH_bin.32.fa	55.51	7.75	GROWdb	redbuttecreek_2019_s_WHONDRS-S19S_0029	d__Bacteria;p__Pseudomonadota;c__Gammaproteobacteria;o__GCA-2729495;f__GCA-2729495;g__;s__			N
Redbuttecreek_0029_sed_2019_MH_bin.31.fa	79.57	16.13	GROWdb	redbuttecreek_2019_s_WHONDRS-S19S_0029				N
Redbuttecreek_0029_sed_2019_MH_bin.28.fa	57.23	3.25	GROWdb	redbuttecreek_2019_s_WHONDRS-S19S_0029	d__Bacteria;p__Acidobacteriota;c__Terriglobia;o__Bryobacterales;f__Bryobacteraceae;g__Palsa-187;s__			N
Redbuttecreek_0029_sed_2019_MH_bin.26.fa	80.22	42.4	GROWdb	redbuttecreek_2019_s_WHONDRS-S19S_0029				N
Redbuttecreek_0029_sed_2019_MH_bin.25.fa	83.21	39.17	GROWdb	redbuttecreek_2019_s_WHONDRS-S19S_0029				N
Redbuttecreek_0029_sed_2019_MH_bin.23.fa	78.39	41.25	GROWdb	redbuttecreek_2019_s_WHONDRS-S19S_0029				N
Redbuttecreek_0029_sed_2019_MH_bin.19.fa	84.61	26.63	GROWdb	redbuttecreek_2019_s_WHONDRS-S19S_0029				N
Redbuttecreek_0029_sed_2019_MH_bin.16.fa	57.41	17.75	GROWdb	redbuttecreek_2019_s_WHONDRS-S19S_0029				N
Redbuttecreek_0029_sed_2019_MH_bin.15.fa	86.71	34.09	GROWdb	redbuttecreek_2019_s_WHONDRS-S19S_0029				N
Redbuttecreek_0029_sed_2019_MH_bin.1.fa	74.68	32.2	GROWdb	redbuttecreek_2019_s_WHONDRS-S19S_0029				N
pringlecreek_sed_2019_MH_iteration2_bin.16.fa	58	6.29	GROWdb	pringlecreek_2019_s_WHONDRS-S19S_0025	d__Bacteria;p__Actinomycetota;c__Acidimicrobiia;o__Acidimicrobiales;f__Ilumatobacteraceae;g__Sva-07;s__			N
pringlecreek_sed_2019_MH_iteration1_bin.6.fa	62.77	29.14	GROWdb	pringlecreek_2019_s_WHONDRS-S19S_0025				N
pringlecreek_sed_2019_MH_iteration1_bin.10.fa	80.38	34.85	GROWdb	pringlecreek_2019_s_WHONDRS-S19S_0025				N
pringlecreek_sed_2019_MH_bin.7.fa	59.41	0.35	GROWdb	pringlecreek_2019_s_WHONDRS-S19S_0025	d__Bacteria;p__Bacteroidota;c__Bacteroidia;o__Chitinophagales;f__Chitinophagaceae;g__Phnomibacter;s__			N
pringlecreek_sed_2019_MH_bin.4.fa	95.41	1.33	GROWdb	pringlecreek_2019_s_WHONDRS-S19S_0025	d__Bacteria;p__Bacteroidota;c__Bacteroidia;o__Chitinophagales;f__Chitinophagaceae;g__JJ008;s__			N
pringlecreek_sed_2019_MH_bin.24.fa	51.28	9.36	GROWdb	pringlecreek_2019_s_WHONDRS-S19S_0025	d__Bacteria;p__Chloroflexota;c__Limnocylindria;o__Limnocylindrales;f__CSP1-4;g__CAIXZV01;s__			N
pringlecreek_sed_2019_MH_bin.15.fa	55.83	15.12	GROWdb	pringlecreek_2019_s_WHONDRS-S19S_0025				N
poseycreek_sed_2019_MH_bin.2.fa	56.31	0.06	GROWdb	poseycreek_2019_s_WHONDRS-S19S_0013	d__Bacteria;p__Patescibacteria;c__Paceibacteria;o__2-02-FULL-40-12;f__GWA2-44-9;g__JAGOPO01;s__			N
poseycreek_sed_2019_MH_bin.1.fa	55.01	4.2	GROWdb	poseycreek_2019_s_WHONDRS-S19S_0013	d__Bacteria;p__Pseudomonadota;c__Gammaproteobacteria;o__Steroidobacterales;f__Steroidobacteraceae;g__;s__			N
plattekill_sed_2019_MH_bin.5.fa	50.9	0.02	GROWdb	plattekill_2019_s_WHONDERS-S19S_0052	d__Bacteria;p__Bacteroidota;c__Bacteroidia;o__Flavobacteriales;f__Flavobacteriaceae;g__Flavobacterium;s__			N
plattekill_sed_2019_MH_bin.4.fa	74.28	0.79	GROWdb	plattekill_2019_s_WHONDERS-S19S_0052	d__Bacteria;p__Bacteroidota;c__Kapaibacteriia;o__Palsa-1295;f__Palsa-1295;g__;s__			N
plattekill_sed_2019_MH_bin.14.fa	54.68	1.72	GROWdb	plattekill_2019_s_WHONDERS-S19S_0052	d__Bacteria;p__Gemmatimonadota;c__Gemmatimonadetes;o__Gemmatimonadales;f__Gemmatimonadaceae;g__Fen-1231;s__			N
plattekill_sed_2019_MH_bin.10.fa	52.9	2.06	GROWdb	plattekill_2019_s_WHONDERS-S19S_0052	d__Bacteria;p__Pseudomonadota;c__Alphaproteobacteria;o__Micropepsales;f__Micropepsaceae;g__SZUA-430;s__			N
marthacreek_sed_2019_MH_bin.8.fa	77.45	3.21	GROWdb	marthacreek_2019_s_WHONDRS-S19S_0030	d__Bacteria;p__Pseudomonadota;c__Gammaproteobacteria;o__Steroidobacterales;f__Steroidobacteraceae;g__ZC4RG30;s__			N
marthacreek_sed_2019_MH_bin.2.fa	60.19	0.02	GROWdb	marthacreek_2019_s_WHONDRS-S19S_0030	d__Archaea;p__Thermoproteota;c__Nitrososphaeria;o__Nitrososphaerales;f__Nitrosopumilaceae;g__Nitrosotenuis;s__			N
marthacreek_sed_2019_MH_bin.14.fa	72.03	23.39	GROWdb	marthacreek_2019_s_WHONDRS-S19S_0030				N
marthacreek_sed_2019_MH_bin.12.fa	95.86	0.75	GROWdb	marthacreek_2019_s_WHONDRS-S19S_0030	d__Bacteria;p__Pseudomonadota;c__Gammaproteobacteria;o__Burkholderiales;f__Burkholderiaceae;g__Comamonas;s__Comamonas tsuruhatensis			N
marthacreek_sed_2019_MH_bin.11.fa	50.77	6.1	GROWdb	marthacreek_2019_s_WHONDRS-S19S_0030	d__Bacteria;p__Myxococcota_A;c__UBA9160;o__UBA9160;f__UBA6930;g__VGRF01;s__			N
marthacreek_sed_2019_MH_bin.1.fa	55.26	17.42	GROWdb	marthacreek_2019_s_WHONDRS-S19S_0030				N
logan1_sed_2019_MH_bin.9.fa	62.82	10.35	GROWdb	logan1_2019_s_WHONDRS-S19S_0097				N
logan1_sed_2019_MH_bin.7.fa	67.57	17.38	GROWdb	logan1_2019_s_WHONDRS-S19S_0097				N
logan1_sed_2019_MH_bin.4.fa	83.77	19.04	GROWdb	logan1_2019_s_WHONDRS-S19S_0097				N
logan1_sed_2019_MH_bin.12.fa	74.67	1.85	GROWdb	logan1_2019_s_WHONDRS-S19S_0097	d__Bacteria;p__Pseudomonadota;c__Gammaproteobacteria;o__Xanthomonadales;f__Xanthomonadaceae;g__Arenimonas;s__			N
logan1_sed_2019_MH_bin.1.fa	49.26	0.03	GROWdb	logan1_2019_s_WHONDRS-S19S_0097				N
kuparukriver_sed_2019_MH_iteration1_bin.9.fa	86.48	31.43	GROWdb	kuparukriver_2019_s_WHONDRS-S19S_0047				N
kuparukriver_sed_2019_MH_iteration1_bin.6.fa	52.05	11.93	GROWdb	kuparukriver_2019_s_WHONDRS-S19S_0047				N
kuparukriver_sed_2019_MH_bin.9.fa	63.88	20.52	GROWdb	kuparukriver_2019_s_WHONDRS-S19S_0047				N
kuparukriver_sed_2019_MH_bin.7.fa	50.38	13.87	GROWdb	kuparukriver_2019_s_WHONDRS-S19S_0047				N
kuparukriver_sed_2019_MH_bin.5.fa	52.85	10.87	GROWdb	kuparukriver_2019_s_WHONDRS-S19S_0047				N
kuparukriver_sed_2019_MH_bin.21.fa	72.31	32.06	GROWdb	kuparukriver_2019_s_WHONDRS-S19S_0047				N
kuparukriver_sed_2019_MH_bin.18.fa	56.34	20.85	GROWdb	kuparukriver_2019_s_WHONDRS-S19S_0047				N
kuparukriver_sed_2019_MH_bin.11.fa	49.22	9.16	GROWdb	kuparukriver_2019_s_WHONDRS-S19S_0047				N
kingscreek_sed_2019_MH_iteration3_bin.5.fa	63.02	12.13	GROWdb	kingscreek_2019_s_WHONDERS-S19S_0016				N
kingscreek_sed_2019_MH_iteration2_bin.3.fa	77.27	18.69	GROWdb	kingscreek_2019_s_WHONDERS-S19S_0016				N
kingscreek_sed_2019_MH_iteration1_bin.8.fa	77.41	5.14	GROWdb	kingscreek_2019_s_WHONDERS-S19S_0016				N
kingscreek_sed_2019_MH_iteration1_bin.3.fa	54.63	4.61	GROWdb	kingscreek_2019_s_WHONDERS-S19S_0016	d__Bacteria;p__Nitrospirota;c__Nitrospiria;o__Nitrospirales;f__Nitrospiraceae;g__Nitrospira_C;s__			N
kingscreek_sed_2019_MH_bin.9.fa	65.18	1.91	GROWdb	kingscreek_2019_s_WHONDERS-S19S_0016	d__Bacteria;p__Pseudomonadota;c__Alphaproteobacteria;o__Rhizobiales;f__Xanthobacteraceae;g__Pseudolabrys;s__			N
kingscreek_sed_2019_MH_bin.8.fa	86.46	17.78	GROWdb	kingscreek_2019_s_WHONDERS-S19S_0016				N
kingscreek_sed_2019_MH_bin.7.fa	54.12	6.61	GROWdb	kingscreek_2019_s_WHONDERS-S19S_0016	d__Bacteria;p__Actinomycetota;c__Actinomycetes;o__JAKEEW01;f__JAKEEW01;g__JAKEEW01;s__			N
kingscreek_sed_2019_MH_bin.6.fa	64.26	2.57	GROWdb	kingscreek_2019_s_WHONDERS-S19S_0016	d__Archaea;p__Thermoproteota;c__Nitrososphaeria;o__Nitrososphaerales;f__Nitrososphaeraceae;g__TA-21;s__TA-21 sp014523495			N
kingscreek_sed_2019_MH_bin.3.fa	72.48	20.91	GROWdb	kingscreek_2019_s_WHONDERS-S19S_0016				N
kingscreek_sed_2019_MH_bin.24.fa	88.84	30.19	GROWdb	kingscreek_2019_s_WHONDERS-S19S_0016				N
kingscreek_sed_2019_MH_bin.23.fa	87.08	2.51	GROWdb	kingscreek_2019_s_WHONDERS-S19S_0016				N
kingscreek_sed_2019_MH_bin.22.fa	83.15	1.33	GROWdb	kingscreek_2019_s_WHONDERS-S19S_0016	d__Bacteria;p__Nitrospirota;c__Nitrospiria;o__Nitrospirales;f__Nitrospiraceae;g__NS-7;s__			N
kingscreek_sed_2019_MH_bin.2.fa	77.43	3.67	GROWdb	kingscreek_2019_s_WHONDERS-S19S_0016				N
kingscreek_sed_2019_MH_bin.17.fa	60.75	10.38	GROWdb	kingscreek_2019_s_WHONDERS-S19S_0016				N
kingscreek_sed_2019_MH_bin.16.fa	66.68	11.61	GROWdb	kingscreek_2019_s_WHONDERS-S19S_0016				N
kingscreek_sed_2019_MH_bin.15.fa	77.44	3.67	GROWdb	kingscreek_2019_s_WHONDERS-S19S_0016	d__Archaea;p__Thermoproteota;c__Nitrososphaeria;o__Nitrososphaerales;f__Nitrososphaeraceae;g__TA-21;s__TA-21 sp014523595			N
kingscreek_sed_2019_MH_bin.12.fa	70.46	1.77	GROWdb	kingscreek_2019_s_WHONDERS-S19S_0016				N
kingscreek_sed_2019_MH_bin.11.fa	52.86	11.09	GROWdb	kingscreek_2019_s_WHONDERS-S19S_0016				N
kingscreek_sed_2019_MH_bin.10.fa	88.46	2.36	GROWdb	kingscreek_2019_s_WHONDERS-S19S_0016	d__Bacteria;p__Actinomycetota;c__UBA4738;o__UBA4738;f__HRBIN12;g__AC-69;s__			N
kingscreek_sed_2019_MH_bin.1.fa	87.76	24.96	GROWdb	kingscreek_2019_s_WHONDERS-S19S_0016				N
king_sed_2019_MH_bin.9.fa	59.37	0.11	GROWdb	king_2019_s_WHONDRS-S19S_0016	d__Bacteria;p__Bacteroidota;c__Bacteroidia;o__Chitinophagales;f__Chitinophagaceae;g__JJ008;s__			N
king_sed_2019_MH_bin.6.fa	78.38	11.09	GROWdb	king_2019_s_WHONDRS-S19S_0016				N
king_sed_2019_MH_bin.5.fa	53.12	3.16	GROWdb	king_2019_s_WHONDRS-S19S_0016	d__Bacteria;p__Pseudomonadota;c__Gammaproteobacteria;o__Burkholderiales;f__Burkholderiaceae;g__CADEEN01;s__			N
king_sed_2019_MH_bin.2.fa	95.27	31.03	GROWdb	king_2019_s_WHONDRS-S19S_0016				N
king_sed_2019_MH_bin.10.fa	51.55	2.91	GROWdb	king_2019_s_WHONDRS-S19S_0016	d__Bacteria;p__Pseudomonadota;c__Alphaproteobacteria;o__Sphingomonadales;f__Sphingomonadaceae;g__Novosphingobium;s__			N
gunnisonriver_sed_2019_MH_iteration2_bin.1.fa	79.32	33.26	GROWdb	gunnisonriver_2019_s_WHONDRS-S19S_0062				N
gunnisonriver_sed_2019_MH_iteration1_bin.17.fa	49.45	4.29	GROWdb	gunnisonriver_2019_s_WHONDRS-S19S_0062				N
gunnisonriver_sed_2019_MH_bin.4.fa	81.76	1.02	GROWdb	gunnisonriver_2019_s_WHONDRS-S19S_0062	d__Bacteria;p__Armatimonadota;c__Fimbriimonadia;o__Fimbriimonadales;f__Fimbriimonadaceae;g__Fimbriimonas;s__			N
gunnisonriver_sed_2019_MH_bin.36.fa	51.85	6.6	GROWdb	gunnisonriver_2019_s_WHONDRS-S19S_0062	d__Bacteria;p__Pseudomonadota;c__Gammaproteobacteria;o__Burkholderiales;f__Methylophilaceae;g__Methylotenera_A;s__			N
gunnisonriver_sed_2019_MH_bin.35.fa	85.06	4.45	GROWdb	gunnisonriver_2019_s_WHONDRS-S19S_0062	d__Bacteria;p__Pseudomonadota;c__Alphaproteobacteria;o__Sphingomonadales;f__Sphingomonadaceae;g__Novosphingobium;s__			N
gunnisonriver_sed_2019_MH_bin.34.fa	97.39	50.18	GROWdb	gunnisonriver_2019_s_WHONDRS-S19S_0062				N
gunnisonriver_sed_2019_MH_bin.29.fa	99.97	0.42	GROWdb	gunnisonriver_2019_s_WHONDRS-S19S_0062	d__Bacteria;p__Bacteroidota;c__Bacteroidia;o__UBA4408;f__UBA4408;g__UBA4408;s__			N
gunnisonriver_sed_2019_MH_bin.26.fa	65.88	15.73	GROWdb	gunnisonriver_2019_s_WHONDRS-S19S_0062				N
gunnisonriver_sed_2019_MH_bin.19.fa	77.37	7.55	GROWdb	gunnisonriver_2019_s_WHONDRS-S19S_0062	d__Bacteria;p__Verrucomicrobiota;c__Verrucomicrobiae;o__Opitutales;f__Opitutaceae;g__ER46;s__			N
gunnisonriver_sed_2019_MH_bin.17.fa	77.24	3.21	GROWdb	gunnisonriver_2019_s_WHONDRS-S19S_0062	d__Bacteria;p__Bacteroidota;c__Bacteroidia;o__Chitinophagales;f__Chitinophagaceae;g__Ferruginibacter;s__			N
gunnisonriver_sed_2019_MH_bin.16.fa	51	11.75	GROWdb	gunnisonriver_2019_s_WHONDRS-S19S_0062				N
gunnisonriver_sed_2019_MH_bin.14.fa	68.49	1.67	GROWdb	gunnisonriver_2019_s_WHONDRS-S19S_0062	d__Bacteria;p__Bacteroidota;c__Bacteroidia;o__Chitinophagales;f__Chitinophagaceae;g__Ferruginibacter;s__			N
gunnisonriver_sed_2019_MH_bin.13.fa	99.82	1.82	GROWdb	gunnisonriver_2019_s_WHONDRS-S19S_0062				N
gunnisonriver_sed_2019_MH_bin.11.fa	95.56	2.09	GROWdb	gunnisonriver_2019_s_WHONDRS-S19S_0062	d__Bacteria;p__Bacteroidota;c__Bacteroidia;o__Chitinophagales;f__CAIODY01;g__;s__			N
gunnisonriver_sed_2019_MH_bin.10.fa	84.35	1.93	GROWdb	gunnisonriver_2019_s_WHONDRS-S19S_0062	d__Bacteria;p__Bacteroidota;c__Bacteroidia;o__Chitinophagales;f__JADIYW01;g__JADJSS01;s__			N
gordoncreek_sed_2019_MH_bin.8.fa	81.96	0.28	GROWdb	gordoncreek_2019_s_WHONDERS-S19S_0071	d__Bacteria;p__Pseudomonadota;c__Gammaproteobacteria;o__Xanthomonadales;f__Xanthomonadaceae;g__Arenimonas;s__			N
gordoncreek_sed_2019_MH_bin.3.fa	54.04	5.52	GROWdb	gordoncreek_2019_s_WHONDERS-S19S_0071	d__Bacteria;p__Bacteroidota;c__Bacteroidia;o__Chitinophagales;f__Chitinophagaceae;g__SXYR01;s__			N
flintriver_sed_2019_MH_iteration3_bin.7.fa	49.23	2.6	GROWdb	flintriver_2019_s_WHONDRS-S19S_0015				N
flintriver_sed_2019_MH_iteration1_bin.13.fa	96.14	50.09	GROWdb	flintriver_2019_s_WHONDRS-S19S_0015				N
flintriver_sed_2019_MH_bin.9.fa	92.12	42.23	GROWdb	flintriver_2019_s_WHONDRS-S19S_0015				N
flintriver_sed_2019_MH_bin.7.fa	69.37	2.88	GROWdb	flintriver_2019_s_WHONDRS-S19S_0015	d__Bacteria;p__Actinomycetota;c__Thermoleophilia;o__Gaiellales;f__Gaiellaceae;g__GMQP-bins7;s__			N
flintriver_sed_2019_MH_bin.5.fa	58.56	8.53	GROWdb	flintriver_2019_s_WHONDRS-S19S_0015	d__Bacteria;p__Bacteroidota;c__Bacteroidia;o__Chitinophagales;f__Chitinophagaceae;g__VBAS01;s__			N
flintriver_sed_2019_MH_bin.46.fa	69.54	3.12	GROWdb	flintriver_2019_s_WHONDRS-S19S_0015				N
flintriver_sed_2019_MH_bin.43.fa	66.58	2.99	GROWdb	flintriver_2019_s_WHONDRS-S19S_0015				N
flintriver_sed_2019_MH_bin.31.fa	93.77	1.52	GROWdb	flintriver_2019_s_WHONDRS-S19S_0015	d__Bacteria;p__Bacteroidota;c__Bacteroidia;o__Chitinophagales;f__Chitinophagaceae;g__VBAS01;s__			N
flintriver_sed_2019_MH_bin.3.fa	64.56	16.57	GROWdb	flintriver_2019_s_WHONDRS-S19S_0015				N
flintriver_sed_2019_MH_bin.29.fa	81.58	0.62	GROWdb	flintriver_2019_s_WHONDRS-S19S_0015				N
flintriver_sed_2019_MH_bin.27.fa	56.53	0.16	GROWdb	flintriver_2019_s_WHONDRS-S19S_0015				N
flintriver_sed_2019_MH_bin.26.fa	83.89	1.14	GROWdb	flintriver_2019_s_WHONDRS-S19S_0015	d__Bacteria;p__Bacteroidota;c__UBA10030;o__UBA10030;f__SZUA-254;g__JANYJZ01;s__			N
flintriver_sed_2019_MH_bin.25.fa	95.79	17.59	GROWdb	flintriver_2019_s_WHONDRS-S19S_0015				N
flintriver_sed_2019_MH_bin.23.fa	83.37	3.68	GROWdb	flintriver_2019_s_WHONDRS-S19S_0015				N
flintriver_sed_2019_MH_bin.22.fa	57.88	9.27	GROWdb	flintriver_2019_s_WHONDRS-S19S_0015				N
flintriver_sed_2019_MH_bin.20.fa	67.63	0.29	GROWdb	flintriver_2019_s_WHONDRS-S19S_0015	d__Bacteria;p__Bacteroidota;c__Bacteroidia;o__Chitinophagales;f__Chitinophagaceae;g__SXYR01;s__			N
flintriver_sed_2019_MH_bin.19.fa	63.96	10.92	GROWdb	flintriver_2019_s_WHONDRS-S19S_0015				N
flintriver_sed_2019_MH_bin.17.fa	90.28	36.32	GROWdb	flintriver_2019_s_WHONDRS-S19S_0015				N
flintriver_sed_2019_MH_bin.16.fa	81.12	0.49	GROWdb	flintriver_2019_s_WHONDRS-S19S_0015	d__Bacteria;p__Bacteroidota;c__Bacteroidia;o__AKYH767-A;f__2013-40CM-41-45;g__2013-40CM-41-45;s__			N
flintriver_sed_2019_MH_bin.15.fa	63.69	12.41	GROWdb	flintriver_2019_s_WHONDRS-S19S_0015				N
flintriver_sed_2019_MH_bin.14.fa	68.31	3.32	GROWdb	flintriver_2019_s_WHONDRS-S19S_0015	d__Bacteria;p__Verrucomicrobiota;c__Verrucomicrobiae;o__Opitutales;f__Opitutaceae;g__Didemnitutus;s__			N
flintriver_sed_2019_MH_bin.13.fa	96.65	20.4	GROWdb	flintriver_2019_s_WHONDRS-S19S_0015				N
flintriver_sed_2019_MH_bin.12.fa	56.53	0.16	GROWdb	flintriver_2019_s_WHONDRS-S19S_0015	d__Bacteria;p__Patescibacteria;c__Paceibacteria;o__UBA9973;f__UBA6899;g__UBA6899;s__			N
flintriver_sed_2019_MH_bin.11.fa	81.54	19.41	GROWdb	flintriver_2019_s_WHONDRS-S19S_0015				N
flintriver_sed_2019_MH_bin.1.fa	93.62	1.56	GROWdb	flintriver_2019_s_WHONDRS-S19S_0015				N
farmington_sed_2019_MH_bin.7.fa	70.64	28.17	GROWdb	farmington_2019_s_WHONDRS-S19S_0053				N
farmington_sed_2019_MH_bin.5.fa	65.11	13.4	GROWdb	farmington_2019_s_WHONDRS-S19S_0053				N
eastforkpoplarcreek_sed_2019_MH_iteration2_bin.5.fa	92.1	47.07	GROWdb	eastforkpoplacreek_2019_s_WHONDERS-S19S_0039				N
eastforkpoplarcreek_sed_2019_MH_iteration1_bin.3.fa	53.87	11.92	GROWdb	eastforkpoplacreek_2019_s_WHONDERS-S19S_0039				N
eastforkpoplarcreek_sed_2019_MH_iteration1_bin.20.fa	69.76	3.35	GROWdb	eastforkpoplacreek_2019_s_WHONDERS-S19S_0039	d__Bacteria;p__Bacteroidota;c__Bacteroidia;o__Chitinophagales;f__Chitinophagaceae;g__Ferruginibacter;s__			N
eastforkpoplarcreek_sed_2019_MH_iteration1_bin.13.fa	49.37	0.82	GROWdb	eastforkpoplacreek_2019_s_WHONDERS-S19S_0039				N
eastforkpoplarcreek_sed_2019_MH_bin.5.fa	61.59	0.05	GROWdb	eastforkpoplacreek_2019_s_WHONDERS-S19S_0039	d__Bacteria;p__Acidobacteriota;c__Blastocatellia;o__Pyrinomonadales;f__Pyrinomonadaceae;g__OLB17;s__			N
eastforkpoplarcreek_sed_2019_MH_bin.4.fa	81.02	24.28	GROWdb	eastforkpoplacreek_2019_s_WHONDERS-S19S_0039				N
eastforkpoplarcreek_sed_2019_MH_bin.35.fa	95.71	0.12	GROWdb	eastforkpoplacreek_2019_s_WHONDERS-S19S_0039	d__Bacteria;p__Bacteroidota;c__Bacteroidia;o__Flavobacteriales;f__PHOS-HE28;g__PHOS-HE28;s__			N
eastforkpoplarcreek_sed_2019_MH_bin.30.fa	57.87	0.86	GROWdb	eastforkpoplacreek_2019_s_WHONDERS-S19S_0039	d__Bacteria;p__Verrucomicrobiota;c__Verrucomicrobiae;o__Verrucomicrobiales;f__V1-33;g__;s__			N
eastforkpoplarcreek_sed_2019_MH_bin.28.fa	77.52	0.1	GROWdb	eastforkpoplacreek_2019_s_WHONDERS-S19S_0039	d__Bacteria;p__Patescibacteria;c__Paceibacteria;o__UBA9973;f__UBA9973;g__UBA4124;s__			N
eastforkpoplarcreek_sed_2019_MH_bin.22.fa	57.12	9.37	GROWdb	eastforkpoplacreek_2019_s_WHONDERS-S19S_0039	d__Bacteria;p__Desulfobacterota;c__Desulfuromonadia;o__Geobacterales;f__DSM-12255;g__VEOV01;s__			N
eastforkpoplarcreek_sed_2019_MH_bin.21.fa	51.08	0.08	GROWdb	eastforkpoplacreek_2019_s_WHONDERS-S19S_0039	d__Bacteria;p__Actinomycetota;c__Actinomycetes;o__Nanopelagicales;f__Nanopelagicaceae;g__Planktophila;s__Planktophila sp015660815			N
eastforkpoplarcreek_sed_2019_MH_bin.20.fa	97.43	1.48	GROWdb	eastforkpoplacreek_2019_s_WHONDERS-S19S_0039				N
eastforkpoplarcreek_sed_2019_MH_bin.19.fa	56.06	11.62	GROWdb	eastforkpoplacreek_2019_s_WHONDERS-S19S_0039				N
eastforkpoplarcreek_sed_2019_MH_bin.18.fa	60.72	19.8	GROWdb	eastforkpoplacreek_2019_s_WHONDERS-S19S_0039				N
eastforkpoplarcreek_sed_2019_MH_bin.15.fa	80.32	33.12	GROWdb	eastforkpoplacreek_2019_s_WHONDERS-S19S_0039				N
eastforkpoplarcreek_sed_2019_MH_bin.14.fa	71.5	3.85	GROWdb	eastforkpoplacreek_2019_s_WHONDERS-S19S_0039	d__Bacteria;p__Bdellovibrionota;c__Bacteriovoracia;o__Bacteriovoracales;f__Bacteriovoracaceae;g__UBA4096;s__			N
eastforkpoplarcreek_sed_2019_MH_bin.13.fa	79.49	1.76	GROWdb	eastforkpoplacreek_2019_s_WHONDERS-S19S_0039	d__Bacteria;p__Bacteroidota;c__Bacteroidia;o__Flavobacteriales;f__UA16;g__;s__			N
eastforkpoplarcreek_sed_2019_MH_bin.10.fa	75.69	32.52	GROWdb	eastforkpoplacreek_2019_s_WHONDERS-S19S_0039				N
dorncreek_sed_2019_MH_bin.8.fa	60.93	19.64	GROWdb	dorncreek_2019_s_WHONDERS-S19S_0043				N
dorncreek_sed_2019_MH_bin.7.fa	76.61	3.15	GROWdb	dorncreek_2019_s_WHONDERS-S19S_0043	d__Bacteria;p__Pseudomonadota;c__Gammaproteobacteria;o__Burkholderiales;f__Gallionellaceae;g__Gallionella;s__			N
dorncreek_sed_2019_MH_bin.3.fa	78.87	28.49	GROWdb	dorncreek_2019_s_WHONDERS-S19S_0043				N
dorncreek_sed_2019_MH_bin.2.fa	54.53	8.7	GROWdb	dorncreek_2019_s_WHONDERS-S19S_0043	d__Archaea;p__Thermoplasmatota;c__E2;o__DHVEG-1;f__DHVEG-1;g__M9B1D;s__			N
dorncreek_sed_2019_MH_bin.15.fa	69.06	1.2	GROWdb	dorncreek_2019_s_WHONDERS-S19S_0043	d__Bacteria;p__Desulfobacterota;c__Syntrophia;o__Syntrophales;f__UBA5619;g__UBA5619;s__			N
dorncreek_sed_2019_MH_bin.13.fa	49.65	9.5	GROWdb	dorncreek_2019_s_WHONDERS-S19S_0043				N
copperriver_sed_2019_MH_bin.8.fa	55.3	16.52	GROWdb	copperriver_2019_s_WHONDERS-S19S_0091				N
copperriver_sed_2019_MH_bin.7.fa	69.48	31.42	GROWdb	copperriver_2019_s_WHONDERS-S19S_0091				N
copperriver_sed_2019_MH_bin.6.fa	72.57	3.87	GROWdb	copperriver_2019_s_WHONDERS-S19S_0091	d__Bacteria;p__Pseudomonadota;c__Gammaproteobacteria;o__Burkholderiales;f__Burkholderiaceae;g__JAAFJR01;s__JAAFJR01 sp947485165			N
copperriver_sed_2019_MH_bin.20.fa	72.87	26.41	GROWdb	copperriver_2019_s_WHONDERS-S19S_0091				N
copperriver_sed_2019_MH_bin.15.fa	76.54	31.32	GROWdb	copperriver_2019_s_WHONDERS-S19S_0091				N
copperriver_sed_2019_MH_bin.12.fa	80.41	2.39	GROWdb	copperriver_2019_s_WHONDERS-S19S_0091	d__Bacteria;p__Pseudomonadota;c__Gammaproteobacteria;o__S012-40;f__;g__;s__			N
copperriver_sed_2019_MH_bin.11.fa	56.02	15.45	GROWdb	copperriver_2019_s_WHONDERS-S19S_0091				N
copperriver_sed_2019_MH_bin.10.fa	49.36	8	GROWdb	copperriver_2019_s_WHONDERS-S19S_0091				N
columbiariver2_sed_2019_MH_bin.13.fa	49.65	3.26	GROWdb	columbiariver2_2019_s_WHONDERS-S19S_0076				N
columbiariver1_sed_2019_MH_bin.9.fa	66.86	21.7	GROWdb	columbiariver1_2019_s_WHONDERS-S19S_0075				N
columbiariver1_sed_2019_MH_bin.2.fa	50.92	7.4	GROWdb	columbiariver1_2019_s_WHONDERS-S19S_0075	d__Bacteria;p__Chloroflexota;c__Anaerolineae;o__Anaerolineales;f__Villigracilaceae;g__Defluviilinea;s__			N
Columbia0074_sed_2019_MH_iteration3_bin.10.fa	91.69	49.69	GROWdb	columbia_2019_s_WHONDRS-S19S_0074				N
Columbia0074_sed_2019_MH_iteration2_bin.1.fa	53.76	10.22	GROWdb	columbia_2019_s_WHONDRS-S19S_0074				N
Columbia0074_sed_2019_MH_bin.4.fa	94.99	29.17	GROWdb	columbia_2019_s_WHONDRS-S19S_0074				N
Columbia0074_sed_2019_MH_bin.16.fa	70.88	20.47	GROWdb	columbia_2019_s_WHONDRS-S19S_0074				N
Columbia0074_sed_2019_MH_bin.15.fa	85.33	40.2	GROWdb	columbia_2019_s_WHONDRS-S19S_0074				N
Columbia0074_sed_2019_MH_bin.14.fa	78.16	35.96	GROWdb	columbia_2019_s_WHONDRS-S19S_0074				N
columbia0036_sed_2019_MH_iteration1_bin.9.fa	56.94	23.34	GROWdb	columbia_2019_s_WHONDRS-S19S_0036				N
columbia0036_sed_2019_MH_bin.7.fa	67.77	0.24	GROWdb	columbia_2019_s_WHONDRS-S19S_0036	d__Archaea;p__Thermoproteota;c__Nitrososphaeria;o__Nitrososphaerales;f__Nitrososphaeraceae;g__TA-21;s__TA-21 sp014381105			N
columbia0036_sed_2019_MH_bin.6.fa	67.61	0.25	GROWdb	columbia_2019_s_WHONDRS-S19S_0036				N
columbia0036_sed_2019_MH_bin.5.fa	74.87	49.36	GROWdb	columbia_2019_s_WHONDRS-S19S_0036				N
columbia0036_sed_2019_MH_bin.4.fa	73.28	40.62	GROWdb	columbia_2019_s_WHONDRS-S19S_0036				N
columbia0036_sed_2019_MH_bin.10.fa	74.07	5.7	GROWdb	columbia_2019_s_WHONDRS-S19S_0036				N
columbia0036_sed_2019_MH_bin.1.fa	87.33	5	GROWdb	columbia_2019_s_WHONDRS-S19S_0036	d__Bacteria;p__Actinomycetota;c__Thermoleophilia;o__Gaiellales;f__Gaiellaceae;g__Gaiella;s__			N
cobbmillcreek_sed_2019_MH_iteration1_bin.7.fa	76.6	29.66	GROWdb	cobbmillcreek_2019_s_WHONDRS-S19S_0090				N
cobbmillcreek_sed_2019_MH_bin.9.fa	78.7	9.6	GROWdb	cobbmillcreek_2019_s_WHONDRS-S19S_0090				N
cobbmillcreek_sed_2019_MH_bin.8.fa	60.13	1.52	GROWdb	cobbmillcreek_2019_s_WHONDRS-S19S_0090	d__Bacteria;p__Pseudomonadota;c__Gammaproteobacteria;o__Steroidobacterales;f__Steroidobacteraceae;g__;s__			N
cobbmillcreek_sed_2019_MH_bin.7.fa	77.75	32.46	GROWdb	cobbmillcreek_2019_s_WHONDRS-S19S_0090				N
cobbmillcreek_sed_2019_MH_bin.6.fa	84.52	2.04	GROWdb	cobbmillcreek_2019_s_WHONDRS-S19S_0090	d__Bacteria;p__Myxococcota;c__Myxococcia;o__Myxococcales;f__;g__;s__			N
cobbmillcreek_sed_2019_MH_bin.3.fa	72.53	17.08	GROWdb	cobbmillcreek_2019_s_WHONDRS-S19S_0090				N
cobbmillcreek_sed_2019_MH_bin.20.fa	87.1	3.04	GROWdb	cobbmillcreek_2019_s_WHONDRS-S19S_0090				N
cobbmillcreek_sed_2019_MH_bin.2.fa	67.49	2.02	GROWdb	cobbmillcreek_2019_s_WHONDRS-S19S_0090				N
cobbmillcreek_sed_2019_MH_bin.19.fa	64.2	16.19	GROWdb	cobbmillcreek_2019_s_WHONDRS-S19S_0090				N
cobbmillcreek_sed_2019_MH_bin.18.fa	59.73	2.81	GROWdb	cobbmillcreek_2019_s_WHONDRS-S19S_0090	d__Bacteria;p__Pseudomonadota;c__Gammaproteobacteria;o__Burkholderiales;f__Casimicrobiaceae;g__;s__			N
cobbmillcreek_sed_2019_MH_bin.16.fa	72.32	17.3	GROWdb	cobbmillcreek_2019_s_WHONDRS-S19S_0090				N
cobbmillcreek_sed_2019_MH_bin.15.fa	68.66	2.03	GROWdb	cobbmillcreek_2019_s_WHONDRS-S19S_0090	d__Bacteria;p__Pseudomonadota;c__Gammaproteobacteria;o__Steroidobacterales;f__Steroidobacteraceae;g__FEN-1191;s__			N
cobbmillcreek_sed_2019_MH_bin.14.fa	49.21	0.24	GROWdb	cobbmillcreek_2019_s_WHONDRS-S19S_0090				N
cobbmillcreek_sed_2019_MH_bin.12.fa	86.11	2.78	GROWdb	cobbmillcreek_2019_s_WHONDRS-S19S_0090	d__Bacteria;p__Pseudomonadota;c__Gammaproteobacteria;o__Burkholderiales;f__Gallionellaceae;g__Gallionella;s__			N
cobbmillcreek_sed_2019_MH_bin.11.fa	57.47	2.48	GROWdb	cobbmillcreek_2019_s_WHONDRS-S19S_0090				N
cobbmillcreek_sed_2019_MH_bin.10.fa	61	1.77	GROWdb	cobbmillcreek_2019_s_WHONDRS-S19S_0090	d__Bacteria;p__Actinomycetota;c__Acidimicrobiia;o__Acidimicrobiales;f__;g__;s__			N
cartcreek_sed_2019_MH_bin.9.fa	94.69	36.73	GROWdb	cartcreek_2019_s_WHONDERS-S19S_0073				N
cachelapoudre_sed_2019_MH_iteration3_bin.37.fa	84.8	50.35	GROWdb	cachelapoudre_2019_s_WHONDERS-S19S_0077				N
cachelapoudre_sed_2019_MH_iteration2_bin.11.fa	81.39	45	GROWdb	cachelapoudre_2019_s_WHONDERS-S19S_0077				N
cachelapoudre_sed_2019_MH_bin.79.fa	85.45	45.72	GROWdb	cachelapoudre_2019_s_WHONDERS-S19S_0077				N
cachelapoudre_sed_2019_MH_bin.77.fa	93.62	2.63	GROWdb	cachelapoudre_2019_s_WHONDERS-S19S_0077	d__Bacteria;p__Actinomycetota;c__Actinomycetes;o__Propionibacteriales;f__Nocardioidaceae;g__Nocardioides;s__			N
cachelapoudre_sed_2019_MH_bin.76.fa	93.98	1.55	GROWdb	cachelapoudre_2019_s_WHONDERS-S19S_0077				N
cachelapoudre_sed_2019_MH_bin.75.fa	84.99	3.58	GROWdb	cachelapoudre_2019_s_WHONDERS-S19S_0077	d__Bacteria;p__Bacteroidota;c__Bacteroidia;o__Chitinophagales;f__Chitinophagaceae;g__Ferruginibacter;s__			N
cachelapoudre_sed_2019_MH_bin.71.fa	58.19	1.15	GROWdb	cachelapoudre_2019_s_WHONDERS-S19S_0077	d__Bacteria;p__Pseudomonadota;c__Gammaproteobacteria;o__Burkholderiales;f__Methylophilaceae;g__Methylotenera_A;s__			N
cachelapoudre_sed_2019_MH_bin.69.fa	57.58	0.98	GROWdb	cachelapoudre_2019_s_WHONDERS-S19S_0077	d__Bacteria;p__Pseudomonadota;c__Gammaproteobacteria;o__Burkholderiales;f__Burkholderiaceae;g__JAAFJR01;s__			N
cachelapoudre_sed_2019_MH_bin.67.fa	65.9	4.74	GROWdb	cachelapoudre_2019_s_WHONDERS-S19S_0077	d__Bacteria;p__Bacteroidota;c__Bacteroidia;o__Chitinophagales;f__Chitinophagaceae;g__JJ008;s__			N
cachelapoudre_sed_2019_MH_bin.61.fa	85.08	27.98	GROWdb	cachelapoudre_2019_s_WHONDERS-S19S_0077				N
cachelapoudre_sed_2019_MH_bin.59.fa	92.05	12.55	GROWdb	cachelapoudre_2019_s_WHONDERS-S19S_0077				N
cachelapoudre_sed_2019_MH_bin.57.fa	51.34	0.02	GROWdb	cachelapoudre_2019_s_WHONDERS-S19S_0077	d__Bacteria;p__Bacteroidota;c__Bacteroidia;o__Flavobacteriales;f__UA16;g__;s__			N
cachelapoudre_sed_2019_MH_bin.51.fa	69.13	1.94	GROWdb	cachelapoudre_2019_s_WHONDERS-S19S_0077	d__Bacteria;p__Pseudomonadota;c__Alphaproteobacteria;o__Sphingomonadales;f__Sphingomonadaceae;g__Sphingorhabdus_B;s__			N
cachelapoudre_sed_2019_MH_bin.5.fa	85.85	3.49	GROWdb	cachelapoudre_2019_s_WHONDERS-S19S_0077	d__Bacteria;p__Pseudomonadota;c__Gammaproteobacteria;o__GCA-2729495;f__GCA-2729495;g__SHZI01;s__			N
cachelapoudre_sed_2019_MH_bin.48.fa	80.67	0.15	GROWdb	cachelapoudre_2019_s_WHONDERS-S19S_0077	d__Bacteria;p__Bacteroidota;c__Bacteroidia;o__Cytophagales;f__Cyclobacteriaceae;g__ELB16-189;s__			N
cachelapoudre_sed_2019_MH_bin.46.fa	69.12	5.11	GROWdb	cachelapoudre_2019_s_WHONDERS-S19S_0077	d__Bacteria;p__Pseudomonadota;c__Alphaproteobacteria;o__Micropepsales;f__Micropepsaceae;g__SZUA-430;s__			N
cachelapoudre_sed_2019_MH_bin.45.fa	63.46	20.37	GROWdb	cachelapoudre_2019_s_WHONDERS-S19S_0077				N
cachelapoudre_sed_2019_MH_bin.42.fa	63.96	0.24	GROWdb	cachelapoudre_2019_s_WHONDERS-S19S_0077	d__Bacteria;p__Pseudomonadota;c__Gammaproteobacteria;o__Burkholderiales;f__Burkholderiaceae;g__JANYCG01;s__			N
cachelapoudre_sed_2019_MH_bin.41.fa	76.08	43.28	GROWdb	cachelapoudre_2019_s_WHONDERS-S19S_0077				N
cachelapoudre_sed_2019_MH_bin.40.fa	85.16	2.98	GROWdb	cachelapoudre_2019_s_WHONDERS-S19S_0077	d__Bacteria;p__Pseudomonadota;c__Alphaproteobacteria;o__Sphingomonadales;f__Sphingomonadaceae;g__Aquisediminimonas;s__			N
cachelapoudre_sed_2019_MH_bin.4.fa	86.25	39.36	GROWdb	cachelapoudre_2019_s_WHONDERS-S19S_0077				N
cachelapoudre_sed_2019_MH_bin.35.fa	53.21	1.2	GROWdb	cachelapoudre_2019_s_WHONDERS-S19S_0077	d__Bacteria;p__Pseudomonadota;c__Gammaproteobacteria;o__Burkholderiales;f__Burkholderiaceae;g__JAAFIP01;s__			N
cachelapoudre_sed_2019_MH_bin.33.fa	49.96	13.51	GROWdb	cachelapoudre_2019_s_WHONDERS-S19S_0077				N
cachelapoudre_sed_2019_MH_bin.31.fa	56.54	6.87	GROWdb	cachelapoudre_2019_s_WHONDERS-S19S_0077	d__Bacteria;p__Pseudomonadota;c__Gammaproteobacteria;o__Burkholderiales;f__;g__;s__			N
cachelapoudre_sed_2019_MH_bin.29.fa	77.75	11.35	GROWdb	cachelapoudre_2019_s_WHONDERS-S19S_0077				N
cachelapoudre_sed_2019_MH_bin.27.fa	76.26	2.32	GROWdb	cachelapoudre_2019_s_WHONDERS-S19S_0077	d__Bacteria;p__Actinomycetota;c__Thermoleophilia;o__Miltoncostaeales;f__Miltoncostaeaceae;g__;s__			N
cachelapoudre_sed_2019_MH_bin.16.fa	84.97	45.27	GROWdb	cachelapoudre_2019_s_WHONDERS-S19S_0077				N
cachelapoudre_sed_2019_MH_bin.14.fa	66.5	11.23	GROWdb	cachelapoudre_2019_s_WHONDERS-S19S_0077				N
cachelapoudre_sed_2019_MH_bin.13.fa	55.63	8.97	GROWdb	cachelapoudre_2019_s_WHONDERS-S19S_0077	d__Bacteria;p__Verrucomicrobiota;c__Verrucomicrobiae;o__Chthoniobacterales;f__Chthoniobacteraceae;g__SXWH01;s__			N
cachelapoudre_sed_2019_MH_bin.12.fa	86.66	47.84	GROWdb	cachelapoudre_2019_s_WHONDERS-S19S_0077				N
cachelapoudre_sed_2019_MH_bin.1.fa	82.73	45.51	GROWdb	cachelapoudre_2019_s_WHONDERS-S19S_0077				N
blueriver_sed_2019_MH_iteration1_bin.7.fa	70.73	23.48	GROWdb	blueriver_2019_s_WHONDRS-S19S_0024				N
blueriver_sed_2019_MH_iteration1_bin.17.fa	49.37	3.62	GROWdb	blueriver_2019_s_WHONDRS-S19S_0024				N
blueriver_sed_2019_MH_iteration1_bin.15.fa	81.22	43.09	GROWdb	blueriver_2019_s_WHONDRS-S19S_0024				N
blueriver_sed_2019_MH_bin.8.fa	98.9	0.86	GROWdb	blueriver_2019_s_WHONDRS-S19S_0024	d__Bacteria;p__Bacteroidota;c__Bacteroidia;o__Chitinophagales;f__Chitinophagaceae;g__SXYR01;s__			N
blueriver_sed_2019_MH_bin.6.fa	72.48	2.65	GROWdb	blueriver_2019_s_WHONDRS-S19S_0024				N
blueriver_sed_2019_MH_bin.5.fa	63.9	31.28	GROWdb	blueriver_2019_s_WHONDRS-S19S_0024				N
blueriver_sed_2019_MH_bin.29.fa	95.99	43.94	GROWdb	blueriver_2019_s_WHONDRS-S19S_0024				N
blueriver_sed_2019_MH_bin.26.fa	50.19	14.95	GROWdb	blueriver_2019_s_WHONDRS-S19S_0024				N
blueriver_sed_2019_MH_bin.22.fa	58.79	11.47	GROWdb	blueriver_2019_s_WHONDRS-S19S_0024				N
blueriver_sed_2019_MH_bin.21.fa	86.16	7.3	GROWdb	blueriver_2019_s_WHONDRS-S19S_0024				N
blueriver_sed_2019_MH_bin.20.fa	58.41	1.18	GROWdb	blueriver_2019_s_WHONDRS-S19S_0024				N
blueriver_sed_2019_MH_bin.19.fa	67.88	17.3	GROWdb	blueriver_2019_s_WHONDRS-S19S_0024				N
blueriver_sed_2019_MH_bin.16.fa	50.79	0.67	GROWdb	blueriver_2019_s_WHONDRS-S19S_0024	d__Bacteria;p__Bacteroidota;c__Bacteroidia;o__Chitinophagales;f__Chitinophagaceae;g__Phnomibacter;s__			N
blueriver_sed_2019_MH_bin.13.fa	59.82	1.06	GROWdb	blueriver_2019_s_WHONDRS-S19S_0024	d__Bacteria;p__Desulfobacterota;c__Desulfuromonadia;o__Geobacterales;f__;g__;s__			N
blueriver_sed_2019_MH_bin.10.fa	71.7	13.99	GROWdb	blueriver_2019_s_WHONDRS-S19S_0024				N
blueriver_sed_2019_MH_bin.1.fa	72.48	2.64	GROWdb	blueriver_2019_s_WHONDRS-S19S_0024	d__Bacteria;p__Bacteroidota;c__Kapaibacteriia;o__Kapaibacteriales;f__Kapaibacteriaceae;g__OLB6;s__			N
blackwarrior_sed_2019_MH_iteration1_bin.3.fa	49.85	0.16	GROWdb	blackwarrior_2019_s_WHONDRS-S19S_0021				N
blackwarrior_sed_2019_MH_bin.6.fa	84.87	1.71	GROWdb	blackwarrior_2019_s_WHONDRS-S19S_0021	d__Bacteria;p__Bacteroidota;c__Bacteroidia;o__Bacteroidales;f__VadinHA17;g__LD21;s__			N
augustacreek_sed_2019_MH_bin.2.fa	88.48	28.75	GROWdb	augustacreek_2019_s_WHONDRS_S19S_0067				N
erpe_2018_sw_9hr_WHONDRS-SW48-000088_F_bin.7.fa	87.16	0.23	WHONDRS_2018_erpe_surface_water	erpe_2018_sw_9hr_WHONDRS-SW48-000088_F				Rodriguez Ramos, et al. 2023
erpe_2018_sw_9hr_WHONDRS-SW48-000088_F_bin.1.fa	91.84	0.07	WHONDRS_2018_erpe_surface_water	erpe_2018_sw_9hr_WHONDRS-SW48-000088_F				Rodriguez Ramos, et al. 2023
erpe_2018_sw_9hr_WHONDRS-SW48-000088_B_bin.9.fa	72.16	3.91	WHONDRS_2018_erpe_surface_water	erpe_2018_sw_9hr_WHONDRS-SW48-000088_B				Rodriguez Ramos, et al. 2023
erpe_2018_sw_9hr_WHONDRS-SW48-000088_B_bin.7.fa	80.68	1.31	WHONDRS_2018_erpe_surface_water	erpe_2018_sw_9hr_WHONDRS-SW48-000088_B				Rodriguez Ramos, et al. 2023
erpe_2018_sw_9hr_WHONDRS-SW48-000088_B_bin.6.fa	52	0.87	WHONDRS_2018_erpe_surface_water	erpe_2018_sw_9hr_WHONDRS-SW48-000088_B	d__Bacteria;p__Dependentiae;c__Babeliae;o__Babeliales;f__GCA-2401785;g__JAUPTZ01;s__JAUPTZ01 sp030917815			Rodriguez Ramos, et al. 2023
erpe_2018_sw_9hr_WHONDRS-SW48-000088_B_bin.46.fa	75.85	0.05	WHONDRS_2018_erpe_surface_water	erpe_2018_sw_9hr_WHONDRS-SW48-000088_B				Rodriguez Ramos, et al. 2023
erpe_2018_sw_9hr_WHONDRS-SW48-000088_B_bin.42.fa	77.46	0.41	WHONDRS_2018_erpe_surface_water	erpe_2018_sw_9hr_WHONDRS-SW48-000088_B	d__Bacteria;p__Actinomycetota;c__Actinomycetes;o__Mycobacteriales;f__Mycobacteriaceae;g__Mycobacterium;s__Mycobacterium sp030836785			Rodriguez Ramos, et al. 2023
erpe_2018_sw_9hr_WHONDRS-SW48-000088_B_bin.41.fa	84.91	0.5	WHONDRS_2018_erpe_surface_water	erpe_2018_sw_9hr_WHONDRS-SW48-000088_B				Rodriguez Ramos, et al. 2023
erpe_2018_sw_9hr_WHONDRS-SW48-000088_B_bin.40.fa	89.44	1.26	WHONDRS_2018_erpe_surface_water	erpe_2018_sw_9hr_WHONDRS-SW48-000088_B				Rodriguez Ramos, et al. 2023
erpe_2018_sw_9hr_WHONDRS-SW48-000088_B_bin.39.fa	49.19	4.65	WHONDRS_2018_erpe_surface_water	erpe_2018_sw_9hr_WHONDRS-SW48-000088_B				Rodriguez Ramos, et al. 2023
erpe_2018_sw_9hr_WHONDRS-SW48-000088_B_bin.36.fa	97.33	0.04	WHONDRS_2018_erpe_surface_water	erpe_2018_sw_9hr_WHONDRS-SW48-000088_B				Rodriguez Ramos, et al. 2023
erpe_2018_sw_9hr_WHONDRS-SW48-000088_B_bin.33.fa	90.51	0.78	WHONDRS_2018_erpe_surface_water	erpe_2018_sw_9hr_WHONDRS-SW48-000088_B	d__Bacteria;p__Patescibacteria;c__Paceibacteria;o__UBA9973;f__UBA9973;g__UBA9973;s__UBA9973 sp018063015			Rodriguez Ramos, et al. 2023
erpe_2018_sw_9hr_WHONDRS-SW48-000088_B_bin.32.fa	83.15	3.89	WHONDRS_2018_erpe_surface_water	erpe_2018_sw_9hr_WHONDRS-SW48-000088_B				Rodriguez Ramos, et al. 2023
erpe_2018_sw_9hr_WHONDRS-SW48-000088_B_bin.30.fa	82.6	9.76	WHONDRS_2018_erpe_surface_water	erpe_2018_sw_9hr_WHONDRS-SW48-000088_B				Rodriguez Ramos, et al. 2023
erpe_2018_sw_9hr_WHONDRS-SW48-000088_B_bin.3.fa	89.14	5.26	WHONDRS_2018_erpe_surface_water	erpe_2018_sw_9hr_WHONDRS-SW48-000088_B				Rodriguez Ramos, et al. 2023
erpe_2018_sw_9hr_WHONDRS-SW48-000088_B_bin.29.fa	87.66	0.53	WHONDRS_2018_erpe_surface_water	erpe_2018_sw_9hr_WHONDRS-SW48-000088_B				Rodriguez Ramos, et al. 2023
erpe_2018_sw_9hr_WHONDRS-SW48-000088_B_bin.28.fa	82.7	2.54	WHONDRS_2018_erpe_surface_water	erpe_2018_sw_9hr_WHONDRS-SW48-000088_B	d__Bacteria;p__Actinomycetota;c__Actinomycetes;o__S36-B12;f__S36-B12;g__UBA10649;s__UBA10649 sp937902285			Rodriguez Ramos, et al. 2023
erpe_2018_sw_9hr_WHONDRS-SW48-000088_B_bin.27.fa	88.1	1.96	WHONDRS_2018_erpe_surface_water	erpe_2018_sw_9hr_WHONDRS-SW48-000088_B	d__Bacteria;p__Patescibacteria;c__ABY1;o__UBA1558;f__GWA2-36-10;g__CALMZN01;s__CALMZN01 sp030917205			Rodriguez Ramos, et al. 2023
erpe_2018_sw_9hr_WHONDRS-SW48-000088_B_bin.23.fa	57.94	5.1	WHONDRS_2018_erpe_surface_water	erpe_2018_sw_9hr_WHONDRS-SW48-000088_B	d__Bacteria;p__Cyanobacteriota;c__Vampirovibrionia;o__Obscuribacterales;f__Obscuribacteraceae;g__Ga0077546;s__Ga0077546 sp030917395			Rodriguez Ramos, et al. 2023
erpe_2018_sw_9hr_WHONDRS-SW48-000088_B_bin.22.fa	76.24	3.53	WHONDRS_2018_erpe_surface_water	erpe_2018_sw_9hr_WHONDRS-SW48-000088_B	d__Bacteria;p__Patescibacteria;c__ABY1;o__Magasanikbacterales;f__2-02-FULL-50-9b;g__2-02-FULL-50-9b;s__2-02-FULL-50-9b sp943349075			Rodriguez Ramos, et al. 2023
erpe_2018_sw_9hr_WHONDRS-SW48-000088_B_bin.2.fa	97.31	0.14	WHONDRS_2018_erpe_surface_water	erpe_2018_sw_9hr_WHONDRS-SW48-000088_B				Rodriguez Ramos, et al. 2023
erpe_2018_sw_9hr_WHONDRS-SW48-000088_B_bin.19.fa	99.18	0.63	WHONDRS_2018_erpe_surface_water	erpe_2018_sw_9hr_WHONDRS-SW48-000088_B				Rodriguez Ramos, et al. 2023
erpe_2018_sw_9hr_WHONDRS-SW48-000088_B_bin.12.fa	90.18	0.05	WHONDRS_2018_erpe_surface_water	erpe_2018_sw_9hr_WHONDRS-SW48-000088_B				Rodriguez Ramos, et al. 2023
erpe_2018_sw_9hr_WHONDRS-SW48-000088_B_bin.1.fa	94.2	2.94	WHONDRS_2018_erpe_surface_water	erpe_2018_sw_9hr_WHONDRS-SW48-000088_B	d__Bacteria;p__Patescibacteria;c__Microgenomatia;o__Levybacterales;f__UBA12049;g__JACROF01;s__JACROF01 sp030917445			Rodriguez Ramos, et al. 2023
erpe_2018_sw_9hr_WHONDRS-SW48-000088_A_bin.40.fa	75.45	2.48	WHONDRS_2018_erpe_surface_water	erpe_2018_sw_9hr_WHONDRS-SW48-000088_A				Rodriguez Ramos, et al. 2023
erpe_2018_sw_9hr_WHONDRS-SW48-000088_A_bin.35.fa	76.79	8.23	WHONDRS_2018_erpe_surface_water	erpe_2018_sw_9hr_WHONDRS-SW48-000088_A				Rodriguez Ramos, et al. 2023
erpe_2018_sw_9hr_WHONDRS-SW48-000088_A_bin.29.fa	78.13	3.89	WHONDRS_2018_erpe_surface_water	erpe_2018_sw_9hr_WHONDRS-SW48-000088_A				Rodriguez Ramos, et al. 2023
erpe_2018_sw_9hr_WHONDRS-SW48-000088_A_bin.27.fa	75.34	0	WHONDRS_2018_erpe_surface_water	erpe_2018_sw_9hr_WHONDRS-SW48-000088_A				Rodriguez Ramos, et al. 2023
erpe_2018_sw_9hr_WHONDRS-SW48-000088_A_bin.24.fa	84.55	1.26	WHONDRS_2018_erpe_surface_water	erpe_2018_sw_9hr_WHONDRS-SW48-000088_A				Rodriguez Ramos, et al. 2023
erpe_2018_sw_9hr_WHONDRS-SW48-000088_A_bin.23.fa	80.58	0.36	WHONDRS_2018_erpe_surface_water	erpe_2018_sw_9hr_WHONDRS-SW48-000088_A				Rodriguez Ramos, et al. 2023
erpe_2018_sw_9hr_WHONDRS-SW48-000088_A_bin.20.fa	55.46	1.06	WHONDRS_2018_erpe_surface_water	erpe_2018_sw_9hr_WHONDRS-SW48-000088_A				Rodriguez Ramos, et al. 2023
erpe_2018_sw_9hr_WHONDRS-SW48-000088_A_bin.2.fa	93.71	0.53	WHONDRS_2018_erpe_surface_water	erpe_2018_sw_9hr_WHONDRS-SW48-000088_A				Rodriguez Ramos, et al. 2023
erpe_2018_sw_9hr_WHONDRS-SW48-000088_A_bin.17.fa	99.44	2.33	WHONDRS_2018_erpe_surface_water	erpe_2018_sw_9hr_WHONDRS-SW48-000088_A				Rodriguez Ramos, et al. 2023
erpe_2018_sw_9hr_WHONDRS-SW48-000088_A_bin.16.fa	76.2	0.01	WHONDRS_2018_erpe_surface_water	erpe_2018_sw_9hr_WHONDRS-SW48-000088_A				Rodriguez Ramos, et al. 2023
erpe_2018_sw_9hr_WHONDRS-SW48-000088_A_bin.14.fa	84.46	7.72	WHONDRS_2018_erpe_surface_water	erpe_2018_sw_9hr_WHONDRS-SW48-000088_A				Rodriguez Ramos, et al. 2023
erpe_2018_sw_9hr_WHONDRS-SW48-000088_A_bin.10.fa	84.8	0.67	WHONDRS_2018_erpe_surface_water	erpe_2018_sw_9hr_WHONDRS-SW48-000088_A				Rodriguez Ramos, et al. 2023
erpe_2018_sw_6hr_WHONDRS-SW48-000087_F_bin.6.fa	99.75	0.04	WHONDRS_2018_erpe_surface_water	erpe_2018_sw_6hr_WHONDRS-SW48-000087_F				Rodriguez Ramos, et al. 2023
erpe_2018_sw_6hr_WHONDRS-SW48-000087_F_bin.5.fa	60.91	3.27	WHONDRS_2018_erpe_surface_water	erpe_2018_sw_6hr_WHONDRS-SW48-000087_F	d__Bacteria;p__Patescibacteria;c__Paceibacteria;o__UBA9973;f__PALSA-1337;g__CAIOGI01;s__CAIOGI01 sp030917665			Rodriguez Ramos, et al. 2023
erpe_2018_sw_6hr_WHONDRS-SW48-000087_F_bin.26.fa	62.34	0.02	WHONDRS_2018_erpe_surface_water	erpe_2018_sw_6hr_WHONDRS-SW48-000087_F				Rodriguez Ramos, et al. 2023
erpe_2018_sw_6hr_WHONDRS-SW48-000087_F_bin.25.fa	84.01	1.32	WHONDRS_2018_erpe_surface_water	erpe_2018_sw_6hr_WHONDRS-SW48-000087_F				Rodriguez Ramos, et al. 2023
erpe_2018_sw_6hr_WHONDRS-SW48-000087_F_bin.24.fa	74.35	1.79	WHONDRS_2018_erpe_surface_water	erpe_2018_sw_6hr_WHONDRS-SW48-000087_F				Rodriguez Ramos, et al. 2023
erpe_2018_sw_6hr_WHONDRS-SW48-000087_F_bin.21.fa	88.98	0.18	WHONDRS_2018_erpe_surface_water	erpe_2018_sw_6hr_WHONDRS-SW48-000087_F				Rodriguez Ramos, et al. 2023
erpe_2018_sw_6hr_WHONDRS-SW48-000087_F_bin.18.fa	80.25	0.6	WHONDRS_2018_erpe_surface_water	erpe_2018_sw_6hr_WHONDRS-SW48-000087_F	d__Bacteria;p__Patescibacteria;c__ABY1;o__UBA1558;f__GWA2-36-10;g__CALMZN01;s__CALMZN01 sp030917205			Rodriguez Ramos, et al. 2023
erpe_2018_sw_6hr_WHONDRS-SW48-000087_F_bin.16.fa	64.36	2.77	WHONDRS_2018_erpe_surface_water	erpe_2018_sw_6hr_WHONDRS-SW48-000087_F	d__Bacteria;p__Cyanobacteriota;c__Vampirovibrionia;o__Obscuribacterales;f__Obscuribacteraceae;g__Obscuribacter;s__Obscuribacter sp016718315			Rodriguez Ramos, et al. 2023
erpe_2018_sw_6hr_WHONDRS-SW48-000087_F_bin.10.fa	88.15	4.99	WHONDRS_2018_erpe_surface_water	erpe_2018_sw_6hr_WHONDRS-SW48-000087_F	d__Bacteria;p__Patescibacteria;c__Microgenomatia;o__Levybacterales;f__UBA12049;g__JACROF01;s__JACROF01 sp030917445			Rodriguez Ramos, et al. 2023
erpe_2018_sw_6hr_WHONDRS-SW48-000087_B_bin.96.fa	92.26	1.26	WHONDRS_2018_erpe_surface_water	erpe_2018_sw_6hr_WHONDRS-SW48-000087_B				Rodriguez Ramos, et al. 2023
erpe_2018_sw_6hr_WHONDRS-SW48-000087_B_bin.90.fa	74.18	3.61	WHONDRS_2018_erpe_surface_water	erpe_2018_sw_6hr_WHONDRS-SW48-000087_B				Rodriguez Ramos, et al. 2023
erpe_2018_sw_6hr_WHONDRS-SW48-000087_B_bin.88.fa	98.84	0.64	WHONDRS_2018_erpe_surface_water	erpe_2018_sw_6hr_WHONDRS-SW48-000087_B				Rodriguez Ramos, et al. 2023
erpe_2018_sw_6hr_WHONDRS-SW48-000087_B_bin.86.fa	60.54	2.32	WHONDRS_2018_erpe_surface_water	erpe_2018_sw_6hr_WHONDRS-SW48-000087_B	d__Bacteria;p__Actinomycetota;c__Actinomycetes;o__S36-B12;f__UBA10799;g__JACJWR01;s__JACJWR01 sp030837445			Rodriguez Ramos, et al. 2023
erpe_2018_sw_6hr_WHONDRS-SW48-000087_B_bin.85.fa	85.94	2.88	WHONDRS_2018_erpe_surface_water	erpe_2018_sw_6hr_WHONDRS-SW48-000087_B				Rodriguez Ramos, et al. 2023
erpe_2018_sw_6hr_WHONDRS-SW48-000087_B_bin.83.fa	95.61	0.22	WHONDRS_2018_erpe_surface_water	erpe_2018_sw_6hr_WHONDRS-SW48-000087_B				Rodriguez Ramos, et al. 2023
erpe_2018_sw_6hr_WHONDRS-SW48-000087_B_bin.81.fa	61.24	1.12	WHONDRS_2018_erpe_surface_water	erpe_2018_sw_6hr_WHONDRS-SW48-000087_B	d__Bacteria;p__Pseudomonadota;c__Gammaproteobacteria;o__Burkholderiales;f__Rhodocyclaceae;g__Azospira_A;s__Azospira_A sp030917225			Rodriguez Ramos, et al. 2023
erpe_2018_sw_6hr_WHONDRS-SW48-000087_B_bin.80.fa	92.21	1.37	WHONDRS_2018_erpe_surface_water	erpe_2018_sw_6hr_WHONDRS-SW48-000087_B				Rodriguez Ramos, et al. 2023
erpe_2018_sw_6hr_WHONDRS-SW48-000087_B_bin.8.fa	73.69	0.78	WHONDRS_2018_erpe_surface_water	erpe_2018_sw_6hr_WHONDRS-SW48-000087_B	d__Bacteria;p__Patescibacteria;c__Saccharimonadia;o__Saccharimonadales;f__CAIOMD01;g__JAUPVN01;s__JAUPVN01 sp030917025			Rodriguez Ramos, et al. 2023
erpe_2018_sw_6hr_WHONDRS-SW48-000087_B_bin.75.fa	99.54	0.54	WHONDRS_2018_erpe_surface_water	erpe_2018_sw_6hr_WHONDRS-SW48-000087_B				Rodriguez Ramos, et al. 2023
erpe_2018_sw_6hr_WHONDRS-SW48-000087_B_bin.66.fa	75.04	3.38	WHONDRS_2018_erpe_surface_water	erpe_2018_sw_6hr_WHONDRS-SW48-000087_B	d__Bacteria;p__Patescibacteria;c__Paceibacteria;o__Moranbacterales;f__UBA1568;g__JAUPWD01;s__JAUPWD01 sp030916685			Rodriguez Ramos, et al. 2023
erpe_2018_sw_6hr_WHONDRS-SW48-000087_B_bin.65.fa	76.5	0.72	WHONDRS_2018_erpe_surface_water	erpe_2018_sw_6hr_WHONDRS-SW48-000087_B	d__Bacteria;p__Patescibacteria;c__Paceibacteria;o__Moranbacterales;f__UBA1568;g__JAGOSP01;s__JAGOSP01 sp030917745			Rodriguez Ramos, et al. 2023
erpe_2018_sw_6hr_WHONDRS-SW48-000087_B_bin.64.fa	87.37	5.62	WHONDRS_2018_erpe_surface_water	erpe_2018_sw_6hr_WHONDRS-SW48-000087_B				Rodriguez Ramos, et al. 2023
erpe_2018_sw_6hr_WHONDRS-SW48-000087_B_bin.63.fa	65.84	1.08	WHONDRS_2018_erpe_surface_water	erpe_2018_sw_6hr_WHONDRS-SW48-000087_B	d__Bacteria;p__Patescibacteria;c__ABY1;o__SG8-24;f__2-12-FULL-60-25;g__JAGOUA01;s__JAGOUA01 sp018061485			Rodriguez Ramos, et al. 2023
erpe_2018_sw_6hr_WHONDRS-SW48-000087_B_bin.62.fa	98.88	0.38	WHONDRS_2018_erpe_surface_water	erpe_2018_sw_6hr_WHONDRS-SW48-000087_B	d__Bacteria;p__Patescibacteria;c__Paceibacteria;o__UBA9973;f__UBA9973;g__UBA9973;s__UBA9973 sp018063015			Rodriguez Ramos, et al. 2023
erpe_2018_sw_6hr_WHONDRS-SW48-000087_B_bin.60.fa	92.89	1.76	WHONDRS_2018_erpe_surface_water	erpe_2018_sw_6hr_WHONDRS-SW48-000087_B				Rodriguez Ramos, et al. 2023
erpe_2018_sw_6hr_WHONDRS-SW48-000087_B_bin.59.fa	91.48	1.02	WHONDRS_2018_erpe_surface_water	erpe_2018_sw_6hr_WHONDRS-SW48-000087_B				Rodriguez Ramos, et al. 2023
erpe_2018_sw_6hr_WHONDRS-SW48-000087_B_bin.58.fa	85.06	4.32	WHONDRS_2018_erpe_surface_water	erpe_2018_sw_6hr_WHONDRS-SW48-000087_B				Rodriguez Ramos, et al. 2023
erpe_2018_sw_6hr_WHONDRS-SW48-000087_B_bin.56.fa	89.11	2.12	WHONDRS_2018_erpe_surface_water	erpe_2018_sw_6hr_WHONDRS-SW48-000087_B	d__Bacteria;p__Patescibacteria;c__ABY1;o__SG8-24;f__UBA9934;g__JAGORL01;s__JAGORL01 sp030916555			Rodriguez Ramos, et al. 2023
erpe_2018_sw_6hr_WHONDRS-SW48-000087_B_bin.55.fa	92.83	6.35	WHONDRS_2018_erpe_surface_water	erpe_2018_sw_6hr_WHONDRS-SW48-000087_B				Rodriguez Ramos, et al. 2023
erpe_2018_sw_6hr_WHONDRS-SW48-000087_B_bin.53.fa	89.87	0.18	WHONDRS_2018_erpe_surface_water	erpe_2018_sw_6hr_WHONDRS-SW48-000087_B				Rodriguez Ramos, et al. 2023
erpe_2018_sw_6hr_WHONDRS-SW48-000087_B_bin.44.fa	97.83	1.99	WHONDRS_2018_erpe_surface_water	erpe_2018_sw_6hr_WHONDRS-SW48-000087_B				Rodriguez Ramos, et al. 2023
erpe_2018_sw_6hr_WHONDRS-SW48-000087_B_bin.42.fa	65.72	1.73	WHONDRS_2018_erpe_surface_water	erpe_2018_sw_6hr_WHONDRS-SW48-000087_B	d__Bacteria;p__Patescibacteria;c__Saccharimonadia;o__Saccharimonadales;f__HK-STAS-PATE-42;g__HK-STAS-PATE-42;s__HK-STAS-PATE-42 sp030917805			Rodriguez Ramos, et al. 2023
erpe_2018_sw_6hr_WHONDRS-SW48-000087_B_bin.40.fa	83.3	1.43	WHONDRS_2018_erpe_surface_water	erpe_2018_sw_6hr_WHONDRS-SW48-000087_B	d__Bacteria;p__Patescibacteria;c__Saccharimonadia;o__Saccharimonadales;f__UBA1020;g__UBA1020;s__UBA1020 sp030917245			Rodriguez Ramos, et al. 2023
erpe_2018_sw_6hr_WHONDRS-SW48-000087_B_bin.4.fa	95.61	0.84	WHONDRS_2018_erpe_surface_water	erpe_2018_sw_6hr_WHONDRS-SW48-000087_B	d__Bacteria;p__Dependentiae;c__Babeliae;o__Babeliales;f__GCA-2401785;g__JAUPTZ01;s__JAUPTZ01 sp030917815			Rodriguez Ramos, et al. 2023
erpe_2018_sw_6hr_WHONDRS-SW48-000087_B_bin.35.fa	85.78	1.3	WHONDRS_2018_erpe_surface_water	erpe_2018_sw_6hr_WHONDRS-SW48-000087_B				Rodriguez Ramos, et al. 2023
erpe_2018_sw_6hr_WHONDRS-SW48-000087_B_bin.34.fa	87.73	9.65	WHONDRS_2018_erpe_surface_water	erpe_2018_sw_6hr_WHONDRS-SW48-000087_B				Rodriguez Ramos, et al. 2023
erpe_2018_sw_6hr_WHONDRS-SW48-000087_B_bin.3.fa	84.88	9.71	WHONDRS_2018_erpe_surface_water	erpe_2018_sw_6hr_WHONDRS-SW48-000087_B				Rodriguez Ramos, et al. 2023
erpe_2018_sw_6hr_WHONDRS-SW48-000087_B_bin.27.fa	61.87	3.19	WHONDRS_2018_erpe_surface_water	erpe_2018_sw_6hr_WHONDRS-SW48-000087_B	d__Bacteria;p__Patescibacteria;c__ABY1;o__Magasanikbacterales;f__2-02-FULL-50-9b;g__2-02-FULL-50-9b;s__2-02-FULL-50-9b sp943349075			Rodriguez Ramos, et al. 2023
erpe_2018_sw_6hr_WHONDRS-SW48-000087_B_bin.24.fa	99.75	0.05	WHONDRS_2018_erpe_surface_water	erpe_2018_sw_6hr_WHONDRS-SW48-000087_B	d__Bacteria;p__Patescibacteria;c__Paceibacteria;o__UBA9973;f__UBA9973;g__UBA8515;s__UBA8515 sp030916965			Rodriguez Ramos, et al. 2023
erpe_2018_sw_6hr_WHONDRS-SW48-000087_B_bin.23.fa	58.86	5.51	WHONDRS_2018_erpe_surface_water	erpe_2018_sw_6hr_WHONDRS-SW48-000087_B	d__Bacteria;p__Pseudomonadota;c__Gammaproteobacteria;o__Burkholderiales;f__Burkholderiaceae;g__Aquabacterium;s__Aquabacterium sp017994835			Rodriguez Ramos, et al. 2023
erpe_2018_sw_6hr_WHONDRS-SW48-000087_B_bin.15.fa	59.89	2.09	WHONDRS_2018_erpe_surface_water	erpe_2018_sw_6hr_WHONDRS-SW48-000087_B	d__Bacteria;p__Patescibacteria;c__Paceibacteria;o__UBA9973;f__Zambryskibacteraceae;g__C7867-006;s__C7867-006 sp030916785			Rodriguez Ramos, et al. 2023
erpe_2018_sw_6hr_WHONDRS-SW48-000087_B_bin.14.fa	96.08	0.02	WHONDRS_2018_erpe_surface_water	erpe_2018_sw_6hr_WHONDRS-SW48-000087_B	d__Bacteria;p__Patescibacteria;c__Paceibacteria;o__UBA9973;f__UBA5272;g__UBA11704;s__UBA11704 sp030916895			Rodriguez Ramos, et al. 2023
erpe_2018_sw_6hr_WHONDRS-SW48-000087_B_bin.13.fa	71.68	1.86	WHONDRS_2018_erpe_surface_water	erpe_2018_sw_6hr_WHONDRS-SW48-000087_B	d__Bacteria;p__Patescibacteria;c__Paceibacteria;o__UBA9973;f__UBA9973;g__UBA4124;s__			Rodriguez Ramos, et al. 2023
erpe_2018_sw_6hr_WHONDRS-SW48-000087_B_bin.12.fa	65.1	0.69	WHONDRS_2018_erpe_surface_water	erpe_2018_sw_6hr_WHONDRS-SW48-000087_B				Rodriguez Ramos, et al. 2023
erpe_2018_sw_6hr_WHONDRS-SW48-000087_B_bin.11.fa	80.4	0.46	WHONDRS_2018_erpe_surface_water	erpe_2018_sw_6hr_WHONDRS-SW48-000087_B				Rodriguez Ramos, et al. 2023
erpe_2018_sw_6hr_WHONDRS-SW48-000087_B_bin.101.fa	92.74	1.65	WHONDRS_2018_erpe_surface_water	erpe_2018_sw_6hr_WHONDRS-SW48-000087_B				Rodriguez Ramos, et al. 2023
erpe_2018_sw_6hr_WHONDRS-SW48-000087_B_bin.10.fa	97.32	0.06	WHONDRS_2018_erpe_surface_water	erpe_2018_sw_6hr_WHONDRS-SW48-000087_B				Rodriguez Ramos, et al. 2023
erpe_2018_sw_6hr_WHONDRS-SW48-000087_A_bin.9.fa	57.98	0.2	WHONDRS_2018_erpe_surface_water	erpe_2018_sw_6hr_WHONDRS-SW48-000087_A				Rodriguez Ramos, et al. 2023
erpe_2018_sw_6hr_WHONDRS-SW48-000087_A_bin.8.fa	68.81	1.17	WHONDRS_2018_erpe_surface_water	erpe_2018_sw_6hr_WHONDRS-SW48-000087_A				Rodriguez Ramos, et al. 2023
erpe_2018_sw_6hr_WHONDRS-SW48-000087_A_bin.76.fa	75.57	0.68	WHONDRS_2018_erpe_surface_water	erpe_2018_sw_6hr_WHONDRS-SW48-000087_A	d__Bacteria;p__Actinomycetota;c__Thermoleophilia;o__Solirubrobacterales;f__70-9;g__67-14;s__67-14 sp030917845			Rodriguez Ramos, et al. 2023
erpe_2018_sw_6hr_WHONDRS-SW48-000087_A_bin.75.fa	95.85	0.22	WHONDRS_2018_erpe_surface_water	erpe_2018_sw_6hr_WHONDRS-SW48-000087_A	d__Bacteria;p__Chlamydiota;c__Chlamydiia;o__Chlamydiales;f__Rhabdochlamydiaceae;g__Rhabdochlamydia;s__Rhabdochlamydia sp030916885			Rodriguez Ramos, et al. 2023
erpe_2018_sw_6hr_WHONDRS-SW48-000087_A_bin.71.fa	62.3	1.17	WHONDRS_2018_erpe_surface_water	erpe_2018_sw_6hr_WHONDRS-SW48-000087_A	d__Bacteria;p__Dependentiae;c__Babeliae;o__Babeliales;f__GCA-2401785;g__JAUPTZ01;s__JAUPTZ01 sp030917105			Rodriguez Ramos, et al. 2023
erpe_2018_sw_6hr_WHONDRS-SW48-000087_A_bin.69.fa	73.87	2.76	WHONDRS_2018_erpe_surface_water	erpe_2018_sw_6hr_WHONDRS-SW48-000087_A				Rodriguez Ramos, et al. 2023
erpe_2018_sw_6hr_WHONDRS-SW48-000087_A_bin.68.fa	76.74	2.64	WHONDRS_2018_erpe_surface_water	erpe_2018_sw_6hr_WHONDRS-SW48-000087_A				Rodriguez Ramos, et al. 2023
erpe_2018_sw_6hr_WHONDRS-SW48-000087_A_bin.62.fa	81.79	1.03	WHONDRS_2018_erpe_surface_water	erpe_2018_sw_6hr_WHONDRS-SW48-000087_A				Rodriguez Ramos, et al. 2023
erpe_2018_sw_6hr_WHONDRS-SW48-000087_A_bin.6.fa	99.77	4.61	WHONDRS_2018_erpe_surface_water	erpe_2018_sw_6hr_WHONDRS-SW48-000087_A				Rodriguez Ramos, et al. 2023
erpe_2018_sw_6hr_WHONDRS-SW48-000087_A_bin.59.fa	83.14	5.2	WHONDRS_2018_erpe_surface_water	erpe_2018_sw_6hr_WHONDRS-SW48-000087_A				Rodriguez Ramos, et al. 2023
erpe_2018_sw_6hr_WHONDRS-SW48-000087_A_bin.53.fa	72.92	5.64	WHONDRS_2018_erpe_surface_water	erpe_2018_sw_6hr_WHONDRS-SW48-000087_A				Rodriguez Ramos, et al. 2023
erpe_2018_sw_6hr_WHONDRS-SW48-000087_A_bin.52.fa	90.49	0.7	WHONDRS_2018_erpe_surface_water	erpe_2018_sw_6hr_WHONDRS-SW48-000087_A				Rodriguez Ramos, et al. 2023
erpe_2018_sw_6hr_WHONDRS-SW48-000087_A_bin.5.fa	94.85	2.36	WHONDRS_2018_erpe_surface_water	erpe_2018_sw_6hr_WHONDRS-SW48-000087_A				Rodriguez Ramos, et al. 2023
erpe_2018_sw_6hr_WHONDRS-SW48-000087_A_bin.44.fa	85.96	0.73	WHONDRS_2018_erpe_surface_water	erpe_2018_sw_6hr_WHONDRS-SW48-000087_A				Rodriguez Ramos, et al. 2023
erpe_2018_sw_6hr_WHONDRS-SW48-000087_A_bin.43.fa	82.33	0.44	WHONDRS_2018_erpe_surface_water	erpe_2018_sw_6hr_WHONDRS-SW48-000087_A				Rodriguez Ramos, et al. 2023
erpe_2018_sw_6hr_WHONDRS-SW48-000087_A_bin.41.fa	59.47	2.47	WHONDRS_2018_erpe_surface_water	erpe_2018_sw_6hr_WHONDRS-SW48-000087_A				Rodriguez Ramos, et al. 2023
erpe_2018_sw_6hr_WHONDRS-SW48-000087_A_bin.40.fa	76.12	3.25	WHONDRS_2018_erpe_surface_water	erpe_2018_sw_6hr_WHONDRS-SW48-000087_A				Rodriguez Ramos, et al. 2023
erpe_2018_sw_6hr_WHONDRS-SW48-000087_A_bin.4.fa	83.04	3.65	WHONDRS_2018_erpe_surface_water	erpe_2018_sw_6hr_WHONDRS-SW48-000087_A				Rodriguez Ramos, et al. 2023
erpe_2018_sw_6hr_WHONDRS-SW48-000087_A_bin.39.fa	78.07	1.73	WHONDRS_2018_erpe_surface_water	erpe_2018_sw_6hr_WHONDRS-SW48-000087_A				Rodriguez Ramos, et al. 2023
erpe_2018_sw_6hr_WHONDRS-SW48-000087_A_bin.31.fa	93.58	1.04	WHONDRS_2018_erpe_surface_water	erpe_2018_sw_6hr_WHONDRS-SW48-000087_A				Rodriguez Ramos, et al. 2023
erpe_2018_sw_6hr_WHONDRS-SW48-000087_A_bin.3.fa	93.91	1.34	WHONDRS_2018_erpe_surface_water	erpe_2018_sw_6hr_WHONDRS-SW48-000087_A				Rodriguez Ramos, et al. 2023
erpe_2018_sw_6hr_WHONDRS-SW48-000087_A_bin.27.fa	76.76	0.04	WHONDRS_2018_erpe_surface_water	erpe_2018_sw_6hr_WHONDRS-SW48-000087_A				Rodriguez Ramos, et al. 2023
erpe_2018_sw_6hr_WHONDRS-SW48-000087_A_bin.20.fa	55.98	0.88	WHONDRS_2018_erpe_surface_water	erpe_2018_sw_6hr_WHONDRS-SW48-000087_A				Rodriguez Ramos, et al. 2023
erpe_2018_sw_6hr_WHONDRS-SW48-000087_A_bin.18.fa	88.03	0.02	WHONDRS_2018_erpe_surface_water	erpe_2018_sw_6hr_WHONDRS-SW48-000087_A				Rodriguez Ramos, et al. 2023
erpe_2018_sw_6hr_WHONDRS-SW48-000087_A_bin.17.fa	72.72	0.68	WHONDRS_2018_erpe_surface_water	erpe_2018_sw_6hr_WHONDRS-SW48-000087_A				Rodriguez Ramos, et al. 2023
erpe_2018_sw_6hr_WHONDRS-SW48-000087_A_bin.16.fa	74.49	3.06	WHONDRS_2018_erpe_surface_water	erpe_2018_sw_6hr_WHONDRS-SW48-000087_A				Rodriguez Ramos, et al. 2023
erpe_2018_sw_6hr_WHONDRS-SW48-000087_A_bin.14.fa	66.16	0.73	WHONDRS_2018_erpe_surface_water	erpe_2018_sw_6hr_WHONDRS-SW48-000087_A				Rodriguez Ramos, et al. 2023
erpe_2018_sw_6hr_WHONDRS-SW48-000087_A_bin.13.fa	78.15	5.36	WHONDRS_2018_erpe_surface_water	erpe_2018_sw_6hr_WHONDRS-SW48-000087_A				Rodriguez Ramos, et al. 2023
erpe_2018_sw_6hr_WHONDRS-SW48-000087_A_bin.12.fa	87.2	1.8	WHONDRS_2018_erpe_surface_water	erpe_2018_sw_6hr_WHONDRS-SW48-000087_A				Rodriguez Ramos, et al. 2023
erpe_2018_sw_6hr_WHONDRS-SW48-000087_A_bin.11.fa	63.93	3.44	WHONDRS_2018_erpe_surface_water	erpe_2018_sw_6hr_WHONDRS-SW48-000087_A				Rodriguez Ramos, et al. 2023
erpe_2018_sw_6hr_WHONDRS-SW48-000087_A_bin.1.fa	85.14	6.65	WHONDRS_2018_erpe_surface_water	erpe_2018_sw_6hr_WHONDRS-SW48-000087_A				Rodriguez Ramos, et al. 2023
erpe_2018_sw_45hr_WHONDRS-SW48-000100_F_bin.5.fa	91.08	0.81	WHONDRS_2018_erpe_surface_water	erpe_2018_sw_45hr_WHONDRS-SW48-000100_F				Rodriguez Ramos, et al. 2023
erpe_2018_sw_45hr_WHONDRS-SW48-000100_F_bin.18.fa	92.36	2.02	WHONDRS_2018_erpe_surface_water	erpe_2018_sw_45hr_WHONDRS-SW48-000100_F				Rodriguez Ramos, et al. 2023
erpe_2018_sw_45hr_WHONDRS-SW48-000100_F_bin.16.fa	81.92	0.29	WHONDRS_2018_erpe_surface_water	erpe_2018_sw_45hr_WHONDRS-SW48-000100_F				Rodriguez Ramos, et al. 2023
erpe_2018_sw_45hr_WHONDRS-SW48-000100_F_bin.11.fa	87.01	0.2	WHONDRS_2018_erpe_surface_water	erpe_2018_sw_45hr_WHONDRS-SW48-000100_F				Rodriguez Ramos, et al. 2023
erpe_2018_sw_45hr_WHONDRS-SW48-000100_B_bin.8.fa	91.71	1.7	WHONDRS_2018_erpe_surface_water	erpe_2018_sw_45hr_WHONDRS-SW48-000100_B				Rodriguez Ramos, et al. 2023
erpe_2018_sw_45hr_WHONDRS-SW48-000100_B_bin.62.fa	87.46	1.29	WHONDRS_2018_erpe_surface_water	erpe_2018_sw_45hr_WHONDRS-SW48-000100_B				Rodriguez Ramos, et al. 2023
erpe_2018_sw_45hr_WHONDRS-SW48-000100_B_bin.61.fa	97.29	0.06	WHONDRS_2018_erpe_surface_water	erpe_2018_sw_45hr_WHONDRS-SW48-000100_B				Rodriguez Ramos, et al. 2023
erpe_2018_sw_45hr_WHONDRS-SW48-000100_B_bin.60.fa	85.39	3.96	WHONDRS_2018_erpe_surface_water	erpe_2018_sw_45hr_WHONDRS-SW48-000100_B				Rodriguez Ramos, et al. 2023
erpe_2018_sw_45hr_WHONDRS-SW48-000100_B_bin.57.fa	81.23	5.31	WHONDRS_2018_erpe_surface_water	erpe_2018_sw_45hr_WHONDRS-SW48-000100_B				Rodriguez Ramos, et al. 2023
erpe_2018_sw_45hr_WHONDRS-SW48-000100_B_bin.55.fa	90.66	6.77	WHONDRS_2018_erpe_surface_water	erpe_2018_sw_45hr_WHONDRS-SW48-000100_B				Rodriguez Ramos, et al. 2023
erpe_2018_sw_45hr_WHONDRS-SW48-000100_B_bin.51.fa	93.95	0.21	WHONDRS_2018_erpe_surface_water	erpe_2018_sw_45hr_WHONDRS-SW48-000100_B				Rodriguez Ramos, et al. 2023
erpe_2018_sw_45hr_WHONDRS-SW48-000100_B_bin.50.fa	88.06	0.2	WHONDRS_2018_erpe_surface_water	erpe_2018_sw_45hr_WHONDRS-SW48-000100_B				Rodriguez Ramos, et al. 2023
erpe_2018_sw_45hr_WHONDRS-SW48-000100_B_bin.49.fa	98.34	0.17	WHONDRS_2018_erpe_surface_water	erpe_2018_sw_45hr_WHONDRS-SW48-000100_B				Rodriguez Ramos, et al. 2023
erpe_2018_sw_45hr_WHONDRS-SW48-000100_B_bin.48.fa	90.89	0.4	WHONDRS_2018_erpe_surface_water	erpe_2018_sw_45hr_WHONDRS-SW48-000100_B				Rodriguez Ramos, et al. 2023
erpe_2018_sw_45hr_WHONDRS-SW48-000100_B_bin.45.fa	95.2	5.51	WHONDRS_2018_erpe_surface_water	erpe_2018_sw_45hr_WHONDRS-SW48-000100_B	d__Bacteria;p__Patescibacteria;c__Microgenomatia;o__Levybacterales;f__UBA12049;g__JACROF01;s__JACROF01 sp030917445			Rodriguez Ramos, et al. 2023
erpe_2018_sw_45hr_WHONDRS-SW48-000100_B_bin.42.fa	84.91	0.37	WHONDRS_2018_erpe_surface_water	erpe_2018_sw_45hr_WHONDRS-SW48-000100_B	d__Bacteria;p__Patescibacteria;c__ABY1;o__SG8-24;f__2-12-FULL-60-25;g__JAGOUA01;s__JAGOUA01 sp018061485			Rodriguez Ramos, et al. 2023
erpe_2018_sw_45hr_WHONDRS-SW48-000100_B_bin.39.fa	62.19	1.59	WHONDRS_2018_erpe_surface_water	erpe_2018_sw_45hr_WHONDRS-SW48-000100_B	d__Bacteria;p__Verrucomicrobiota;c__Verrucomicrobiae;o__Opitutales;f__Opitutaceae;g__Lacunisphaera;s__Lacunisphaera sp030916665			Rodriguez Ramos, et al. 2023
erpe_2018_sw_45hr_WHONDRS-SW48-000100_B_bin.37.fa	69.1	0.01	WHONDRS_2018_erpe_surface_water	erpe_2018_sw_45hr_WHONDRS-SW48-000100_B	d__Bacteria;p__Pseudomonadota;c__Gammaproteobacteria;o__Diplorickettsiales;f__Diplorickettsiaceae;g__Aquirickettsiella;s__Aquirickettsiella isopodorum			Rodriguez Ramos, et al. 2023
erpe_2018_sw_45hr_WHONDRS-SW48-000100_B_bin.35.fa	98.17	2.25	WHONDRS_2018_erpe_surface_water	erpe_2018_sw_45hr_WHONDRS-SW48-000100_B	d__Bacteria;p__Cyanobacteriota;c__Vampirovibrionia;o__Obscuribacterales;f__Obscuribacteraceae;g__Obscuribacter;s__Obscuribacter sp016718315			Rodriguez Ramos, et al. 2023
erpe_2018_sw_45hr_WHONDRS-SW48-000100_B_bin.32.fa	77.35	0.46	WHONDRS_2018_erpe_surface_water	erpe_2018_sw_45hr_WHONDRS-SW48-000100_B				Rodriguez Ramos, et al. 2023
erpe_2018_sw_45hr_WHONDRS-SW48-000100_B_bin.30.fa	74.21	1.34	WHONDRS_2018_erpe_surface_water	erpe_2018_sw_45hr_WHONDRS-SW48-000100_B	d__Bacteria;p__Patescibacteria;c__Paceibacteria;o__UBA9973;f__UBA9973;g__UBA9973;s__UBA9973 sp030916575			Rodriguez Ramos, et al. 2023
erpe_2018_sw_45hr_WHONDRS-SW48-000100_B_bin.27.fa	90.83	5.97	WHONDRS_2018_erpe_surface_water	erpe_2018_sw_45hr_WHONDRS-SW48-000100_B				Rodriguez Ramos, et al. 2023
erpe_2018_sw_45hr_WHONDRS-SW48-000100_B_bin.26.fa	78.25	2.48	WHONDRS_2018_erpe_surface_water	erpe_2018_sw_45hr_WHONDRS-SW48-000100_B				Rodriguez Ramos, et al. 2023
erpe_2018_sw_45hr_WHONDRS-SW48-000100_B_bin.24.fa	77.41	0.03	WHONDRS_2018_erpe_surface_water	erpe_2018_sw_45hr_WHONDRS-SW48-000100_B				Rodriguez Ramos, et al. 2023
erpe_2018_sw_45hr_WHONDRS-SW48-000100_B_bin.23.fa	80.79	3.76	WHONDRS_2018_erpe_surface_water	erpe_2018_sw_45hr_WHONDRS-SW48-000100_B	d__Bacteria;p__Patescibacteria;c__ABY1;o__UBA1558;f__GWA2-36-10;g__CALMZN01;s__CALMZN01 sp030917205			Rodriguez Ramos, et al. 2023
erpe_2018_sw_45hr_WHONDRS-SW48-000100_B_bin.20.fa	79.3	1.75	WHONDRS_2018_erpe_surface_water	erpe_2018_sw_45hr_WHONDRS-SW48-000100_B				Rodriguez Ramos, et al. 2023
erpe_2018_sw_45hr_WHONDRS-SW48-000100_B_bin.16.fa	79.74	2.02	WHONDRS_2018_erpe_surface_water	erpe_2018_sw_45hr_WHONDRS-SW48-000100_B				Rodriguez Ramos, et al. 2023
erpe_2018_sw_45hr_WHONDRS-SW48-000100_B_bin.15.fa	88.01	0.54	WHONDRS_2018_erpe_surface_water	erpe_2018_sw_45hr_WHONDRS-SW48-000100_B	d__Bacteria;p__Actinomycetota;c__Actinomycetes;o__S36-B12;f__S36-B12;g__UBA10649;s__UBA10649 sp937902285			Rodriguez Ramos, et al. 2023
erpe_2018_sw_45hr_WHONDRS-SW48-000100_B_bin.13.fa	96.23	0.2	WHONDRS_2018_erpe_surface_water	erpe_2018_sw_45hr_WHONDRS-SW48-000100_B				Rodriguez Ramos, et al. 2023
erpe_2018_sw_45hr_WHONDRS-SW48-000100_A_bin.5.fa	81.43	2.32	WHONDRS_2018_erpe_surface_water	erpe_2018_sw_45hr_WHONDRS-SW48-000100_A				Rodriguez Ramos, et al. 2023
erpe_2018_sw_45hr_WHONDRS-SW48-000100_A_bin.46.fa	85.85	0.09	WHONDRS_2018_erpe_surface_water	erpe_2018_sw_45hr_WHONDRS-SW48-000100_A				Rodriguez Ramos, et al. 2023
erpe_2018_sw_45hr_WHONDRS-SW48-000100_A_bin.42.fa	58.99	0.61	WHONDRS_2018_erpe_surface_water	erpe_2018_sw_45hr_WHONDRS-SW48-000100_A	d__Bacteria;p__Patescibacteria;c__ABY1;o__UBA1558;f__GWA2-36-10;g__CALMZN01;s__CALMZN01 sp030917205			Rodriguez Ramos, et al. 2023
erpe_2018_sw_45hr_WHONDRS-SW48-000100_A_bin.39.fa	88.75	0.34	WHONDRS_2018_erpe_surface_water	erpe_2018_sw_45hr_WHONDRS-SW48-000100_A				Rodriguez Ramos, et al. 2023
erpe_2018_sw_45hr_WHONDRS-SW48-000100_A_bin.3.fa	86.91	0.07	WHONDRS_2018_erpe_surface_water	erpe_2018_sw_45hr_WHONDRS-SW48-000100_A				Rodriguez Ramos, et al. 2023
erpe_2018_sw_45hr_WHONDRS-SW48-000100_A_bin.29.fa	83.33	3.83	WHONDRS_2018_erpe_surface_water	erpe_2018_sw_45hr_WHONDRS-SW48-000100_A				Rodriguez Ramos, et al. 2023
erpe_2018_sw_45hr_WHONDRS-SW48-000100_A_bin.26.fa	94.14	0.23	WHONDRS_2018_erpe_surface_water	erpe_2018_sw_45hr_WHONDRS-SW48-000100_A				Rodriguez Ramos, et al. 2023
erpe_2018_sw_45hr_WHONDRS-SW48-000100_A_bin.25.fa	72.59	0.71	WHONDRS_2018_erpe_surface_water	erpe_2018_sw_45hr_WHONDRS-SW48-000100_A				Rodriguez Ramos, et al. 2023
erpe_2018_sw_45hr_WHONDRS-SW48-000100_A_bin.24.fa	100	0.02	WHONDRS_2018_erpe_surface_water	erpe_2018_sw_45hr_WHONDRS-SW48-000100_A	d__Bacteria;p__Patescibacteria;c__Saccharimonadia;o__Saccharimonadales;f__JAUPVS01;g__JAUPVS01;s__JAUPVS01 sp030916945			Rodriguez Ramos, et al. 2023
erpe_2018_sw_45hr_WHONDRS-SW48-000100_A_bin.21.fa	72.02	2.91	WHONDRS_2018_erpe_surface_water	erpe_2018_sw_45hr_WHONDRS-SW48-000100_A				Rodriguez Ramos, et al. 2023
erpe_2018_sw_45hr_WHONDRS-SW48-000100_A_bin.18.fa	82.97	0.31	WHONDRS_2018_erpe_surface_water	erpe_2018_sw_45hr_WHONDRS-SW48-000100_A				Rodriguez Ramos, et al. 2023
erpe_2018_sw_45hr_WHONDRS-SW48-000100_A_bin.17.fa	70.76	1.15	WHONDRS_2018_erpe_surface_water	erpe_2018_sw_45hr_WHONDRS-SW48-000100_A				Rodriguez Ramos, et al. 2023
erpe_2018_sw_45hr_WHONDRS-SW48-000100_A_bin.14.fa	66.46	4.94	WHONDRS_2018_erpe_surface_water	erpe_2018_sw_45hr_WHONDRS-SW48-000100_A				Rodriguez Ramos, et al. 2023
erpe_2018_sw_42hr_WHONDRS-SW48-000099_F_bin.7.fa	70.08	0.06	WHONDRS_2018_erpe_surface_water	erpe_2018_sw_42hr_WHONDRS-SW48-000099_F				Rodriguez Ramos, et al. 2023
erpe_2018_sw_42hr_WHONDRS-SW48-000099_F_bin.6.fa	64.01	0.68	WHONDRS_2018_erpe_surface_water	erpe_2018_sw_42hr_WHONDRS-SW48-000099_F				Rodriguez Ramos, et al. 2023
erpe_2018_sw_42hr_WHONDRS-SW48-000099_F_bin.26.fa	85.97	0.99	WHONDRS_2018_erpe_surface_water	erpe_2018_sw_42hr_WHONDRS-SW48-000099_F				Rodriguez Ramos, et al. 2023
erpe_2018_sw_42hr_WHONDRS-SW48-000099_F_bin.21.fa	89.31	1.51	WHONDRS_2018_erpe_surface_water	erpe_2018_sw_42hr_WHONDRS-SW48-000099_F				Rodriguez Ramos, et al. 2023
erpe_2018_sw_42hr_WHONDRS-SW48-000099_F_bin.19.fa	99.68	0	WHONDRS_2018_erpe_surface_water	erpe_2018_sw_42hr_WHONDRS-SW48-000099_F				Rodriguez Ramos, et al. 2023
erpe_2018_sw_42hr_WHONDRS-SW48-000099_F_bin.17.fa	92.07	12.35	WHONDRS_2018_erpe_surface_water	erpe_2018_sw_42hr_WHONDRS-SW48-000099_F				Rodriguez Ramos, et al. 2023
erpe_2018_sw_42hr_WHONDRS-SW48-000099_F_bin.14.fa	55.91	3.92	WHONDRS_2018_erpe_surface_water	erpe_2018_sw_42hr_WHONDRS-SW48-000099_F	d__Bacteria;p__Chlamydiota;c__Chlamydiia;o__Chlamydiales;f__Rhabdochlamydiaceae;g__Rhabdochlamydia;s__Rhabdochlamydia sp030916885			Rodriguez Ramos, et al. 2023
erpe_2018_sw_42hr_WHONDRS-SW48-000099_F_bin.10.fa	95.08	0.75	WHONDRS_2018_erpe_surface_water	erpe_2018_sw_42hr_WHONDRS-SW48-000099_F	d__Bacteria;p__Patescibacteria;c__Microgenomatia;o__Levybacterales;f__UBA12049;g__JACROF01;s__JACROF01 sp030917445			Rodriguez Ramos, et al. 2023
erpe_2018_sw_42hr_WHONDRS-SW48-000099_B_bin.95.fa	69.23	3.42	WHONDRS_2018_erpe_surface_water	erpe_2018_sw_42hr_WHONDRS-SW48-000099_B	d__Bacteria;p__Patescibacteria;c__Saccharimonadia;o__Saccharimonadales;f__UBA7683;g__JACKGS01;s__JACKGS01 sp020631865			Rodriguez Ramos, et al. 2023
erpe_2018_sw_42hr_WHONDRS-SW48-000099_B_bin.94.fa	98.65	0	WHONDRS_2018_erpe_surface_water	erpe_2018_sw_42hr_WHONDRS-SW48-000099_B				Rodriguez Ramos, et al. 2023
erpe_2018_sw_42hr_WHONDRS-SW48-000099_B_bin.91.fa	78.53	0.81	WHONDRS_2018_erpe_surface_water	erpe_2018_sw_42hr_WHONDRS-SW48-000099_B	d__Bacteria;p__Patescibacteria;c__Paceibacteria;o__UBA9973;f__UBA9973;g__JAGOQQ01;s__JAGOQQ01 sp017991395			Rodriguez Ramos, et al. 2023
erpe_2018_sw_42hr_WHONDRS-SW48-000099_B_bin.9.fa	95.97	1.97	WHONDRS_2018_erpe_surface_water	erpe_2018_sw_42hr_WHONDRS-SW48-000099_B				Rodriguez Ramos, et al. 2023
erpe_2018_sw_42hr_WHONDRS-SW48-000099_B_bin.85.fa	75.19	0.11	WHONDRS_2018_erpe_surface_water	erpe_2018_sw_42hr_WHONDRS-SW48-000099_B	d__Bacteria;p__Patescibacteria;c__Saccharimonadia;o__Saccharimonadales;f__CAIOMD01;g__JAUPVN01;s__JAUPVN01 sp030917025			Rodriguez Ramos, et al. 2023
erpe_2018_sw_42hr_WHONDRS-SW48-000099_B_bin.82.fa	63.85	1.03	WHONDRS_2018_erpe_surface_water	erpe_2018_sw_42hr_WHONDRS-SW48-000099_B				Rodriguez Ramos, et al. 2023
erpe_2018_sw_42hr_WHONDRS-SW48-000099_B_bin.80.fa	97.29	0.06	WHONDRS_2018_erpe_surface_water	erpe_2018_sw_42hr_WHONDRS-SW48-000099_B				Rodriguez Ramos, et al. 2023
erpe_2018_sw_42hr_WHONDRS-SW48-000099_B_bin.8.fa	50.91	0.33	WHONDRS_2018_erpe_surface_water	erpe_2018_sw_42hr_WHONDRS-SW48-000099_B	d__Bacteria;p__Patescibacteria;c__Paceibacteria;o__Moranbacterales;f__UBA1568;g__JAUPWD01;s__JAUPWD01 sp030916685			Rodriguez Ramos, et al. 2023
erpe_2018_sw_42hr_WHONDRS-SW48-000099_B_bin.77.fa	68.31	1.32	WHONDRS_2018_erpe_surface_water	erpe_2018_sw_42hr_WHONDRS-SW48-000099_B	d__Bacteria;p__Patescibacteria;c__ABY1;o__Magasanikbacterales;f__2-02-FULL-50-9b;g__2-02-FULL-50-9b;s__2-02-FULL-50-9b sp943349075			Rodriguez Ramos, et al. 2023
erpe_2018_sw_42hr_WHONDRS-SW48-000099_B_bin.76.fa	90.19	0.82	WHONDRS_2018_erpe_surface_water	erpe_2018_sw_42hr_WHONDRS-SW48-000099_B				Rodriguez Ramos, et al. 2023
erpe_2018_sw_42hr_WHONDRS-SW48-000099_B_bin.75.fa	93.61	3.83	WHONDRS_2018_erpe_surface_water	erpe_2018_sw_42hr_WHONDRS-SW48-000099_B				Rodriguez Ramos, et al. 2023
erpe_2018_sw_42hr_WHONDRS-SW48-000099_B_bin.74.fa	85.47	4.66	WHONDRS_2018_erpe_surface_water	erpe_2018_sw_42hr_WHONDRS-SW48-000099_B	d__Bacteria;p__Verrucomicrobiota;c__Verrucomicrobiae;o__Opitutales;f__Opitutaceae;g__Lacunisphaera;s__Lacunisphaera sp030916665			Rodriguez Ramos, et al. 2023
erpe_2018_sw_42hr_WHONDRS-SW48-000099_B_bin.71.fa	95.29	0.91	WHONDRS_2018_erpe_surface_water	erpe_2018_sw_42hr_WHONDRS-SW48-000099_B				Rodriguez Ramos, et al. 2023
erpe_2018_sw_42hr_WHONDRS-SW48-000099_B_bin.68.fa	61.51	0.05	WHONDRS_2018_erpe_surface_water	erpe_2018_sw_42hr_WHONDRS-SW48-000099_B	d__Bacteria;p__Patescibacteria;c__Saccharimonadia;o__Saccharimonadales;f__HK-STAS-PATE-42;g__HK-STAS-PATE-42;s__HK-STAS-PATE-42 sp030917805			Rodriguez Ramos, et al. 2023
erpe_2018_sw_42hr_WHONDRS-SW48-000099_B_bin.64.fa	93.38	0.32	WHONDRS_2018_erpe_surface_water	erpe_2018_sw_42hr_WHONDRS-SW48-000099_B				Rodriguez Ramos, et al. 2023
erpe_2018_sw_42hr_WHONDRS-SW48-000099_B_bin.62.fa	73.89	1.1	WHONDRS_2018_erpe_surface_water	erpe_2018_sw_42hr_WHONDRS-SW48-000099_B	d__Bacteria;p__Patescibacteria;c__ABY1;o__UBA1558;f__GWA2-36-10;g__CALMZN01;s__CALMZN01 sp030917205			Rodriguez Ramos, et al. 2023
erpe_2018_sw_42hr_WHONDRS-SW48-000099_B_bin.61.fa	83.87	1.31	WHONDRS_2018_erpe_surface_water	erpe_2018_sw_42hr_WHONDRS-SW48-000099_B	d__Bacteria;p__Patescibacteria;c__Paceibacteria;o__UBA9973;f__SBAW01;g__GWA1-54-10;s__GWA1-54-10 sp030916835			Rodriguez Ramos, et al. 2023
erpe_2018_sw_42hr_WHONDRS-SW48-000099_B_bin.60.fa	68.93	0.4	WHONDRS_2018_erpe_surface_water	erpe_2018_sw_42hr_WHONDRS-SW48-000099_B	d__Bacteria;p__Patescibacteria;c__ABY1;o__SG8-24;f__2-12-FULL-60-25;g__JAGOUA01;s__JAGOUA01 sp018061485			Rodriguez Ramos, et al. 2023
erpe_2018_sw_42hr_WHONDRS-SW48-000099_B_bin.6.fa	52.04	1.37	WHONDRS_2018_erpe_surface_water	erpe_2018_sw_42hr_WHONDRS-SW48-000099_B	d__Bacteria;p__Patescibacteria;c__ABY1;o__SG8-24;f__UBA9934;g__JAGORL01;s__JAGORL01 sp030916555			Rodriguez Ramos, et al. 2023
erpe_2018_sw_42hr_WHONDRS-SW48-000099_B_bin.58.fa	99.54	0.54	WHONDRS_2018_erpe_surface_water	erpe_2018_sw_42hr_WHONDRS-SW48-000099_B				Rodriguez Ramos, et al. 2023
erpe_2018_sw_42hr_WHONDRS-SW48-000099_B_bin.55.fa	70.49	1.64	WHONDRS_2018_erpe_surface_water	erpe_2018_sw_42hr_WHONDRS-SW48-000099_B	d__Bacteria;p__Patescibacteria;c__Paceibacteria;o__UBA9973;f__VEQN01;g__VEQN01;s__VEQN01 sp030917685			Rodriguez Ramos, et al. 2023
erpe_2018_sw_42hr_WHONDRS-SW48-000099_B_bin.52.fa	96.12	7.16	WHONDRS_2018_erpe_surface_water	erpe_2018_sw_42hr_WHONDRS-SW48-000099_B				Rodriguez Ramos, et al. 2023
erpe_2018_sw_42hr_WHONDRS-SW48-000099_B_bin.50.fa	92.67	5.07	WHONDRS_2018_erpe_surface_water	erpe_2018_sw_42hr_WHONDRS-SW48-000099_B	d__Bacteria;p__Pseudomonadota;c__Gammaproteobacteria;o__Diplorickettsiales;f__Diplorickettsiaceae;g__Aquirickettsiella;s__Aquirickettsiella isopodorum			Rodriguez Ramos, et al. 2023
erpe_2018_sw_42hr_WHONDRS-SW48-000099_B_bin.5.fa	89.81	2.15	WHONDRS_2018_erpe_surface_water	erpe_2018_sw_42hr_WHONDRS-SW48-000099_B	d__Bacteria;p__Patescibacteria;c__Paceibacteria;o__UBA9973;f__CAIRYW01;g__JAUPVJ01;s__JAUPVJ01 sp030917145			Rodriguez Ramos, et al. 2023
erpe_2018_sw_42hr_WHONDRS-SW48-000099_B_bin.46.fa	78.35	0.79	WHONDRS_2018_erpe_surface_water	erpe_2018_sw_42hr_WHONDRS-SW48-000099_B				Rodriguez Ramos, et al. 2023
erpe_2018_sw_42hr_WHONDRS-SW48-000099_B_bin.44.fa	95.27	0.31	WHONDRS_2018_erpe_surface_water	erpe_2018_sw_42hr_WHONDRS-SW48-000099_B	d__Bacteria;p__Patescibacteria;c__Microgenomatia;o__Levybacterales;f__UBA12049;g__JACROF01;s__JACROF01 sp030917445			Rodriguez Ramos, et al. 2023
erpe_2018_sw_42hr_WHONDRS-SW48-000099_B_bin.43.fa	93.84	0.02	WHONDRS_2018_erpe_surface_water	erpe_2018_sw_42hr_WHONDRS-SW48-000099_B				Rodriguez Ramos, et al. 2023
erpe_2018_sw_42hr_WHONDRS-SW48-000099_B_bin.41.fa	84.25	7.52	WHONDRS_2018_erpe_surface_water	erpe_2018_sw_42hr_WHONDRS-SW48-000099_B				Rodriguez Ramos, et al. 2023
erpe_2018_sw_42hr_WHONDRS-SW48-000099_B_bin.39.fa	86.65	2.51	WHONDRS_2018_erpe_surface_water	erpe_2018_sw_42hr_WHONDRS-SW48-000099_B				Rodriguez Ramos, et al. 2023
erpe_2018_sw_42hr_WHONDRS-SW48-000099_B_bin.38.fa	82.41	6.36	WHONDRS_2018_erpe_surface_water	erpe_2018_sw_42hr_WHONDRS-SW48-000099_B				Rodriguez Ramos, et al. 2023
erpe_2018_sw_42hr_WHONDRS-SW48-000099_B_bin.34.fa	94.1	1.41	WHONDRS_2018_erpe_surface_water	erpe_2018_sw_42hr_WHONDRS-SW48-000099_B				Rodriguez Ramos, et al. 2023
erpe_2018_sw_42hr_WHONDRS-SW48-000099_B_bin.33.fa	100	0.27	WHONDRS_2018_erpe_surface_water	erpe_2018_sw_42hr_WHONDRS-SW48-000099_B	d__Bacteria;p__Patescibacteria;c__Paceibacteria;o__UBA9973;f__XYD1-FULL-46-19;g__JAUPUJ01;s__JAUPUJ01 sp030917625			Rodriguez Ramos, et al. 2023
erpe_2018_sw_42hr_WHONDRS-SW48-000099_B_bin.32.fa	74.48	0.19	WHONDRS_2018_erpe_surface_water	erpe_2018_sw_42hr_WHONDRS-SW48-000099_B				Rodriguez Ramos, et al. 2023
erpe_2018_sw_42hr_WHONDRS-SW48-000099_B_bin.28.fa	74.79	1.48	WHONDRS_2018_erpe_surface_water	erpe_2018_sw_42hr_WHONDRS-SW48-000099_B				Rodriguez Ramos, et al. 2023
erpe_2018_sw_42hr_WHONDRS-SW48-000099_B_bin.15.fa	80.94	0.45	WHONDRS_2018_erpe_surface_water	erpe_2018_sw_42hr_WHONDRS-SW48-000099_B				Rodriguez Ramos, et al. 2023
erpe_2018_sw_42hr_WHONDRS-SW48-000099_B_bin.14.fa	80.12	0.1	WHONDRS_2018_erpe_surface_water	erpe_2018_sw_42hr_WHONDRS-SW48-000099_B	d__Bacteria;p__Patescibacteria;c__Paceibacteria;o__UBA9973;f__XYD1-FULL-46-19;g__XYD1-FULL-44-32;s__XYD1-FULL-44-32 sp030916795			Rodriguez Ramos, et al. 2023
erpe_2018_sw_42hr_WHONDRS-SW48-000099_B_bin.10.fa	89.13	0.13	WHONDRS_2018_erpe_surface_water	erpe_2018_sw_42hr_WHONDRS-SW48-000099_B				Rodriguez Ramos, et al. 2023
erpe_2018_sw_42hr_WHONDRS-SW48-000099_A_bin.77.fa	72.12	0.13	WHONDRS_2018_erpe_surface_water	erpe_2018_sw_42hr_WHONDRS-SW48-000099_A				Rodriguez Ramos, et al. 2023
erpe_2018_sw_42hr_WHONDRS-SW48-000099_A_bin.75.fa	53.85	0.16	WHONDRS_2018_erpe_surface_water	erpe_2018_sw_42hr_WHONDRS-SW48-000099_A				Rodriguez Ramos, et al. 2023
erpe_2018_sw_42hr_WHONDRS-SW48-000099_A_bin.74.fa	73.5	1.97	WHONDRS_2018_erpe_surface_water	erpe_2018_sw_42hr_WHONDRS-SW48-000099_A	d__Bacteria;p__Patescibacteria;c__Paceibacteria;o__UBA9973;f__Zambryskibacteraceae;g__C7867-006;s__C7867-006 sp030916785			Rodriguez Ramos, et al. 2023
erpe_2018_sw_42hr_WHONDRS-SW48-000099_A_bin.71.fa	81.81	0.1	WHONDRS_2018_erpe_surface_water	erpe_2018_sw_42hr_WHONDRS-SW48-000099_A				Rodriguez Ramos, et al. 2023
erpe_2018_sw_42hr_WHONDRS-SW48-000099_A_bin.63.fa	73.63	7.61	WHONDRS_2018_erpe_surface_water	erpe_2018_sw_42hr_WHONDRS-SW48-000099_A				Rodriguez Ramos, et al. 2023
erpe_2018_sw_42hr_WHONDRS-SW48-000099_A_bin.59.fa	44.63	1.82	WHONDRS_2018_erpe_surface_water	erpe_2018_sw_42hr_WHONDRS-SW48-000099_A				Rodriguez Ramos, et al. 2023
erpe_2018_sw_42hr_WHONDRS-SW48-000099_A_bin.56.fa	74.87	2.56	WHONDRS_2018_erpe_surface_water	erpe_2018_sw_42hr_WHONDRS-SW48-000099_A				Rodriguez Ramos, et al. 2023
erpe_2018_sw_42hr_WHONDRS-SW48-000099_A_bin.55.fa	87.28	0.02	WHONDRS_2018_erpe_surface_water	erpe_2018_sw_42hr_WHONDRS-SW48-000099_A				Rodriguez Ramos, et al. 2023
erpe_2018_sw_42hr_WHONDRS-SW48-000099_A_bin.54.fa	74.14	3.73	WHONDRS_2018_erpe_surface_water	erpe_2018_sw_42hr_WHONDRS-SW48-000099_A	d__Bacteria;p__Patescibacteria;c__Saccharimonadia;o__Saccharimonadales;f__UBA7683;g__JACKGS01;s__			Rodriguez Ramos, et al. 2023
erpe_2018_sw_42hr_WHONDRS-SW48-000099_A_bin.50.fa	74.62	0.08	WHONDRS_2018_erpe_surface_water	erpe_2018_sw_42hr_WHONDRS-SW48-000099_A				Rodriguez Ramos, et al. 2023
erpe_2018_sw_42hr_WHONDRS-SW48-000099_A_bin.48.fa	70.86	0.83	WHONDRS_2018_erpe_surface_water	erpe_2018_sw_42hr_WHONDRS-SW48-000099_A				Rodriguez Ramos, et al. 2023
erpe_2018_sw_42hr_WHONDRS-SW48-000099_A_bin.44.fa	69.56	0.61	WHONDRS_2018_erpe_surface_water	erpe_2018_sw_42hr_WHONDRS-SW48-000099_A	d__Bacteria;p__Verrucomicrobiota;c__Verrucomicrobiae;o__Opitutales;f__Opitutaceae;g__Lacunisphaera;s__Lacunisphaera sp030916665			Rodriguez Ramos, et al. 2023
erpe_2018_sw_42hr_WHONDRS-SW48-000099_A_bin.41.fa	77.96	5.15	WHONDRS_2018_erpe_surface_water	erpe_2018_sw_42hr_WHONDRS-SW48-000099_A				Rodriguez Ramos, et al. 2023
erpe_2018_sw_42hr_WHONDRS-SW48-000099_A_bin.4.fa	100	0.99	WHONDRS_2018_erpe_surface_water	erpe_2018_sw_42hr_WHONDRS-SW48-000099_A				Rodriguez Ramos, et al. 2023
erpe_2018_sw_42hr_WHONDRS-SW48-000099_A_bin.38.fa	94.13	0.23	WHONDRS_2018_erpe_surface_water	erpe_2018_sw_42hr_WHONDRS-SW48-000099_A				Rodriguez Ramos, et al. 2023
erpe_2018_sw_42hr_WHONDRS-SW48-000099_A_bin.34.fa	97.92	0.44	WHONDRS_2018_erpe_surface_water	erpe_2018_sw_42hr_WHONDRS-SW48-000099_A				Rodriguez Ramos, et al. 2023
erpe_2018_sw_42hr_WHONDRS-SW48-000099_A_bin.31.fa	84.57	1.52	WHONDRS_2018_erpe_surface_water	erpe_2018_sw_42hr_WHONDRS-SW48-000099_A				Rodriguez Ramos, et al. 2023
erpe_2018_sw_42hr_WHONDRS-SW48-000099_A_bin.30.fa	73.61	8.34	WHONDRS_2018_erpe_surface_water	erpe_2018_sw_42hr_WHONDRS-SW48-000099_A				Rodriguez Ramos, et al. 2023
erpe_2018_sw_42hr_WHONDRS-SW48-000099_A_bin.3.fa	73.79	1.86	WHONDRS_2018_erpe_surface_water	erpe_2018_sw_42hr_WHONDRS-SW48-000099_A				Rodriguez Ramos, et al. 2023
erpe_2018_sw_42hr_WHONDRS-SW48-000099_A_bin.29.fa	65.52	0.22	WHONDRS_2018_erpe_surface_water	erpe_2018_sw_42hr_WHONDRS-SW48-000099_A				Rodriguez Ramos, et al. 2023
erpe_2018_sw_42hr_WHONDRS-SW48-000099_A_bin.27.fa	90.68	1.15	WHONDRS_2018_erpe_surface_water	erpe_2018_sw_42hr_WHONDRS-SW48-000099_A				Rodriguez Ramos, et al. 2023
erpe_2018_sw_42hr_WHONDRS-SW48-000099_A_bin.25.fa	72.49	1.59	WHONDRS_2018_erpe_surface_water	erpe_2018_sw_42hr_WHONDRS-SW48-000099_A				Rodriguez Ramos, et al. 2023
erpe_2018_sw_42hr_WHONDRS-SW48-000099_A_bin.24.fa	95.3	0.17	WHONDRS_2018_erpe_surface_water	erpe_2018_sw_42hr_WHONDRS-SW48-000099_A				Rodriguez Ramos, et al. 2023
erpe_2018_sw_42hr_WHONDRS-SW48-000099_A_bin.2.fa	73.33	1.76	WHONDRS_2018_erpe_surface_water	erpe_2018_sw_42hr_WHONDRS-SW48-000099_A				Rodriguez Ramos, et al. 2023
erpe_2018_sw_42hr_WHONDRS-SW48-000099_A_bin.19.fa	100	0.03	WHONDRS_2018_erpe_surface_water	erpe_2018_sw_42hr_WHONDRS-SW48-000099_A	d__Bacteria;p__Patescibacteria;c__Saccharimonadia;o__Saccharimonadales;f__UBA2112;g__UBA2112;s__UBA2112 sp030916565			Rodriguez Ramos, et al. 2023
erpe_2018_sw_42hr_WHONDRS-SW48-000099_A_bin.16.fa	66.5	9.94	WHONDRS_2018_erpe_surface_water	erpe_2018_sw_42hr_WHONDRS-SW48-000099_A				Rodriguez Ramos, et al. 2023
erpe_2018_sw_42hr_WHONDRS-SW48-000099_A_bin.15.fa	83.71	4.46	WHONDRS_2018_erpe_surface_water	erpe_2018_sw_42hr_WHONDRS-SW48-000099_A	d__Bacteria;p__Dependentiae;c__Babeliae;o__Babeliales;f__GCA-2401785;g__JAUPTZ01;s__JAUPTZ01 sp030917815			Rodriguez Ramos, et al. 2023
erpe_2018_sw_42hr_WHONDRS-SW48-000099_A_bin.13.fa	90.7	0.27	WHONDRS_2018_erpe_surface_water	erpe_2018_sw_42hr_WHONDRS-SW48-000099_A				Rodriguez Ramos, et al. 2023
erpe_2018_sw_3hr_WHONDRS-SW48-000086_F_bin.5.fa	89.4	0.17	WHONDRS_2018_erpe_surface_water	erpe_2018_sw_3hr_WHONDRS-SW48-000086_F				Rodriguez Ramos, et al. 2023
erpe_2018_sw_3hr_WHONDRS-SW48-000086_F_bin.4.fa	87.11	0.09	WHONDRS_2018_erpe_surface_water	erpe_2018_sw_3hr_WHONDRS-SW48-000086_F				Rodriguez Ramos, et al. 2023
erpe_2018_sw_3hr_WHONDRS-SW48-000086_F_bin.3.fa	55.21	1.67	WHONDRS_2018_erpe_surface_water	erpe_2018_sw_3hr_WHONDRS-SW48-000086_F	d__Bacteria;p__Actinomycetota;c__Thermoleophilia;o__Solirubrobacterales;f__70-9;g__67-14;s__67-14 sp030917845			Rodriguez Ramos, et al. 2023
erpe_2018_sw_3hr_WHONDRS-SW48-000086_B_bin.41.fa	83.64	1.07	WHONDRS_2018_erpe_surface_water	erpe_2018_sw_3hr_WHONDRS-SW48-000086_B				Rodriguez Ramos, et al. 2023
erpe_2018_sw_3hr_WHONDRS-SW48-000086_B_bin.4.fa	70.89	3.48	WHONDRS_2018_erpe_surface_water	erpe_2018_sw_3hr_WHONDRS-SW48-000086_B	d__Bacteria;p__Pseudomonadota;c__Gammaproteobacteria;o__Burkholderiales;f__Rhodocyclaceae;g__Azospira_A;s__Azospira_A sp030917225			Rodriguez Ramos, et al. 2023
erpe_2018_sw_3hr_WHONDRS-SW48-000086_B_bin.38.fa	67.11	3.66	WHONDRS_2018_erpe_surface_water	erpe_2018_sw_3hr_WHONDRS-SW48-000086_B	d__Bacteria;p__Cyanobacteriota;c__Vampirovibrionia;o__Obscuribacterales;f__Obscuribacteraceae;g__Ga0077546;s__Ga0077546 sp030917395			Rodriguez Ramos, et al. 2023
erpe_2018_sw_3hr_WHONDRS-SW48-000086_B_bin.37.fa	89.24	3.33	WHONDRS_2018_erpe_surface_water	erpe_2018_sw_3hr_WHONDRS-SW48-000086_B				Rodriguez Ramos, et al. 2023
erpe_2018_sw_3hr_WHONDRS-SW48-000086_B_bin.33.fa	69.72	1.41	WHONDRS_2018_erpe_surface_water	erpe_2018_sw_3hr_WHONDRS-SW48-000086_B	d__Bacteria;p__Patescibacteria;c__JAEDAM01;o__BD1-5;f__UBA2023;g__JABFSX01;s__			Rodriguez Ramos, et al. 2023
erpe_2018_sw_3hr_WHONDRS-SW48-000086_B_bin.22.fa	83.76	4.29	WHONDRS_2018_erpe_surface_water	erpe_2018_sw_3hr_WHONDRS-SW48-000086_B				Rodriguez Ramos, et al. 2023
erpe_2018_sw_3hr_WHONDRS-SW48-000086_B_bin.21.fa	90.54	1.65	WHONDRS_2018_erpe_surface_water	erpe_2018_sw_3hr_WHONDRS-SW48-000086_B	d__Bacteria;p__Pseudomonadota;c__Gammaproteobacteria;o__Burkholderiales;f__SCOH01;g__CALMFQ01;s__CALMFQ01 sp030917985			Rodriguez Ramos, et al. 2023
erpe_2018_sw_3hr_WHONDRS-SW48-000086_B_bin.2.fa	89	0.13	WHONDRS_2018_erpe_surface_water	erpe_2018_sw_3hr_WHONDRS-SW48-000086_B				Rodriguez Ramos, et al. 2023
erpe_2018_sw_3hr_WHONDRS-SW48-000086_B_bin.15.fa	70.72	1.02	WHONDRS_2018_erpe_surface_water	erpe_2018_sw_3hr_WHONDRS-SW48-000086_B	d__Bacteria;p__Patescibacteria;c__Paceibacteria;o__UBA9973;f__PALSA-1337;g__CAIOGI01;s__CAIOGI01 sp030917665			Rodriguez Ramos, et al. 2023
erpe_2018_sw_3hr_WHONDRS-SW48-000086_B_bin.13.fa	98.67	0.89	WHONDRS_2018_erpe_surface_water	erpe_2018_sw_3hr_WHONDRS-SW48-000086_B	d__Bacteria;p__Pseudomonadota;c__Gammaproteobacteria;o__Competibacterales;f__Competibacteraceae;g__UBA2383;s__UBA2383 sp030917925			Rodriguez Ramos, et al. 2023
erpe_2018_sw_3hr_WHONDRS-SW48-000086_B_bin.10.fa	92.88	0.14	WHONDRS_2018_erpe_surface_water	erpe_2018_sw_3hr_WHONDRS-SW48-000086_B				Rodriguez Ramos, et al. 2023
erpe_2018_sw_3hr_WHONDRS-SW48-000086_A_bin.9.fa	68.82	0.27	WHONDRS_2018_erpe_surface_water	erpe_2018_sw_3hr_WHONDRS-SW48-000086_A	d__Bacteria;p__Pseudomonadota;c__Gammaproteobacteria;o__Burkholderiales;f__SCOH01;g__CALMFQ01;s__CALMFQ01 sp030917985			Rodriguez Ramos, et al. 2023
erpe_2018_sw_3hr_WHONDRS-SW48-000086_A_bin.32.fa	57.11	1.01	WHONDRS_2018_erpe_surface_water	erpe_2018_sw_3hr_WHONDRS-SW48-000086_A	d__Bacteria;p__Cyanobacteriota;c__Vampirovibrionia;o__Obscuribacterales;f__Obscuribacteraceae;g__Ga0077546;s__Ga0077546 sp030917395			Rodriguez Ramos, et al. 2023
erpe_2018_sw_3hr_WHONDRS-SW48-000086_A_bin.31.fa	98.03	2.08	WHONDRS_2018_erpe_surface_water	erpe_2018_sw_3hr_WHONDRS-SW48-000086_A				Rodriguez Ramos, et al. 2023
erpe_2018_sw_3hr_WHONDRS-SW48-000086_A_bin.23.fa	72.72	0.67	WHONDRS_2018_erpe_surface_water	erpe_2018_sw_3hr_WHONDRS-SW48-000086_A				Rodriguez Ramos, et al. 2023
erpe_2018_sw_3hr_WHONDRS-SW48-000086_A_bin.20.fa	92.33	0.05	WHONDRS_2018_erpe_surface_water	erpe_2018_sw_3hr_WHONDRS-SW48-000086_A				Rodriguez Ramos, et al. 2023
erpe_2018_sw_3hr_WHONDRS-SW48-000086_A_bin.2.fa	62.97	0.59	WHONDRS_2018_erpe_surface_water	erpe_2018_sw_3hr_WHONDRS-SW48-000086_A				Rodriguez Ramos, et al. 2023
erpe_2018_sw_3hr_WHONDRS-SW48-000086_A_bin.16.fa	64.29	3.3	WHONDRS_2018_erpe_surface_water	erpe_2018_sw_3hr_WHONDRS-SW48-000086_A	d__Bacteria;p__Pseudomonadota;c__Gammaproteobacteria;o__Burkholderiales;f__Burkholderiaceae;g__Aquabacterium;s__Aquabacterium sp017994835			Rodriguez Ramos, et al. 2023
erpe_2018_sw_39hr_WHONDRS-SW48-000098_F_bin.4.fa	95.35	0.42	WHONDRS_2018_erpe_surface_water	erpe_2018_sw_39hr_WHONDRS-SW48-000098_F				Rodriguez Ramos, et al. 2023
erpe_2018_sw_39hr_WHONDRS-SW48-000098_F_bin.3.fa	51.93	2.33	WHONDRS_2018_erpe_surface_water	erpe_2018_sw_39hr_WHONDRS-SW48-000098_F	d__Bacteria;p__Actinomycetota;c__Thermoleophilia;o__Solirubrobacterales;f__70-9;g__67-14;s__67-14 sp030917845			Rodriguez Ramos, et al. 2023
erpe_2018_sw_39hr_WHONDRS-SW48-000098_F_bin.2.fa	79.92	1.18	WHONDRS_2018_erpe_surface_water	erpe_2018_sw_39hr_WHONDRS-SW48-000098_F	d__Bacteria;p__Actinomycetota;c__Actinomycetes;o__S36-B12;f__S36-B12;g__UBA10649;s__UBA10649 sp937902285			Rodriguez Ramos, et al. 2023
erpe_2018_sw_39hr_WHONDRS-SW48-000098_B_bin.9.fa	93.55	0.17	WHONDRS_2018_erpe_surface_water	erpe_2018_sw_39hr_WHONDRS-SW48-000098_B				Rodriguez Ramos, et al. 2023
erpe_2018_sw_39hr_WHONDRS-SW48-000098_B_bin.7.fa	81.91	5.48	WHONDRS_2018_erpe_surface_water	erpe_2018_sw_39hr_WHONDRS-SW48-000098_B				Rodriguez Ramos, et al. 2023
erpe_2018_sw_39hr_WHONDRS-SW48-000098_B_bin.54.fa	94.9	0.1	WHONDRS_2018_erpe_surface_water	erpe_2018_sw_39hr_WHONDRS-SW48-000098_B	d__Bacteria;p__Patescibacteria;c__Paceibacteria;o__UBA9973;f__PALSA-1337;g__CAIOGI01;s__CAIOGI01 sp030917665			Rodriguez Ramos, et al. 2023
erpe_2018_sw_39hr_WHONDRS-SW48-000098_B_bin.50.fa	87.69	6.97	WHONDRS_2018_erpe_surface_water	erpe_2018_sw_39hr_WHONDRS-SW48-000098_B				Rodriguez Ramos, et al. 2023
erpe_2018_sw_39hr_WHONDRS-SW48-000098_B_bin.5.fa	56.55	1.38	WHONDRS_2018_erpe_surface_water	erpe_2018_sw_39hr_WHONDRS-SW48-000098_B				Rodriguez Ramos, et al. 2023
erpe_2018_sw_39hr_WHONDRS-SW48-000098_B_bin.42.fa	89.43	0.09	WHONDRS_2018_erpe_surface_water	erpe_2018_sw_39hr_WHONDRS-SW48-000098_B				Rodriguez Ramos, et al. 2023
erpe_2018_sw_39hr_WHONDRS-SW48-000098_B_bin.37.fa	81.75	0.66	WHONDRS_2018_erpe_surface_water	erpe_2018_sw_39hr_WHONDRS-SW48-000098_B				Rodriguez Ramos, et al. 2023
erpe_2018_sw_39hr_WHONDRS-SW48-000098_B_bin.31.fa	93.5	0.2	WHONDRS_2018_erpe_surface_water	erpe_2018_sw_39hr_WHONDRS-SW48-000098_B				Rodriguez Ramos, et al. 2023
erpe_2018_sw_39hr_WHONDRS-SW48-000098_B_bin.30.fa	91.75	2.07	WHONDRS_2018_erpe_surface_water	erpe_2018_sw_39hr_WHONDRS-SW48-000098_B				Rodriguez Ramos, et al. 2023
erpe_2018_sw_39hr_WHONDRS-SW48-000098_B_bin.3.fa	82.54	1.18	WHONDRS_2018_erpe_surface_water	erpe_2018_sw_39hr_WHONDRS-SW48-000098_B	d__Bacteria;p__Patescibacteria;c__ABY1;o__UBA1558;f__GWA2-36-10;g__CALMZN01;s__CALMZN01 sp030917205			Rodriguez Ramos, et al. 2023
erpe_2018_sw_39hr_WHONDRS-SW48-000098_B_bin.29.fa	75.76	1.1	WHONDRS_2018_erpe_surface_water	erpe_2018_sw_39hr_WHONDRS-SW48-000098_B				Rodriguez Ramos, et al. 2023
erpe_2018_sw_39hr_WHONDRS-SW48-000098_B_bin.28.fa	75.33	0.42	WHONDRS_2018_erpe_surface_water	erpe_2018_sw_39hr_WHONDRS-SW48-000098_B	d__Bacteria;p__Patescibacteria;c__Paceibacteria;o__UBA6257;f__UBA6257;g__JAUPUN01;s__JAUPUN01 sp030917555			Rodriguez Ramos, et al. 2023
erpe_2018_sw_39hr_WHONDRS-SW48-000098_B_bin.22.fa	93.87	2.72	WHONDRS_2018_erpe_surface_water	erpe_2018_sw_39hr_WHONDRS-SW48-000098_B				Rodriguez Ramos, et al. 2023
erpe_2018_sw_39hr_WHONDRS-SW48-000098_B_bin.17.fa	70.68	0.33	WHONDRS_2018_erpe_surface_water	erpe_2018_sw_39hr_WHONDRS-SW48-000098_B				Rodriguez Ramos, et al. 2023
erpe_2018_sw_39hr_WHONDRS-SW48-000098_B_bin.16.fa	87.52	0.91	WHONDRS_2018_erpe_surface_water	erpe_2018_sw_39hr_WHONDRS-SW48-000098_B	d__Bacteria;p__Actinomycetota;c__Actinomycetes;o__S36-B12;f__S36-B12;g__UBA10649;s__UBA10649 sp937902285			Rodriguez Ramos, et al. 2023
erpe_2018_sw_39hr_WHONDRS-SW48-000098_B_bin.13.fa	94.33	0.07	WHONDRS_2018_erpe_surface_water	erpe_2018_sw_39hr_WHONDRS-SW48-000098_B				Rodriguez Ramos, et al. 2023
erpe_2018_sw_39hr_WHONDRS-SW48-000098_A_bin.8.fa	94.21	0.56	WHONDRS_2018_erpe_surface_water	erpe_2018_sw_39hr_WHONDRS-SW48-000098_A				Rodriguez Ramos, et al. 2023
erpe_2018_sw_39hr_WHONDRS-SW48-000098_A_bin.41.fa	79.67	0.09	WHONDRS_2018_erpe_surface_water	erpe_2018_sw_39hr_WHONDRS-SW48-000098_A				Rodriguez Ramos, et al. 2023
erpe_2018_sw_39hr_WHONDRS-SW48-000098_A_bin.40.fa	76.58	3.79	WHONDRS_2018_erpe_surface_water	erpe_2018_sw_39hr_WHONDRS-SW48-000098_A				Rodriguez Ramos, et al. 2023
erpe_2018_sw_39hr_WHONDRS-SW48-000098_A_bin.39.fa	94.05	1.69	WHONDRS_2018_erpe_surface_water	erpe_2018_sw_39hr_WHONDRS-SW48-000098_A				Rodriguez Ramos, et al. 2023
erpe_2018_sw_39hr_WHONDRS-SW48-000098_A_bin.37.fa	80.46	7.74	WHONDRS_2018_erpe_surface_water	erpe_2018_sw_39hr_WHONDRS-SW48-000098_A				Rodriguez Ramos, et al. 2023
erpe_2018_sw_39hr_WHONDRS-SW48-000098_A_bin.29.fa	86.95	0.05	WHONDRS_2018_erpe_surface_water	erpe_2018_sw_39hr_WHONDRS-SW48-000098_A				Rodriguez Ramos, et al. 2023
erpe_2018_sw_39hr_WHONDRS-SW48-000098_A_bin.28.fa	71.51	0.29	WHONDRS_2018_erpe_surface_water	erpe_2018_sw_39hr_WHONDRS-SW48-000098_A				Rodriguez Ramos, et al. 2023
erpe_2018_sw_39hr_WHONDRS-SW48-000098_A_bin.27.fa	78.77	0.53	WHONDRS_2018_erpe_surface_water	erpe_2018_sw_39hr_WHONDRS-SW48-000098_A				Rodriguez Ramos, et al. 2023
erpe_2018_sw_39hr_WHONDRS-SW48-000098_A_bin.25.fa	54.84	0.13	WHONDRS_2018_erpe_surface_water	erpe_2018_sw_39hr_WHONDRS-SW48-000098_A				Rodriguez Ramos, et al. 2023
erpe_2018_sw_39hr_WHONDRS-SW48-000098_A_bin.24.fa	82.03	1.59	WHONDRS_2018_erpe_surface_water	erpe_2018_sw_39hr_WHONDRS-SW48-000098_A				Rodriguez Ramos, et al. 2023
erpe_2018_sw_39hr_WHONDRS-SW48-000098_A_bin.23.fa	100	0.03	WHONDRS_2018_erpe_surface_water	erpe_2018_sw_39hr_WHONDRS-SW48-000098_A				Rodriguez Ramos, et al. 2023
erpe_2018_sw_33hr_WHONDRS-SW48-000096_F_bin.7.fa	90.59	0.12	WHONDRS_2018_erpe_surface_water	erpe_2018_sw_33hr_WHONDRS-SW48-000096_F				Rodriguez Ramos, et al. 2023
erpe_2018_sw_33hr_WHONDRS-SW48-000096_F_bin.5.fa	92.77	0.81	WHONDRS_2018_erpe_surface_water	erpe_2018_sw_33hr_WHONDRS-SW48-000096_F				Rodriguez Ramos, et al. 2023
erpe_2018_sw_33hr_WHONDRS-SW48-000096_B_bin.8.fa	84.78	2.16	WHONDRS_2018_erpe_surface_water	erpe_2018_sw_33hr_WHONDRS-SW48-000096_B				Rodriguez Ramos, et al. 2023
erpe_2018_sw_33hr_WHONDRS-SW48-000096_B_bin.61.fa	88.55	0.24	WHONDRS_2018_erpe_surface_water	erpe_2018_sw_33hr_WHONDRS-SW48-000096_B				Rodriguez Ramos, et al. 2023
erpe_2018_sw_33hr_WHONDRS-SW48-000096_B_bin.60.fa	97.29	0.06	WHONDRS_2018_erpe_surface_water	erpe_2018_sw_33hr_WHONDRS-SW48-000096_B				Rodriguez Ramos, et al. 2023
erpe_2018_sw_33hr_WHONDRS-SW48-000096_B_bin.54.fa	88.49	0.16	WHONDRS_2018_erpe_surface_water	erpe_2018_sw_33hr_WHONDRS-SW48-000096_B	d__Bacteria;p__Patescibacteria;c__Paceibacteria;o__UBA9973;f__Zambryskibacteraceae;g__JAUPVF01;s__JAUPVF01 sp030917185			Rodriguez Ramos, et al. 2023
erpe_2018_sw_33hr_WHONDRS-SW48-000096_B_bin.52.fa	81.53	3.67	WHONDRS_2018_erpe_surface_water	erpe_2018_sw_33hr_WHONDRS-SW48-000096_B				Rodriguez Ramos, et al. 2023
erpe_2018_sw_33hr_WHONDRS-SW48-000096_B_bin.51.fa	86.18	0.26	WHONDRS_2018_erpe_surface_water	erpe_2018_sw_33hr_WHONDRS-SW48-000096_B	d__Bacteria;p__Patescibacteria;c__WWE3;o__2-01-FULL-39-13;f__2-01-FULL-39-13;g__JAUPVU01;s__JAUPVU01 sp030916925			Rodriguez Ramos, et al. 2023
erpe_2018_sw_33hr_WHONDRS-SW48-000096_B_bin.5.fa	82.42	1.73	WHONDRS_2018_erpe_surface_water	erpe_2018_sw_33hr_WHONDRS-SW48-000096_B				Rodriguez Ramos, et al. 2023
erpe_2018_sw_33hr_WHONDRS-SW48-000096_B_bin.48.fa	68.16	0.15	WHONDRS_2018_erpe_surface_water	erpe_2018_sw_33hr_WHONDRS-SW48-000096_B				Rodriguez Ramos, et al. 2023
erpe_2018_sw_33hr_WHONDRS-SW48-000096_B_bin.46.fa	93.08	0.01	WHONDRS_2018_erpe_surface_water	erpe_2018_sw_33hr_WHONDRS-SW48-000096_B				Rodriguez Ramos, et al. 2023
erpe_2018_sw_33hr_WHONDRS-SW48-000096_B_bin.45.fa	94.52	0.09	WHONDRS_2018_erpe_surface_water	erpe_2018_sw_33hr_WHONDRS-SW48-000096_B				Rodriguez Ramos, et al. 2023
erpe_2018_sw_33hr_WHONDRS-SW48-000096_B_bin.43.fa	99.5	0.12	WHONDRS_2018_erpe_surface_water	erpe_2018_sw_33hr_WHONDRS-SW48-000096_B				Rodriguez Ramos, et al. 2023
erpe_2018_sw_33hr_WHONDRS-SW48-000096_B_bin.39.fa	58.46	0.12	WHONDRS_2018_erpe_surface_water	erpe_2018_sw_33hr_WHONDRS-SW48-000096_B	d__Bacteria;p__Pseudomonadota;c__Gammaproteobacteria;o__Diplorickettsiales;f__Diplorickettsiaceae;g__Aquirickettsiella;s__Aquirickettsiella isopodorum			Rodriguez Ramos, et al. 2023
erpe_2018_sw_33hr_WHONDRS-SW48-000096_B_bin.38.fa	75.44	5.67	WHONDRS_2018_erpe_surface_water	erpe_2018_sw_33hr_WHONDRS-SW48-000096_B	d__Bacteria;p__Patescibacteria;c__Paceibacteria;o__UBA9973;f__Zambryskibacteraceae;g__C7867-006;s__C7867-006 sp030916785			Rodriguez Ramos, et al. 2023
erpe_2018_sw_33hr_WHONDRS-SW48-000096_B_bin.37.fa	72.83	3.32	WHONDRS_2018_erpe_surface_water	erpe_2018_sw_33hr_WHONDRS-SW48-000096_B	d__Bacteria;p__Cyanobacteriota;c__Vampirovibrionia;o__Obscuribacterales;f__Obscuribacteraceae;g__Ga0077546;s__Ga0077546 sp030917395			Rodriguez Ramos, et al. 2023
erpe_2018_sw_33hr_WHONDRS-SW48-000096_B_bin.36.fa	59.88	0.21	WHONDRS_2018_erpe_surface_water	erpe_2018_sw_33hr_WHONDRS-SW48-000096_B	d__Bacteria;p__Patescibacteria;c__ABY1;o__Magasanikbacterales;f__2-02-FULL-50-9b;g__2-02-FULL-50-9b;s__2-02-FULL-50-9b sp943349075			Rodriguez Ramos, et al. 2023
erpe_2018_sw_33hr_WHONDRS-SW48-000096_B_bin.34.fa	72.15	10.28	WHONDRS_2018_erpe_surface_water	erpe_2018_sw_33hr_WHONDRS-SW48-000096_B				Rodriguez Ramos, et al. 2023
erpe_2018_sw_33hr_WHONDRS-SW48-000096_B_bin.31.fa	91.4	1.4	WHONDRS_2018_erpe_surface_water	erpe_2018_sw_33hr_WHONDRS-SW48-000096_B				Rodriguez Ramos, et al. 2023
erpe_2018_sw_33hr_WHONDRS-SW48-000096_B_bin.30.fa	93.77	0.74	WHONDRS_2018_erpe_surface_water	erpe_2018_sw_33hr_WHONDRS-SW48-000096_B				Rodriguez Ramos, et al. 2023
erpe_2018_sw_33hr_WHONDRS-SW48-000096_B_bin.29.fa	78.78	0.26	WHONDRS_2018_erpe_surface_water	erpe_2018_sw_33hr_WHONDRS-SW48-000096_B	d__Bacteria;p__Actinomycetota;c__Actinomycetes;o__S36-B12;f__S36-B12;g__UBA10649;s__UBA10649 sp937902285			Rodriguez Ramos, et al. 2023
erpe_2018_sw_33hr_WHONDRS-SW48-000096_B_bin.28.fa	87.94	5.86	WHONDRS_2018_erpe_surface_water	erpe_2018_sw_33hr_WHONDRS-SW48-000096_B				Rodriguez Ramos, et al. 2023
erpe_2018_sw_33hr_WHONDRS-SW48-000096_B_bin.21.fa	86.5	2.88	WHONDRS_2018_erpe_surface_water	erpe_2018_sw_33hr_WHONDRS-SW48-000096_B	d__Bacteria;p__Patescibacteria;c__ABY1;o__UBA1558;f__GWA2-36-10;g__CALMZN01;s__CALMZN01 sp030917205			Rodriguez Ramos, et al. 2023
erpe_2018_sw_33hr_WHONDRS-SW48-000096_B_bin.2.fa	91.27	0.38	WHONDRS_2018_erpe_surface_water	erpe_2018_sw_33hr_WHONDRS-SW48-000096_B				Rodriguez Ramos, et al. 2023
erpe_2018_sw_33hr_WHONDRS-SW48-000096_B_bin.19.fa	79.65	1.48	WHONDRS_2018_erpe_surface_water	erpe_2018_sw_33hr_WHONDRS-SW48-000096_B	d__Bacteria;p__Patescibacteria;c__ABY1;o__SG8-24;f__2-12-FULL-60-25;g__JAGOUA01;s__JAGOUA01 sp018061485			Rodriguez Ramos, et al. 2023
erpe_2018_sw_33hr_WHONDRS-SW48-000096_B_bin.18.fa	83.68	6.15	WHONDRS_2018_erpe_surface_water	erpe_2018_sw_33hr_WHONDRS-SW48-000096_B	d__Bacteria;p__Patescibacteria;c__ABY1;o__SG8-24;f__UBA9934;g__JAGORL01;s__JAGORL01 sp030916555			Rodriguez Ramos, et al. 2023
erpe_2018_sw_33hr_WHONDRS-SW48-000096_B_bin.17.fa	92.89	2.04	WHONDRS_2018_erpe_surface_water	erpe_2018_sw_33hr_WHONDRS-SW48-000096_B				Rodriguez Ramos, et al. 2023
erpe_2018_sw_33hr_WHONDRS-SW48-000096_B_bin.14.fa	90.38	1.08	WHONDRS_2018_erpe_surface_water	erpe_2018_sw_33hr_WHONDRS-SW48-000096_B				Rodriguez Ramos, et al. 2023
erpe_2018_sw_33hr_WHONDRS-SW48-000096_B_bin.10.fa	80.77	0	WHONDRS_2018_erpe_surface_water	erpe_2018_sw_33hr_WHONDRS-SW48-000096_B				Rodriguez Ramos, et al. 2023
erpe_2018_sw_33hr_WHONDRS-SW48-000096_A_bin.9.fa	81.13	3.03	WHONDRS_2018_erpe_surface_water	erpe_2018_sw_33hr_WHONDRS-SW48-000096_A				Rodriguez Ramos, et al. 2023
erpe_2018_sw_33hr_WHONDRS-SW48-000096_A_bin.35.fa	65.5	0.79	WHONDRS_2018_erpe_surface_water	erpe_2018_sw_33hr_WHONDRS-SW48-000096_A				Rodriguez Ramos, et al. 2023
erpe_2018_sw_33hr_WHONDRS-SW48-000096_A_bin.33.fa	72	0.93	WHONDRS_2018_erpe_surface_water	erpe_2018_sw_33hr_WHONDRS-SW48-000096_A				Rodriguez Ramos, et al. 2023
erpe_2018_sw_33hr_WHONDRS-SW48-000096_A_bin.3.fa	89.25	2.11	WHONDRS_2018_erpe_surface_water	erpe_2018_sw_33hr_WHONDRS-SW48-000096_A				Rodriguez Ramos, et al. 2023
erpe_2018_sw_33hr_WHONDRS-SW48-000096_A_bin.28.fa	81.07	0.12	WHONDRS_2018_erpe_surface_water	erpe_2018_sw_33hr_WHONDRS-SW48-000096_A				Rodriguez Ramos, et al. 2023
erpe_2018_sw_33hr_WHONDRS-SW48-000096_A_bin.26.fa	65.11	9.61	WHONDRS_2018_erpe_surface_water	erpe_2018_sw_33hr_WHONDRS-SW48-000096_A				Rodriguez Ramos, et al. 2023
erpe_2018_sw_33hr_WHONDRS-SW48-000096_A_bin.23.fa	94.56	0.04	WHONDRS_2018_erpe_surface_water	erpe_2018_sw_33hr_WHONDRS-SW48-000096_A				Rodriguez Ramos, et al. 2023
erpe_2018_sw_33hr_WHONDRS-SW48-000096_A_bin.20.fa	93.12	0.04	WHONDRS_2018_erpe_surface_water	erpe_2018_sw_33hr_WHONDRS-SW48-000096_A				Rodriguez Ramos, et al. 2023
erpe_2018_sw_33hr_WHONDRS-SW48-000096_A_bin.2.fa	55.37	0.22	WHONDRS_2018_erpe_surface_water	erpe_2018_sw_33hr_WHONDRS-SW48-000096_A	d__Bacteria;p__Patescibacteria;c__ABY1;o__UBA1558;f__GWA2-36-10;g__CALMZN01;s__CALMZN01 sp030917205			Rodriguez Ramos, et al. 2023
erpe_2018_sw_33hr_WHONDRS-SW48-000096_A_bin.18.fa	93.63	0.2	WHONDRS_2018_erpe_surface_water	erpe_2018_sw_33hr_WHONDRS-SW48-000096_A				Rodriguez Ramos, et al. 2023
erpe_2018_sw_33hr_WHONDRS-SW48-000096_A_bin.17.fa	86.44	0.13	WHONDRS_2018_erpe_surface_water	erpe_2018_sw_33hr_WHONDRS-SW48-000096_A				Rodriguez Ramos, et al. 2023
erpe_2018_sw_33hr_WHONDRS-SW48-000096_A_bin.16.fa	84.57	9.66	WHONDRS_2018_erpe_surface_water	erpe_2018_sw_33hr_WHONDRS-SW48-000096_A				Rodriguez Ramos, et al. 2023
erpe_2018_sw_33hr_WHONDRS-SW48-000096_A_bin.12.fa	74.01	0.12	WHONDRS_2018_erpe_surface_water	erpe_2018_sw_33hr_WHONDRS-SW48-000096_A				Rodriguez Ramos, et al. 2023
erpe_2018_sw_33hr_WHONDRS-SW48-000096_A_bin.11.fa	90.6	1.36	WHONDRS_2018_erpe_surface_water	erpe_2018_sw_33hr_WHONDRS-SW48-000096_A				Rodriguez Ramos, et al. 2023
erpe_2018_sw_33hr_WHONDRS-SW48-000096_A_bin.1.fa	100	0.05	WHONDRS_2018_erpe_surface_water	erpe_2018_sw_33hr_WHONDRS-SW48-000096_A				Rodriguez Ramos, et al. 2023
erpe_2018_sw_30hr_WHONDRS-SW48-000095_F_bin.9.fa	91.96	1.47	WHONDRS_2018_erpe_surface_water	erpe_2018_sw_30hr_WHONDRS-SW48-000095_F				Rodriguez Ramos, et al. 2023
erpe_2018_sw_30hr_WHONDRS-SW48-000095_F_bin.31.fa	74.24	1.11	WHONDRS_2018_erpe_surface_water	erpe_2018_sw_30hr_WHONDRS-SW48-000095_F	d__Bacteria;p__Patescibacteria;c__ABY1;o__UBA1558;f__GWA2-36-10;g__CALMZN01;s__CALMZN01 sp030917205			Rodriguez Ramos, et al. 2023
erpe_2018_sw_30hr_WHONDRS-SW48-000095_F_bin.3.fa	44.41	2.88	WHONDRS_2018_erpe_surface_water	erpe_2018_sw_30hr_WHONDRS-SW48-000095_F				Rodriguez Ramos, et al. 2023
erpe_2018_sw_30hr_WHONDRS-SW48-000095_F_bin.29.fa	82.48	0.02	WHONDRS_2018_erpe_surface_water	erpe_2018_sw_30hr_WHONDRS-SW48-000095_F				Rodriguez Ramos, et al. 2023
erpe_2018_sw_30hr_WHONDRS-SW48-000095_F_bin.27.fa	70.85	0.09	WHONDRS_2018_erpe_surface_water	erpe_2018_sw_30hr_WHONDRS-SW48-000095_F				Rodriguez Ramos, et al. 2023
erpe_2018_sw_30hr_WHONDRS-SW48-000095_F_bin.17.fa	73.53	2.87	WHONDRS_2018_erpe_surface_water	erpe_2018_sw_30hr_WHONDRS-SW48-000095_F	d__Bacteria;p__Patescibacteria;c__Paceibacteria;o__UBA9973;f__PALSA-1337;g__CAIOGI01;s__CAIOGI01 sp030917665			Rodriguez Ramos, et al. 2023
erpe_2018_sw_30hr_WHONDRS-SW48-000095_F_bin.16.fa	82.12	1.27	WHONDRS_2018_erpe_surface_water	erpe_2018_sw_30hr_WHONDRS-SW48-000095_F				Rodriguez Ramos, et al. 2023
erpe_2018_sw_30hr_WHONDRS-SW48-000095_F_bin.13.fa	96.65	0.07	WHONDRS_2018_erpe_surface_water	erpe_2018_sw_30hr_WHONDRS-SW48-000095_F				Rodriguez Ramos, et al. 2023
erpe_2018_sw_30hr_WHONDRS-SW48-000095_B_bin.94.fa	95.72	0	WHONDRS_2018_erpe_surface_water	erpe_2018_sw_30hr_WHONDRS-SW48-000095_B				Rodriguez Ramos, et al. 2023
erpe_2018_sw_30hr_WHONDRS-SW48-000095_B_bin.92.fa	95.65	1.19	WHONDRS_2018_erpe_surface_water	erpe_2018_sw_30hr_WHONDRS-SW48-000095_B				Rodriguez Ramos, et al. 2023
erpe_2018_sw_30hr_WHONDRS-SW48-000095_B_bin.89.fa	86.29	3.74	WHONDRS_2018_erpe_surface_water	erpe_2018_sw_30hr_WHONDRS-SW48-000095_B				Rodriguez Ramos, et al. 2023
erpe_2018_sw_30hr_WHONDRS-SW48-000095_B_bin.88.fa	81.84	1.31	WHONDRS_2018_erpe_surface_water	erpe_2018_sw_30hr_WHONDRS-SW48-000095_B	d__Bacteria;p__Patescibacteria;c__WWE3;o__2-01-FULL-39-13;f__2-01-FULL-39-13;g__JAUPVU01;s__JAUPVU01 sp030916925			Rodriguez Ramos, et al. 2023
erpe_2018_sw_30hr_WHONDRS-SW48-000095_B_bin.87.fa	94.27	2.27	WHONDRS_2018_erpe_surface_water	erpe_2018_sw_30hr_WHONDRS-SW48-000095_B				Rodriguez Ramos, et al. 2023
erpe_2018_sw_30hr_WHONDRS-SW48-000095_B_bin.84.fa	97.28	0.06	WHONDRS_2018_erpe_surface_water	erpe_2018_sw_30hr_WHONDRS-SW48-000095_B				Rodriguez Ramos, et al. 2023
erpe_2018_sw_30hr_WHONDRS-SW48-000095_B_bin.82.fa	95.43	1.62	WHONDRS_2018_erpe_surface_water	erpe_2018_sw_30hr_WHONDRS-SW48-000095_B				Rodriguez Ramos, et al. 2023
erpe_2018_sw_30hr_WHONDRS-SW48-000095_B_bin.80.fa	74.53	1.13	WHONDRS_2018_erpe_surface_water	erpe_2018_sw_30hr_WHONDRS-SW48-000095_B	d__Bacteria;p__Patescibacteria;c__Paceibacteria;o__Moranbacterales;f__UBA1568;g__JAGOSP01;s__JAGOSP01 sp030917745			Rodriguez Ramos, et al. 2023
erpe_2018_sw_30hr_WHONDRS-SW48-000095_B_bin.78.fa	67.89	3.19	WHONDRS_2018_erpe_surface_water	erpe_2018_sw_30hr_WHONDRS-SW48-000095_B				Rodriguez Ramos, et al. 2023
erpe_2018_sw_30hr_WHONDRS-SW48-000095_B_bin.77.fa	99.54	0.54	WHONDRS_2018_erpe_surface_water	erpe_2018_sw_30hr_WHONDRS-SW48-000095_B				Rodriguez Ramos, et al. 2023
erpe_2018_sw_30hr_WHONDRS-SW48-000095_B_bin.71.fa	59.68	1.24	WHONDRS_2018_erpe_surface_water	erpe_2018_sw_30hr_WHONDRS-SW48-000095_B	d__Bacteria;p__Pseudomonadota;c__Gammaproteobacteria;o__Burkholderiales;f__Rhodocyclaceae;g__Azospira_A;s__Azospira_A sp030917225			Rodriguez Ramos, et al. 2023
erpe_2018_sw_30hr_WHONDRS-SW48-000095_B_bin.69.fa	91.62	0.31	WHONDRS_2018_erpe_surface_water	erpe_2018_sw_30hr_WHONDRS-SW48-000095_B	d__Bacteria;p__Patescibacteria;c__Paceibacteria;o__UBA9973;f__UBA5272;g__JAUPVO01;s__JAUPVO01 sp030916975			Rodriguez Ramos, et al. 2023
erpe_2018_sw_30hr_WHONDRS-SW48-000095_B_bin.65.fa	97.55	0.89	WHONDRS_2018_erpe_surface_water	erpe_2018_sw_30hr_WHONDRS-SW48-000095_B	d__Bacteria;p__Patescibacteria;c__Microgenomatia;o__Levybacterales;f__UBA12049;g__JACROF01;s__JACROF01 sp030917445			Rodriguez Ramos, et al. 2023
erpe_2018_sw_30hr_WHONDRS-SW48-000095_B_bin.62.fa	96.77	2.17	WHONDRS_2018_erpe_surface_water	erpe_2018_sw_30hr_WHONDRS-SW48-000095_B				Rodriguez Ramos, et al. 2023
erpe_2018_sw_30hr_WHONDRS-SW48-000095_B_bin.60.fa	74.71	0.5	WHONDRS_2018_erpe_surface_water	erpe_2018_sw_30hr_WHONDRS-SW48-000095_B	d__Bacteria;p__Patescibacteria;c__Saccharimonadia;o__Saccharimonadales;f__CAIOMD01;g__JAUPVN01;s__JAUPVN01 sp030917025			Rodriguez Ramos, et al. 2023
erpe_2018_sw_30hr_WHONDRS-SW48-000095_B_bin.6.fa	80.46	5.25	WHONDRS_2018_erpe_surface_water	erpe_2018_sw_30hr_WHONDRS-SW48-000095_B				Rodriguez Ramos, et al. 2023
erpe_2018_sw_30hr_WHONDRS-SW48-000095_B_bin.59.fa	86.82	3.53	WHONDRS_2018_erpe_surface_water	erpe_2018_sw_30hr_WHONDRS-SW48-000095_B	d__Bacteria;p__Patescibacteria;c__Paceibacteria;o__UBA9973;f__UBA9973;g__UBA4124;s__			Rodriguez Ramos, et al. 2023
erpe_2018_sw_30hr_WHONDRS-SW48-000095_B_bin.57.fa	69.01	2.52	WHONDRS_2018_erpe_surface_water	erpe_2018_sw_30hr_WHONDRS-SW48-000095_B	d__Bacteria;p__Patescibacteria;c__ABY1;o__Magasanikbacterales;f__2-02-FULL-50-9b;g__2-02-FULL-50-9b;s__2-02-FULL-50-9b sp943349075			Rodriguez Ramos, et al. 2023
erpe_2018_sw_30hr_WHONDRS-SW48-000095_B_bin.55.fa	96.15	0.04	WHONDRS_2018_erpe_surface_water	erpe_2018_sw_30hr_WHONDRS-SW48-000095_B				Rodriguez Ramos, et al. 2023
erpe_2018_sw_30hr_WHONDRS-SW48-000095_B_bin.53.fa	76.25	0.07	WHONDRS_2018_erpe_surface_water	erpe_2018_sw_30hr_WHONDRS-SW48-000095_B	d__Bacteria;p__Actinomycetota;c__Actinomycetes;o__S36-B12;f__S36-B12;g__UBA10649;s__UBA10649 sp937902285			Rodriguez Ramos, et al. 2023
erpe_2018_sw_30hr_WHONDRS-SW48-000095_B_bin.5.fa	89.81	0.22	WHONDRS_2018_erpe_surface_water	erpe_2018_sw_30hr_WHONDRS-SW48-000095_B				Rodriguez Ramos, et al. 2023
erpe_2018_sw_30hr_WHONDRS-SW48-000095_B_bin.48.fa	91.66	1.63	WHONDRS_2018_erpe_surface_water	erpe_2018_sw_30hr_WHONDRS-SW48-000095_B	d__Bacteria;p__Patescibacteria;c__JAEDAM01;o__BD1-5;f__UBA2023;g__JABFSX01;s__			Rodriguez Ramos, et al. 2023
erpe_2018_sw_30hr_WHONDRS-SW48-000095_B_bin.45.fa	83.79	6.05	WHONDRS_2018_erpe_surface_water	erpe_2018_sw_30hr_WHONDRS-SW48-000095_B	d__Bacteria;p__Actinomycetota;c__Actinomycetes;o__S36-B12;f__UBA10799;g__JACJWR01;s__JACJWR01 sp030837445			Rodriguez Ramos, et al. 2023
erpe_2018_sw_30hr_WHONDRS-SW48-000095_B_bin.43.fa	99.13	0.01	WHONDRS_2018_erpe_surface_water	erpe_2018_sw_30hr_WHONDRS-SW48-000095_B				Rodriguez Ramos, et al. 2023
erpe_2018_sw_30hr_WHONDRS-SW48-000095_B_bin.41.fa	86.88	1.86	WHONDRS_2018_erpe_surface_water	erpe_2018_sw_30hr_WHONDRS-SW48-000095_B				Rodriguez Ramos, et al. 2023
erpe_2018_sw_30hr_WHONDRS-SW48-000095_B_bin.4.fa	68.65	4.85	WHONDRS_2018_erpe_surface_water	erpe_2018_sw_30hr_WHONDRS-SW48-000095_B				Rodriguez Ramos, et al. 2023
erpe_2018_sw_30hr_WHONDRS-SW48-000095_B_bin.39.fa	85.95	3.2	WHONDRS_2018_erpe_surface_water	erpe_2018_sw_30hr_WHONDRS-SW48-000095_B	d__Bacteria;p__Patescibacteria;c__Paceibacteria;o__UBA9973;f__Zambryskibacteraceae;g__C7867-006;s__C7867-006 sp030916785			Rodriguez Ramos, et al. 2023
erpe_2018_sw_30hr_WHONDRS-SW48-000095_B_bin.38.fa	77.47	2.95	WHONDRS_2018_erpe_surface_water	erpe_2018_sw_30hr_WHONDRS-SW48-000095_B				Rodriguez Ramos, et al. 2023
erpe_2018_sw_30hr_WHONDRS-SW48-000095_B_bin.35.fa	73.3	0.81	WHONDRS_2018_erpe_surface_water	erpe_2018_sw_30hr_WHONDRS-SW48-000095_B				Rodriguez Ramos, et al. 2023
erpe_2018_sw_30hr_WHONDRS-SW48-000095_B_bin.32.fa	84.8	1.24	WHONDRS_2018_erpe_surface_water	erpe_2018_sw_30hr_WHONDRS-SW48-000095_B	d__Bacteria;p__Patescibacteria;c__ABY1;o__UBA1558;f__GWA2-36-10;g__CALMZN01;s__CALMZN01 sp030917205			Rodriguez Ramos, et al. 2023
erpe_2018_sw_30hr_WHONDRS-SW48-000095_B_bin.3.fa	74.16	0.17	WHONDRS_2018_erpe_surface_water	erpe_2018_sw_30hr_WHONDRS-SW48-000095_B				Rodriguez Ramos, et al. 2023
erpe_2018_sw_30hr_WHONDRS-SW48-000095_B_bin.29.fa	85.8	5.18	WHONDRS_2018_erpe_surface_water	erpe_2018_sw_30hr_WHONDRS-SW48-000095_B				Rodriguez Ramos, et al. 2023
erpe_2018_sw_30hr_WHONDRS-SW48-000095_B_bin.26.fa	86.65	2.08	WHONDRS_2018_erpe_surface_water	erpe_2018_sw_30hr_WHONDRS-SW48-000095_B				Rodriguez Ramos, et al. 2023
erpe_2018_sw_30hr_WHONDRS-SW48-000095_B_bin.25.fa	79.53	5.46	WHONDRS_2018_erpe_surface_water	erpe_2018_sw_30hr_WHONDRS-SW48-000095_B				Rodriguez Ramos, et al. 2023
erpe_2018_sw_30hr_WHONDRS-SW48-000095_B_bin.24.fa	86.97	1.58	WHONDRS_2018_erpe_surface_water	erpe_2018_sw_30hr_WHONDRS-SW48-000095_B				Rodriguez Ramos, et al. 2023
erpe_2018_sw_30hr_WHONDRS-SW48-000095_B_bin.20.fa	79.65	2.38	WHONDRS_2018_erpe_surface_water	erpe_2018_sw_30hr_WHONDRS-SW48-000095_B	d__Bacteria;p__Patescibacteria;c__Microgenomatia;o__UBA1400;f__PJMF01;g__UBA1388;s__			Rodriguez Ramos, et al. 2023
erpe_2018_sw_30hr_WHONDRS-SW48-000095_B_bin.17.fa	73.98	4.86	WHONDRS_2018_erpe_surface_water	erpe_2018_sw_30hr_WHONDRS-SW48-000095_B				Rodriguez Ramos, et al. 2023
erpe_2018_sw_30hr_WHONDRS-SW48-000095_B_bin.16.fa	96.58	0.99	WHONDRS_2018_erpe_surface_water	erpe_2018_sw_30hr_WHONDRS-SW48-000095_B				Rodriguez Ramos, et al. 2023
erpe_2018_sw_30hr_WHONDRS-SW48-000095_B_bin.14.fa	95.79	0.2	WHONDRS_2018_erpe_surface_water	erpe_2018_sw_30hr_WHONDRS-SW48-000095_B				Rodriguez Ramos, et al. 2023
erpe_2018_sw_30hr_WHONDRS-SW48-000095_B_bin.13.fa	75.89	0.09	WHONDRS_2018_erpe_surface_water	erpe_2018_sw_30hr_WHONDRS-SW48-000095_B				Rodriguez Ramos, et al. 2023
erpe_2018_sw_30hr_WHONDRS-SW48-000095_B_bin.12.fa	88.42	2.55	WHONDRS_2018_erpe_surface_water	erpe_2018_sw_30hr_WHONDRS-SW48-000095_B				Rodriguez Ramos, et al. 2023
erpe_2018_sw_30hr_WHONDRS-SW48-000095_B_bin.11.fa	94.71	2.29	WHONDRS_2018_erpe_surface_water	erpe_2018_sw_30hr_WHONDRS-SW48-000095_B				Rodriguez Ramos, et al. 2023
erpe_2018_sw_30hr_WHONDRS-SW48-000095_B_bin.1.fa	71.74	0.39	WHONDRS_2018_erpe_surface_water	erpe_2018_sw_30hr_WHONDRS-SW48-000095_B				Rodriguez Ramos, et al. 2023
erpe_2018_sw_30hr_WHONDRS-SW48-000095_A_bin.74.fa	63.24	0.73	WHONDRS_2018_erpe_surface_water	erpe_2018_sw_30hr_WHONDRS-SW48-000095_A	d__Bacteria;p__Pseudomonadota;c__Gammaproteobacteria;o__Burkholderiales;f__UBA11063;g__Aquella;s__Aquella sp030917485			Rodriguez Ramos, et al. 2023
erpe_2018_sw_30hr_WHONDRS-SW48-000095_A_bin.67.fa	80.17	1.21	WHONDRS_2018_erpe_surface_water	erpe_2018_sw_30hr_WHONDRS-SW48-000095_A	d__Bacteria;p__Pseudomonadota;c__Gammaproteobacteria;o__Competibacterales;f__Competibacteraceae;g__UBA2383;s__UBA2383 sp030917925			Rodriguez Ramos, et al. 2023
erpe_2018_sw_30hr_WHONDRS-SW48-000095_A_bin.64.fa	64.47	7.32	WHONDRS_2018_erpe_surface_water	erpe_2018_sw_30hr_WHONDRS-SW48-000095_A				Rodriguez Ramos, et al. 2023
erpe_2018_sw_30hr_WHONDRS-SW48-000095_A_bin.6.fa	69.66	0.07	WHONDRS_2018_erpe_surface_water	erpe_2018_sw_30hr_WHONDRS-SW48-000095_A				Rodriguez Ramos, et al. 2023
erpe_2018_sw_30hr_WHONDRS-SW48-000095_A_bin.56.fa	78.13	2.57	WHONDRS_2018_erpe_surface_water	erpe_2018_sw_30hr_WHONDRS-SW48-000095_A	d__Bacteria;p__Patescibacteria;c__JAEDAM01;o__BD1-5;f__UBA2023;g__JABFSX01;s__			Rodriguez Ramos, et al. 2023
erpe_2018_sw_30hr_WHONDRS-SW48-000095_A_bin.55.fa	79.71	4.46	WHONDRS_2018_erpe_surface_water	erpe_2018_sw_30hr_WHONDRS-SW48-000095_A				Rodriguez Ramos, et al. 2023
erpe_2018_sw_30hr_WHONDRS-SW48-000095_A_bin.54.fa	76.16	0.55	WHONDRS_2018_erpe_surface_water	erpe_2018_sw_30hr_WHONDRS-SW48-000095_A				Rodriguez Ramos, et al. 2023
erpe_2018_sw_30hr_WHONDRS-SW48-000095_A_bin.51.fa	76.71	8.61	WHONDRS_2018_erpe_surface_water	erpe_2018_sw_30hr_WHONDRS-SW48-000095_A				Rodriguez Ramos, et al. 2023
erpe_2018_sw_30hr_WHONDRS-SW48-000095_A_bin.5.fa	72.8	0.29	WHONDRS_2018_erpe_surface_water	erpe_2018_sw_30hr_WHONDRS-SW48-000095_A				Rodriguez Ramos, et al. 2023
erpe_2018_sw_30hr_WHONDRS-SW48-000095_A_bin.46.fa	66.71	2.07	WHONDRS_2018_erpe_surface_water	erpe_2018_sw_30hr_WHONDRS-SW48-000095_A				Rodriguez Ramos, et al. 2023
erpe_2018_sw_30hr_WHONDRS-SW48-000095_A_bin.41.fa	98.86	6.18	WHONDRS_2018_erpe_surface_water	erpe_2018_sw_30hr_WHONDRS-SW48-000095_A				Rodriguez Ramos, et al. 2023
erpe_2018_sw_30hr_WHONDRS-SW48-000095_A_bin.39.fa	99.2	0	WHONDRS_2018_erpe_surface_water	erpe_2018_sw_30hr_WHONDRS-SW48-000095_A	d__Bacteria;p__Patescibacteria;c__Saccharimonadia;o__Saccharimonadales;f__UBA4665;g__JAGORO01;s__JAGORO01 sp018062785			Rodriguez Ramos, et al. 2023
erpe_2018_sw_30hr_WHONDRS-SW48-000095_A_bin.37.fa	93.38	0.61	WHONDRS_2018_erpe_surface_water	erpe_2018_sw_30hr_WHONDRS-SW48-000095_A				Rodriguez Ramos, et al. 2023
erpe_2018_sw_30hr_WHONDRS-SW48-000095_A_bin.36.fa	80.95	0.27	WHONDRS_2018_erpe_surface_water	erpe_2018_sw_30hr_WHONDRS-SW48-000095_A				Rodriguez Ramos, et al. 2023
erpe_2018_sw_30hr_WHONDRS-SW48-000095_A_bin.35.fa	70.24	3.93	WHONDRS_2018_erpe_surface_water	erpe_2018_sw_30hr_WHONDRS-SW48-000095_A				Rodriguez Ramos, et al. 2023
erpe_2018_sw_30hr_WHONDRS-SW48-000095_A_bin.34.fa	74.67	2.78	WHONDRS_2018_erpe_surface_water	erpe_2018_sw_30hr_WHONDRS-SW48-000095_A				Rodriguez Ramos, et al. 2023
erpe_2018_sw_30hr_WHONDRS-SW48-000095_A_bin.33.fa	79.27	3.66	WHONDRS_2018_erpe_surface_water	erpe_2018_sw_30hr_WHONDRS-SW48-000095_A				Rodriguez Ramos, et al. 2023
erpe_2018_sw_30hr_WHONDRS-SW48-000095_A_bin.32.fa	94.12	0.23	WHONDRS_2018_erpe_surface_water	erpe_2018_sw_30hr_WHONDRS-SW48-000095_A				Rodriguez Ramos, et al. 2023
erpe_2018_sw_30hr_WHONDRS-SW48-000095_A_bin.31.fa	97.16	2.3	WHONDRS_2018_erpe_surface_water	erpe_2018_sw_30hr_WHONDRS-SW48-000095_A				Rodriguez Ramos, et al. 2023
erpe_2018_sw_30hr_WHONDRS-SW48-000095_A_bin.3.fa	65.74	2.79	WHONDRS_2018_erpe_surface_water	erpe_2018_sw_30hr_WHONDRS-SW48-000095_A	d__Bacteria;p__Patescibacteria;c__ABY1;o__UBA1558;f__GWA2-36-10;g__CALMZN01;s__CALMZN01 sp030917205			Rodriguez Ramos, et al. 2023
erpe_2018_sw_30hr_WHONDRS-SW48-000095_A_bin.29.fa	75.2	1.48	WHONDRS_2018_erpe_surface_water	erpe_2018_sw_30hr_WHONDRS-SW48-000095_A				Rodriguez Ramos, et al. 2023
erpe_2018_sw_30hr_WHONDRS-SW48-000095_A_bin.28.fa	89.33	0.62	WHONDRS_2018_erpe_surface_water	erpe_2018_sw_30hr_WHONDRS-SW48-000095_A				Rodriguez Ramos, et al. 2023
erpe_2018_sw_30hr_WHONDRS-SW48-000095_A_bin.27.fa	89.89	0.03	WHONDRS_2018_erpe_surface_water	erpe_2018_sw_30hr_WHONDRS-SW48-000095_A				Rodriguez Ramos, et al. 2023
erpe_2018_sw_30hr_WHONDRS-SW48-000095_A_bin.26.fa	91.05	0.02	WHONDRS_2018_erpe_surface_water	erpe_2018_sw_30hr_WHONDRS-SW48-000095_A				Rodriguez Ramos, et al. 2023
erpe_2018_sw_30hr_WHONDRS-SW48-000095_A_bin.21.fa	80.36	4.42	WHONDRS_2018_erpe_surface_water	erpe_2018_sw_30hr_WHONDRS-SW48-000095_A				Rodriguez Ramos, et al. 2023
erpe_2018_sw_30hr_WHONDRS-SW48-000095_A_bin.2.fa	92.87	0.56	WHONDRS_2018_erpe_surface_water	erpe_2018_sw_30hr_WHONDRS-SW48-000095_A				Rodriguez Ramos, et al. 2023
erpe_2018_sw_30hr_WHONDRS-SW48-000095_A_bin.19.fa	77.11	1.93	WHONDRS_2018_erpe_surface_water	erpe_2018_sw_30hr_WHONDRS-SW48-000095_A	d__Bacteria;p__Patescibacteria;c__Saccharimonadia;o__Saccharimonadales;f__AWTP1-31;g__JAPLYT01;s__			Rodriguez Ramos, et al. 2023
erpe_2018_sw_30hr_WHONDRS-SW48-000095_A_bin.15.fa	75.65	4.46	WHONDRS_2018_erpe_surface_water	erpe_2018_sw_30hr_WHONDRS-SW48-000095_A				Rodriguez Ramos, et al. 2023
erpe_2018_sw_30hr_WHONDRS-SW48-000095_A_bin.14.fa	100	0.03	WHONDRS_2018_erpe_surface_water	erpe_2018_sw_30hr_WHONDRS-SW48-000095_A				Rodriguez Ramos, et al. 2023
erpe_2018_sw_30hr_WHONDRS-SW48-000095_A_bin.1.fa	79.34	0.96	WHONDRS_2018_erpe_surface_water	erpe_2018_sw_30hr_WHONDRS-SW48-000095_A				Rodriguez Ramos, et al. 2023
erpe_2018_sw_27hr_WHONDRS-SW48-000094_F_bin.5.fa	58.55	0.1	WHONDRS_2018_erpe_surface_water	erpe_2018_sw_27hr_WHONDRS-SW48-000094_F	d__Bacteria;p__Actinomycetota;c__Thermoleophilia;o__Solirubrobacterales;f__70-9;g__67-14;s__67-14 sp030917845			Rodriguez Ramos, et al. 2023
erpe_2018_sw_27hr_WHONDRS-SW48-000094_F_bin.2.fa	86.82	0.26	WHONDRS_2018_erpe_surface_water	erpe_2018_sw_27hr_WHONDRS-SW48-000094_F				Rodriguez Ramos, et al. 2023
erpe_2018_sw_27hr_WHONDRS-SW48-000094_F_bin.12.fa	90.11	0.47	WHONDRS_2018_erpe_surface_water	erpe_2018_sw_27hr_WHONDRS-SW48-000094_F				Rodriguez Ramos, et al. 2023
erpe_2018_sw_27hr_WHONDRS-SW48-000094_F_bin.10.fa	76.7	1.15	WHONDRS_2018_erpe_surface_water	erpe_2018_sw_27hr_WHONDRS-SW48-000094_F				Rodriguez Ramos, et al. 2023
erpe_2018_sw_27hr_WHONDRS-SW48-000094_B_bin.9.fa	97.37	0.1	WHONDRS_2018_erpe_surface_water	erpe_2018_sw_27hr_WHONDRS-SW48-000094_B				Rodriguez Ramos, et al. 2023
erpe_2018_sw_27hr_WHONDRS-SW48-000094_B_bin.8.fa	60.28	2.13	WHONDRS_2018_erpe_surface_water	erpe_2018_sw_27hr_WHONDRS-SW48-000094_B	d__Bacteria;p__Patescibacteria;c__Saccharimonadia;o__CAILAD01;f__GCA-016700035;g__GCA-016700035;s__GCA-016700035 sp030917125			Rodriguez Ramos, et al. 2023
erpe_2018_sw_27hr_WHONDRS-SW48-000094_B_bin.65.fa	78.07	1.11	WHONDRS_2018_erpe_surface_water	erpe_2018_sw_27hr_WHONDRS-SW48-000094_B				Rodriguez Ramos, et al. 2023
erpe_2018_sw_27hr_WHONDRS-SW48-000094_B_bin.63.fa	95.63	3.36	WHONDRS_2018_erpe_surface_water	erpe_2018_sw_27hr_WHONDRS-SW48-000094_B				Rodriguez Ramos, et al. 2023
erpe_2018_sw_27hr_WHONDRS-SW48-000094_B_bin.60.fa	79.32	2.54	WHONDRS_2018_erpe_surface_water	erpe_2018_sw_27hr_WHONDRS-SW48-000094_B				Rodriguez Ramos, et al. 2023
erpe_2018_sw_27hr_WHONDRS-SW48-000094_B_bin.6.fa	78.3	7.25	WHONDRS_2018_erpe_surface_water	erpe_2018_sw_27hr_WHONDRS-SW48-000094_B				Rodriguez Ramos, et al. 2023
erpe_2018_sw_27hr_WHONDRS-SW48-000094_B_bin.59.fa	39.04	0.55	WHONDRS_2018_erpe_surface_water	erpe_2018_sw_27hr_WHONDRS-SW48-000094_B				Rodriguez Ramos, et al. 2023
erpe_2018_sw_27hr_WHONDRS-SW48-000094_B_bin.56.fa	99.09	0.54	WHONDRS_2018_erpe_surface_water	erpe_2018_sw_27hr_WHONDRS-SW48-000094_B				Rodriguez Ramos, et al. 2023
erpe_2018_sw_27hr_WHONDRS-SW48-000094_B_bin.52.fa	90.71	2.97	WHONDRS_2018_erpe_surface_water	erpe_2018_sw_27hr_WHONDRS-SW48-000094_B				Rodriguez Ramos, et al. 2023
erpe_2018_sw_27hr_WHONDRS-SW48-000094_B_bin.51.fa	87.34	1.27	WHONDRS_2018_erpe_surface_water	erpe_2018_sw_27hr_WHONDRS-SW48-000094_B				Rodriguez Ramos, et al. 2023
erpe_2018_sw_27hr_WHONDRS-SW48-000094_B_bin.47.fa	74.53	6.85	WHONDRS_2018_erpe_surface_water	erpe_2018_sw_27hr_WHONDRS-SW48-000094_B	d__Bacteria;p__Actinomycetota;c__Actinomycetes;o__S36-B12;f__UBA10799;g__JACJWR01;s__JACJWR01 sp030837445			Rodriguez Ramos, et al. 2023
erpe_2018_sw_27hr_WHONDRS-SW48-000094_B_bin.45.fa	70.21	3.87	WHONDRS_2018_erpe_surface_water	erpe_2018_sw_27hr_WHONDRS-SW48-000094_B	d__Bacteria;p__Patescibacteria;c__Saccharimonadia;o__Saccharimonadales;f__UBA7683;g__JACKGS01;s__			Rodriguez Ramos, et al. 2023
erpe_2018_sw_27hr_WHONDRS-SW48-000094_B_bin.43.fa	86.79	3.34	WHONDRS_2018_erpe_surface_water	erpe_2018_sw_27hr_WHONDRS-SW48-000094_B	d__Bacteria;p__Patescibacteria;c__ABY1;o__UBA1558;f__GWA2-36-10;g__CALMZN01;s__CALMZN01 sp030917205			Rodriguez Ramos, et al. 2023
erpe_2018_sw_27hr_WHONDRS-SW48-000094_B_bin.42.fa	85.12	6.29	WHONDRS_2018_erpe_surface_water	erpe_2018_sw_27hr_WHONDRS-SW48-000094_B	d__Bacteria;p__Cyanobacteriota;c__Vampirovibrionia;o__Obscuribacterales;f__Obscuribacteraceae;g__Ga0077546;s__Ga0077546 sp030917395			Rodriguez Ramos, et al. 2023
erpe_2018_sw_27hr_WHONDRS-SW48-000094_B_bin.41.fa	88.92	0.93	WHONDRS_2018_erpe_surface_water	erpe_2018_sw_27hr_WHONDRS-SW48-000094_B	d__Bacteria;p__Patescibacteria;c__Paceibacteria;o__UBA9973;f__EsbW-18;g__EsbW-18;s__EsbW-18 sp030917725			Rodriguez Ramos, et al. 2023
erpe_2018_sw_27hr_WHONDRS-SW48-000094_B_bin.40.fa	76.69	6.22	WHONDRS_2018_erpe_surface_water	erpe_2018_sw_27hr_WHONDRS-SW48-000094_B	d__Bacteria;p__Patescibacteria;c__Paceibacteria;o__UBA9973;f__VEQN01;g__VEQN01;s__VEQN01 sp030917685			Rodriguez Ramos, et al. 2023
erpe_2018_sw_27hr_WHONDRS-SW48-000094_B_bin.39.fa	92.34	3.73	WHONDRS_2018_erpe_surface_water	erpe_2018_sw_27hr_WHONDRS-SW48-000094_B				Rodriguez Ramos, et al. 2023
erpe_2018_sw_27hr_WHONDRS-SW48-000094_B_bin.38.fa	92.26	0.46	WHONDRS_2018_erpe_surface_water	erpe_2018_sw_27hr_WHONDRS-SW48-000094_B				Rodriguez Ramos, et al. 2023
erpe_2018_sw_27hr_WHONDRS-SW48-000094_B_bin.33.fa	88.71	4.5	WHONDRS_2018_erpe_surface_water	erpe_2018_sw_27hr_WHONDRS-SW48-000094_B				Rodriguez Ramos, et al. 2023
erpe_2018_sw_27hr_WHONDRS-SW48-000094_B_bin.32.fa	87.06	4.35	WHONDRS_2018_erpe_surface_water	erpe_2018_sw_27hr_WHONDRS-SW48-000094_B				Rodriguez Ramos, et al. 2023
erpe_2018_sw_27hr_WHONDRS-SW48-000094_B_bin.31.fa	58.79	1.75	WHONDRS_2018_erpe_surface_water	erpe_2018_sw_27hr_WHONDRS-SW48-000094_B	d__Bacteria;p__Pseudomonadota;c__Gammaproteobacteria;o__Burkholderiales;f__Burkholderiaceae;g__Sphaerotilus;s__Sphaerotilus sp030918015			Rodriguez Ramos, et al. 2023
erpe_2018_sw_27hr_WHONDRS-SW48-000094_B_bin.3.fa	84.2	0.01	WHONDRS_2018_erpe_surface_water	erpe_2018_sw_27hr_WHONDRS-SW48-000094_B				Rodriguez Ramos, et al. 2023
erpe_2018_sw_27hr_WHONDRS-SW48-000094_B_bin.26.fa	51.39	0.53	WHONDRS_2018_erpe_surface_water	erpe_2018_sw_27hr_WHONDRS-SW48-000094_B	d__Bacteria;p__Pseudomonadota;c__Gammaproteobacteria;o__Burkholderiales;f__Rhodocyclaceae;g__Azospira_A;s__Azospira_A sp030917225			Rodriguez Ramos, et al. 2023
erpe_2018_sw_27hr_WHONDRS-SW48-000094_B_bin.24.fa	77.67	4.03	WHONDRS_2018_erpe_surface_water	erpe_2018_sw_27hr_WHONDRS-SW48-000094_B	d__Bacteria;p__Patescibacteria;c__Saccharimonadia;o__Saccharimonadales;f__AWTP1-31;g__JAPLYT01;s__			Rodriguez Ramos, et al. 2023
erpe_2018_sw_27hr_WHONDRS-SW48-000094_B_bin.21.fa	81.41	1.58	WHONDRS_2018_erpe_surface_water	erpe_2018_sw_27hr_WHONDRS-SW48-000094_B				Rodriguez Ramos, et al. 2023
erpe_2018_sw_27hr_WHONDRS-SW48-000094_B_bin.2.fa	90.29	0.34	WHONDRS_2018_erpe_surface_water	erpe_2018_sw_27hr_WHONDRS-SW48-000094_B				Rodriguez Ramos, et al. 2023
erpe_2018_sw_27hr_WHONDRS-SW48-000094_B_bin.18.fa	53.39	5.27	WHONDRS_2018_erpe_surface_water	erpe_2018_sw_27hr_WHONDRS-SW48-000094_B				Rodriguez Ramos, et al. 2023
erpe_2018_sw_27hr_WHONDRS-SW48-000094_B_bin.14.fa	67.57	0.24	WHONDRS_2018_erpe_surface_water	erpe_2018_sw_27hr_WHONDRS-SW48-000094_B	d__Bacteria;p__Patescibacteria;c__JAEDAM01;o__BD1-5;f__UBA2023;g__JABFSX01;s__			Rodriguez Ramos, et al. 2023
erpe_2018_sw_27hr_WHONDRS-SW48-000094_B_bin.12.fa	90.95	0.55	WHONDRS_2018_erpe_surface_water	erpe_2018_sw_27hr_WHONDRS-SW48-000094_B				Rodriguez Ramos, et al. 2023
erpe_2018_sw_27hr_WHONDRS-SW48-000094_B_bin.11.fa	88.76	1.63	WHONDRS_2018_erpe_surface_water	erpe_2018_sw_27hr_WHONDRS-SW48-000094_B				Rodriguez Ramos, et al. 2023
erpe_2018_sw_27hr_WHONDRS-SW48-000094_B_bin.1.fa	89.62	0.1	WHONDRS_2018_erpe_surface_water	erpe_2018_sw_27hr_WHONDRS-SW48-000094_B				Rodriguez Ramos, et al. 2023
erpe_2018_sw_27hr_WHONDRS-SW48-000094_A_bin.9.fa	93.44	1.11	WHONDRS_2018_erpe_surface_water	erpe_2018_sw_27hr_WHONDRS-SW48-000094_A				Rodriguez Ramos, et al. 2023
erpe_2018_sw_27hr_WHONDRS-SW48-000094_A_bin.60.fa	70.01	2.99	WHONDRS_2018_erpe_surface_water	erpe_2018_sw_27hr_WHONDRS-SW48-000094_A				Rodriguez Ramos, et al. 2023
erpe_2018_sw_27hr_WHONDRS-SW48-000094_A_bin.56.fa	98.19	0.59	WHONDRS_2018_erpe_surface_water	erpe_2018_sw_27hr_WHONDRS-SW48-000094_A				Rodriguez Ramos, et al. 2023
erpe_2018_sw_27hr_WHONDRS-SW48-000094_A_bin.42.fa	81.63	2.1	WHONDRS_2018_erpe_surface_water	erpe_2018_sw_27hr_WHONDRS-SW48-000094_A				Rodriguez Ramos, et al. 2023
erpe_2018_sw_27hr_WHONDRS-SW48-000094_A_bin.40.fa	87.23	0.54	WHONDRS_2018_erpe_surface_water	erpe_2018_sw_27hr_WHONDRS-SW48-000094_A				Rodriguez Ramos, et al. 2023
erpe_2018_sw_27hr_WHONDRS-SW48-000094_A_bin.39.fa	62.93	0.41	WHONDRS_2018_erpe_surface_water	erpe_2018_sw_27hr_WHONDRS-SW48-000094_A				Rodriguez Ramos, et al. 2023
erpe_2018_sw_27hr_WHONDRS-SW48-000094_A_bin.38.fa	100	0.04	WHONDRS_2018_erpe_surface_water	erpe_2018_sw_27hr_WHONDRS-SW48-000094_A				Rodriguez Ramos, et al. 2023
erpe_2018_sw_27hr_WHONDRS-SW48-000094_A_bin.34.fa	69.53	0.65	WHONDRS_2018_erpe_surface_water	erpe_2018_sw_27hr_WHONDRS-SW48-000094_A	d__Bacteria;p__Patescibacteria;c__ABY1;o__UBA1558;f__GWA2-36-10;g__CALMZN01;s__CALMZN01 sp030917205			Rodriguez Ramos, et al. 2023
erpe_2018_sw_27hr_WHONDRS-SW48-000094_A_bin.32.fa	59.38	2.54	WHONDRS_2018_erpe_surface_water	erpe_2018_sw_27hr_WHONDRS-SW48-000094_A				Rodriguez Ramos, et al. 2023
erpe_2018_sw_27hr_WHONDRS-SW48-000094_A_bin.31.fa	81.99	1.07	WHONDRS_2018_erpe_surface_water	erpe_2018_sw_27hr_WHONDRS-SW48-000094_A				Rodriguez Ramos, et al. 2023
erpe_2018_sw_27hr_WHONDRS-SW48-000094_A_bin.29.fa	93.56	0.79	WHONDRS_2018_erpe_surface_water	erpe_2018_sw_27hr_WHONDRS-SW48-000094_A				Rodriguez Ramos, et al. 2023
erpe_2018_sw_27hr_WHONDRS-SW48-000094_A_bin.28.fa	80.24	5.04	WHONDRS_2018_erpe_surface_water	erpe_2018_sw_27hr_WHONDRS-SW48-000094_A				Rodriguez Ramos, et al. 2023
erpe_2018_sw_27hr_WHONDRS-SW48-000094_A_bin.26.fa	97.07	2.47	WHONDRS_2018_erpe_surface_water	erpe_2018_sw_27hr_WHONDRS-SW48-000094_A				Rodriguez Ramos, et al. 2023
erpe_2018_sw_27hr_WHONDRS-SW48-000094_A_bin.25.fa	52.24	2.21	WHONDRS_2018_erpe_surface_water	erpe_2018_sw_27hr_WHONDRS-SW48-000094_A	d__Bacteria;p__Pseudomonadota;c__Gammaproteobacteria;o__Burkholderiales;f__Burkholderiaceae;g__Sphaerotilus;s__Sphaerotilus sp030918015			Rodriguez Ramos, et al. 2023
erpe_2018_sw_27hr_WHONDRS-SW48-000094_A_bin.24.fa	79.95	1.07	WHONDRS_2018_erpe_surface_water	erpe_2018_sw_27hr_WHONDRS-SW48-000094_A				Rodriguez Ramos, et al. 2023
erpe_2018_sw_27hr_WHONDRS-SW48-000094_A_bin.23.fa	92.52	0.83	WHONDRS_2018_erpe_surface_water	erpe_2018_sw_27hr_WHONDRS-SW48-000094_A				Rodriguez Ramos, et al. 2023
erpe_2018_sw_27hr_WHONDRS-SW48-000094_A_bin.22.fa	64.95	3.35	WHONDRS_2018_erpe_surface_water	erpe_2018_sw_27hr_WHONDRS-SW48-000094_A				Rodriguez Ramos, et al. 2023
erpe_2018_sw_24hr_WHONDRS-SW48-000093_F_bin.13.fa	91.52	1.1	WHONDRS_2018_erpe_surface_water	erpe_2018_sw_24hr_WHONDRS-SW48-000093_F				Rodriguez Ramos, et al. 2023
erpe_2018_sw_24hr_WHONDRS-SW48-000093_F_bin.12.fa	83.24	1.23	WHONDRS_2018_erpe_surface_water	erpe_2018_sw_24hr_WHONDRS-SW48-000093_F				Rodriguez Ramos, et al. 2023
erpe_2018_sw_24hr_WHONDRS-SW48-000093_F_bin.11.fa	72.07	3.06	WHONDRS_2018_erpe_surface_water	erpe_2018_sw_24hr_WHONDRS-SW48-000093_F				Rodriguez Ramos, et al. 2023
erpe_2018_sw_24hr_WHONDRS-SW48-000093_B_bin.9.fa	91.25	8.23	WHONDRS_2018_erpe_surface_water	erpe_2018_sw_24hr_WHONDRS-SW48-000093_B				Rodriguez Ramos, et al. 2023
erpe_2018_sw_24hr_WHONDRS-SW48-000093_B_bin.56.fa	89.85	0.33	WHONDRS_2018_erpe_surface_water	erpe_2018_sw_24hr_WHONDRS-SW48-000093_B				Rodriguez Ramos, et al. 2023
erpe_2018_sw_24hr_WHONDRS-SW48-000093_B_bin.53.fa	94.45	3.33	WHONDRS_2018_erpe_surface_water	erpe_2018_sw_24hr_WHONDRS-SW48-000093_B				Rodriguez Ramos, et al. 2023
erpe_2018_sw_24hr_WHONDRS-SW48-000093_B_bin.46.fa	66.61	0.11	WHONDRS_2018_erpe_surface_water	erpe_2018_sw_24hr_WHONDRS-SW48-000093_B	d__Bacteria;p__Patescibacteria;c__Paceibacteria;o__Moranbacterales;f__UBA1568;g__JAGOSP01;s__JAGOSP01 sp030916545			Rodriguez Ramos, et al. 2023
erpe_2018_sw_24hr_WHONDRS-SW48-000093_B_bin.43.fa	87.27	0.14	WHONDRS_2018_erpe_surface_water	erpe_2018_sw_24hr_WHONDRS-SW48-000093_B	d__Bacteria;p__Actinomycetota;c__Actinomycetes;o__S36-B12;f__S36-B12;g__UBA10649;s__UBA10649 sp937902285			Rodriguez Ramos, et al. 2023
erpe_2018_sw_24hr_WHONDRS-SW48-000093_B_bin.40.fa	50.02	0.69	WHONDRS_2018_erpe_surface_water	erpe_2018_sw_24hr_WHONDRS-SW48-000093_B	d__Bacteria;p__Pseudomonadota;c__Gammaproteobacteria;o__Competibacterales;f__Competibacteraceae;g__UBA2383;s__UBA2383 sp030917925			Rodriguez Ramos, et al. 2023
erpe_2018_sw_24hr_WHONDRS-SW48-000093_B_bin.39.fa	51.28	1.67	WHONDRS_2018_erpe_surface_water	erpe_2018_sw_24hr_WHONDRS-SW48-000093_B				Rodriguez Ramos, et al. 2023
erpe_2018_sw_24hr_WHONDRS-SW48-000093_B_bin.37.fa	81.19	0.71	WHONDRS_2018_erpe_surface_water	erpe_2018_sw_24hr_WHONDRS-SW48-000093_B	d__Bacteria;p__Patescibacteria;c__Paceibacteria;o__UBA9973;f__PALSA-1337;g__CAIOGI01;s__CAIOGI01 sp030917665			Rodriguez Ramos, et al. 2023
erpe_2018_sw_24hr_WHONDRS-SW48-000093_B_bin.36.fa	77.1	8.72	WHONDRS_2018_erpe_surface_water	erpe_2018_sw_24hr_WHONDRS-SW48-000093_B				Rodriguez Ramos, et al. 2023
erpe_2018_sw_24hr_WHONDRS-SW48-000093_B_bin.34.fa	81.4	5.35	WHONDRS_2018_erpe_surface_water	erpe_2018_sw_24hr_WHONDRS-SW48-000093_B	d__Bacteria;p__Pseudomonadota;c__Gammaproteobacteria;o__Burkholderiales;f__Burkholderiaceae;g__Aquabacterium;s__Aquabacterium sp017994835			Rodriguez Ramos, et al. 2023
erpe_2018_sw_24hr_WHONDRS-SW48-000093_B_bin.33.fa	89.54	1.34	WHONDRS_2018_erpe_surface_water	erpe_2018_sw_24hr_WHONDRS-SW48-000093_B	d__Bacteria;p__Patescibacteria;c__Paceibacteria;o__UBA9973;f__VEQN01;g__VEQN01;s__VEQN01 sp030917685			Rodriguez Ramos, et al. 2023
erpe_2018_sw_24hr_WHONDRS-SW48-000093_B_bin.32.fa	97.57	5.45	WHONDRS_2018_erpe_surface_water	erpe_2018_sw_24hr_WHONDRS-SW48-000093_B	d__Bacteria;p__Patescibacteria;c__ABY1;o__UBA1558;f__GWA2-36-10;g__CALMZN01;s__CALMZN01 sp030917205			Rodriguez Ramos, et al. 2023
erpe_2018_sw_24hr_WHONDRS-SW48-000093_B_bin.30.fa	95.15	0.06	WHONDRS_2018_erpe_surface_water	erpe_2018_sw_24hr_WHONDRS-SW48-000093_B				Rodriguez Ramos, et al. 2023
erpe_2018_sw_24hr_WHONDRS-SW48-000093_B_bin.29.fa	74.84	3.41	WHONDRS_2018_erpe_surface_water	erpe_2018_sw_24hr_WHONDRS-SW48-000093_B	d__Bacteria;p__Pseudomonadota;c__Gammaproteobacteria;o__Burkholderiales;f__Rhodocyclaceae;g__Azospira_A;s__Azospira_A sp030917225			Rodriguez Ramos, et al. 2023
erpe_2018_sw_24hr_WHONDRS-SW48-000093_B_bin.28.fa	80.65	6.26	WHONDRS_2018_erpe_surface_water	erpe_2018_sw_24hr_WHONDRS-SW48-000093_B	d__Bacteria;p__Actinomycetota;c__Actinomycetes;o__S36-B12;f__UBA10799;g__JACJWR01;s__JACJWR01 sp030837445			Rodriguez Ramos, et al. 2023
erpe_2018_sw_24hr_WHONDRS-SW48-000093_B_bin.26.fa	50.34	2.57	WHONDRS_2018_erpe_surface_water	erpe_2018_sw_24hr_WHONDRS-SW48-000093_B	d__Bacteria;p__Pseudomonadota;c__Gammaproteobacteria;o__Burkholderiales;f__UBA11063;g__Aquella;s__Aquella sp030917485			Rodriguez Ramos, et al. 2023
erpe_2018_sw_24hr_WHONDRS-SW48-000093_B_bin.24.fa	93.12	1.31	WHONDRS_2018_erpe_surface_water	erpe_2018_sw_24hr_WHONDRS-SW48-000093_B				Rodriguez Ramos, et al. 2023
erpe_2018_sw_24hr_WHONDRS-SW48-000093_B_bin.2.fa	71.84	0.28	WHONDRS_2018_erpe_surface_water	erpe_2018_sw_24hr_WHONDRS-SW48-000093_B				Rodriguez Ramos, et al. 2023
erpe_2018_sw_24hr_WHONDRS-SW48-000093_B_bin.19.fa	71.95	1.66	WHONDRS_2018_erpe_surface_water	erpe_2018_sw_24hr_WHONDRS-SW48-000093_B				Rodriguez Ramos, et al. 2023
erpe_2018_sw_24hr_WHONDRS-SW48-000093_B_bin.15.fa	90.62	0.52	WHONDRS_2018_erpe_surface_water	erpe_2018_sw_24hr_WHONDRS-SW48-000093_B	d__Bacteria;p__Pseudomonadota;c__Gammaproteobacteria;o__Burkholderiales;f__SCOH01;g__CALMFQ01;s__CALMFQ01 sp030917985			Rodriguez Ramos, et al. 2023
erpe_2018_sw_24hr_WHONDRS-SW48-000093_B_bin.12.fa	99.99	0.03	WHONDRS_2018_erpe_surface_water	erpe_2018_sw_24hr_WHONDRS-SW48-000093_B				Rodriguez Ramos, et al. 2023
erpe_2018_sw_24hr_WHONDRS-SW48-000093_B_bin.10.fa	94.01	0.2	WHONDRS_2018_erpe_surface_water	erpe_2018_sw_24hr_WHONDRS-SW48-000093_B				Rodriguez Ramos, et al. 2023
erpe_2018_sw_24hr_WHONDRS-SW48-000093_A_bin.41.fa	76.32	0.88	WHONDRS_2018_erpe_surface_water	erpe_2018_sw_24hr_WHONDRS-SW48-000093_A				Rodriguez Ramos, et al. 2023
erpe_2018_sw_24hr_WHONDRS-SW48-000093_A_bin.4.fa	69.87	3.94	WHONDRS_2018_erpe_surface_water	erpe_2018_sw_24hr_WHONDRS-SW48-000093_A				Rodriguez Ramos, et al. 2023
erpe_2018_sw_24hr_WHONDRS-SW48-000093_A_bin.37.fa	68.43	7.86	WHONDRS_2018_erpe_surface_water	erpe_2018_sw_24hr_WHONDRS-SW48-000093_A	d__Bacteria;p__Pseudomonadota;c__Gammaproteobacteria;o__Diplorickettsiales;f__Diplorickettsiaceae;g__Aquirickettsiella;s__Aquirickettsiella isopodorum			Rodriguez Ramos, et al. 2023
erpe_2018_sw_24hr_WHONDRS-SW48-000093_A_bin.31.fa	56.09	3.14	WHONDRS_2018_erpe_surface_water	erpe_2018_sw_24hr_WHONDRS-SW48-000093_A				Rodriguez Ramos, et al. 2023
erpe_2018_sw_24hr_WHONDRS-SW48-000093_A_bin.3.fa	80.22	8.02	WHONDRS_2018_erpe_surface_water	erpe_2018_sw_24hr_WHONDRS-SW48-000093_A				Rodriguez Ramos, et al. 2023
erpe_2018_sw_24hr_WHONDRS-SW48-000093_A_bin.28.fa	79.62	0.19	WHONDRS_2018_erpe_surface_water	erpe_2018_sw_24hr_WHONDRS-SW48-000093_A				Rodriguez Ramos, et al. 2023
erpe_2018_sw_24hr_WHONDRS-SW48-000093_A_bin.27.fa	94.03	0.22	WHONDRS_2018_erpe_surface_water	erpe_2018_sw_24hr_WHONDRS-SW48-000093_A				Rodriguez Ramos, et al. 2023
erpe_2018_sw_24hr_WHONDRS-SW48-000093_A_bin.24.fa	97.25	0.1	WHONDRS_2018_erpe_surface_water	erpe_2018_sw_24hr_WHONDRS-SW48-000093_A				Rodriguez Ramos, et al. 2023
erpe_2018_sw_24hr_WHONDRS-SW48-000093_A_bin.21.fa	65.53	2.07	WHONDRS_2018_erpe_surface_water	erpe_2018_sw_24hr_WHONDRS-SW48-000093_A				Rodriguez Ramos, et al. 2023
erpe_2018_sw_24hr_WHONDRS-SW48-000093_A_bin.15.fa	88.62	0.42	WHONDRS_2018_erpe_surface_water	erpe_2018_sw_24hr_WHONDRS-SW48-000093_A				Rodriguez Ramos, et al. 2023
erpe_2018_sw_24hr_WHONDRS-SW48-000093_A_bin.12.fa	73.77	1.61	WHONDRS_2018_erpe_surface_water	erpe_2018_sw_24hr_WHONDRS-SW48-000093_A				Rodriguez Ramos, et al. 2023
erpe_2018_sw_24hr_WHONDRS-SW48-000093_A_bin.1.fa	100	0.87	WHONDRS_2018_erpe_surface_water	erpe_2018_sw_24hr_WHONDRS-SW48-000093_A				Rodriguez Ramos, et al. 2023
erpe_2018_sw_21hr_WHONDRS-SW48-000092_F_bin.9.fa	76.65	2.47	WHONDRS_2018_erpe_surface_water	erpe_2018_sw_21hr_WHONDRS-SW48-000092_F				Rodriguez Ramos, et al. 2023
erpe_2018_sw_21hr_WHONDRS-SW48-000092_F_bin.7.fa	64.67	7.21	WHONDRS_2018_erpe_surface_water	erpe_2018_sw_21hr_WHONDRS-SW48-000092_F	d__Bacteria;p__Actinomycetota;c__Actinomycetes;o__S36-B12;f__UBA10799;g__JACJWR01;s__JACJWR01 sp030837445			Rodriguez Ramos, et al. 2023
erpe_2018_sw_21hr_WHONDRS-SW48-000092_F_bin.29.fa	90.89	0.69	WHONDRS_2018_erpe_surface_water	erpe_2018_sw_21hr_WHONDRS-SW48-000092_F				Rodriguez Ramos, et al. 2023
erpe_2018_sw_21hr_WHONDRS-SW48-000092_F_bin.27.fa	59.57	0.25	WHONDRS_2018_erpe_surface_water	erpe_2018_sw_21hr_WHONDRS-SW48-000092_F	d__Bacteria;p__Patescibacteria;c__Paceibacteria;o__UBA9973;f__UBA9973;g__UBA8515;s__UBA8515 sp030916965			Rodriguez Ramos, et al. 2023
erpe_2018_sw_21hr_WHONDRS-SW48-000092_F_bin.26.fa	74.82	6.38	WHONDRS_2018_erpe_surface_water	erpe_2018_sw_21hr_WHONDRS-SW48-000092_F	d__Bacteria;p__Cyanobacteriota;c__Vampirovibrionia;o__Obscuribacterales;f__Obscuribacteraceae;g__Ga0077546;s__Ga0077546 sp030917395			Rodriguez Ramos, et al. 2023
erpe_2018_sw_21hr_WHONDRS-SW48-000092_F_bin.23.fa	78.04	3.91	WHONDRS_2018_erpe_surface_water	erpe_2018_sw_21hr_WHONDRS-SW48-000092_F				Rodriguez Ramos, et al. 2023
erpe_2018_sw_21hr_WHONDRS-SW48-000092_F_bin.22.fa	93.42	0.29	WHONDRS_2018_erpe_surface_water	erpe_2018_sw_21hr_WHONDRS-SW48-000092_F				Rodriguez Ramos, et al. 2023
erpe_2018_sw_21hr_WHONDRS-SW48-000092_F_bin.20.fa	79.26	1.01	WHONDRS_2018_erpe_surface_water	erpe_2018_sw_21hr_WHONDRS-SW48-000092_F				Rodriguez Ramos, et al. 2023
erpe_2018_sw_21hr_WHONDRS-SW48-000092_F_bin.18.fa	95.33	1.24	WHONDRS_2018_erpe_surface_water	erpe_2018_sw_21hr_WHONDRS-SW48-000092_F				Rodriguez Ramos, et al. 2023
erpe_2018_sw_21hr_WHONDRS-SW48-000092_F_bin.17.fa	90.35	0.79	WHONDRS_2018_erpe_surface_water	erpe_2018_sw_21hr_WHONDRS-SW48-000092_F				Rodriguez Ramos, et al. 2023
erpe_2018_sw_21hr_WHONDRS-SW48-000092_F_bin.13.fa	93.16	0.3	WHONDRS_2018_erpe_surface_water	erpe_2018_sw_21hr_WHONDRS-SW48-000092_F				Rodriguez Ramos, et al. 2023
erpe_2018_sw_21hr_WHONDRS-SW48-000092_F_bin.12.fa	70.02	1.35	WHONDRS_2018_erpe_surface_water	erpe_2018_sw_21hr_WHONDRS-SW48-000092_F				Rodriguez Ramos, et al. 2023
erpe_2018_sw_21hr_WHONDRS-SW48-000092_F_bin.11.fa	56.96	0.34	WHONDRS_2018_erpe_surface_water	erpe_2018_sw_21hr_WHONDRS-SW48-000092_F				Rodriguez Ramos, et al. 2023
erpe_2018_sw_21hr_WHONDRS-SW48-000092_B_bin.94.fa	86.76	0.47	WHONDRS_2018_erpe_surface_water	erpe_2018_sw_21hr_WHONDRS-SW48-000092_B				Rodriguez Ramos, et al. 2023
erpe_2018_sw_21hr_WHONDRS-SW48-000092_B_bin.92.fa	98.21	1.72	WHONDRS_2018_erpe_surface_water	erpe_2018_sw_21hr_WHONDRS-SW48-000092_B				Rodriguez Ramos, et al. 2023
erpe_2018_sw_21hr_WHONDRS-SW48-000092_B_bin.91.fa	54.32	0.07	WHONDRS_2018_erpe_surface_water	erpe_2018_sw_21hr_WHONDRS-SW48-000092_B				Rodriguez Ramos, et al. 2023
erpe_2018_sw_21hr_WHONDRS-SW48-000092_B_bin.90.fa	87	0.96	WHONDRS_2018_erpe_surface_water	erpe_2018_sw_21hr_WHONDRS-SW48-000092_B	d__Bacteria;p__Actinomycetota;c__Actinomycetes;o__S36-B12;f__S36-B12;g__UBA10649;s__UBA10649 sp937902285			Rodriguez Ramos, et al. 2023
erpe_2018_sw_21hr_WHONDRS-SW48-000092_B_bin.89.fa	70.2	2.13	WHONDRS_2018_erpe_surface_water	erpe_2018_sw_21hr_WHONDRS-SW48-000092_B				Rodriguez Ramos, et al. 2023
erpe_2018_sw_21hr_WHONDRS-SW48-000092_B_bin.88.fa	96.79	0.05	WHONDRS_2018_erpe_surface_water	erpe_2018_sw_21hr_WHONDRS-SW48-000092_B				Rodriguez Ramos, et al. 2023
erpe_2018_sw_21hr_WHONDRS-SW48-000092_B_bin.84.fa	58.49	1.57	WHONDRS_2018_erpe_surface_water	erpe_2018_sw_21hr_WHONDRS-SW48-000092_B	d__Bacteria;p__Pseudomonadota;c__Gammaproteobacteria;o__Legionellales;f__Legionellaceae;g__UBA2653;s__			Rodriguez Ramos, et al. 2023
erpe_2018_sw_21hr_WHONDRS-SW48-000092_B_bin.83.fa	44.97	2.26	WHONDRS_2018_erpe_surface_water	erpe_2018_sw_21hr_WHONDRS-SW48-000092_B				Rodriguez Ramos, et al. 2023
erpe_2018_sw_21hr_WHONDRS-SW48-000092_B_bin.82.fa	61.34	1.47	WHONDRS_2018_erpe_surface_water	erpe_2018_sw_21hr_WHONDRS-SW48-000092_B	d__Bacteria;p__Patescibacteria;c__ABY1;o__Magasanikbacterales;f__2-02-FULL-50-9b;g__2-02-FULL-50-9b;s__2-02-FULL-50-9b sp943349075			Rodriguez Ramos, et al. 2023
erpe_2018_sw_21hr_WHONDRS-SW48-000092_B_bin.8.fa	97.91	0	WHONDRS_2018_erpe_surface_water	erpe_2018_sw_21hr_WHONDRS-SW48-000092_B				Rodriguez Ramos, et al. 2023
erpe_2018_sw_21hr_WHONDRS-SW48-000092_B_bin.76.fa	87.31	2.2	WHONDRS_2018_erpe_surface_water	erpe_2018_sw_21hr_WHONDRS-SW48-000092_B				Rodriguez Ramos, et al. 2023
erpe_2018_sw_21hr_WHONDRS-SW48-000092_B_bin.75.fa	86.46	0.03	WHONDRS_2018_erpe_surface_water	erpe_2018_sw_21hr_WHONDRS-SW48-000092_B	d__Bacteria;p__Patescibacteria;c__Saccharimonadia;o__CAILAD01;f__CAILAD01;g__JAUPVL01;s__JAUPVL01 sp030917065			Rodriguez Ramos, et al. 2023
erpe_2018_sw_21hr_WHONDRS-SW48-000092_B_bin.70.fa	93.08	0.07	WHONDRS_2018_erpe_surface_water	erpe_2018_sw_21hr_WHONDRS-SW48-000092_B				Rodriguez Ramos, et al. 2023
erpe_2018_sw_21hr_WHONDRS-SW48-000092_B_bin.69.fa	77.8	1.01	WHONDRS_2018_erpe_surface_water	erpe_2018_sw_21hr_WHONDRS-SW48-000092_B	d__Bacteria;p__Patescibacteria;c__Saccharimonadia;o__Saccharimonadales;f__UBA1020;g__UBA1020;s__UBA1020 sp030917245			Rodriguez Ramos, et al. 2023
erpe_2018_sw_21hr_WHONDRS-SW48-000092_B_bin.67.fa	64.6	1.36	WHONDRS_2018_erpe_surface_water	erpe_2018_sw_21hr_WHONDRS-SW48-000092_B	d__Bacteria;p__Patescibacteria;c__Paceibacteria;o__UBA9973;f__UBA9973;g__UBA4124;s__			Rodriguez Ramos, et al. 2023
erpe_2018_sw_21hr_WHONDRS-SW48-000092_B_bin.66.fa	88.79	5.79	WHONDRS_2018_erpe_surface_water	erpe_2018_sw_21hr_WHONDRS-SW48-000092_B				Rodriguez Ramos, et al. 2023
erpe_2018_sw_21hr_WHONDRS-SW48-000092_B_bin.63.fa	79.07	2.12	WHONDRS_2018_erpe_surface_water	erpe_2018_sw_21hr_WHONDRS-SW48-000092_B				Rodriguez Ramos, et al. 2023
erpe_2018_sw_21hr_WHONDRS-SW48-000092_B_bin.60.fa	96.15	0.15	WHONDRS_2018_erpe_surface_water	erpe_2018_sw_21hr_WHONDRS-SW48-000092_B				Rodriguez Ramos, et al. 2023
erpe_2018_sw_21hr_WHONDRS-SW48-000092_B_bin.57.fa	98.45	0.12	WHONDRS_2018_erpe_surface_water	erpe_2018_sw_21hr_WHONDRS-SW48-000092_B				Rodriguez Ramos, et al. 2023
erpe_2018_sw_21hr_WHONDRS-SW48-000092_B_bin.56.fa	90.24	0.27	WHONDRS_2018_erpe_surface_water	erpe_2018_sw_21hr_WHONDRS-SW48-000092_B				Rodriguez Ramos, et al. 2023
erpe_2018_sw_21hr_WHONDRS-SW48-000092_B_bin.55.fa	68.51	1.25	WHONDRS_2018_erpe_surface_water	erpe_2018_sw_21hr_WHONDRS-SW48-000092_B	d__Bacteria;p__Pseudomonadota;c__Gammaproteobacteria;o__Burkholderiales;f__UBA11063;g__Aquella;s__Aquella sp003538525			Rodriguez Ramos, et al. 2023
erpe_2018_sw_21hr_WHONDRS-SW48-000092_B_bin.54.fa	71.63	4.48	WHONDRS_2018_erpe_surface_water	erpe_2018_sw_21hr_WHONDRS-SW48-000092_B	d__Bacteria;p__Patescibacteria;c__Paceibacteria;o__UBA9973;f__UBA9973;g__UBA9973;s__UBA9973 sp030916575			Rodriguez Ramos, et al. 2023
erpe_2018_sw_21hr_WHONDRS-SW48-000092_B_bin.50.fa	79.44	3.19	WHONDRS_2018_erpe_surface_water	erpe_2018_sw_21hr_WHONDRS-SW48-000092_B	d__Bacteria;p__Patescibacteria;c__Paceibacteria;o__UBA9973;f__UBA9973;g__JAGOQQ01;s__JAGOQQ01 sp017991395			Rodriguez Ramos, et al. 2023
erpe_2018_sw_21hr_WHONDRS-SW48-000092_B_bin.49.fa	83.8	0.31	WHONDRS_2018_erpe_surface_water	erpe_2018_sw_21hr_WHONDRS-SW48-000092_B				Rodriguez Ramos, et al. 2023
erpe_2018_sw_21hr_WHONDRS-SW48-000092_B_bin.48.fa	80.03	0.49	WHONDRS_2018_erpe_surface_water	erpe_2018_sw_21hr_WHONDRS-SW48-000092_B	d__Bacteria;p__Patescibacteria;c__ABY1;o__UBA1558;f__GWA2-36-10;g__CALMZN01;s__CALMZN01 sp030917205			Rodriguez Ramos, et al. 2023
erpe_2018_sw_21hr_WHONDRS-SW48-000092_B_bin.46.fa	48.09	1.15	WHONDRS_2018_erpe_surface_water	erpe_2018_sw_21hr_WHONDRS-SW48-000092_B				Rodriguez Ramos, et al. 2023
erpe_2018_sw_21hr_WHONDRS-SW48-000092_B_bin.42.fa	60.96	4.85	WHONDRS_2018_erpe_surface_water	erpe_2018_sw_21hr_WHONDRS-SW48-000092_B	d__Bacteria;p__Bacteroidota;c__Bacteroidia;o__Flavobacteriales;f__Flavobacteriaceae;g__Flavobacterium;s__			Rodriguez Ramos, et al. 2023
erpe_2018_sw_21hr_WHONDRS-SW48-000092_B_bin.40.fa	90.04	3.73	WHONDRS_2018_erpe_surface_water	erpe_2018_sw_21hr_WHONDRS-SW48-000092_B	d__Bacteria;p__Cyanobacteriota;c__Vampirovibrionia;o__Obscuribacterales;f__Obscuribacteraceae;g__Ga0077546;s__Ga0077546 sp030917395			Rodriguez Ramos, et al. 2023
erpe_2018_sw_21hr_WHONDRS-SW48-000092_B_bin.4.fa	90.38	0.67	WHONDRS_2018_erpe_surface_water	erpe_2018_sw_21hr_WHONDRS-SW48-000092_B				Rodriguez Ramos, et al. 2023
erpe_2018_sw_21hr_WHONDRS-SW48-000092_B_bin.39.fa	85.04	0.44	WHONDRS_2018_erpe_surface_water	erpe_2018_sw_21hr_WHONDRS-SW48-000092_B	d__Bacteria;p__Patescibacteria;c__Paceibacteria;o__UBA9973;f__XYD1-FULL-46-19;g__XYD1-FULL-44-32;s__XYD1-FULL-44-32 sp030916795			Rodriguez Ramos, et al. 2023
erpe_2018_sw_21hr_WHONDRS-SW48-000092_B_bin.35.fa	72.99	0.29	WHONDRS_2018_erpe_surface_water	erpe_2018_sw_21hr_WHONDRS-SW48-000092_B				Rodriguez Ramos, et al. 2023
erpe_2018_sw_21hr_WHONDRS-SW48-000092_B_bin.26.fa	93.6	3.09	WHONDRS_2018_erpe_surface_water	erpe_2018_sw_21hr_WHONDRS-SW48-000092_B				Rodriguez Ramos, et al. 2023
erpe_2018_sw_21hr_WHONDRS-SW48-000092_B_bin.25.fa	80.58	0.27	WHONDRS_2018_erpe_surface_water	erpe_2018_sw_21hr_WHONDRS-SW48-000092_B	d__Bacteria;p__Patescibacteria;c__Paceibacteria;o__UBA9973;f__CSBR16-119;g__JAUPTX01;s__JAUPTX01 sp030917865			Rodriguez Ramos, et al. 2023
erpe_2018_sw_21hr_WHONDRS-SW48-000092_B_bin.23.fa	77.68	2.81	WHONDRS_2018_erpe_surface_water	erpe_2018_sw_21hr_WHONDRS-SW48-000092_B				Rodriguez Ramos, et al. 2023
erpe_2018_sw_21hr_WHONDRS-SW48-000092_B_bin.22.fa	82.99	1.92	WHONDRS_2018_erpe_surface_water	erpe_2018_sw_21hr_WHONDRS-SW48-000092_B	d__Bacteria;p__Pseudomonadota;c__Gammaproteobacteria;o__Competibacterales;f__Competibacteraceae;g__UBA2383;s__UBA2383 sp030917925			Rodriguez Ramos, et al. 2023
erpe_2018_sw_21hr_WHONDRS-SW48-000092_B_bin.21.fa	63.83	2.91	WHONDRS_2018_erpe_surface_water	erpe_2018_sw_21hr_WHONDRS-SW48-000092_B	d__Bacteria;p__Actinomycetota;c__Actinomycetes;o__S36-B12;f__UBA10799;g__JACJWR01;s__JACJWR01 sp030837445			Rodriguez Ramos, et al. 2023
erpe_2018_sw_21hr_WHONDRS-SW48-000092_B_bin.18.fa	94.4	0.34	WHONDRS_2018_erpe_surface_water	erpe_2018_sw_21hr_WHONDRS-SW48-000092_B				Rodriguez Ramos, et al. 2023
erpe_2018_sw_21hr_WHONDRS-SW48-000092_B_bin.14.fa	84.27	6.91	WHONDRS_2018_erpe_surface_water	erpe_2018_sw_21hr_WHONDRS-SW48-000092_B	d__Bacteria;p__Pseudomonadota;c__Gammaproteobacteria;o__Burkholderiales;f__UBA11063;g__Aquella;s__Aquella sp030917485			Rodriguez Ramos, et al. 2023
erpe_2018_sw_21hr_WHONDRS-SW48-000092_B_bin.13.fa	98.06	0.02	WHONDRS_2018_erpe_surface_water	erpe_2018_sw_21hr_WHONDRS-SW48-000092_B				Rodriguez Ramos, et al. 2023
erpe_2018_sw_21hr_WHONDRS-SW48-000092_B_bin.12.fa	99.54	0.54	WHONDRS_2018_erpe_surface_water	erpe_2018_sw_21hr_WHONDRS-SW48-000092_B				Rodriguez Ramos, et al. 2023
erpe_2018_sw_21hr_WHONDRS-SW48-000092_B_bin.10.fa	78.78	5.1	WHONDRS_2018_erpe_surface_water	erpe_2018_sw_21hr_WHONDRS-SW48-000092_B	d__Bacteria;p__Patescibacteria;c__Paceibacteria;o__UBA9973;f__Zambryskibacteraceae;g__C7867-006;s__C7867-006 sp030916785			Rodriguez Ramos, et al. 2023
erpe_2018_sw_21hr_WHONDRS-SW48-000092_A_bin.8.fa	62.89	2.22	WHONDRS_2018_erpe_surface_water	erpe_2018_sw_21hr_WHONDRS-SW48-000092_A				Rodriguez Ramos, et al. 2023
erpe_2018_sw_21hr_WHONDRS-SW48-000092_A_bin.79.fa	100	1.49	WHONDRS_2018_erpe_surface_water	erpe_2018_sw_21hr_WHONDRS-SW48-000092_A				Rodriguez Ramos, et al. 2023
erpe_2018_sw_21hr_WHONDRS-SW48-000092_A_bin.78.fa	91.17	0.19	WHONDRS_2018_erpe_surface_water	erpe_2018_sw_21hr_WHONDRS-SW48-000092_A				Rodriguez Ramos, et al. 2023
erpe_2018_sw_21hr_WHONDRS-SW48-000092_A_bin.74.fa	91.62	0.01	WHONDRS_2018_erpe_surface_water	erpe_2018_sw_21hr_WHONDRS-SW48-000092_A				Rodriguez Ramos, et al. 2023
erpe_2018_sw_21hr_WHONDRS-SW48-000092_A_bin.70.fa	72.89	0	WHONDRS_2018_erpe_surface_water	erpe_2018_sw_21hr_WHONDRS-SW48-000092_A				Rodriguez Ramos, et al. 2023
erpe_2018_sw_21hr_WHONDRS-SW48-000092_A_bin.67.fa	73.72	2.9	WHONDRS_2018_erpe_surface_water	erpe_2018_sw_21hr_WHONDRS-SW48-000092_A				Rodriguez Ramos, et al. 2023
erpe_2018_sw_21hr_WHONDRS-SW48-000092_A_bin.65.fa	86.83	0.25	WHONDRS_2018_erpe_surface_water	erpe_2018_sw_21hr_WHONDRS-SW48-000092_A				Rodriguez Ramos, et al. 2023
erpe_2018_sw_21hr_WHONDRS-SW48-000092_A_bin.64.fa	99.7	4.27	WHONDRS_2018_erpe_surface_water	erpe_2018_sw_21hr_WHONDRS-SW48-000092_A				Rodriguez Ramos, et al. 2023
erpe_2018_sw_21hr_WHONDRS-SW48-000092_A_bin.60.fa	67.16	0.09	WHONDRS_2018_erpe_surface_water	erpe_2018_sw_21hr_WHONDRS-SW48-000092_A				Rodriguez Ramos, et al. 2023
erpe_2018_sw_21hr_WHONDRS-SW48-000092_A_bin.59.fa	85.85	0.99	WHONDRS_2018_erpe_surface_water	erpe_2018_sw_21hr_WHONDRS-SW48-000092_A				Rodriguez Ramos, et al. 2023
erpe_2018_sw_21hr_WHONDRS-SW48-000092_A_bin.55.fa	77.04	8.27	WHONDRS_2018_erpe_surface_water	erpe_2018_sw_21hr_WHONDRS-SW48-000092_A				Rodriguez Ramos, et al. 2023
erpe_2018_sw_21hr_WHONDRS-SW48-000092_A_bin.51.fa	84.19	3.24	WHONDRS_2018_erpe_surface_water	erpe_2018_sw_21hr_WHONDRS-SW48-000092_A	d__Bacteria;p__Patescibacteria;c__Saccharimonadia;o__Saccharimonadales;f__UBA7683;g__JACKGS01;s__			Rodriguez Ramos, et al. 2023
erpe_2018_sw_21hr_WHONDRS-SW48-000092_A_bin.48.fa	66.8	2.26	WHONDRS_2018_erpe_surface_water	erpe_2018_sw_21hr_WHONDRS-SW48-000092_A				Rodriguez Ramos, et al. 2023
erpe_2018_sw_21hr_WHONDRS-SW48-000092_A_bin.45.fa	78.65	3.85	WHONDRS_2018_erpe_surface_water	erpe_2018_sw_21hr_WHONDRS-SW48-000092_A				Rodriguez Ramos, et al. 2023
erpe_2018_sw_21hr_WHONDRS-SW48-000092_A_bin.44.fa	60.27	2.93	WHONDRS_2018_erpe_surface_water	erpe_2018_sw_21hr_WHONDRS-SW48-000092_A				Rodriguez Ramos, et al. 2023
erpe_2018_sw_21hr_WHONDRS-SW48-000092_A_bin.43.fa	100	0.03	WHONDRS_2018_erpe_surface_water	erpe_2018_sw_21hr_WHONDRS-SW48-000092_A				Rodriguez Ramos, et al. 2023
erpe_2018_sw_21hr_WHONDRS-SW48-000092_A_bin.42.fa	60.71	0.06	WHONDRS_2018_erpe_surface_water	erpe_2018_sw_21hr_WHONDRS-SW48-000092_A				Rodriguez Ramos, et al. 2023
erpe_2018_sw_21hr_WHONDRS-SW48-000092_A_bin.39.fa	70.41	1.3	WHONDRS_2018_erpe_surface_water	erpe_2018_sw_21hr_WHONDRS-SW48-000092_A				Rodriguez Ramos, et al. 2023
erpe_2018_sw_21hr_WHONDRS-SW48-000092_A_bin.36.fa	68.04	1.1	WHONDRS_2018_erpe_surface_water	erpe_2018_sw_21hr_WHONDRS-SW48-000092_A				Rodriguez Ramos, et al. 2023
erpe_2018_sw_21hr_WHONDRS-SW48-000092_A_bin.35.fa	94.37	0.01	WHONDRS_2018_erpe_surface_water	erpe_2018_sw_21hr_WHONDRS-SW48-000092_A				Rodriguez Ramos, et al. 2023
erpe_2018_sw_21hr_WHONDRS-SW48-000092_A_bin.30.fa	87.8	0.53	WHONDRS_2018_erpe_surface_water	erpe_2018_sw_21hr_WHONDRS-SW48-000092_A				Rodriguez Ramos, et al. 2023
erpe_2018_sw_21hr_WHONDRS-SW48-000092_A_bin.26.fa	94.13	0.23	WHONDRS_2018_erpe_surface_water	erpe_2018_sw_21hr_WHONDRS-SW48-000092_A				Rodriguez Ramos, et al. 2023
erpe_2018_sw_21hr_WHONDRS-SW48-000092_A_bin.24.fa	69.38	1.92	WHONDRS_2018_erpe_surface_water	erpe_2018_sw_21hr_WHONDRS-SW48-000092_A				Rodriguez Ramos, et al. 2023
erpe_2018_sw_21hr_WHONDRS-SW48-000092_A_bin.22.fa	100	1.02	WHONDRS_2018_erpe_surface_water	erpe_2018_sw_21hr_WHONDRS-SW48-000092_A				Rodriguez Ramos, et al. 2023
erpe_2018_sw_21hr_WHONDRS-SW48-000092_A_bin.20.fa	95.38	1.92	WHONDRS_2018_erpe_surface_water	erpe_2018_sw_21hr_WHONDRS-SW48-000092_A				Rodriguez Ramos, et al. 2023
erpe_2018_sw_21hr_WHONDRS-SW48-000092_A_bin.17.fa	65.73	1.82	WHONDRS_2018_erpe_surface_water	erpe_2018_sw_21hr_WHONDRS-SW48-000092_A	d__Bacteria;p__Patescibacteria;c__ABY1;o__UBA1558;f__GWA2-36-10;g__CALMZN01;s__CALMZN01 sp030917205			Rodriguez Ramos, et al. 2023
erpe_2018_sw_21hr_WHONDRS-SW48-000092_A_bin.13.fa	84.05	1.01	WHONDRS_2018_erpe_surface_water	erpe_2018_sw_21hr_WHONDRS-SW48-000092_A				Rodriguez Ramos, et al. 2023
erpe_2018_sw_21hr_WHONDRS-SW48-000092_A_bin.12.fa	81.16	5.95	WHONDRS_2018_erpe_surface_water	erpe_2018_sw_21hr_WHONDRS-SW48-000092_A				Rodriguez Ramos, et al. 2023
erpe_2018_sw_18hr_WHONDRS-SW48-000091_F_bin.4.fa	86.38	0.07	WHONDRS_2018_erpe_surface_water	erpe_2018_sw_18hr_WHONDRS-SW48-000091_F				Rodriguez Ramos, et al. 2023
erpe_2018_sw_18hr_WHONDRS-SW48-000091_F_bin.3.fa	84.19	1.76	WHONDRS_2018_erpe_surface_water	erpe_2018_sw_18hr_WHONDRS-SW48-000091_F	d__Bacteria;p__Patescibacteria;c__ABY1;o__UBA1558;f__GWA2-36-10;g__CALMZN01;s__CALMZN01 sp030917205			Rodriguez Ramos, et al. 2023
erpe_2018_sw_18hr_WHONDRS-SW48-000091_F_bin.23.fa	81.78	0.02	WHONDRS_2018_erpe_surface_water	erpe_2018_sw_18hr_WHONDRS-SW48-000091_F				Rodriguez Ramos, et al. 2023
erpe_2018_sw_18hr_WHONDRS-SW48-000091_F_bin.21.fa	67.32	2.88	WHONDRS_2018_erpe_surface_water	erpe_2018_sw_18hr_WHONDRS-SW48-000091_F	d__Bacteria;p__Cyanobacteriota;c__Vampirovibrionia;o__Obscuribacterales;f__Obscuribacteraceae;g__Obscuribacter;s__Obscuribacter sp016718315			Rodriguez Ramos, et al. 2023
erpe_2018_sw_18hr_WHONDRS-SW48-000091_F_bin.18.fa	67.8	7.65	WHONDRS_2018_erpe_surface_water	erpe_2018_sw_18hr_WHONDRS-SW48-000091_F	d__Bacteria;p__Patescibacteria;c__Paceibacteria;o__UBA9973;f__PALSA-1337;g__CAIOGI01;s__CAIOGI01 sp030917665			Rodriguez Ramos, et al. 2023
erpe_2018_sw_18hr_WHONDRS-SW48-000091_F_bin.17.fa	99.99	0.64	WHONDRS_2018_erpe_surface_water	erpe_2018_sw_18hr_WHONDRS-SW48-000091_F				Rodriguez Ramos, et al. 2023
erpe_2018_sw_18hr_WHONDRS-SW48-000091_F_bin.16.fa	79.71	0.1	WHONDRS_2018_erpe_surface_water	erpe_2018_sw_18hr_WHONDRS-SW48-000091_F				Rodriguez Ramos, et al. 2023
erpe_2018_sw_18hr_WHONDRS-SW48-000091_F_bin.14.fa	95.51	5.98	WHONDRS_2018_erpe_surface_water	erpe_2018_sw_18hr_WHONDRS-SW48-000091_F	d__Bacteria;p__Patescibacteria;c__Microgenomatia;o__Levybacterales;f__UBA12049;g__JACROF01;s__JACROF01 sp030917445			Rodriguez Ramos, et al. 2023
erpe_2018_sw_18hr_WHONDRS-SW48-000091_F_bin.13.fa	77.58	1.79	WHONDRS_2018_erpe_surface_water	erpe_2018_sw_18hr_WHONDRS-SW48-000091_F				Rodriguez Ramos, et al. 2023
erpe_2018_sw_18hr_WHONDRS-SW48-000091_F_bin.10.fa	83.01	6.14	WHONDRS_2018_erpe_surface_water	erpe_2018_sw_18hr_WHONDRS-SW48-000091_F				Rodriguez Ramos, et al. 2023
erpe_2018_sw_18hr_WHONDRS-SW48-000091_B_bin.97.fa	77.21	0.5	WHONDRS_2018_erpe_surface_water	erpe_2018_sw_18hr_WHONDRS-SW48-000091_B				Rodriguez Ramos, et al. 2023
erpe_2018_sw_18hr_WHONDRS-SW48-000091_B_bin.96.fa	63.56	2.5	WHONDRS_2018_erpe_surface_water	erpe_2018_sw_18hr_WHONDRS-SW48-000091_B	d__Bacteria;p__Pseudomonadota;c__Gammaproteobacteria;o__Legionellales;f__Legionellaceae;g__UBA2653;s__			Rodriguez Ramos, et al. 2023
erpe_2018_sw_18hr_WHONDRS-SW48-000091_B_bin.95.fa	94.61	0	WHONDRS_2018_erpe_surface_water	erpe_2018_sw_18hr_WHONDRS-SW48-000091_B				Rodriguez Ramos, et al. 2023
erpe_2018_sw_18hr_WHONDRS-SW48-000091_B_bin.91.fa	65.83	2.06	WHONDRS_2018_erpe_surface_water	erpe_2018_sw_18hr_WHONDRS-SW48-000091_B	d__Bacteria;p__Pseudomonadota;c__Gammaproteobacteria;o__Burkholderiales;f__Rhodocyclaceae;g__Azospira_A;s__Azospira_A sp030917225			Rodriguez Ramos, et al. 2023
erpe_2018_sw_18hr_WHONDRS-SW48-000091_B_bin.9.fa	94.17	4.64	WHONDRS_2018_erpe_surface_water	erpe_2018_sw_18hr_WHONDRS-SW48-000091_B				Rodriguez Ramos, et al. 2023
erpe_2018_sw_18hr_WHONDRS-SW48-000091_B_bin.89.fa	78.03	2.91	WHONDRS_2018_erpe_surface_water	erpe_2018_sw_18hr_WHONDRS-SW48-000091_B	d__Bacteria;p__Patescibacteria;c__Paceibacteria;o__UBA9973;f__UBA9973;g__UBA4124;s__			Rodriguez Ramos, et al. 2023
erpe_2018_sw_18hr_WHONDRS-SW48-000091_B_bin.88.fa	73.86	0.77	WHONDRS_2018_erpe_surface_water	erpe_2018_sw_18hr_WHONDRS-SW48-000091_B				Rodriguez Ramos, et al. 2023
erpe_2018_sw_18hr_WHONDRS-SW48-000091_B_bin.86.fa	97.51	1.01	WHONDRS_2018_erpe_surface_water	erpe_2018_sw_18hr_WHONDRS-SW48-000091_B				Rodriguez Ramos, et al. 2023
erpe_2018_sw_18hr_WHONDRS-SW48-000091_B_bin.82.fa	90.06	2.85	WHONDRS_2018_erpe_surface_water	erpe_2018_sw_18hr_WHONDRS-SW48-000091_B				Rodriguez Ramos, et al. 2023
erpe_2018_sw_18hr_WHONDRS-SW48-000091_B_bin.75.fa	84.35	2.02	WHONDRS_2018_erpe_surface_water	erpe_2018_sw_18hr_WHONDRS-SW48-000091_B				Rodriguez Ramos, et al. 2023
erpe_2018_sw_18hr_WHONDRS-SW48-000091_B_bin.74.fa	73.37	1.78	WHONDRS_2018_erpe_surface_water	erpe_2018_sw_18hr_WHONDRS-SW48-000091_B	d__Bacteria;p__Pseudomonadota;c__Gammaproteobacteria;o__Burkholderiales;f__UBA11063;g__Aquella;s__Aquella sp003538525			Rodriguez Ramos, et al. 2023
erpe_2018_sw_18hr_WHONDRS-SW48-000091_B_bin.72.fa	72.82	6.33	WHONDRS_2018_erpe_surface_water	erpe_2018_sw_18hr_WHONDRS-SW48-000091_B				Rodriguez Ramos, et al. 2023
erpe_2018_sw_18hr_WHONDRS-SW48-000091_B_bin.71.fa	87.43	0.74	WHONDRS_2018_erpe_surface_water	erpe_2018_sw_18hr_WHONDRS-SW48-000091_B	d__Bacteria;p__Patescibacteria;c__Microgenomatia;o__Levybacterales;f__UBA12049;g__JACROF01;s__JACROF01 sp030917445			Rodriguez Ramos, et al. 2023
erpe_2018_sw_18hr_WHONDRS-SW48-000091_B_bin.70.fa	74.81	3.03	WHONDRS_2018_erpe_surface_water	erpe_2018_sw_18hr_WHONDRS-SW48-000091_B	d__Bacteria;p__Patescibacteria;c__Microgenomatia;o__UBA1400;f__PJMF01;g__UBA1388;s__			Rodriguez Ramos, et al. 2023
erpe_2018_sw_18hr_WHONDRS-SW48-000091_B_bin.69.fa	64.95	1.9	WHONDRS_2018_erpe_surface_water	erpe_2018_sw_18hr_WHONDRS-SW48-000091_B	d__Bacteria;p__Patescibacteria;c__ABY1;o__Magasanikbacterales;f__2-02-FULL-50-9b;g__2-02-FULL-50-9b;s__2-02-FULL-50-9b sp943349075			Rodriguez Ramos, et al. 2023
erpe_2018_sw_18hr_WHONDRS-SW48-000091_B_bin.68.fa	72.24	5.93	WHONDRS_2018_erpe_surface_water	erpe_2018_sw_18hr_WHONDRS-SW48-000091_B				Rodriguez Ramos, et al. 2023
erpe_2018_sw_18hr_WHONDRS-SW48-000091_B_bin.65.fa	78.15	2.84	WHONDRS_2018_erpe_surface_water	erpe_2018_sw_18hr_WHONDRS-SW48-000091_B	d__Bacteria;p__Actinomycetota;c__Actinomycetes;o__S36-B12;f__UBA10799;g__JACJWR01;s__JACJWR01 sp030837445			Rodriguez Ramos, et al. 2023
erpe_2018_sw_18hr_WHONDRS-SW48-000091_B_bin.64.fa	72.21	3.54	WHONDRS_2018_erpe_surface_water	erpe_2018_sw_18hr_WHONDRS-SW48-000091_B	d__Bacteria;p__Patescibacteria;c__Paceibacteria;o__UBA9973;f__Zambryskibacteraceae;g__C7867-006;s__C7867-006 sp030916785			Rodriguez Ramos, et al. 2023
erpe_2018_sw_18hr_WHONDRS-SW48-000091_B_bin.60.fa	99.47	3.9	WHONDRS_2018_erpe_surface_water	erpe_2018_sw_18hr_WHONDRS-SW48-000091_B				Rodriguez Ramos, et al. 2023
erpe_2018_sw_18hr_WHONDRS-SW48-000091_B_bin.57.fa	65.95	1.5	WHONDRS_2018_erpe_surface_water	erpe_2018_sw_18hr_WHONDRS-SW48-000091_B	d__Bacteria;p__Patescibacteria;c__Saccharimonadia;o__Saccharimonadales;f__CAIOMD01;g__JAUPVN01;s__JAUPVN01 sp030917025			Rodriguez Ramos, et al. 2023
erpe_2018_sw_18hr_WHONDRS-SW48-000091_B_bin.56.fa	96.89	4.35	WHONDRS_2018_erpe_surface_water	erpe_2018_sw_18hr_WHONDRS-SW48-000091_B				Rodriguez Ramos, et al. 2023
erpe_2018_sw_18hr_WHONDRS-SW48-000091_B_bin.55.fa	70.48	2.6	WHONDRS_2018_erpe_surface_water	erpe_2018_sw_18hr_WHONDRS-SW48-000091_B				Rodriguez Ramos, et al. 2023
erpe_2018_sw_18hr_WHONDRS-SW48-000091_B_bin.54.fa	85.96	5.36	WHONDRS_2018_erpe_surface_water	erpe_2018_sw_18hr_WHONDRS-SW48-000091_B	d__Bacteria;p__Patescibacteria;c__Paceibacteria;o__UBA9973;f__UBA9973;g__JAGOQQ01;s__JAGOQQ01 sp017991395			Rodriguez Ramos, et al. 2023
erpe_2018_sw_18hr_WHONDRS-SW48-000091_B_bin.53.fa	80.89	0.97	WHONDRS_2018_erpe_surface_water	erpe_2018_sw_18hr_WHONDRS-SW48-000091_B				Rodriguez Ramos, et al. 2023
erpe_2018_sw_18hr_WHONDRS-SW48-000091_B_bin.51.fa	85.25	3.22	WHONDRS_2018_erpe_surface_water	erpe_2018_sw_18hr_WHONDRS-SW48-000091_B	d__Bacteria;p__Pseudomonadota;c__Gammaproteobacteria;o__Burkholderiales;f__Burkholderiaceae;g__Aquabacterium;s__Aquabacterium sp017994835			Rodriguez Ramos, et al. 2023
erpe_2018_sw_18hr_WHONDRS-SW48-000091_B_bin.50.fa	86.17	1.33	WHONDRS_2018_erpe_surface_water	erpe_2018_sw_18hr_WHONDRS-SW48-000091_B				Rodriguez Ramos, et al. 2023
erpe_2018_sw_18hr_WHONDRS-SW48-000091_B_bin.48.fa	95.5	0.16	WHONDRS_2018_erpe_surface_water	erpe_2018_sw_18hr_WHONDRS-SW48-000091_B	d__Bacteria;p__Patescibacteria;c__Paceibacteria;o__UBA6257;f__UBA6257;g__JAUPUN01;s__JAUPUN01 sp030917555			Rodriguez Ramos, et al. 2023
erpe_2018_sw_18hr_WHONDRS-SW48-000091_B_bin.47.fa	93.83	8.27	WHONDRS_2018_erpe_surface_water	erpe_2018_sw_18hr_WHONDRS-SW48-000091_B	d__Bacteria;p__Bacillota_A;c__Clostridia;o__Clostridiales;f__Clostridiaceae;g__Clostridium;s__Clostridium sp900540255			Rodriguez Ramos, et al. 2023
erpe_2018_sw_18hr_WHONDRS-SW48-000091_B_bin.45.fa	94.25	1.33	WHONDRS_2018_erpe_surface_water	erpe_2018_sw_18hr_WHONDRS-SW48-000091_B				Rodriguez Ramos, et al. 2023
erpe_2018_sw_18hr_WHONDRS-SW48-000091_B_bin.40.fa	71.08	5.46	WHONDRS_2018_erpe_surface_water	erpe_2018_sw_18hr_WHONDRS-SW48-000091_B				Rodriguez Ramos, et al. 2023
erpe_2018_sw_18hr_WHONDRS-SW48-000091_B_bin.4.fa	99.02	0.07	WHONDRS_2018_erpe_surface_water	erpe_2018_sw_18hr_WHONDRS-SW48-000091_B				Rodriguez Ramos, et al. 2023
erpe_2018_sw_18hr_WHONDRS-SW48-000091_B_bin.38.fa	85.09	1.06	WHONDRS_2018_erpe_surface_water	erpe_2018_sw_18hr_WHONDRS-SW48-000091_B				Rodriguez Ramos, et al. 2023
erpe_2018_sw_18hr_WHONDRS-SW48-000091_B_bin.33.fa	59.79	4.48	WHONDRS_2018_erpe_surface_water	erpe_2018_sw_18hr_WHONDRS-SW48-000091_B				Rodriguez Ramos, et al. 2023
erpe_2018_sw_18hr_WHONDRS-SW48-000091_B_bin.31.fa	86.88	1.3	WHONDRS_2018_erpe_surface_water	erpe_2018_sw_18hr_WHONDRS-SW48-000091_B	d__Bacteria;p__Patescibacteria;c__ABY1;o__UBA1558;f__GWA2-36-10;g__CALMZN01;s__CALMZN01 sp030917205			Rodriguez Ramos, et al. 2023
erpe_2018_sw_18hr_WHONDRS-SW48-000091_B_bin.30.fa	73.09	0.47	WHONDRS_2018_erpe_surface_water	erpe_2018_sw_18hr_WHONDRS-SW48-000091_B	d__Bacteria;p__Bacillota_A;c__Clostridia;o__Peptostreptococcales;f__Peptostreptococcaceae;g__Romboutsia;s__Romboutsia timonensis			Rodriguez Ramos, et al. 2023
erpe_2018_sw_18hr_WHONDRS-SW48-000091_B_bin.3.fa	90.91	0.04	WHONDRS_2018_erpe_surface_water	erpe_2018_sw_18hr_WHONDRS-SW48-000091_B				Rodriguez Ramos, et al. 2023
erpe_2018_sw_18hr_WHONDRS-SW48-000091_B_bin.28.fa	82.67	0.04	WHONDRS_2018_erpe_surface_water	erpe_2018_sw_18hr_WHONDRS-SW48-000091_B	d__Bacteria;p__Patescibacteria;c__ABY1;o__SG8-24;f__2-12-FULL-60-25;g__JAGOUA01;s__JAGOUA01 sp018061485			Rodriguez Ramos, et al. 2023
erpe_2018_sw_18hr_WHONDRS-SW48-000091_B_bin.26.fa	93.3	0.43	WHONDRS_2018_erpe_surface_water	erpe_2018_sw_18hr_WHONDRS-SW48-000091_B				Rodriguez Ramos, et al. 2023
erpe_2018_sw_18hr_WHONDRS-SW48-000091_B_bin.20.fa	100	0.05	WHONDRS_2018_erpe_surface_water	erpe_2018_sw_18hr_WHONDRS-SW48-000091_B	d__Bacteria;p__Pseudomonadota;c__Gammaproteobacteria;o__Diplorickettsiales;f__Diplorickettsiaceae;g__Aquirickettsiella;s__Aquirickettsiella isopodorum			Rodriguez Ramos, et al. 2023
erpe_2018_sw_18hr_WHONDRS-SW48-000091_B_bin.2.fa	99.54	0.04	WHONDRS_2018_erpe_surface_water	erpe_2018_sw_18hr_WHONDRS-SW48-000091_B				Rodriguez Ramos, et al. 2023
erpe_2018_sw_18hr_WHONDRS-SW48-000091_B_bin.15.fa	81.25	0.12	WHONDRS_2018_erpe_surface_water	erpe_2018_sw_18hr_WHONDRS-SW48-000091_B				Rodriguez Ramos, et al. 2023
erpe_2018_sw_18hr_WHONDRS-SW48-000091_B_bin.14.fa	94.79	0.9	WHONDRS_2018_erpe_surface_water	erpe_2018_sw_18hr_WHONDRS-SW48-000091_B				Rodriguez Ramos, et al. 2023
erpe_2018_sw_18hr_WHONDRS-SW48-000091_B_bin.103.fa	69.43	2.47	WHONDRS_2018_erpe_surface_water	erpe_2018_sw_18hr_WHONDRS-SW48-000091_B				Rodriguez Ramos, et al. 2023
erpe_2018_sw_18hr_WHONDRS-SW48-000091_B_bin.101.fa	97.28	0.06	WHONDRS_2018_erpe_surface_water	erpe_2018_sw_18hr_WHONDRS-SW48-000091_B				Rodriguez Ramos, et al. 2023
erpe_2018_sw_18hr_WHONDRS-SW48-000091_B_bin.1.fa	63.65	0.28	WHONDRS_2018_erpe_surface_water	erpe_2018_sw_18hr_WHONDRS-SW48-000091_B	d__Bacteria;p__Pseudomonadota;c__Gammaproteobacteria;o__Burkholderiales;f__SCOH01;g__CALMFQ01;s__CALMFQ01 sp030917985			Rodriguez Ramos, et al. 2023
erpe_2018_sw_18hr_WHONDRS-SW48-000091_A_bin.80.fa	97.68	2.91	WHONDRS_2018_erpe_surface_water	erpe_2018_sw_18hr_WHONDRS-SW48-000091_A	d__Bacteria;p__Pseudomonadota;c__Gammaproteobacteria;o__Burkholderiales;f__UBA11063;g__Aquella;s__Aquella sp030917485			Rodriguez Ramos, et al. 2023
erpe_2018_sw_18hr_WHONDRS-SW48-000091_A_bin.8.fa	66.24	2.38	WHONDRS_2018_erpe_surface_water	erpe_2018_sw_18hr_WHONDRS-SW48-000091_A				Rodriguez Ramos, et al. 2023
erpe_2018_sw_18hr_WHONDRS-SW48-000091_A_bin.79.fa	80.71	0.24	WHONDRS_2018_erpe_surface_water	erpe_2018_sw_18hr_WHONDRS-SW48-000091_A				Rodriguez Ramos, et al. 2023
erpe_2018_sw_18hr_WHONDRS-SW48-000091_A_bin.74.fa	75.4	0.44	WHONDRS_2018_erpe_surface_water	erpe_2018_sw_18hr_WHONDRS-SW48-000091_A				Rodriguez Ramos, et al. 2023
erpe_2018_sw_18hr_WHONDRS-SW48-000091_A_bin.73.fa	96.87	0.02	WHONDRS_2018_erpe_surface_water	erpe_2018_sw_18hr_WHONDRS-SW48-000091_A				Rodriguez Ramos, et al. 2023
erpe_2018_sw_18hr_WHONDRS-SW48-000091_A_bin.7.fa	58.76	1.21	WHONDRS_2018_erpe_surface_water	erpe_2018_sw_18hr_WHONDRS-SW48-000091_A				Rodriguez Ramos, et al. 2023
erpe_2018_sw_18hr_WHONDRS-SW48-000091_A_bin.69.fa	71.46	3.71	WHONDRS_2018_erpe_surface_water	erpe_2018_sw_18hr_WHONDRS-SW48-000091_A				Rodriguez Ramos, et al. 2023
erpe_2018_sw_18hr_WHONDRS-SW48-000091_A_bin.61.fa	79.7	1.78	WHONDRS_2018_erpe_surface_water	erpe_2018_sw_18hr_WHONDRS-SW48-000091_A				Rodriguez Ramos, et al. 2023
erpe_2018_sw_18hr_WHONDRS-SW48-000091_A_bin.60.fa	54.53	0.03	WHONDRS_2018_erpe_surface_water	erpe_2018_sw_18hr_WHONDRS-SW48-000091_A				Rodriguez Ramos, et al. 2023
erpe_2018_sw_18hr_WHONDRS-SW48-000091_A_bin.58.fa	84.65	9.59	WHONDRS_2018_erpe_surface_water	erpe_2018_sw_18hr_WHONDRS-SW48-000091_A				Rodriguez Ramos, et al. 2023
erpe_2018_sw_18hr_WHONDRS-SW48-000091_A_bin.56.fa	75.72	0.17	WHONDRS_2018_erpe_surface_water	erpe_2018_sw_18hr_WHONDRS-SW48-000091_A				Rodriguez Ramos, et al. 2023
erpe_2018_sw_18hr_WHONDRS-SW48-000091_A_bin.52.fa	96.51	1.44	WHONDRS_2018_erpe_surface_water	erpe_2018_sw_18hr_WHONDRS-SW48-000091_A				Rodriguez Ramos, et al. 2023
erpe_2018_sw_18hr_WHONDRS-SW48-000091_A_bin.51.fa	94.44	3.17	WHONDRS_2018_erpe_surface_water	erpe_2018_sw_18hr_WHONDRS-SW48-000091_A				Rodriguez Ramos, et al. 2023
erpe_2018_sw_18hr_WHONDRS-SW48-000091_A_bin.5.fa	76.4	1.09	WHONDRS_2018_erpe_surface_water	erpe_2018_sw_18hr_WHONDRS-SW48-000091_A				Rodriguez Ramos, et al. 2023
erpe_2018_sw_18hr_WHONDRS-SW48-000091_A_bin.44.fa	71.36	2.04	WHONDRS_2018_erpe_surface_water	erpe_2018_sw_18hr_WHONDRS-SW48-000091_A				Rodriguez Ramos, et al. 2023
erpe_2018_sw_18hr_WHONDRS-SW48-000091_A_bin.42.fa	75.23	2.47	WHONDRS_2018_erpe_surface_water	erpe_2018_sw_18hr_WHONDRS-SW48-000091_A				Rodriguez Ramos, et al. 2023
erpe_2018_sw_18hr_WHONDRS-SW48-000091_A_bin.4.fa	55.19	1.24	WHONDRS_2018_erpe_surface_water	erpe_2018_sw_18hr_WHONDRS-SW48-000091_A				Rodriguez Ramos, et al. 2023
erpe_2018_sw_18hr_WHONDRS-SW48-000091_A_bin.37.fa	80.92	2.48	WHONDRS_2018_erpe_surface_water	erpe_2018_sw_18hr_WHONDRS-SW48-000091_A	d__Bacteria;p__Patescibacteria;c__ABY1;o__UBA1558;f__GWA2-36-10;g__CALMZN01;s__CALMZN01 sp030917205			Rodriguez Ramos, et al. 2023
erpe_2018_sw_18hr_WHONDRS-SW48-000091_A_bin.35.fa	100	0.14	WHONDRS_2018_erpe_surface_water	erpe_2018_sw_18hr_WHONDRS-SW48-000091_A				Rodriguez Ramos, et al. 2023
erpe_2018_sw_18hr_WHONDRS-SW48-000091_A_bin.31.fa	65.13	2.83	WHONDRS_2018_erpe_surface_water	erpe_2018_sw_18hr_WHONDRS-SW48-000091_A				Rodriguez Ramos, et al. 2023
erpe_2018_sw_18hr_WHONDRS-SW48-000091_A_bin.3.fa	82.84	0.29	WHONDRS_2018_erpe_surface_water	erpe_2018_sw_18hr_WHONDRS-SW48-000091_A				Rodriguez Ramos, et al. 2023
erpe_2018_sw_18hr_WHONDRS-SW48-000091_A_bin.26.fa	67.51	0.14	WHONDRS_2018_erpe_surface_water	erpe_2018_sw_18hr_WHONDRS-SW48-000091_A				Rodriguez Ramos, et al. 2023
erpe_2018_sw_18hr_WHONDRS-SW48-000091_A_bin.25.fa	64.74	0.15	WHONDRS_2018_erpe_surface_water	erpe_2018_sw_18hr_WHONDRS-SW48-000091_A				Rodriguez Ramos, et al. 2023
erpe_2018_sw_18hr_WHONDRS-SW48-000091_A_bin.23.fa	94.14	0.24	WHONDRS_2018_erpe_surface_water	erpe_2018_sw_18hr_WHONDRS-SW48-000091_A				Rodriguez Ramos, et al. 2023
erpe_2018_sw_18hr_WHONDRS-SW48-000091_A_bin.2.fa	83.02	0.14	WHONDRS_2018_erpe_surface_water	erpe_2018_sw_18hr_WHONDRS-SW48-000091_A				Rodriguez Ramos, et al. 2023
erpe_2018_sw_18hr_WHONDRS-SW48-000091_A_bin.17.fa	73.17	0.4	WHONDRS_2018_erpe_surface_water	erpe_2018_sw_18hr_WHONDRS-SW48-000091_A	d__Bacteria;p__Patescibacteria;c__Paceibacteria;o__UBA6257;f__UBA6257;g__JAUPUN01;s__JAUPUN01 sp030917555			Rodriguez Ramos, et al. 2023
erpe_2018_sw_18hr_WHONDRS-SW48-000091_A_bin.13.fa	84.33	0.2	WHONDRS_2018_erpe_surface_water	erpe_2018_sw_18hr_WHONDRS-SW48-000091_A				Rodriguez Ramos, et al. 2023
erpe_2018_sw_15hr_WHONDRS-SW48-000090_F_bin.7.fa	90.72	1.78	WHONDRS_2018_erpe_surface_water	erpe_2018_sw_15hr_WHONDRS-SW48-000090_F				Rodriguez Ramos, et al. 2023
erpe_2018_sw_15hr_WHONDRS-SW48-000090_F_bin.4.fa	87.75	1.84	WHONDRS_2018_erpe_surface_water	erpe_2018_sw_15hr_WHONDRS-SW48-000090_F				Rodriguez Ramos, et al. 2023
erpe_2018_sw_15hr_WHONDRS-SW48-000090_F_bin.3.fa	67.86	0.97	WHONDRS_2018_erpe_surface_water	erpe_2018_sw_15hr_WHONDRS-SW48-000090_F	d__Bacteria;p__Actinomycetota;c__Thermoleophilia;o__Solirubrobacterales;f__70-9;g__67-14;s__67-14 sp030917845			Rodriguez Ramos, et al. 2023
erpe_2018_sw_15hr_WHONDRS-SW48-000090_F_bin.2.fa	65.73	0.16	WHONDRS_2018_erpe_surface_water	erpe_2018_sw_15hr_WHONDRS-SW48-000090_F				Rodriguez Ramos, et al. 2023
erpe_2018_sw_15hr_WHONDRS-SW48-000090_B_bin.6.fa	97.33	0.06	WHONDRS_2018_erpe_surface_water	erpe_2018_sw_15hr_WHONDRS-SW48-000090_B				Rodriguez Ramos, et al. 2023
erpe_2018_sw_15hr_WHONDRS-SW48-000090_B_bin.57.fa	57.08	2.69	WHONDRS_2018_erpe_surface_water	erpe_2018_sw_15hr_WHONDRS-SW48-000090_B	d__Bacteria;p__Pseudomonadota;c__Gammaproteobacteria;o__Burkholderiales;f__Rhodocyclaceae;g__Azospira_A;s__Azospira_A sp030917225			Rodriguez Ramos, et al. 2023
erpe_2018_sw_15hr_WHONDRS-SW48-000090_B_bin.56.fa	79.21	2.12	WHONDRS_2018_erpe_surface_water	erpe_2018_sw_15hr_WHONDRS-SW48-000090_B				Rodriguez Ramos, et al. 2023
erpe_2018_sw_15hr_WHONDRS-SW48-000090_B_bin.53.fa	74.69	4.57	WHONDRS_2018_erpe_surface_water	erpe_2018_sw_15hr_WHONDRS-SW48-000090_B	d__Bacteria;p__Actinomycetota;c__Actinomycetes;o__S36-B12;f__UBA10799;g__JACJWR01;s__JACJWR01 sp030837445			Rodriguez Ramos, et al. 2023
erpe_2018_sw_15hr_WHONDRS-SW48-000090_B_bin.52.fa	92.56	1.69	WHONDRS_2018_erpe_surface_water	erpe_2018_sw_15hr_WHONDRS-SW48-000090_B				Rodriguez Ramos, et al. 2023
erpe_2018_sw_15hr_WHONDRS-SW48-000090_B_bin.49.fa	93.07	2.71	WHONDRS_2018_erpe_surface_water	erpe_2018_sw_15hr_WHONDRS-SW48-000090_B				Rodriguez Ramos, et al. 2023
erpe_2018_sw_15hr_WHONDRS-SW48-000090_B_bin.44.fa	65.7	1.07	WHONDRS_2018_erpe_surface_water	erpe_2018_sw_15hr_WHONDRS-SW48-000090_B	d__Bacteria;p__Patescibacteria;c__JAEDAM01;o__BD1-5;f__UBA2023;g__JABFSX01;s__			Rodriguez Ramos, et al. 2023
erpe_2018_sw_15hr_WHONDRS-SW48-000090_B_bin.43.fa	96.15	0	WHONDRS_2018_erpe_surface_water	erpe_2018_sw_15hr_WHONDRS-SW48-000090_B				Rodriguez Ramos, et al. 2023
erpe_2018_sw_15hr_WHONDRS-SW48-000090_B_bin.42.fa	87.02	2.14	WHONDRS_2018_erpe_surface_water	erpe_2018_sw_15hr_WHONDRS-SW48-000090_B	d__Bacteria;p__Patescibacteria;c__ABY1;o__UBA1558;f__GWA2-36-10;g__CALMZN01;s__CALMZN01 sp030917205			Rodriguez Ramos, et al. 2023
erpe_2018_sw_15hr_WHONDRS-SW48-000090_B_bin.4.fa	80.12	4.04	WHONDRS_2018_erpe_surface_water	erpe_2018_sw_15hr_WHONDRS-SW48-000090_B				Rodriguez Ramos, et al. 2023
erpe_2018_sw_15hr_WHONDRS-SW48-000090_B_bin.39.fa	56.99	0.24	WHONDRS_2018_erpe_surface_water	erpe_2018_sw_15hr_WHONDRS-SW48-000090_B	d__Bacteria;p__Patescibacteria;c__ABY1;o__Magasanikbacterales;f__2-02-FULL-50-9b;g__2-02-FULL-50-9b;s__2-02-FULL-50-9b sp943349075			Rodriguez Ramos, et al. 2023
erpe_2018_sw_15hr_WHONDRS-SW48-000090_B_bin.35.fa	95.17	2.33	WHONDRS_2018_erpe_surface_water	erpe_2018_sw_15hr_WHONDRS-SW48-000090_B				Rodriguez Ramos, et al. 2023
erpe_2018_sw_15hr_WHONDRS-SW48-000090_B_bin.34.fa	81.46	3.14	WHONDRS_2018_erpe_surface_water	erpe_2018_sw_15hr_WHONDRS-SW48-000090_B				Rodriguez Ramos, et al. 2023
erpe_2018_sw_15hr_WHONDRS-SW48-000090_B_bin.29.fa	82.43	3.06	WHONDRS_2018_erpe_surface_water	erpe_2018_sw_15hr_WHONDRS-SW48-000090_B				Rodriguez Ramos, et al. 2023
erpe_2018_sw_15hr_WHONDRS-SW48-000090_B_bin.27.fa	76.93	2.35	WHONDRS_2018_erpe_surface_water	erpe_2018_sw_15hr_WHONDRS-SW48-000090_B	d__Bacteria;p__Patescibacteria;c__Paceibacteria;o__UBA6257;f__UBA6257;g__JAUPUN01;s__JAUPUN01 sp030917555			Rodriguez Ramos, et al. 2023
erpe_2018_sw_15hr_WHONDRS-SW48-000090_B_bin.26.fa	73.26	5.65	WHONDRS_2018_erpe_surface_water	erpe_2018_sw_15hr_WHONDRS-SW48-000090_B				Rodriguez Ramos, et al. 2023
erpe_2018_sw_15hr_WHONDRS-SW48-000090_B_bin.25.fa	80.95	0.43	WHONDRS_2018_erpe_surface_water	erpe_2018_sw_15hr_WHONDRS-SW48-000090_B	d__Bacteria;p__Pseudomonadota;c__Gammaproteobacteria;o__Burkholderiales;f__Burkholderiaceae;g__Aquabacterium;s__Aquabacterium sp017994835			Rodriguez Ramos, et al. 2023
erpe_2018_sw_15hr_WHONDRS-SW48-000090_B_bin.24.fa	77.06	0.38	WHONDRS_2018_erpe_surface_water	erpe_2018_sw_15hr_WHONDRS-SW48-000090_B				Rodriguez Ramos, et al. 2023
erpe_2018_sw_15hr_WHONDRS-SW48-000090_B_bin.22.fa	91.27	0.97	WHONDRS_2018_erpe_surface_water	erpe_2018_sw_15hr_WHONDRS-SW48-000090_B	d__Bacteria;p__Actinomycetota;c__Actinomycetes;o__S36-B12;f__S36-B12;g__UBA10649;s__UBA10649 sp937902285			Rodriguez Ramos, et al. 2023
erpe_2018_sw_15hr_WHONDRS-SW48-000090_B_bin.21.fa	77.89	6.02	WHONDRS_2018_erpe_surface_water	erpe_2018_sw_15hr_WHONDRS-SW48-000090_B	d__Bacteria;p__Cyanobacteriota;c__Vampirovibrionia;o__Obscuribacterales;f__Obscuribacteraceae;g__Ga0077546;s__Ga0077546 sp030917395			Rodriguez Ramos, et al. 2023
erpe_2018_sw_15hr_WHONDRS-SW48-000090_B_bin.20.fa	85.51	3.33	WHONDRS_2018_erpe_surface_water	erpe_2018_sw_15hr_WHONDRS-SW48-000090_B				Rodriguez Ramos, et al. 2023
erpe_2018_sw_15hr_WHONDRS-SW48-000090_B_bin.2.fa	65.87	0.88	WHONDRS_2018_erpe_surface_water	erpe_2018_sw_15hr_WHONDRS-SW48-000090_B	d__Bacteria;p__Pseudomonadota;c__Gammaproteobacteria;o__Competibacterales;f__Competibacteraceae;g__UBA2383;s__UBA2383 sp030917925			Rodriguez Ramos, et al. 2023
erpe_2018_sw_15hr_WHONDRS-SW48-000090_B_bin.17.fa	93.38	1.98	WHONDRS_2018_erpe_surface_water	erpe_2018_sw_15hr_WHONDRS-SW48-000090_B				Rodriguez Ramos, et al. 2023
erpe_2018_sw_15hr_WHONDRS-SW48-000090_B_bin.15.fa	66.32	0.03	WHONDRS_2018_erpe_surface_water	erpe_2018_sw_15hr_WHONDRS-SW48-000090_B				Rodriguez Ramos, et al. 2023
erpe_2018_sw_15hr_WHONDRS-SW48-000090_B_bin.11.fa	96.19	3.62	WHONDRS_2018_erpe_surface_water	erpe_2018_sw_15hr_WHONDRS-SW48-000090_B				Rodriguez Ramos, et al. 2023
erpe_2018_sw_15hr_WHONDRS-SW48-000090_A_bin.9.fa	60.39	2.91	WHONDRS_2018_erpe_surface_water	erpe_2018_sw_15hr_WHONDRS-SW48-000090_A				Rodriguez Ramos, et al. 2023
erpe_2018_sw_15hr_WHONDRS-SW48-000090_A_bin.47.fa	89.13	0.05	WHONDRS_2018_erpe_surface_water	erpe_2018_sw_15hr_WHONDRS-SW48-000090_A				Rodriguez Ramos, et al. 2023
erpe_2018_sw_15hr_WHONDRS-SW48-000090_A_bin.43.fa	100	0.67	WHONDRS_2018_erpe_surface_water	erpe_2018_sw_15hr_WHONDRS-SW48-000090_A				Rodriguez Ramos, et al. 2023
erpe_2018_sw_15hr_WHONDRS-SW48-000090_A_bin.33.fa	62.53	0.65	WHONDRS_2018_erpe_surface_water	erpe_2018_sw_15hr_WHONDRS-SW48-000090_A				Rodriguez Ramos, et al. 2023
erpe_2018_sw_15hr_WHONDRS-SW48-000090_A_bin.20.fa	60.21	10.34	WHONDRS_2018_erpe_surface_water	erpe_2018_sw_15hr_WHONDRS-SW48-000090_A				Rodriguez Ramos, et al. 2023
erpe_2018_sw_15hr_WHONDRS-SW48-000090_A_bin.19.fa	71.77	3.28	WHONDRS_2018_erpe_surface_water	erpe_2018_sw_15hr_WHONDRS-SW48-000090_A				Rodriguez Ramos, et al. 2023
erpe_2018_sw_15hr_WHONDRS-SW48-000090_A_bin.18.fa	78.22	0.86	WHONDRS_2018_erpe_surface_water	erpe_2018_sw_15hr_WHONDRS-SW48-000090_A				Rodriguez Ramos, et al. 2023
erpe_2018_sw_15hr_WHONDRS-SW48-000090_A_bin.16.fa	57.25	2.76	WHONDRS_2018_erpe_surface_water	erpe_2018_sw_15hr_WHONDRS-SW48-000090_A	d__Bacteria;p__Dependentiae;c__Babeliae;o__Babeliales;f__GCA-2401785;g__JAUPTZ01;s__JAUPTZ01 sp030917815			Rodriguez Ramos, et al. 2023
erpe_2018_sw_15hr_WHONDRS-SW48-000090_A_bin.15.fa	90.19	3.94	WHONDRS_2018_erpe_surface_water	erpe_2018_sw_15hr_WHONDRS-SW48-000090_A				Rodriguez Ramos, et al. 2023
erpe_2018_sw_15hr_WHONDRS-SW48-000090_A_bin.13.fa	77.55	0.5	WHONDRS_2018_erpe_surface_water	erpe_2018_sw_15hr_WHONDRS-SW48-000090_A				Rodriguez Ramos, et al. 2023
erpe_2018_sw_15hr_WHONDRS-SW48-000090_A_bin.1.fa	76.18	3.3	WHONDRS_2018_erpe_surface_water	erpe_2018_sw_15hr_WHONDRS-SW48-000090_A				Rodriguez Ramos, et al. 2023
erpe_2018_sw_12hr_WHONDRS-SW48-000089_F_bin.7.fa	88.76	1.04	WHONDRS_2018_erpe_surface_water	erpe_2018_sw_12hr_WHONDRS-SW48-000089_F				Rodriguez Ramos, et al. 2023
erpe_2018_sw_12hr_WHONDRS-SW48-000089_F_bin.3.fa	89.82	0.82	WHONDRS_2018_erpe_surface_water	erpe_2018_sw_12hr_WHONDRS-SW48-000089_F				Rodriguez Ramos, et al. 2023
erpe_2018_sw_12hr_WHONDRS-SW48-000089_F_bin.1.fa	89.42	1.92	WHONDRS_2018_erpe_surface_water	erpe_2018_sw_12hr_WHONDRS-SW48-000089_F				Rodriguez Ramos, et al. 2023
erpe_2018_sw_12hr_WHONDRS-SW48-000089_B_bin.7.fa	81.56	1.44	WHONDRS_2018_erpe_surface_water	erpe_2018_sw_12hr_WHONDRS-SW48-000089_B				Rodriguez Ramos, et al. 2023
erpe_2018_sw_12hr_WHONDRS-SW48-000089_B_bin.62.fa	93.75	3.9	WHONDRS_2018_erpe_surface_water	erpe_2018_sw_12hr_WHONDRS-SW48-000089_B				Rodriguez Ramos, et al. 2023
erpe_2018_sw_12hr_WHONDRS-SW48-000089_B_bin.6.fa	70.21	1.15	WHONDRS_2018_erpe_surface_water	erpe_2018_sw_12hr_WHONDRS-SW48-000089_B	d__Bacteria;p__Patescibacteria;c__ABY1;o__Magasanikbacterales;f__2-02-FULL-50-9b;g__2-02-FULL-50-9b;s__2-02-FULL-50-9b sp943349075			Rodriguez Ramos, et al. 2023
erpe_2018_sw_12hr_WHONDRS-SW48-000089_B_bin.55.fa	92.05	0.65	WHONDRS_2018_erpe_surface_water	erpe_2018_sw_12hr_WHONDRS-SW48-000089_B				Rodriguez Ramos, et al. 2023
erpe_2018_sw_12hr_WHONDRS-SW48-000089_B_bin.54.fa	98.38	0.08	WHONDRS_2018_erpe_surface_water	erpe_2018_sw_12hr_WHONDRS-SW48-000089_B				Rodriguez Ramos, et al. 2023
erpe_2018_sw_12hr_WHONDRS-SW48-000089_B_bin.52.fa	94.06	1.17	WHONDRS_2018_erpe_surface_water	erpe_2018_sw_12hr_WHONDRS-SW48-000089_B	d__Bacteria;p__Patescibacteria;c__Microgenomatia;o__Levybacterales;f__UBA12049;g__JACROF01;s__JACROF01 sp030917445			Rodriguez Ramos, et al. 2023
erpe_2018_sw_12hr_WHONDRS-SW48-000089_B_bin.51.fa	88.38	1.24	WHONDRS_2018_erpe_surface_water	erpe_2018_sw_12hr_WHONDRS-SW48-000089_B				Rodriguez Ramos, et al. 2023
erpe_2018_sw_12hr_WHONDRS-SW48-000089_B_bin.50.fa	84.77	1.22	WHONDRS_2018_erpe_surface_water	erpe_2018_sw_12hr_WHONDRS-SW48-000089_B				Rodriguez Ramos, et al. 2023
erpe_2018_sw_12hr_WHONDRS-SW48-000089_B_bin.48.fa	67.09	0.1	WHONDRS_2018_erpe_surface_water	erpe_2018_sw_12hr_WHONDRS-SW48-000089_B				Rodriguez Ramos, et al. 2023
erpe_2018_sw_12hr_WHONDRS-SW48-000089_B_bin.46.fa	84.68	1.4	WHONDRS_2018_erpe_surface_water	erpe_2018_sw_12hr_WHONDRS-SW48-000089_B				Rodriguez Ramos, et al. 2023
erpe_2018_sw_12hr_WHONDRS-SW48-000089_B_bin.43.fa	59.01	11.67	WHONDRS_2018_erpe_surface_water	erpe_2018_sw_12hr_WHONDRS-SW48-000089_B				Rodriguez Ramos, et al. 2023
erpe_2018_sw_12hr_WHONDRS-SW48-000089_B_bin.41.fa	91.34	0.36	WHONDRS_2018_erpe_surface_water	erpe_2018_sw_12hr_WHONDRS-SW48-000089_B				Rodriguez Ramos, et al. 2023
erpe_2018_sw_12hr_WHONDRS-SW48-000089_B_bin.4.fa	97.28	0.06	WHONDRS_2018_erpe_surface_water	erpe_2018_sw_12hr_WHONDRS-SW48-000089_B				Rodriguez Ramos, et al. 2023
erpe_2018_sw_12hr_WHONDRS-SW48-000089_B_bin.38.fa	79.16	0.41	WHONDRS_2018_erpe_surface_water	erpe_2018_sw_12hr_WHONDRS-SW48-000089_B				Rodriguez Ramos, et al. 2023
erpe_2018_sw_12hr_WHONDRS-SW48-000089_B_bin.37.fa	64.43	2.64	WHONDRS_2018_erpe_surface_water	erpe_2018_sw_12hr_WHONDRS-SW48-000089_B	d__Bacteria;p__Pseudomonadota;c__Gammaproteobacteria;o__Diplorickettsiales;f__Diplorickettsiaceae;g__Aquirickettsiella;s__Aquirickettsiella isopodorum			Rodriguez Ramos, et al. 2023
erpe_2018_sw_12hr_WHONDRS-SW48-000089_B_bin.34.fa	76.2	1.55	WHONDRS_2018_erpe_surface_water	erpe_2018_sw_12hr_WHONDRS-SW48-000089_B	d__Bacteria;p__Patescibacteria;c__Saccharimonadia;o__Saccharimonadales;f__UBA1020;g__UBA1020;s__UBA1020 sp030917245			Rodriguez Ramos, et al. 2023
erpe_2018_sw_12hr_WHONDRS-SW48-000089_B_bin.32.fa	57.89	2.51	WHONDRS_2018_erpe_surface_water	erpe_2018_sw_12hr_WHONDRS-SW48-000089_B	d__Bacteria;p__Pseudomonadota;c__Gammaproteobacteria;o__Burkholderiales;f__Rhodocyclaceae;g__Azospira_A;s__Azospira_A sp030917225			Rodriguez Ramos, et al. 2023
erpe_2018_sw_12hr_WHONDRS-SW48-000089_B_bin.30.fa	85.85	1.32	WHONDRS_2018_erpe_surface_water	erpe_2018_sw_12hr_WHONDRS-SW48-000089_B	d__Bacteria;p__Patescibacteria;c__ABY1;o__UBA1558;f__GWA2-36-10;g__CALMZN01;s__CALMZN01 sp030917205			Rodriguez Ramos, et al. 2023
erpe_2018_sw_12hr_WHONDRS-SW48-000089_B_bin.26.fa	87.88	1.55	WHONDRS_2018_erpe_surface_water	erpe_2018_sw_12hr_WHONDRS-SW48-000089_B	d__Bacteria;p__Pseudomonadota;c__Gammaproteobacteria;o__Burkholderiales;f__Burkholderiaceae;g__Aquabacterium;s__Aquabacterium sp017994835			Rodriguez Ramos, et al. 2023
erpe_2018_sw_12hr_WHONDRS-SW48-000089_B_bin.25.fa	74.38	5.61	WHONDRS_2018_erpe_surface_water	erpe_2018_sw_12hr_WHONDRS-SW48-000089_B	d__Bacteria;p__Actinomycetota;c__Actinomycetes;o__S36-B12;f__UBA10799;g__JACJWR01;s__JACJWR01 sp030837445			Rodriguez Ramos, et al. 2023
erpe_2018_sw_12hr_WHONDRS-SW48-000089_B_bin.24.fa	93.34	0.05	WHONDRS_2018_erpe_surface_water	erpe_2018_sw_12hr_WHONDRS-SW48-000089_B				Rodriguez Ramos, et al. 2023
erpe_2018_sw_12hr_WHONDRS-SW48-000089_B_bin.22.fa	65.28	0.37	WHONDRS_2018_erpe_surface_water	erpe_2018_sw_12hr_WHONDRS-SW48-000089_B				Rodriguez Ramos, et al. 2023
erpe_2018_sw_12hr_WHONDRS-SW48-000089_B_bin.20.fa	80.7	1.02	WHONDRS_2018_erpe_surface_water	erpe_2018_sw_12hr_WHONDRS-SW48-000089_B	d__Bacteria;p__Actinomycetota;c__Actinomycetes;o__S36-B12;f__S36-B12;g__UBA10649;s__UBA10649 sp937902285			Rodriguez Ramos, et al. 2023
erpe_2018_sw_12hr_WHONDRS-SW48-000089_B_bin.15.fa	94.55	9.23	WHONDRS_2018_erpe_surface_water	erpe_2018_sw_12hr_WHONDRS-SW48-000089_B				Rodriguez Ramos, et al. 2023
erpe_2018_sw_12hr_WHONDRS-SW48-000089_B_bin.14.fa	85.31	3.82	WHONDRS_2018_erpe_surface_water	erpe_2018_sw_12hr_WHONDRS-SW48-000089_B				Rodriguez Ramos, et al. 2023
erpe_2018_sw_12hr_WHONDRS-SW48-000089_B_bin.1.fa	98.33	0.37	WHONDRS_2018_erpe_surface_water	erpe_2018_sw_12hr_WHONDRS-SW48-000089_B	d__Bacteria;p__Patescibacteria;c__Paceibacteria;o__Moranbacterales;f__UBA1568;g__JAGOSP01;s__JAGOSP01 sp030916545			Rodriguez Ramos, et al. 2023
erpe_2018_sw_12hr_WHONDRS-SW48-000089_A_bin.9.fa	43.96	2.41	WHONDRS_2018_erpe_surface_water	erpe_2018_sw_12hr_WHONDRS-SW48-000089_A				Rodriguez Ramos, et al. 2023
erpe_2018_sw_12hr_WHONDRS-SW48-000089_A_bin.8.fa	100	0.1	WHONDRS_2018_erpe_surface_water	erpe_2018_sw_12hr_WHONDRS-SW48-000089_A				Rodriguez Ramos, et al. 2023
erpe_2018_sw_12hr_WHONDRS-SW48-000089_A_bin.7.fa	92.57	0.64	WHONDRS_2018_erpe_surface_water	erpe_2018_sw_12hr_WHONDRS-SW48-000089_A				Rodriguez Ramos, et al. 2023
erpe_2018_sw_12hr_WHONDRS-SW48-000089_A_bin.53.fa	66.49	7.13	WHONDRS_2018_erpe_surface_water	erpe_2018_sw_12hr_WHONDRS-SW48-000089_A				Rodriguez Ramos, et al. 2023
erpe_2018_sw_12hr_WHONDRS-SW48-000089_A_bin.49.fa	66.98	0.28	WHONDRS_2018_erpe_surface_water	erpe_2018_sw_12hr_WHONDRS-SW48-000089_A				Rodriguez Ramos, et al. 2023
erpe_2018_sw_12hr_WHONDRS-SW48-000089_A_bin.48.fa	93.23	0.01	WHONDRS_2018_erpe_surface_water	erpe_2018_sw_12hr_WHONDRS-SW48-000089_A				Rodriguez Ramos, et al. 2023
erpe_2018_sw_12hr_WHONDRS-SW48-000089_A_bin.47.fa	82.64	4.2	WHONDRS_2018_erpe_surface_water	erpe_2018_sw_12hr_WHONDRS-SW48-000089_A				Rodriguez Ramos, et al. 2023
erpe_2018_sw_12hr_WHONDRS-SW48-000089_A_bin.43.fa	89.84	7.93	WHONDRS_2018_erpe_surface_water	erpe_2018_sw_12hr_WHONDRS-SW48-000089_A				Rodriguez Ramos, et al. 2023
erpe_2018_sw_12hr_WHONDRS-SW48-000089_A_bin.33.fa	69.19	2.19	WHONDRS_2018_erpe_surface_water	erpe_2018_sw_12hr_WHONDRS-SW48-000089_A	d__Bacteria;p__Cyanobacteriota;c__Vampirovibrionia;o__Obscuribacterales;f__Obscuribacteraceae;g__Ga0077546;s__Ga0077546 sp030917395			Rodriguez Ramos, et al. 2023
erpe_2018_sw_12hr_WHONDRS-SW48-000089_A_bin.30.fa	88.51	0.02	WHONDRS_2018_erpe_surface_water	erpe_2018_sw_12hr_WHONDRS-SW48-000089_A				Rodriguez Ramos, et al. 2023
erpe_2018_sw_12hr_WHONDRS-SW48-000089_A_bin.27.fa	79.68	0.56	WHONDRS_2018_erpe_surface_water	erpe_2018_sw_12hr_WHONDRS-SW48-000089_A				Rodriguez Ramos, et al. 2023
erpe_2018_sw_12hr_WHONDRS-SW48-000089_A_bin.23.fa	100	0.04	WHONDRS_2018_erpe_surface_water	erpe_2018_sw_12hr_WHONDRS-SW48-000089_A				Rodriguez Ramos, et al. 2023
erpe_2018_sw_12hr_WHONDRS-SW48-000089_A_bin.22.fa	82.8	2.59	WHONDRS_2018_erpe_surface_water	erpe_2018_sw_12hr_WHONDRS-SW48-000089_A				Rodriguez Ramos, et al. 2023
erpe_2018_sw_12hr_WHONDRS-SW48-000089_A_bin.20.fa	54.99	0.28	WHONDRS_2018_erpe_surface_water	erpe_2018_sw_12hr_WHONDRS-SW48-000089_A				Rodriguez Ramos, et al. 2023
erpe_2018_sw_12hr_WHONDRS-SW48-000089_A_bin.16.fa	65.5	2.24	WHONDRS_2018_erpe_surface_water	erpe_2018_sw_12hr_WHONDRS-SW48-000089_A				Rodriguez Ramos, et al. 2023
erpe_2018_sw_12hr_WHONDRS-SW48-000089_A_bin.15.fa	89.9	0.87	WHONDRS_2018_erpe_surface_water	erpe_2018_sw_12hr_WHONDRS-SW48-000089_A				Rodriguez Ramos, et al. 2023
erpe_2018_sw_12hr_WHONDRS-SW48-000089_A_bin.14.fa	71.9	0.68	WHONDRS_2018_erpe_surface_water	erpe_2018_sw_12hr_WHONDRS-SW48-000089_A	d__Bacteria;p__Patescibacteria;c__ABY1;o__UBA1558;f__GWA2-36-10;g__CALMZN01;s__CALMZN01 sp030917205			Rodriguez Ramos, et al. 2023
erpe_2018_sw_0hr_WHONDRS-SW48-000085_F_bin.8.fa	98.14	0.87	WHONDRS_2018_erpe_surface_water	erpe_2018_sw_0hr_WHONDRS-SW48-000085_F				Rodriguez Ramos, et al. 2023
erpe_2018_sw_0hr_WHONDRS-SW48-000085_F_bin.7.fa	88.96	0.63	WHONDRS_2018_erpe_surface_water	erpe_2018_sw_0hr_WHONDRS-SW48-000085_F				Rodriguez Ramos, et al. 2023
erpe_2018_sw_0hr_WHONDRS-SW48-000085_F_bin.5.fa	64.54	1.48	WHONDRS_2018_erpe_surface_water	erpe_2018_sw_0hr_WHONDRS-SW48-000085_F	d__Bacteria;p__Actinomycetota;c__Thermoleophilia;o__Solirubrobacterales;f__70-9;g__67-14;s__67-14 sp030917845			Rodriguez Ramos, et al. 2023
erpe_2018_sw_0hr_WHONDRS-SW48-000085_F_bin.3.fa	94.58	0.61	WHONDRS_2018_erpe_surface_water	erpe_2018_sw_0hr_WHONDRS-SW48-000085_F	d__Bacteria;p__Actinomycetota;c__Actinomycetes;o__S36-B12;f__S36-B12;g__UBA10649;s__UBA10649 sp937902285			Rodriguez Ramos, et al. 2023
erpe_2018_sw_0hr_WHONDRS-SW48-000085_B_bin.8.fa	88.77	0.07	WHONDRS_2018_erpe_surface_water	erpe_2018_sw_0hr_WHONDRS-SW48-000085_B				Rodriguez Ramos, et al. 2023
erpe_2018_sw_0hr_WHONDRS-SW48-000085_B_bin.72.fa	85.54	1.81	WHONDRS_2018_erpe_surface_water	erpe_2018_sw_0hr_WHONDRS-SW48-000085_B				Rodriguez Ramos, et al. 2023
erpe_2018_sw_0hr_WHONDRS-SW48-000085_B_bin.70.fa	90.76	0.39	WHONDRS_2018_erpe_surface_water	erpe_2018_sw_0hr_WHONDRS-SW48-000085_B				Rodriguez Ramos, et al. 2023
erpe_2018_sw_0hr_WHONDRS-SW48-000085_B_bin.66.fa	94.83	3.28	WHONDRS_2018_erpe_surface_water	erpe_2018_sw_0hr_WHONDRS-SW48-000085_B				Rodriguez Ramos, et al. 2023
erpe_2018_sw_0hr_WHONDRS-SW48-000085_B_bin.65.fa	58.2	3.3	WHONDRS_2018_erpe_surface_water	erpe_2018_sw_0hr_WHONDRS-SW48-000085_B				Rodriguez Ramos, et al. 2023
erpe_2018_sw_0hr_WHONDRS-SW48-000085_B_bin.63.fa	81.05	2.31	WHONDRS_2018_erpe_surface_water	erpe_2018_sw_0hr_WHONDRS-SW48-000085_B				Rodriguez Ramos, et al. 2023
erpe_2018_sw_0hr_WHONDRS-SW48-000085_B_bin.57.fa	91.44	3.23	WHONDRS_2018_erpe_surface_water	erpe_2018_sw_0hr_WHONDRS-SW48-000085_B	d__Bacteria;p__Patescibacteria;c__ABY1;o__UBA1558;f__GWA2-36-10;g__CALMZN01;s__CALMZN01 sp030917205			Rodriguez Ramos, et al. 2023
erpe_2018_sw_0hr_WHONDRS-SW48-000085_B_bin.54.fa	93.41	3.23	WHONDRS_2018_erpe_surface_water	erpe_2018_sw_0hr_WHONDRS-SW48-000085_B				Rodriguez Ramos, et al. 2023
erpe_2018_sw_0hr_WHONDRS-SW48-000085_B_bin.53.fa	62.32	2.09	WHONDRS_2018_erpe_surface_water	erpe_2018_sw_0hr_WHONDRS-SW48-000085_B	d__Bacteria;p__Patescibacteria;c__Saccharimonadia;o__Saccharimonadales;f__CAIOMD01;g__JAUPVN01;s__JAUPVN01 sp030917025			Rodriguez Ramos, et al. 2023
erpe_2018_sw_0hr_WHONDRS-SW48-000085_B_bin.52.fa	77.81	0.01	WHONDRS_2018_erpe_surface_water	erpe_2018_sw_0hr_WHONDRS-SW48-000085_B				Rodriguez Ramos, et al. 2023
erpe_2018_sw_0hr_WHONDRS-SW48-000085_B_bin.51.fa	84.34	1.87	WHONDRS_2018_erpe_surface_water	erpe_2018_sw_0hr_WHONDRS-SW48-000085_B	d__Bacteria;p__Patescibacteria;c__Saccharimonadia;o__Saccharimonadales;f__UBA7683;g__JACKGS01;s__			Rodriguez Ramos, et al. 2023
erpe_2018_sw_0hr_WHONDRS-SW48-000085_B_bin.5.fa	60.59	1.07	WHONDRS_2018_erpe_surface_water	erpe_2018_sw_0hr_WHONDRS-SW48-000085_B	d__Bacteria;p__Patescibacteria;c__JAEDAM01;o__BD1-5;f__UBA2023;g__JABFSX01;s__			Rodriguez Ramos, et al. 2023
erpe_2018_sw_0hr_WHONDRS-SW48-000085_B_bin.49.fa	95.93	1.12	WHONDRS_2018_erpe_surface_water	erpe_2018_sw_0hr_WHONDRS-SW48-000085_B				Rodriguez Ramos, et al. 2023
erpe_2018_sw_0hr_WHONDRS-SW48-000085_B_bin.48.fa	94.5	2.01	WHONDRS_2018_erpe_surface_water	erpe_2018_sw_0hr_WHONDRS-SW48-000085_B				Rodriguez Ramos, et al. 2023
erpe_2018_sw_0hr_WHONDRS-SW48-000085_B_bin.46.fa	90.8	2	WHONDRS_2018_erpe_surface_water	erpe_2018_sw_0hr_WHONDRS-SW48-000085_B				Rodriguez Ramos, et al. 2023
erpe_2018_sw_0hr_WHONDRS-SW48-000085_B_bin.42.fa	70.29	7.07	WHONDRS_2018_erpe_surface_water	erpe_2018_sw_0hr_WHONDRS-SW48-000085_B	d__Bacteria;p__Actinomycetota;c__Actinomycetes;o__S36-B12;f__UBA10799;g__JACJWR01;s__JACJWR01 sp030837445			Rodriguez Ramos, et al. 2023
erpe_2018_sw_0hr_WHONDRS-SW48-000085_B_bin.40.fa	87.2	7.19	WHONDRS_2018_erpe_surface_water	erpe_2018_sw_0hr_WHONDRS-SW48-000085_B				Rodriguez Ramos, et al. 2023
erpe_2018_sw_0hr_WHONDRS-SW48-000085_B_bin.39.fa	78.89	0.91	WHONDRS_2018_erpe_surface_water	erpe_2018_sw_0hr_WHONDRS-SW48-000085_B	d__Bacteria;p__Pseudomonadota;c__Gammaproteobacteria;o__Burkholderiales;f__Rhodocyclaceae;g__Azospira_A;s__Azospira_A sp030917225			Rodriguez Ramos, et al. 2023
erpe_2018_sw_0hr_WHONDRS-SW48-000085_B_bin.38.fa	87.91	0.39	WHONDRS_2018_erpe_surface_water	erpe_2018_sw_0hr_WHONDRS-SW48-000085_B	d__Bacteria;p__Pseudomonadota;c__Gammaproteobacteria;o__Burkholderiales;f__SCOH01;g__CALMFQ01;s__CALMFQ01 sp030917985			Rodriguez Ramos, et al. 2023
erpe_2018_sw_0hr_WHONDRS-SW48-000085_B_bin.37.fa	65.97	2.88	WHONDRS_2018_erpe_surface_water	erpe_2018_sw_0hr_WHONDRS-SW48-000085_B	d__Bacteria;p__Patescibacteria;c__Paceibacteria;o__UBA9973;f__EsbW-18;g__EsbW-18;s__EsbW-18 sp030917725			Rodriguez Ramos, et al. 2023
erpe_2018_sw_0hr_WHONDRS-SW48-000085_B_bin.36.fa	71.49	1.94	WHONDRS_2018_erpe_surface_water	erpe_2018_sw_0hr_WHONDRS-SW48-000085_B				Rodriguez Ramos, et al. 2023
erpe_2018_sw_0hr_WHONDRS-SW48-000085_B_bin.35.fa	78.74	2.37	WHONDRS_2018_erpe_surface_water	erpe_2018_sw_0hr_WHONDRS-SW48-000085_B	d__Bacteria;p__Patescibacteria;c__ABY1;o__Magasanikbacterales;f__2-02-FULL-50-9b;g__2-02-FULL-50-9b;s__2-02-FULL-50-9b sp943349075			Rodriguez Ramos, et al. 2023
erpe_2018_sw_0hr_WHONDRS-SW48-000085_B_bin.32.fa	82.32	0.57	WHONDRS_2018_erpe_surface_water	erpe_2018_sw_0hr_WHONDRS-SW48-000085_B				Rodriguez Ramos, et al. 2023
erpe_2018_sw_0hr_WHONDRS-SW48-000085_B_bin.31.fa	68.13	4.68	WHONDRS_2018_erpe_surface_water	erpe_2018_sw_0hr_WHONDRS-SW48-000085_B	d__Bacteria;p__Pseudomonadota;c__Gammaproteobacteria;o__Burkholderiales;f__Burkholderiaceae;g__Aquabacterium;s__Aquabacterium sp017994835			Rodriguez Ramos, et al. 2023
erpe_2018_sw_0hr_WHONDRS-SW48-000085_B_bin.30.fa	91.66	6.36	WHONDRS_2018_erpe_surface_water	erpe_2018_sw_0hr_WHONDRS-SW48-000085_B				Rodriguez Ramos, et al. 2023
erpe_2018_sw_0hr_WHONDRS-SW48-000085_B_bin.28.fa	96.35	6.88	WHONDRS_2018_erpe_surface_water	erpe_2018_sw_0hr_WHONDRS-SW48-000085_B				Rodriguez Ramos, et al. 2023
erpe_2018_sw_0hr_WHONDRS-SW48-000085_B_bin.27.fa	70.69	9.04	WHONDRS_2018_erpe_surface_water	erpe_2018_sw_0hr_WHONDRS-SW48-000085_B	d__Bacteria;p__Patescibacteria;c__Paceibacteria;o__UBA9973;f__CSBR16-119;g__JAUPTX01;s__			Rodriguez Ramos, et al. 2023
erpe_2018_sw_0hr_WHONDRS-SW48-000085_B_bin.22.fa	65.4	2.47	WHONDRS_2018_erpe_surface_water	erpe_2018_sw_0hr_WHONDRS-SW48-000085_B	d__Bacteria;p__Pseudomonadota;c__Gammaproteobacteria;o__Burkholderiales;f__Burkholderiaceae;g__Sphaerotilus;s__Sphaerotilus sp030918015			Rodriguez Ramos, et al. 2023
erpe_2018_sw_0hr_WHONDRS-SW48-000085_B_bin.21.fa	83.66	7.34	WHONDRS_2018_erpe_surface_water	erpe_2018_sw_0hr_WHONDRS-SW48-000085_B				Rodriguez Ramos, et al. 2023
erpe_2018_sw_0hr_WHONDRS-SW48-000085_B_bin.19.fa	54.82	4.64	WHONDRS_2018_erpe_surface_water	erpe_2018_sw_0hr_WHONDRS-SW48-000085_B				Rodriguez Ramos, et al. 2023
erpe_2018_sw_0hr_WHONDRS-SW48-000085_B_bin.18.fa	87.08	0.54	WHONDRS_2018_erpe_surface_water	erpe_2018_sw_0hr_WHONDRS-SW48-000085_B				Rodriguez Ramos, et al. 2023
erpe_2018_sw_0hr_WHONDRS-SW48-000085_B_bin.17.fa	96.56	2.78	WHONDRS_2018_erpe_surface_water	erpe_2018_sw_0hr_WHONDRS-SW48-000085_B				Rodriguez Ramos, et al. 2023
erpe_2018_sw_0hr_WHONDRS-SW48-000085_B_bin.13.fa	91.34	0.12	WHONDRS_2018_erpe_surface_water	erpe_2018_sw_0hr_WHONDRS-SW48-000085_B	d__Bacteria;p__Actinomycetota;c__Actinomycetes;o__S36-B12;f__S36-B12;g__UBA10649;s__UBA10649 sp937902285			Rodriguez Ramos, et al. 2023
erpe_2018_sw_0hr_WHONDRS-SW48-000085_B_bin.11.fa	70.97	1.15	WHONDRS_2018_erpe_surface_water	erpe_2018_sw_0hr_WHONDRS-SW48-000085_B				Rodriguez Ramos, et al. 2023
erpe_2018_sw_0hr_WHONDRS-SW48-000085_A_bin.9.fa	80.35	0.14	WHONDRS_2018_erpe_surface_water	erpe_2018_sw_0hr_WHONDRS-SW48-000085_A				Rodriguez Ramos, et al. 2023
erpe_2018_sw_0hr_WHONDRS-SW48-000085_A_bin.63.fa	85.54	1.03	WHONDRS_2018_erpe_surface_water	erpe_2018_sw_0hr_WHONDRS-SW48-000085_A				Rodriguez Ramos, et al. 2023
erpe_2018_sw_0hr_WHONDRS-SW48-000085_A_bin.61.fa	86.25	2.04	WHONDRS_2018_erpe_surface_water	erpe_2018_sw_0hr_WHONDRS-SW48-000085_A				Rodriguez Ramos, et al. 2023
erpe_2018_sw_0hr_WHONDRS-SW48-000085_A_bin.60.fa	97.73	0.05	WHONDRS_2018_erpe_surface_water	erpe_2018_sw_0hr_WHONDRS-SW48-000085_A				Rodriguez Ramos, et al. 2023
erpe_2018_sw_0hr_WHONDRS-SW48-000085_A_bin.6.fa	86.59	1.26	WHONDRS_2018_erpe_surface_water	erpe_2018_sw_0hr_WHONDRS-SW48-000085_A				Rodriguez Ramos, et al. 2023
erpe_2018_sw_0hr_WHONDRS-SW48-000085_A_bin.59.fa	46.01	0.73	WHONDRS_2018_erpe_surface_water	erpe_2018_sw_0hr_WHONDRS-SW48-000085_A				Rodriguez Ramos, et al. 2023
erpe_2018_sw_0hr_WHONDRS-SW48-000085_A_bin.56.fa	88.11	1.62	WHONDRS_2018_erpe_surface_water	erpe_2018_sw_0hr_WHONDRS-SW48-000085_A				Rodriguez Ramos, et al. 2023
erpe_2018_sw_0hr_WHONDRS-SW48-000085_A_bin.54.fa	66.02	4.17	WHONDRS_2018_erpe_surface_water	erpe_2018_sw_0hr_WHONDRS-SW48-000085_A				Rodriguez Ramos, et al. 2023
erpe_2018_sw_0hr_WHONDRS-SW48-000085_A_bin.52.fa	57.96	0.31	WHONDRS_2018_erpe_surface_water	erpe_2018_sw_0hr_WHONDRS-SW48-000085_A	d__Bacteria;p__Pseudomonadota;c__Gammaproteobacteria;o__Burkholderiales;f__SCOH01;g__CALMFQ01;s__CALMFQ01 sp030917985			Rodriguez Ramos, et al. 2023
erpe_2018_sw_0hr_WHONDRS-SW48-000085_A_bin.42.fa	68.71	0.26	WHONDRS_2018_erpe_surface_water	erpe_2018_sw_0hr_WHONDRS-SW48-000085_A	d__Bacteria;p__Pseudomonadota;c__Gammaproteobacteria;o__Burkholderiales;f__Burkholderiaceae;g__Sphaerotilus;s__Sphaerotilus sp030918015			Rodriguez Ramos, et al. 2023
erpe_2018_sw_0hr_WHONDRS-SW48-000085_A_bin.40.fa	81.19	1.5	WHONDRS_2018_erpe_surface_water	erpe_2018_sw_0hr_WHONDRS-SW48-000085_A				Rodriguez Ramos, et al. 2023
erpe_2018_sw_0hr_WHONDRS-SW48-000085_A_bin.4.fa	99.52	0.42	WHONDRS_2018_erpe_surface_water	erpe_2018_sw_0hr_WHONDRS-SW48-000085_A				Rodriguez Ramos, et al. 2023
erpe_2018_sw_0hr_WHONDRS-SW48-000085_A_bin.37.fa	97.85	0.56	WHONDRS_2018_erpe_surface_water	erpe_2018_sw_0hr_WHONDRS-SW48-000085_A				Rodriguez Ramos, et al. 2023
erpe_2018_sw_0hr_WHONDRS-SW48-000085_A_bin.36.fa	78.43	3.32	WHONDRS_2018_erpe_surface_water	erpe_2018_sw_0hr_WHONDRS-SW48-000085_A				Rodriguez Ramos, et al. 2023
erpe_2018_sw_0hr_WHONDRS-SW48-000085_A_bin.35.fa	75.42	0.35	WHONDRS_2018_erpe_surface_water	erpe_2018_sw_0hr_WHONDRS-SW48-000085_A				Rodriguez Ramos, et al. 2023
erpe_2018_sw_0hr_WHONDRS-SW48-000085_A_bin.32.fa	87.34	0.6	WHONDRS_2018_erpe_surface_water	erpe_2018_sw_0hr_WHONDRS-SW48-000085_A				Rodriguez Ramos, et al. 2023
erpe_2018_sw_0hr_WHONDRS-SW48-000085_A_bin.31.fa	70.82	8.09	WHONDRS_2018_erpe_surface_water	erpe_2018_sw_0hr_WHONDRS-SW48-000085_A				Rodriguez Ramos, et al. 2023
erpe_2018_sw_0hr_WHONDRS-SW48-000085_A_bin.24.fa	75.21	3.35	WHONDRS_2018_erpe_surface_water	erpe_2018_sw_0hr_WHONDRS-SW48-000085_A				Rodriguez Ramos, et al. 2023
erpe_2018_sw_0hr_WHONDRS-SW48-000085_A_bin.23.fa	82.85	6.86	WHONDRS_2018_erpe_surface_water	erpe_2018_sw_0hr_WHONDRS-SW48-000085_A				Rodriguez Ramos, et al. 2023
erpe_2018_sw_0hr_WHONDRS-SW48-000085_A_bin.16.fa	76.51	2.3	WHONDRS_2018_erpe_surface_water	erpe_2018_sw_0hr_WHONDRS-SW48-000085_A				Rodriguez Ramos, et al. 2023
erpe_2018_sw_0hr_WHONDRS-SW48-000085_A_bin.14.fa	86.98	1.01	WHONDRS_2018_erpe_surface_water	erpe_2018_sw_0hr_WHONDRS-SW48-000085_A				Rodriguez Ramos, et al. 2023
erpe_2018_sw_0hr_WHONDRS-SW48-000085_A_bin.1.fa	74.05	3.56	WHONDRS_2018_erpe_surface_water	erpe_2018_sw_0hr_WHONDRS-SW48-000085_A				Rodriguez Ramos, et al. 2023
erpe_2018_pw_9hr_WHONDRS-PP48-000088_F_bin.2.fa	98.85	0.05	WHONDRS_2018_erpe_pore_water	erpe_2018_pw_9hr_WHONDRS-PP48-000088_F	d__Bacteria;p__Campylobacterota;c__Campylobacteria;o__Campylobacterales;f__Sulfurimonadaceae;g__Sulfurimonas;s__Sulfurimonas sp030837195			Rodriguez Ramos, et al. 2023
erpe_2018_pw_9hr_WHONDRS-PP48-000088_B_bin.6.fa	55.88	2.07	WHONDRS_2018_erpe_pore_water	erpe_2018_pw_9hr_WHONDRS-PP48-000088_B	d__Bacteria;p__Pseudomonadota;c__Gammaproteobacteria;o__GCA-2729495;f__GCA-2729495;g__SHZI01;s__SHZI01 sp030836925			Rodriguez Ramos, et al. 2023
erpe_2018_pw_9hr_WHONDRS-PP48-000088_B_bin.4.fa	60.32	0.47	WHONDRS_2018_erpe_pore_water	erpe_2018_pw_9hr_WHONDRS-PP48-000088_B	d__Bacteria;p__Campylobacterota;c__Campylobacteria;o__Campylobacterales;f__Sulfurimonadaceae;g__Sulfuricurvum;s__Sulfuricurvum sp030836825			Rodriguez Ramos, et al. 2023
erpe_2018_pw_9hr_WHONDRS-PP48-000088_B_bin.19.fa	73.89	4.97	WHONDRS_2018_erpe_pore_water	erpe_2018_pw_9hr_WHONDRS-PP48-000088_B	d__Bacteria;p__Pseudomonadota;c__Gammaproteobacteria;o__Steroidobacterales;f__Steroidobacteraceae;g__RPQJ01;s__			Rodriguez Ramos, et al. 2023
erpe_2018_pw_9hr_WHONDRS-PP48-000088_B_bin.18.fa	87.12	3.27	WHONDRS_2018_erpe_pore_water	erpe_2018_pw_9hr_WHONDRS-PP48-000088_B	d__Bacteria;p__Acidobacteriota;c__Aminicenantia;o__UBA2199;f__UBA2199;g__JAKAGC01;s__JAKAGC01 sp030837085			Rodriguez Ramos, et al. 2023
erpe_2018_pw_9hr_WHONDRS-PP48-000088_B_bin.15.fa	98.11	1.48	WHONDRS_2018_erpe_pore_water	erpe_2018_pw_9hr_WHONDRS-PP48-000088_B				Rodriguez Ramos, et al. 2023
erpe_2018_pw_9hr_WHONDRS-PP48-000088_B_bin.13.fa	61.14	9.47	WHONDRS_2018_erpe_pore_water	erpe_2018_pw_9hr_WHONDRS-PP48-000088_B	d__Bacteria;p__Campylobacterota;c__Campylobacteria;o__Campylobacterales;f__Sulfurimonadaceae;g__Sulfurimonas;s__			Rodriguez Ramos, et al. 2023
erpe_2018_pw_9hr_WHONDRS-PP48-000088_B_bin.1.fa	88.83	2.17	WHONDRS_2018_erpe_pore_water	erpe_2018_pw_9hr_WHONDRS-PP48-000088_B				Rodriguez Ramos, et al. 2023
erpe_2018_pw_9hr_WHONDRS-PP48-000088_A_bin.7.fa	53.86	1.49	WHONDRS_2018_erpe_pore_water	erpe_2018_pw_9hr_WHONDRS-PP48-000088_A	d__Bacteria;p__Pseudomonadota;c__Gammaproteobacteria;o__Steroidobacterales;f__Steroidobacteraceae;g__RPQJ01;s__			Rodriguez Ramos, et al. 2023
erpe_2018_pw_9hr_WHONDRS-PP48-000088_A_bin.6.fa	51.74	4.22	WHONDRS_2018_erpe_pore_water	erpe_2018_pw_9hr_WHONDRS-PP48-000088_A	d__Bacteria;p__Acidobacteriota;c__Aminicenantia;o__UBA2199;f__UBA2199;g__JAKAGC01;s__JAKAGC01 sp030837085			Rodriguez Ramos, et al. 2023
erpe_2018_pw_9hr_WHONDRS-PP48-000088_A_bin.5.fa	62.46	0.94	WHONDRS_2018_erpe_pore_water	erpe_2018_pw_9hr_WHONDRS-PP48-000088_A	d__Bacteria;p__Campylobacterota;c__Campylobacteria;o__Campylobacterales;f__Sulfurimonadaceae;g__Sulfurimonas;s__Sulfurimonas sp030837195			Rodriguez Ramos, et al. 2023
erpe_2018_pw_9hr_WHONDRS-PP48-000088_A_bin.12.fa	53.41	3.87	WHONDRS_2018_erpe_pore_water	erpe_2018_pw_9hr_WHONDRS-PP48-000088_A	d__Bacteria;p__Campylobacterota;c__Campylobacteria;o__Campylobacterales;f__Sulfurimonadaceae;g__Sulfurimonas;s__			Rodriguez Ramos, et al. 2023
erpe_2018_pw_9hr_WHONDRS-PP48-000088_A_bin.1.fa	68.41	2.09	WHONDRS_2018_erpe_pore_water	erpe_2018_pw_9hr_WHONDRS-PP48-000088_A	d__Bacteria;p__Actinomycetota;c__Actinomycetes;o__Mycobacteriales;f__Mycobacteriaceae;g__Mycobacterium;s__Mycobacterium sp030836785			Rodriguez Ramos, et al. 2023
erpe_2018_pw_6hr_WHONDRS-PP48-000087_F_bin.3.fa	98.05	0.57	WHONDRS_2018_erpe_pore_water	erpe_2018_pw_6hr_WHONDRS-PP48-000087_F				Rodriguez Ramos, et al. 2023
erpe_2018_pw_6hr_WHONDRS-PP48-000087_B_bin.9.fa	82.4	2.05	WHONDRS_2018_erpe_pore_water	erpe_2018_pw_6hr_WHONDRS-PP48-000087_B	d__Bacteria;p__Desulfobacterota;c__DSM-4660;o__Desulfatiglandales;f__Desulfatiglandaceae;g__AUK324;s__AUK324 sp030837545			Rodriguez Ramos, et al. 2023
erpe_2018_pw_6hr_WHONDRS-PP48-000087_B_bin.7.fa	94.48	1.57	WHONDRS_2018_erpe_pore_water	erpe_2018_pw_6hr_WHONDRS-PP48-000087_B				Rodriguez Ramos, et al. 2023
erpe_2018_pw_6hr_WHONDRS-PP48-000087_B_bin.6.fa	85.79	0.19	WHONDRS_2018_erpe_pore_water	erpe_2018_pw_6hr_WHONDRS-PP48-000087_B				Rodriguez Ramos, et al. 2023
erpe_2018_pw_6hr_WHONDRS-PP48-000087_B_bin.5.fa	78.63	0.69	WHONDRS_2018_erpe_pore_water	erpe_2018_pw_6hr_WHONDRS-PP48-000087_B				Rodriguez Ramos, et al. 2023
erpe_2018_pw_6hr_WHONDRS-PP48-000087_B_bin.3.fa	46.37	1.39	WHONDRS_2018_erpe_pore_water	erpe_2018_pw_6hr_WHONDRS-PP48-000087_B				Rodriguez Ramos, et al. 2023
erpe_2018_pw_6hr_WHONDRS-PP48-000087_B_bin.12.fa	84.94	0.65	WHONDRS_2018_erpe_pore_water	erpe_2018_pw_6hr_WHONDRS-PP48-000087_B				Rodriguez Ramos, et al. 2023
erpe_2018_pw_6hr_WHONDRS-PP48-000087_B_bin.11.fa	56.94	0.05	WHONDRS_2018_erpe_pore_water	erpe_2018_pw_6hr_WHONDRS-PP48-000087_B	d__Bacteria;p__Actinomycetota;c__Actinomycetes;o__S36-B12;f__S36-B12;g__UBA10649;s__UBA10649 sp937902285			Rodriguez Ramos, et al. 2023
erpe_2018_pw_6hr_WHONDRS-PP48-000087_A_bin.8.fa	70.38	1.02	WHONDRS_2018_erpe_pore_water	erpe_2018_pw_6hr_WHONDRS-PP48-000087_A				Rodriguez Ramos, et al. 2023
erpe_2018_pw_6hr_WHONDRS-PP48-000087_A_bin.7.fa	65.88	0.11	WHONDRS_2018_erpe_pore_water	erpe_2018_pw_6hr_WHONDRS-PP48-000087_A				Rodriguez Ramos, et al. 2023
erpe_2018_pw_6hr_WHONDRS-PP48-000087_A_bin.6.fa	77.54	0.18	WHONDRS_2018_erpe_pore_water	erpe_2018_pw_6hr_WHONDRS-PP48-000087_A	d__Bacteria;p__Actinomycetota;c__Actinomycetes;o__Mycobacteriales;f__Mycobacteriaceae;g__Mycobacterium;s__Mycobacterium sp030836785			Rodriguez Ramos, et al. 2023
erpe_2018_pw_6hr_WHONDRS-PP48-000087_A_bin.3.fa	60.87	6.48	WHONDRS_2018_erpe_pore_water	erpe_2018_pw_6hr_WHONDRS-PP48-000087_A	d__Bacteria;p__Campylobacterota;c__Campylobacteria;o__Campylobacterales;f__Sulfurimonadaceae;g__Sulfurimonas;s__			Rodriguez Ramos, et al. 2023
erpe_2018_pw_6hr_WHONDRS-PP48-000087_A_bin.1.fa	81.55	0.67	WHONDRS_2018_erpe_pore_water	erpe_2018_pw_6hr_WHONDRS-PP48-000087_A				Rodriguez Ramos, et al. 2023
erpe_2018_pw_48hr_WHONDRS-PP48-000101_F_bin.2.fa	94.01	0.38	WHONDRS_2018_erpe_pore_water	erpe_2018_pw_48hr_WHONDRS-PP48-000101_F				Rodriguez Ramos, et al. 2023
erpe_2018_pw_48hr_WHONDRS-PP48-000101_B_bin.8.fa	84.36	3.24	WHONDRS_2018_erpe_pore_water	erpe_2018_pw_48hr_WHONDRS-PP48-000101_B	d__Bacteria;p__Patescibacteria;c__JAEDAM01;o__BD1-5;f__UBA6164;g__JAQVPN01;s__			Rodriguez Ramos, et al. 2023
erpe_2018_pw_48hr_WHONDRS-PP48-000101_B_bin.4.fa	79.75	0.59	WHONDRS_2018_erpe_pore_water	erpe_2018_pw_48hr_WHONDRS-PP48-000101_B	d__Archaea;p__Thermoplasmatota;c__Thermoplasmata;o__UBA10834;f__UBA10834;g__UBA9653;s__UBA9653 sp030836605			Rodriguez Ramos, et al. 2023
erpe_2018_pw_48hr_WHONDRS-PP48-000101_B_bin.11.fa	62.3	0.14	WHONDRS_2018_erpe_pore_water	erpe_2018_pw_48hr_WHONDRS-PP48-000101_B	d__Bacteria;p__Campylobacterota;c__Campylobacteria;o__Campylobacterales;f__Sulfurimonadaceae;g__Sulfuricurvum;s__Sulfuricurvum sp030836825			Rodriguez Ramos, et al. 2023
erpe_2018_pw_48hr_WHONDRS-PP48-000101_B_bin.10.fa	59.99	0.17	WHONDRS_2018_erpe_pore_water	erpe_2018_pw_48hr_WHONDRS-PP48-000101_B	d__Bacteria;p__Actinomycetota;c__Actinomycetes;o__Mycobacteriales;f__Mycobacteriaceae;g__Mycobacterium;s__Mycobacterium sp030836785			Rodriguez Ramos, et al. 2023
erpe_2018_pw_48hr_WHONDRS-PP48-000101_B_bin.1.fa	86.52	0.01	WHONDRS_2018_erpe_pore_water	erpe_2018_pw_48hr_WHONDRS-PP48-000101_B				Rodriguez Ramos, et al. 2023
erpe_2018_pw_48hr_WHONDRS-PP48-000101_A_bin.11.fa	58.64	0.33	WHONDRS_2018_erpe_pore_water	erpe_2018_pw_48hr_WHONDRS-PP48-000101_A				Rodriguez Ramos, et al. 2023
erpe_2018_pw_48hr_WHONDRS-PP48-000101_A_bin.10.fa	55.4	0.71	WHONDRS_2018_erpe_pore_water	erpe_2018_pw_48hr_WHONDRS-PP48-000101_A	d__Bacteria;p__Campylobacterota;c__Campylobacteria;o__Campylobacterales;f__Sulfurimonadaceae;g__Sulfurimonas;s__Sulfurimonas sp030837195			Rodriguez Ramos, et al. 2023
erpe_2018_pw_45hr_WHONDRS-PP48-000100_B_bin.6.fa	86.06	0.66	WHONDRS_2018_erpe_pore_water	erpe_2018_pw_45hr_WHONDRS-PP48-000100_B				Rodriguez Ramos, et al. 2023
erpe_2018_pw_45hr_WHONDRS-PP48-000100_A_bin.6.fa	53.74	1.09	WHONDRS_2018_erpe_pore_water	erpe_2018_pw_45hr_WHONDRS-PP48-000100_A	d__Bacteria;p__Campylobacterota;c__Campylobacteria;o__Campylobacterales;f__Sulfurimonadaceae;g__Sulfurimonas;s__Sulfurimonas sp030837195			Rodriguez Ramos, et al. 2023
erpe_2018_pw_42hr_WHONDRS-PP48-000099_F_bin.2.fa	72.29	7.25	WHONDRS_2018_erpe_pore_water	erpe_2018_pw_42hr_WHONDRS-PP48-000099_F	d__Bacteria;p__Campylobacterota;c__Campylobacteria;o__Campylobacterales;f__Sulfurimonadaceae;g__Sulfurimonas;s__Sulfurimonas sp030837195			Rodriguez Ramos, et al. 2023
erpe_2018_pw_42hr_WHONDRS-PP48-000099_B_bin.2.fa	99.12	1.59	WHONDRS_2018_erpe_pore_water	erpe_2018_pw_42hr_WHONDRS-PP48-000099_B				Rodriguez Ramos, et al. 2023
erpe_2018_pw_42hr_WHONDRS-PP48-000099_B_bin.15.fa	65.41	0.25	WHONDRS_2018_erpe_pore_water	erpe_2018_pw_42hr_WHONDRS-PP48-000099_B	d__Archaea;p__Thermoplasmatota;c__Thermoplasmata;o__UBA10834;f__UBA10834;g__UBA9653;s__UBA9653 sp030836605			Rodriguez Ramos, et al. 2023
erpe_2018_pw_42hr_WHONDRS-PP48-000099_B_bin.13.fa	63.47	3.24	WHONDRS_2018_erpe_pore_water	erpe_2018_pw_42hr_WHONDRS-PP48-000099_B	d__Bacteria;p__Pseudomonadota;c__Gammaproteobacteria;o__Steroidobacterales;f__Steroidobacteraceae;g__RPQJ01;s__			Rodriguez Ramos, et al. 2023
erpe_2018_pw_42hr_WHONDRS-PP48-000099_B_bin.12.fa	58.18	0.72	WHONDRS_2018_erpe_pore_water	erpe_2018_pw_42hr_WHONDRS-PP48-000099_B	d__Bacteria;p__Pseudomonadota;c__Gammaproteobacteria;o__SZUA-229;f__SZUA-229;g__JACPVK01;s__JACPVK01 sp030836935			Rodriguez Ramos, et al. 2023
erpe_2018_pw_42hr_WHONDRS-PP48-000099_A_bin.6.fa	55.43	0.49	WHONDRS_2018_erpe_pore_water	erpe_2018_pw_42hr_WHONDRS-PP48-000099_A	d__Bacteria;p__Campylobacterota;c__Campylobacteria;o__Campylobacterales;f__Sulfurimonadaceae;g__Sulfurimonas;s__Sulfurimonas sp030837195			Rodriguez Ramos, et al. 2023
erpe_2018_pw_3hr_WHONDRS-PP48-000086_F_bin.1.fa	94.94	0.18	WHONDRS_2018_erpe_pore_water	erpe_2018_pw_3hr_WHONDRS-PP48-000086_F				Rodriguez Ramos, et al. 2023
erpe_2018_pw_3hr_WHONDRS-PP48-000086_B_bin.9.fa	45.2	0.36	WHONDRS_2018_erpe_pore_water	erpe_2018_pw_3hr_WHONDRS-PP48-000086_B				Rodriguez Ramos, et al. 2023
erpe_2018_pw_3hr_WHONDRS-PP48-000086_B_bin.7.fa	88.56	0.9	WHONDRS_2018_erpe_pore_water	erpe_2018_pw_3hr_WHONDRS-PP48-000086_B				Rodriguez Ramos, et al. 2023
erpe_2018_pw_3hr_WHONDRS-PP48-000086_B_bin.19.fa	64.31	1.85	WHONDRS_2018_erpe_pore_water	erpe_2018_pw_3hr_WHONDRS-PP48-000086_B	d__Archaea;p__Halobacteriota;c__Methanosarcinia;o__Methanosarcinales;f__Methanosarcinaceae;g__Methanosarcina;s__			Rodriguez Ramos, et al. 2023
erpe_2018_pw_3hr_WHONDRS-PP48-000086_B_bin.17.fa	86.69	2.47	WHONDRS_2018_erpe_pore_water	erpe_2018_pw_3hr_WHONDRS-PP48-000086_B	d__Bacteria;p__Actinomycetota;c__Actinomycetes;o__S36-B12;f__S36-B12;g__UBA10649;s__UBA10649 sp937902285			Rodriguez Ramos, et al. 2023
erpe_2018_pw_3hr_WHONDRS-PP48-000086_B_bin.16.fa	92.05	0.3	WHONDRS_2018_erpe_pore_water	erpe_2018_pw_3hr_WHONDRS-PP48-000086_B				Rodriguez Ramos, et al. 2023
erpe_2018_pw_3hr_WHONDRS-PP48-000086_B_bin.13.fa	87.25	1.3	WHONDRS_2018_erpe_pore_water	erpe_2018_pw_3hr_WHONDRS-PP48-000086_B	d__Archaea;p__Halobacteriota;c__Methanosarcinia;o__Methanotrichales;f__Methanotrichaceae;g__Methanothrix;s__Methanothrix sp002498745			Rodriguez Ramos, et al. 2023
erpe_2018_pw_3hr_WHONDRS-PP48-000086_B_bin.10.fa	93.18	0.33	WHONDRS_2018_erpe_pore_water	erpe_2018_pw_3hr_WHONDRS-PP48-000086_B				Rodriguez Ramos, et al. 2023
erpe_2018_pw_3hr_WHONDRS-PP48-000086_A_bin.1.fa	61.63	0.58	WHONDRS_2018_erpe_pore_water	erpe_2018_pw_3hr_WHONDRS-PP48-000086_A	d__Bacteria;p__Campylobacterota;c__Campylobacteria;o__Campylobacterales;f__Sulfurimonadaceae;g__Sulfurimonas;s__Sulfurimonas sp030837195			Rodriguez Ramos, et al. 2023
erpe_2018_pw_39hr_WHONDRS-PP48-000098_B_bin.7.fa	82.13	0.83	WHONDRS_2018_erpe_pore_water	erpe_2018_pw_39hr_WHONDRS-PP48-000098_B	d__Bacteria;p__Actinomycetota;c__Actinomycetes;o__Mycobacteriales;f__Mycobacteriaceae;g__Mycobacterium;s__Mycobacterium sp030836785			Rodriguez Ramos, et al. 2023
erpe_2018_pw_39hr_WHONDRS-PP48-000098_B_bin.18.fa	91.15	3.66	WHONDRS_2018_erpe_pore_water	erpe_2018_pw_39hr_WHONDRS-PP48-000098_B				Rodriguez Ramos, et al. 2023
erpe_2018_pw_39hr_WHONDRS-PP48-000098_B_bin.17.fa	71.05	1.03	WHONDRS_2018_erpe_pore_water	erpe_2018_pw_39hr_WHONDRS-PP48-000098_B	d__Bacteria;p__Campylobacterota;c__Campylobacteria;o__Campylobacterales;f__Sulfurimonadaceae;g__Sulfuricurvum;s__Sulfuricurvum sp030836825			Rodriguez Ramos, et al. 2023
erpe_2018_pw_39hr_WHONDRS-PP48-000098_B_bin.14.fa	63.94	1.47	WHONDRS_2018_erpe_pore_water	erpe_2018_pw_39hr_WHONDRS-PP48-000098_B	d__Bacteria;p__Patescibacteria;c__Paceibacteria;o__UBA9973;f__UBA5272;g__UBA5272;s__UBA5272 sp030837425			Rodriguez Ramos, et al. 2023
erpe_2018_pw_39hr_WHONDRS-PP48-000098_B_bin.13.fa	56.7	2.36	WHONDRS_2018_erpe_pore_water	erpe_2018_pw_39hr_WHONDRS-PP48-000098_B	d__Bacteria;p__Campylobacterota;c__Campylobacteria;o__Campylobacterales;f__Sulfurovaceae;g__Sulfurovum;s__Sulfurovum sp030836805			Rodriguez Ramos, et al. 2023
erpe_2018_pw_39hr_WHONDRS-PP48-000098_A_bin.3.fa	56.96	0.55	WHONDRS_2018_erpe_pore_water	erpe_2018_pw_39hr_WHONDRS-PP48-000098_A	d__Bacteria;p__Campylobacterota;c__Campylobacteria;o__Campylobacterales;f__Sulfurimonadaceae;g__Sulfurimonas;s__Sulfurimonas sp030837195			Rodriguez Ramos, et al. 2023
erpe_2018_pw_39hr_WHONDRS-PP48-000098_A_bin.11.fa	45.81	0.05	WHONDRS_2018_erpe_pore_water	erpe_2018_pw_39hr_WHONDRS-PP48-000098_A				Rodriguez Ramos, et al. 2023
erpe_2018_pw_36hr_WHONDRS-PP48-000097_F_bin.2.fa	83.9	3.67	WHONDRS_2018_erpe_pore_water	erpe_2018_pw_36hr_WHONDRS-PP48-000097_F				Rodriguez Ramos, et al. 2023
erpe_2018_pw_36hr_WHONDRS-PP48-000097_B_bin.2.fa	56.64	1.69	WHONDRS_2018_erpe_pore_water	erpe_2018_pw_36hr_WHONDRS-PP48-000097_B	d__Bacteria;p__Campylobacterota;c__Campylobacteria;o__Campylobacterales;f__Sulfurovaceae;g__Sulfurovum;s__Sulfurovum sp030836805			Rodriguez Ramos, et al. 2023
erpe_2018_pw_36hr_WHONDRS-PP48-000097_B_bin.11.fa	93.21	3.6	WHONDRS_2018_erpe_pore_water	erpe_2018_pw_36hr_WHONDRS-PP48-000097_B				Rodriguez Ramos, et al. 2023
erpe_2018_pw_36hr_WHONDRS-PP48-000097_B_bin.10.fa	56.56	0.09	WHONDRS_2018_erpe_pore_water	erpe_2018_pw_36hr_WHONDRS-PP48-000097_B	d__Bacteria;p__Campylobacterota;c__Campylobacteria;o__Campylobacterales;f__Sulfurimonadaceae;g__Sulfuricurvum;s__Sulfuricurvum sp030836825			Rodriguez Ramos, et al. 2023
erpe_2018_pw_36hr_WHONDRS-PP48-000097_A_bin.1.fa	68.99	1.02	WHONDRS_2018_erpe_pore_water	erpe_2018_pw_36hr_WHONDRS-PP48-000097_A	d__Bacteria;p__Campylobacterota;c__Campylobacteria;o__Campylobacterales;f__Sulfurimonadaceae;g__Sulfurimonas;s__Sulfurimonas sp030837195			Rodriguez Ramos, et al. 2023
erpe_2018_pw_33hr_WHONDRS-PP48-000096_F_bin.1.fa	85.15	0.82	WHONDRS_2018_erpe_pore_water	erpe_2018_pw_33hr_WHONDRS-PP48-000096_F				Rodriguez Ramos, et al. 2023
erpe_2018_pw_33hr_WHONDRS-PP48-000096_B_bin.9.fa	92.4	0.02	WHONDRS_2018_erpe_pore_water	erpe_2018_pw_33hr_WHONDRS-PP48-000096_B				Rodriguez Ramos, et al. 2023
erpe_2018_pw_33hr_WHONDRS-PP48-000096_B_bin.4.fa	74.25	0.45	WHONDRS_2018_erpe_pore_water	erpe_2018_pw_33hr_WHONDRS-PP48-000096_B	d__Bacteria;p__Campylobacterota;c__Campylobacteria;o__Campylobacterales;f__Sulfurimonadaceae;g__Sulfuricurvum;s__Sulfuricurvum sp030836825			Rodriguez Ramos, et al. 2023
erpe_2018_pw_33hr_WHONDRS-PP48-000096_B_bin.3.fa	64.47	6.49	WHONDRS_2018_erpe_pore_water	erpe_2018_pw_33hr_WHONDRS-PP48-000096_B	d__Bacteria;p__Pseudomonadota;c__Gammaproteobacteria;o__Burkholderiales;f__Thiobacillaceae;g__Thiobacillus;s__Thiobacillus sp030836725			Rodriguez Ramos, et al. 2023
erpe_2018_pw_33hr_WHONDRS-PP48-000096_B_bin.12.fa	69.11	1.81	WHONDRS_2018_erpe_pore_water	erpe_2018_pw_33hr_WHONDRS-PP48-000096_B				Rodriguez Ramos, et al. 2023
erpe_2018_pw_33hr_WHONDRS-PP48-000096_B_bin.11.fa	88.2	0.05	WHONDRS_2018_erpe_pore_water	erpe_2018_pw_33hr_WHONDRS-PP48-000096_B	d__Bacteria;p__Actinomycetota;c__Actinomycetes;o__Mycobacteriales;f__Mycobacteriaceae;g__Mycobacterium;s__Mycobacterium sp030836785			Rodriguez Ramos, et al. 2023
erpe_2018_pw_33hr_WHONDRS-PP48-000096_A_bin.6.fa	48.12	0.57	WHONDRS_2018_erpe_pore_water	erpe_2018_pw_33hr_WHONDRS-PP48-000096_A				Rodriguez Ramos, et al. 2023
erpe_2018_pw_33hr_WHONDRS-PP48-000096_A_bin.3.fa	52.13	0.31	WHONDRS_2018_erpe_pore_water	erpe_2018_pw_33hr_WHONDRS-PP48-000096_A				Rodriguez Ramos, et al. 2023
erpe_2018_pw_33hr_WHONDRS-PP48-000096_A_bin.13.fa	45.55	0	WHONDRS_2018_erpe_pore_water	erpe_2018_pw_33hr_WHONDRS-PP48-000096_A				Rodriguez Ramos, et al. 2023
erpe_2018_pw_30hr_WHONDRS-PP48-000095_F_bin.9.fa	89.79	0.7	WHONDRS_2018_erpe_pore_water	erpe_2018_pw_30hr_WHONDRS-PP48-000095_F	d__Bacteria;p__Actinomycetota;c__Actinomycetes;o__S36-B12;f__S36-B12;g__UBA10649;s__UBA10649 sp937902285			Rodriguez Ramos, et al. 2023
erpe_2018_pw_30hr_WHONDRS-PP48-000095_F_bin.7.fa	61.71	0.16	WHONDRS_2018_erpe_pore_water	erpe_2018_pw_30hr_WHONDRS-PP48-000095_F				Rodriguez Ramos, et al. 2023
erpe_2018_pw_30hr_WHONDRS-PP48-000095_F_bin.5.fa	65.28	0.08	WHONDRS_2018_erpe_pore_water	erpe_2018_pw_30hr_WHONDRS-PP48-000095_F	d__Bacteria;p__Campylobacterota;c__Campylobacteria;o__Campylobacterales;f__Sulfurimonadaceae;g__Sulfuricurvum;s__Sulfuricurvum sp030836825			Rodriguez Ramos, et al. 2023
erpe_2018_pw_30hr_WHONDRS-PP48-000095_F_bin.3.fa	94.43	0.66	WHONDRS_2018_erpe_pore_water	erpe_2018_pw_30hr_WHONDRS-PP48-000095_F				Rodriguez Ramos, et al. 2023
erpe_2018_pw_30hr_WHONDRS-PP48-000095_B_bin.9.fa	82.67	6.69	WHONDRS_2018_erpe_pore_water	erpe_2018_pw_30hr_WHONDRS-PP48-000095_B	d__Bacteria;p__Campylobacterota;c__Campylobacteria;o__Campylobacterales;f__SZUA-545;g__JAUPLZ01;s__JAUPLZ01 sp030836705			Rodriguez Ramos, et al. 2023
erpe_2018_pw_30hr_WHONDRS-PP48-000095_B_bin.6.fa	57.21	5.51	WHONDRS_2018_erpe_pore_water	erpe_2018_pw_30hr_WHONDRS-PP48-000095_B	d__Bacteria;p__Pseudomonadota;c__Gammaproteobacteria;o__Steroidobacterales;f__Steroidobacteraceae;g__RPQJ01;s__			Rodriguez Ramos, et al. 2023
erpe_2018_pw_30hr_WHONDRS-PP48-000095_B_bin.32.fa	82.12	2.76	WHONDRS_2018_erpe_pore_water	erpe_2018_pw_30hr_WHONDRS-PP48-000095_B	d__Bacteria;p__Patescibacteria;c__JAEDAM01;o__BD1-5;f__UBA2023;g__JANJWP01;s__JANJWP01 sp030836665			Rodriguez Ramos, et al. 2023
erpe_2018_pw_30hr_WHONDRS-PP48-000095_B_bin.31.fa	82.1	0.13	WHONDRS_2018_erpe_pore_water	erpe_2018_pw_30hr_WHONDRS-PP48-000095_B				Rodriguez Ramos, et al. 2023
erpe_2018_pw_30hr_WHONDRS-PP48-000095_B_bin.3.fa	97.01	0.06	WHONDRS_2018_erpe_pore_water	erpe_2018_pw_30hr_WHONDRS-PP48-000095_B				Rodriguez Ramos, et al. 2023
erpe_2018_pw_30hr_WHONDRS-PP48-000095_B_bin.25.fa	90.83	0.46	WHONDRS_2018_erpe_pore_water	erpe_2018_pw_30hr_WHONDRS-PP48-000095_B				Rodriguez Ramos, et al. 2023
erpe_2018_pw_30hr_WHONDRS-PP48-000095_B_bin.24.fa	89.58	0.5	WHONDRS_2018_erpe_pore_water	erpe_2018_pw_30hr_WHONDRS-PP48-000095_B				Rodriguez Ramos, et al. 2023
erpe_2018_pw_30hr_WHONDRS-PP48-000095_B_bin.18.fa	89.46	0.41	WHONDRS_2018_erpe_pore_water	erpe_2018_pw_30hr_WHONDRS-PP48-000095_B				Rodriguez Ramos, et al. 2023
erpe_2018_pw_30hr_WHONDRS-PP48-000095_B_bin.16.fa	94.33	2.14	WHONDRS_2018_erpe_pore_water	erpe_2018_pw_30hr_WHONDRS-PP48-000095_B				Rodriguez Ramos, et al. 2023
erpe_2018_pw_30hr_WHONDRS-PP48-000095_B_bin.11.fa	91.26	1.8	WHONDRS_2018_erpe_pore_water	erpe_2018_pw_30hr_WHONDRS-PP48-000095_B				Rodriguez Ramos, et al. 2023
erpe_2018_pw_30hr_WHONDRS-PP48-000095_A_bin.6.fa	71.77	0.56	WHONDRS_2018_erpe_pore_water	erpe_2018_pw_30hr_WHONDRS-PP48-000095_A				Rodriguez Ramos, et al. 2023
erpe_2018_pw_30hr_WHONDRS-PP48-000095_A_bin.23.fa	86.33	0.3	WHONDRS_2018_erpe_pore_water	erpe_2018_pw_30hr_WHONDRS-PP48-000095_A				Rodriguez Ramos, et al. 2023
erpe_2018_pw_30hr_WHONDRS-PP48-000095_A_bin.19.fa	67.24	1.8	WHONDRS_2018_erpe_pore_water	erpe_2018_pw_30hr_WHONDRS-PP48-000095_A	d__Bacteria;p__Actinomycetota;c__Actinomycetes;o__Mycobacteriales;f__Mycobacteriaceae;g__Mycobacterium;s__Mycobacterium sp030836785			Rodriguez Ramos, et al. 2023
erpe_2018_pw_30hr_WHONDRS-PP48-000095_A_bin.11.fa	75.39	0.68	WHONDRS_2018_erpe_pore_water	erpe_2018_pw_30hr_WHONDRS-PP48-000095_A				Rodriguez Ramos, et al. 2023
erpe_2018_pw_30hr_WHONDRS-PP48-000095_A_bin.1.fa	96.82	9.5	WHONDRS_2018_erpe_pore_water	erpe_2018_pw_30hr_WHONDRS-PP48-000095_A				Rodriguez Ramos, et al. 2023
erpe_2018_pw_27hr_WHONDRS-PP48-000094_F_bin.5.fa	95.83	0.14	WHONDRS_2018_erpe_pore_water	erpe_2018_pw_27hr_WHONDRS-PP48-000094_F				Rodriguez Ramos, et al. 2023
erpe_2018_pw_27hr_WHONDRS-PP48-000094_B_bin.9.fa	88.44	0.3	WHONDRS_2018_erpe_pore_water	erpe_2018_pw_27hr_WHONDRS-PP48-000094_B				Rodriguez Ramos, et al. 2023
erpe_2018_pw_27hr_WHONDRS-PP48-000094_B_bin.5.fa	51.14	1.8	WHONDRS_2018_erpe_pore_water	erpe_2018_pw_27hr_WHONDRS-PP48-000094_B	d__Bacteria;p__Pseudomonadota;c__Gammaproteobacteria;o__Steroidobacterales;f__Steroidobacteraceae;g__RPQJ01;s__			Rodriguez Ramos, et al. 2023
erpe_2018_pw_27hr_WHONDRS-PP48-000094_B_bin.19.fa	96.01	1.32	WHONDRS_2018_erpe_pore_water	erpe_2018_pw_27hr_WHONDRS-PP48-000094_B	d__Bacteria;p__Campylobacterota;c__Campylobacteria;o__Campylobacterales;f__Sulfurimonadaceae;g__Sulfuricurvum;s__Sulfuricurvum sp030836825			Rodriguez Ramos, et al. 2023
erpe_2018_pw_27hr_WHONDRS-PP48-000094_B_bin.15.fa	79.43	3.89	WHONDRS_2018_erpe_pore_water	erpe_2018_pw_27hr_WHONDRS-PP48-000094_B				Rodriguez Ramos, et al. 2023
erpe_2018_pw_27hr_WHONDRS-PP48-000094_B_bin.10.fa	95.49	1.69	WHONDRS_2018_erpe_pore_water	erpe_2018_pw_27hr_WHONDRS-PP48-000094_B				Rodriguez Ramos, et al. 2023
erpe_2018_pw_27hr_WHONDRS-PP48-000094_A_bin.9.fa	79.76	5.64	WHONDRS_2018_erpe_pore_water	erpe_2018_pw_27hr_WHONDRS-PP48-000094_A	d__Bacteria;p__Pseudomonadota;c__Gammaproteobacteria;o__Burkholderiales;f__Thiobacillaceae;g__Thiobacillus;s__Thiobacillus sp030836725			Rodriguez Ramos, et al. 2023
erpe_2018_pw_27hr_WHONDRS-PP48-000094_A_bin.7.fa	72.99	1.27	WHONDRS_2018_erpe_pore_water	erpe_2018_pw_27hr_WHONDRS-PP48-000094_A				Rodriguez Ramos, et al. 2023
erpe_2018_pw_27hr_WHONDRS-PP48-000094_A_bin.3.fa	65.51	1.14	WHONDRS_2018_erpe_pore_water	erpe_2018_pw_27hr_WHONDRS-PP48-000094_A	d__Bacteria;p__Actinomycetota;c__Actinomycetes;o__Mycobacteriales;f__Mycobacteriaceae;g__Mycobacterium;s__Mycobacterium sp030836785			Rodriguez Ramos, et al. 2023
erpe_2018_pw_27hr_WHONDRS-PP48-000094_A_bin.11.fa	64.57	0.89	WHONDRS_2018_erpe_pore_water	erpe_2018_pw_27hr_WHONDRS-PP48-000094_A				Rodriguez Ramos, et al. 2023
erpe_2018_pw_24hr_WHONDRS-PP48-000093_F_bin.3.fa	95.73	0.62	WHONDRS_2018_erpe_pore_water	erpe_2018_pw_24hr_WHONDRS-PP48-000093_F				Rodriguez Ramos, et al. 2023
erpe_2018_pw_24hr_WHONDRS-PP48-000093_F_bin.1.fa	50.74	1.78	WHONDRS_2018_erpe_pore_water	erpe_2018_pw_24hr_WHONDRS-PP48-000093_F	d__Bacteria;p__Campylobacterota;c__Campylobacteria;o__Campylobacterales;f__Sulfurovaceae;g__Sulfurovum;s__Sulfurovum sp030836805			Rodriguez Ramos, et al. 2023
erpe_2018_pw_24hr_WHONDRS-PP48-000093_B_bin.7.fa	55.27	3.33	WHONDRS_2018_erpe_pore_water	erpe_2018_pw_24hr_WHONDRS-PP48-000093_B	d__Bacteria;p__Poribacteria;c__DTPJ01;o__DTPJ01;f__DTPJ01;g__;s__			Rodriguez Ramos, et al. 2023
erpe_2018_pw_24hr_WHONDRS-PP48-000093_B_bin.4.fa	93.15	0.6	WHONDRS_2018_erpe_pore_water	erpe_2018_pw_24hr_WHONDRS-PP48-000093_B				Rodriguez Ramos, et al. 2023
erpe_2018_pw_24hr_WHONDRS-PP48-000093_B_bin.25.fa	88.12	0.43	WHONDRS_2018_erpe_pore_water	erpe_2018_pw_24hr_WHONDRS-PP48-000093_B	d__Bacteria;p__Actinomycetota;c__Actinomycetes;o__S36-B12;f__S36-B12;g__UBA10649;s__UBA10649 sp937902285			Rodriguez Ramos, et al. 2023
erpe_2018_pw_24hr_WHONDRS-PP48-000093_B_bin.24.fa	89.15	0.56	WHONDRS_2018_erpe_pore_water	erpe_2018_pw_24hr_WHONDRS-PP48-000093_B				Rodriguez Ramos, et al. 2023
erpe_2018_pw_24hr_WHONDRS-PP48-000093_B_bin.22.fa	93.95	0.93	WHONDRS_2018_erpe_pore_water	erpe_2018_pw_24hr_WHONDRS-PP48-000093_B	d__Bacteria;p__Campylobacterota;c__Campylobacteria;o__Campylobacterales;f__Sulfurovaceae;g__Sulfurovum;s__Sulfurovum sp030836805			Rodriguez Ramos, et al. 2023
erpe_2018_pw_24hr_WHONDRS-PP48-000093_B_bin.18.fa	71.77	3.13	WHONDRS_2018_erpe_pore_water	erpe_2018_pw_24hr_WHONDRS-PP48-000093_B	d__Bacteria;p__Desulfobacterota;c__DSM-4660;o__Desulfatiglandales;f__Desulfatiglandaceae;g__AUK324;s__AUK324 sp030837545			Rodriguez Ramos, et al. 2023
erpe_2018_pw_24hr_WHONDRS-PP48-000093_B_bin.15.fa	98.58	0.08	WHONDRS_2018_erpe_pore_water	erpe_2018_pw_24hr_WHONDRS-PP48-000093_B	d__Bacteria;p__Patescibacteria;c__Paceibacteria;o__UBA9973;f__UBA2103;g__C7867-001;s__C7867-001 sp030837225			Rodriguez Ramos, et al. 2023
erpe_2018_pw_24hr_WHONDRS-PP48-000093_B_bin.14.fa	90.63	0.88	WHONDRS_2018_erpe_pore_water	erpe_2018_pw_24hr_WHONDRS-PP48-000093_B				Rodriguez Ramos, et al. 2023
erpe_2018_pw_24hr_WHONDRS-PP48-000093_A_bin.5.fa	67.66	0.12	WHONDRS_2018_erpe_pore_water	erpe_2018_pw_24hr_WHONDRS-PP48-000093_A				Rodriguez Ramos, et al. 2023
erpe_2018_pw_24hr_WHONDRS-PP48-000093_A_bin.19.fa	71.3	1.12	WHONDRS_2018_erpe_pore_water	erpe_2018_pw_24hr_WHONDRS-PP48-000093_A	d__Bacteria;p__Campylobacterota;c__Campylobacteria;o__Campylobacterales;f__Sulfurimonadaceae;g__Sulfuricurvum;s__Sulfuricurvum sp030836825			Rodriguez Ramos, et al. 2023
erpe_2018_pw_24hr_WHONDRS-PP48-000093_A_bin.13.fa	71.44	0.44	WHONDRS_2018_erpe_pore_water	erpe_2018_pw_24hr_WHONDRS-PP48-000093_A	d__Bacteria;p__Actinomycetota;c__Actinomycetes;o__Mycobacteriales;f__Mycobacteriaceae;g__Mycobacterium;s__Mycobacterium sp030836785			Rodriguez Ramos, et al. 2023
erpe_2018_pw_24hr_WHONDRS-PP48-000093_A_bin.12.fa	51.57	7.54	WHONDRS_2018_erpe_pore_water	erpe_2018_pw_24hr_WHONDRS-PP48-000093_A	d__Bacteria;p__Campylobacterota;c__Campylobacteria;o__Campylobacterales;f__Sulfurimonadaceae;g__Sulfurimonas;s__			Rodriguez Ramos, et al. 2023
erpe_2018_pw_24hr_WHONDRS-PP48-000093_A_bin.10.fa	75.8	6.3	WHONDRS_2018_erpe_pore_water	erpe_2018_pw_24hr_WHONDRS-PP48-000093_A				Rodriguez Ramos, et al. 2023
erpe_2018_pw_21hr_WHONDRS-PP48-000092_F_bin.3.fa	93.9	2.07	WHONDRS_2018_erpe_pore_water	erpe_2018_pw_21hr_WHONDRS-PP48-000092_F				Rodriguez Ramos, et al. 2023
erpe_2018_pw_21hr_WHONDRS-PP48-000092_B_bin.9.fa	81.07	0.01	WHONDRS_2018_erpe_pore_water	erpe_2018_pw_21hr_WHONDRS-PP48-000092_B				Rodriguez Ramos, et al. 2023
erpe_2018_pw_21hr_WHONDRS-PP48-000092_B_bin.8.fa	75.99	0.47	WHONDRS_2018_erpe_pore_water	erpe_2018_pw_21hr_WHONDRS-PP48-000092_B	d__Bacteria;p__Desulfobacterota;c__DSM-4660;o__Desulfatiglandales;f__Desulfatiglandaceae;g__AUK324;s__AUK324 sp030837545			Rodriguez Ramos, et al. 2023
erpe_2018_pw_21hr_WHONDRS-PP48-000092_B_bin.6.fa	93.75	0.17	WHONDRS_2018_erpe_pore_water	erpe_2018_pw_21hr_WHONDRS-PP48-000092_B				Rodriguez Ramos, et al. 2023
erpe_2018_pw_21hr_WHONDRS-PP48-000092_B_bin.5.fa	91.87	2.34	WHONDRS_2018_erpe_pore_water	erpe_2018_pw_21hr_WHONDRS-PP48-000092_B				Rodriguez Ramos, et al. 2023
erpe_2018_pw_21hr_WHONDRS-PP48-000092_B_bin.4.fa	58.51	8.18	WHONDRS_2018_erpe_pore_water	erpe_2018_pw_21hr_WHONDRS-PP48-000092_B	d__Bacteria;p__Campylobacterota;c__Campylobacteria;o__Campylobacterales;f__Sulfurimonadaceae;g__Sulfurimonas;s__			Rodriguez Ramos, et al. 2023
erpe_2018_pw_21hr_WHONDRS-PP48-000092_B_bin.17.fa	89.6	0.64	WHONDRS_2018_erpe_pore_water	erpe_2018_pw_21hr_WHONDRS-PP48-000092_B	d__Bacteria;p__Actinomycetota;c__Actinomycetes;o__Mycobacteriales;f__Mycobacteriaceae;g__Mycobacterium;s__Mycobacterium sp030836785			Rodriguez Ramos, et al. 2023
erpe_2018_pw_21hr_WHONDRS-PP48-000092_B_bin.16.fa	83.47	1.42	WHONDRS_2018_erpe_pore_water	erpe_2018_pw_21hr_WHONDRS-PP48-000092_B				Rodriguez Ramos, et al. 2023
erpe_2018_pw_21hr_WHONDRS-PP48-000092_B_bin.1.fa	88.82	1.38	WHONDRS_2018_erpe_pore_water	erpe_2018_pw_21hr_WHONDRS-PP48-000092_B				Rodriguez Ramos, et al. 2023
erpe_2018_pw_21hr_WHONDRS-PP48-000092_A_bin.9.fa	77	0.21	WHONDRS_2018_erpe_pore_water	erpe_2018_pw_21hr_WHONDRS-PP48-000092_A				Rodriguez Ramos, et al. 2023
erpe_2018_pw_21hr_WHONDRS-PP48-000092_A_bin.5.fa	65.06	0.11	WHONDRS_2018_erpe_pore_water	erpe_2018_pw_21hr_WHONDRS-PP48-000092_A				Rodriguez Ramos, et al. 2023
erpe_2018_pw_21hr_WHONDRS-PP48-000092_A_bin.4.fa	84.32	0.23	WHONDRS_2018_erpe_pore_water	erpe_2018_pw_21hr_WHONDRS-PP48-000092_A				Rodriguez Ramos, et al. 2023
erpe_2018_pw_21hr_WHONDRS-PP48-000092_A_bin.3.fa	64.19	0.64	WHONDRS_2018_erpe_pore_water	erpe_2018_pw_21hr_WHONDRS-PP48-000092_A				Rodriguez Ramos, et al. 2023
erpe_2018_pw_21hr_WHONDRS-PP48-000092_A_bin.11.fa	47.71	0.44	WHONDRS_2018_erpe_pore_water	erpe_2018_pw_21hr_WHONDRS-PP48-000092_A				Rodriguez Ramos, et al. 2023
erpe_2018_pw_21hr_WHONDRS-PP48-000092_A_bin.10.fa	59.97	0.93	WHONDRS_2018_erpe_pore_water	erpe_2018_pw_21hr_WHONDRS-PP48-000092_A	d__Bacteria;p__Actinomycetota;c__Actinomycetes;o__S36-B12;f__S36-B12;g__UBA10649;s__UBA10649 sp937902285			Rodriguez Ramos, et al. 2023
erpe_2018_pw_21hr_WHONDRS-PP48-000092_A_bin.1.fa	61.03	4.79	WHONDRS_2018_erpe_pore_water	erpe_2018_pw_21hr_WHONDRS-PP48-000092_A	d__Bacteria;p__Campylobacterota;c__Campylobacteria;o__Campylobacterales;f__Sulfurimonadaceae;g__Sulfurimonas;s__			Rodriguez Ramos, et al. 2023
erpe_2018_pw_18hr_WHONDRS-PP48-000091_F_bin.7.fa	70.17	2.01	WHONDRS_2018_erpe_pore_water	erpe_2018_pw_18hr_WHONDRS-PP48-000091_F	d__Bacteria;p__Acidobacteriota;c__Aminicenantia;o__UBA2199;f__UBA2199;g__JAKAGC01;s__JAKAGC01 sp030837085			Rodriguez Ramos, et al. 2023
erpe_2018_pw_18hr_WHONDRS-PP48-000091_F_bin.2.fa	91.45	0.09	WHONDRS_2018_erpe_pore_water	erpe_2018_pw_18hr_WHONDRS-PP48-000091_F				Rodriguez Ramos, et al. 2023
erpe_2018_pw_18hr_WHONDRS-PP48-000091_B_bin.66.fa	60.53	1.62	WHONDRS_2018_erpe_pore_water	erpe_2018_pw_18hr_WHONDRS-PP48-000091_B	d__Bacteria;p__Poribacteria;c__DTPJ01;o__DTPJ01;f__DTPJ01;g__;s__			Rodriguez Ramos, et al. 2023
erpe_2018_pw_18hr_WHONDRS-PP48-000091_B_bin.65.fa	79.69	0.49	WHONDRS_2018_erpe_pore_water	erpe_2018_pw_18hr_WHONDRS-PP48-000091_B				Rodriguez Ramos, et al. 2023
erpe_2018_pw_18hr_WHONDRS-PP48-000091_B_bin.62.fa	94.8	5.6	WHONDRS_2018_erpe_pore_water	erpe_2018_pw_18hr_WHONDRS-PP48-000091_B	d__Bacteria;p__Campylobacterota;c__Campylobacteria;o__Campylobacterales;f__SZUA-545;g__JAUPLZ01;s__JAUPLZ01 sp030836705			Rodriguez Ramos, et al. 2023
erpe_2018_pw_18hr_WHONDRS-PP48-000091_B_bin.47.fa	70.96	1.89	WHONDRS_2018_erpe_pore_water	erpe_2018_pw_18hr_WHONDRS-PP48-000091_B	d__Bacteria;p__Planctomycetota;c__Brocadiia;o__Brocadiales;f__Brocadiaceae;g__Brocadia;s__Brocadia sp030837315			Rodriguez Ramos, et al. 2023
erpe_2018_pw_18hr_WHONDRS-PP48-000091_B_bin.45.fa	69.67	0.53	WHONDRS_2018_erpe_pore_water	erpe_2018_pw_18hr_WHONDRS-PP48-000091_B	d__Bacteria;p__Desulfobacterota;c__DSM-4660;o__Desulfatiglandales;f__Desulfatiglandaceae;g__AUK324;s__AUK324 sp030837545			Rodriguez Ramos, et al. 2023
erpe_2018_pw_18hr_WHONDRS-PP48-000091_B_bin.43.fa	69.95	0.97	WHONDRS_2018_erpe_pore_water	erpe_2018_pw_18hr_WHONDRS-PP48-000091_B	d__Bacteria;p__Pseudomonadota;c__Gammaproteobacteria;o__Steroidobacterales;f__Steroidobacteraceae;g__RPQJ01;s__			Rodriguez Ramos, et al. 2023
erpe_2018_pw_18hr_WHONDRS-PP48-000091_B_bin.40.fa	59.64	1.33	WHONDRS_2018_erpe_pore_water	erpe_2018_pw_18hr_WHONDRS-PP48-000091_B	d__Bacteria;p__Bacteroidota;c__Bacteroidia;o__Bacteroidales;f__VadinHA17;g__LD21;s__			Rodriguez Ramos, et al. 2023
erpe_2018_pw_18hr_WHONDRS-PP48-000091_B_bin.38.fa	63.56	2.52	WHONDRS_2018_erpe_pore_water	erpe_2018_pw_18hr_WHONDRS-PP48-000091_B	d__Bacteria;p__Desulfobacterota;c__Desulfobacteria;o__Desulfobacterales;f__RPRI01;g__RPRI01;s__RPRI01 sp030836965			Rodriguez Ramos, et al. 2023
erpe_2018_pw_18hr_WHONDRS-PP48-000091_B_bin.33.fa	78.85	0.36	WHONDRS_2018_erpe_pore_water	erpe_2018_pw_18hr_WHONDRS-PP48-000091_B				Rodriguez Ramos, et al. 2023
erpe_2018_pw_18hr_WHONDRS-PP48-000091_B_bin.32.fa	91.28	0.82	WHONDRS_2018_erpe_pore_water	erpe_2018_pw_18hr_WHONDRS-PP48-000091_B				Rodriguez Ramos, et al. 2023
erpe_2018_pw_18hr_WHONDRS-PP48-000091_B_bin.30.fa	74.32	3.8	WHONDRS_2018_erpe_pore_water	erpe_2018_pw_18hr_WHONDRS-PP48-000091_B	d__Bacteria;p__Acidobacteriota;c__Aminicenantia;o__UBA2199;f__UBA2199;g__JAKAGC01;s__JAKAGC01 sp030837085			Rodriguez Ramos, et al. 2023
erpe_2018_pw_18hr_WHONDRS-PP48-000091_B_bin.25.fa	88.44	1.73	WHONDRS_2018_erpe_pore_water	erpe_2018_pw_18hr_WHONDRS-PP48-000091_B				Rodriguez Ramos, et al. 2023
erpe_2018_pw_18hr_WHONDRS-PP48-000091_B_bin.24.fa	77.07	2.13	WHONDRS_2018_erpe_pore_water	erpe_2018_pw_18hr_WHONDRS-PP48-000091_B	d__Bacteria;p__Actinomycetota;c__Actinomycetes;o__S36-B12;f__S36-B12;g__UBA10649;s__UBA10649 sp937902285			Rodriguez Ramos, et al. 2023
erpe_2018_pw_18hr_WHONDRS-PP48-000091_B_bin.21.fa	50.38	0.28	WHONDRS_2018_erpe_pore_water	erpe_2018_pw_18hr_WHONDRS-PP48-000091_B	d__Archaea;p__Halobacteriota;c__Methanosarcinia;o__Methanotrichales;f__Methanotrichaceae;g__Methanothrix;s__Methanothrix sp002498745			Rodriguez Ramos, et al. 2023
erpe_2018_pw_18hr_WHONDRS-PP48-000091_B_bin.19.fa	79.37	0.91	WHONDRS_2018_erpe_pore_water	erpe_2018_pw_18hr_WHONDRS-PP48-000091_B	d__Bacteria;p__Pseudomonadota;c__Gammaproteobacteria;o__GCA-2729495;f__GCA-2729495;g__SHZI01;s__SHZI01 sp030836925			Rodriguez Ramos, et al. 2023
erpe_2018_pw_18hr_WHONDRS-PP48-000091_B_bin.11.fa	84.57	0.8	WHONDRS_2018_erpe_pore_water	erpe_2018_pw_18hr_WHONDRS-PP48-000091_B	d__Bacteria;p__Acidobacteriota;c__Thermoanaerobaculia;o__Multivoradales;f__UBA5704;g__JAGPDF01;s__			Rodriguez Ramos, et al. 2023
erpe_2018_pw_18hr_WHONDRS-PP48-000091_B_bin.1.fa	92.29	0.08	WHONDRS_2018_erpe_pore_water	erpe_2018_pw_18hr_WHONDRS-PP48-000091_B				Rodriguez Ramos, et al. 2023
erpe_2018_pw_18hr_WHONDRS-PP48-000091_A_bin.43.fa	91.13	1.01	WHONDRS_2018_erpe_pore_water	erpe_2018_pw_18hr_WHONDRS-PP48-000091_A				Rodriguez Ramos, et al. 2023
erpe_2018_pw_18hr_WHONDRS-PP48-000091_A_bin.41.fa	79.88	0.44	WHONDRS_2018_erpe_pore_water	erpe_2018_pw_18hr_WHONDRS-PP48-000091_A				Rodriguez Ramos, et al. 2023
erpe_2018_pw_18hr_WHONDRS-PP48-000091_A_bin.37.fa	71.96	0.15	WHONDRS_2018_erpe_pore_water	erpe_2018_pw_18hr_WHONDRS-PP48-000091_A				Rodriguez Ramos, et al. 2023
erpe_2018_pw_18hr_WHONDRS-PP48-000091_A_bin.35.fa	78.91	1.05	WHONDRS_2018_erpe_pore_water	erpe_2018_pw_18hr_WHONDRS-PP48-000091_A				Rodriguez Ramos, et al. 2023
erpe_2018_pw_18hr_WHONDRS-PP48-000091_A_bin.32.fa	71.88	0.81	WHONDRS_2018_erpe_pore_water	erpe_2018_pw_18hr_WHONDRS-PP48-000091_A	d__Bacteria;p__Actinomycetota;c__Actinomycetes;o__Mycobacteriales;f__Mycobacteriaceae;g__Mycobacterium;s__Mycobacterium sp030836785			Rodriguez Ramos, et al. 2023
erpe_2018_pw_18hr_WHONDRS-PP48-000091_A_bin.3.fa	56.62	3.64	WHONDRS_2018_erpe_pore_water	erpe_2018_pw_18hr_WHONDRS-PP48-000091_A	d__Bacteria;p__Pseudomonadota;c__Gammaproteobacteria;o__Steroidobacterales;f__Steroidobacteraceae;g__RPQJ01;s__			Rodriguez Ramos, et al. 2023
erpe_2018_pw_18hr_WHONDRS-PP48-000091_A_bin.21.fa	71.94	4.32	WHONDRS_2018_erpe_pore_water	erpe_2018_pw_18hr_WHONDRS-PP48-000091_A	d__Bacteria;p__Acidobacteriota;c__Aminicenantia;o__UBA2199;f__UBA2199;g__JAKAGC01;s__JAKAGC01 sp030837085			Rodriguez Ramos, et al. 2023
erpe_2018_pw_18hr_WHONDRS-PP48-000091_A_bin.17.fa	87.51	0.08	WHONDRS_2018_erpe_pore_water	erpe_2018_pw_18hr_WHONDRS-PP48-000091_A				Rodriguez Ramos, et al. 2023
erpe_2018_pw_18hr_WHONDRS-PP48-000091_A_bin.15.fa	53.43	3.82	WHONDRS_2018_erpe_pore_water	erpe_2018_pw_18hr_WHONDRS-PP48-000091_A	d__Bacteria;p__Actinomycetota;c__Actinomycetes;o__S36-B12;f__S36-B12;g__UBA10649;s__UBA10649 sp937902285			Rodriguez Ramos, et al. 2023
erpe_2018_pw_15hr_WHONDRS-PP48-000090_F_bin.1.fa	92.7	1.88	WHONDRS_2018_erpe_pore_water	erpe_2018_pw_15hr_WHONDRS-PP48-000090_F				Rodriguez Ramos, et al. 2023
erpe_2018_pw_15hr_WHONDRS-PP48-000090_B_bin.4.fa	94.6	2.43	WHONDRS_2018_erpe_pore_water	erpe_2018_pw_15hr_WHONDRS-PP48-000090_B				Rodriguez Ramos, et al. 2023
erpe_2018_pw_15hr_WHONDRS-PP48-000090_B_bin.13.fa	76.06	2.16	WHONDRS_2018_erpe_pore_water	erpe_2018_pw_15hr_WHONDRS-PP48-000090_B	d__Bacteria;p__Actinomycetota;c__Actinomycetes;o__S36-B12;f__S36-B12;g__UBA10649;s__UBA10649 sp937902285			Rodriguez Ramos, et al. 2023
erpe_2018_pw_15hr_WHONDRS-PP48-000090_B_bin.10.fa	51.21	1.47	WHONDRS_2018_erpe_pore_water	erpe_2018_pw_15hr_WHONDRS-PP48-000090_B	d__Archaea;p__Halobacteriota;c__Methanosarcinia;o__Methanotrichales;f__Methanotrichaceae;g__Methanothrix;s__			Rodriguez Ramos, et al. 2023
erpe_2018_pw_15hr_WHONDRS-PP48-000090_B_bin.1.fa	91.41	0.22	WHONDRS_2018_erpe_pore_water	erpe_2018_pw_15hr_WHONDRS-PP48-000090_B				Rodriguez Ramos, et al. 2023
erpe_2018_pw_15hr_WHONDRS-PP48-000090_A_bin.6.fa	58.31	0.38	WHONDRS_2018_erpe_pore_water	erpe_2018_pw_15hr_WHONDRS-PP48-000090_A	d__Bacteria;p__Actinomycetota;c__Actinomycetes;o__Mycobacteriales;f__Mycobacteriaceae;g__Mycobacterium;s__Mycobacterium sp030836785			Rodriguez Ramos, et al. 2023
erpe_2018_pw_15hr_WHONDRS-PP48-000090_A_bin.10.fa	56.47	2.23	WHONDRS_2018_erpe_pore_water	erpe_2018_pw_15hr_WHONDRS-PP48-000090_A	d__Bacteria;p__Campylobacterota;c__Campylobacteria;o__Campylobacterales;f__Sulfurimonadaceae;g__Sulfurimonas;s__Sulfurimonas sp030837195			Rodriguez Ramos, et al. 2023
erpe_2018_pw_12hr_WHONDRS-PP48-000089_B_bin.9.fa	48.82	8.54	WHONDRS_2018_erpe_pore_water	erpe_2018_pw_12hr_WHONDRS-PP48-000089_B				Rodriguez Ramos, et al. 2023
erpe_2018_pw_12hr_WHONDRS-PP48-000089_B_bin.8.fa	92.8	0.83	WHONDRS_2018_erpe_pore_water	erpe_2018_pw_12hr_WHONDRS-PP48-000089_B				Rodriguez Ramos, et al. 2023
erpe_2018_pw_12hr_WHONDRS-PP48-000089_B_bin.7.fa	83.1	0.26	WHONDRS_2018_erpe_pore_water	erpe_2018_pw_12hr_WHONDRS-PP48-000089_B				Rodriguez Ramos, et al. 2023
erpe_2018_pw_12hr_WHONDRS-PP48-000089_B_bin.2.fa	90.68	0.77	WHONDRS_2018_erpe_pore_water	erpe_2018_pw_12hr_WHONDRS-PP48-000089_B				Rodriguez Ramos, et al. 2023
erpe_2018_pw_12hr_WHONDRS-PP48-000089_B_bin.14.fa	51.39	1.42	WHONDRS_2018_erpe_pore_water	erpe_2018_pw_12hr_WHONDRS-PP48-000089_B	d__Bacteria;p__Bacteroidota;c__Bacteroidia;o__Bacteroidales;f__VadinHA17;g__LD21;s__			Rodriguez Ramos, et al. 2023
erpe_2018_pw_12hr_WHONDRS-PP48-000089_B_bin.13.fa	54.52	1.26	WHONDRS_2018_erpe_pore_water	erpe_2018_pw_12hr_WHONDRS-PP48-000089_B	d__Bacteria;p__Acidobacteriota;c__Aminicenantia;o__UBA2199;f__UBA2199;g__JAKAGC01;s__JAKAGC01 sp030837085			Rodriguez Ramos, et al. 2023
erpe_2018_pw_12hr_WHONDRS-PP48-000089_A_bin.6.fa	61.02	1.78	WHONDRS_2018_erpe_pore_water	erpe_2018_pw_12hr_WHONDRS-PP48-000089_A	d__Bacteria;p__Campylobacterota;c__Campylobacteria;o__Campylobacterales;f__Sulfurimonadaceae;g__Sulfurimonas;s__Sulfurimonas sp030837195			Rodriguez Ramos, et al. 2023
erpe_2018_pw_12hr_WHONDRS-PP48-000089_A_bin.5.fa	63.64	1.25	WHONDRS_2018_erpe_pore_water	erpe_2018_pw_12hr_WHONDRS-PP48-000089_A	d__Bacteria;p__Actinomycetota;c__Actinomycetes;o__S36-B12;f__S36-B12;g__UBA10649;s__UBA10649 sp937902285			Rodriguez Ramos, et al. 2023
erpe_2018_pw_12hr_WHONDRS-PP48-000089_A_bin.3.fa	67.51	1.07	WHONDRS_2018_erpe_pore_water	erpe_2018_pw_12hr_WHONDRS-PP48-000089_A				Rodriguez Ramos, et al. 2023
erpe_2018_pw_0hr_WHONDRS-PP48-000085_F_bin.5.fa	85.25	0.42	WHONDRS_2018_erpe_pore_water	erpe_2018_pw_0hr_WHONDRS-PP48-000085_F				Rodriguez Ramos, et al. 2023
erpe_2018_pw_0hr_WHONDRS-PP48-000085_F_bin.4.fa	90.01	3.1	WHONDRS_2018_erpe_pore_water	erpe_2018_pw_0hr_WHONDRS-PP48-000085_F	d__Bacteria;p__Actinomycetota;c__Actinomycetes;o__S36-B12;f__S36-B12;g__UBA10649;s__UBA10649 sp937902285			Rodriguez Ramos, et al. 2023
erpe_2018_pw_0hr_WHONDRS-PP48-000085_F_bin.14.fa	97.48	0.03	WHONDRS_2018_erpe_pore_water	erpe_2018_pw_0hr_WHONDRS-PP48-000085_F				Rodriguez Ramos, et al. 2023
erpe_2018_pw_0hr_WHONDRS-PP48-000085_F_bin.10.fa	55.41	1.21	WHONDRS_2018_erpe_pore_water	erpe_2018_pw_0hr_WHONDRS-PP48-000085_F	d__Bacteria;p__Desulfobacterota;c__Desulfomonilia;o__Desulfomonilales;f__Desulfomonilaceae;g__CAJBEZ01;s__CAJBEZ01 sp903952205			Rodriguez Ramos, et al. 2023
erpe_2018_pw_0hr_WHONDRS-PP48-000085_F_bin.1.fa	84.94	3.6	WHONDRS_2018_erpe_pore_water	erpe_2018_pw_0hr_WHONDRS-PP48-000085_F	d__Archaea;p__Halobacteriota;c__Methanosarcinia;o__Methanotrichales;f__Methanotrichaceae;g__Methanothrix;s__Methanothrix sp002498745			Rodriguez Ramos, et al. 2023
erpe_2018_pw_0hr_WHONDRS-PP48-000085_B_bin.9.fa	97.84	0.17	WHONDRS_2018_erpe_pore_water	erpe_2018_pw_0hr_WHONDRS-PP48-000085_B				Rodriguez Ramos, et al. 2023
erpe_2018_pw_0hr_WHONDRS-PP48-000085_B_bin.8.fa	78.11	4.22	WHONDRS_2018_erpe_pore_water	erpe_2018_pw_0hr_WHONDRS-PP48-000085_B	d__Bacteria;p__Cyanobacteriota;c__Vampirovibrionia;o__Obscuribacterales;f__Obscuribacteraceae;g__Ga0077546;s__Ga0077546 sp030917395			Rodriguez Ramos, et al. 2023
erpe_2018_pw_0hr_WHONDRS-PP48-000085_B_bin.66.fa	64.51	5.11	WHONDRS_2018_erpe_pore_water	erpe_2018_pw_0hr_WHONDRS-PP48-000085_B	d__Bacteria;p__Bacteroidota;c__Kapaibacteriia;o__Kapaibacteriales;f__UBA2268;g__;s__			Rodriguez Ramos, et al. 2023
erpe_2018_pw_0hr_WHONDRS-PP48-000085_B_bin.63.fa	77.56	0.08	WHONDRS_2018_erpe_pore_water	erpe_2018_pw_0hr_WHONDRS-PP48-000085_B				Rodriguez Ramos, et al. 2023
erpe_2018_pw_0hr_WHONDRS-PP48-000085_B_bin.6.fa	88.36	10.6	WHONDRS_2018_erpe_pore_water	erpe_2018_pw_0hr_WHONDRS-PP48-000085_B				Rodriguez Ramos, et al. 2023
erpe_2018_pw_0hr_WHONDRS-PP48-000085_B_bin.57.fa	89.46	4.14	WHONDRS_2018_erpe_pore_water	erpe_2018_pw_0hr_WHONDRS-PP48-000085_B	d__Archaea;p__Thermoproteota;c__Bathyarchaeia;o__RBG-16-48-13;f__GCA-020355125;g__JAUPKU01;s__JAUPKU01 sp030837285			Rodriguez Ramos, et al. 2023
erpe_2018_pw_0hr_WHONDRS-PP48-000085_B_bin.56.fa	81.61	5.24	WHONDRS_2018_erpe_pore_water	erpe_2018_pw_0hr_WHONDRS-PP48-000085_B	d__Bacteria;p__Desulfobacterota;c__Desulfomonilia;o__Desulfomonilales;f__Desulfomonilaceae;g__JAUPKT01;s__JAUPKT01 sp030837305			Rodriguez Ramos, et al. 2023
erpe_2018_pw_0hr_WHONDRS-PP48-000085_B_bin.54.fa	90.82	1.06	WHONDRS_2018_erpe_pore_water	erpe_2018_pw_0hr_WHONDRS-PP48-000085_B				Rodriguez Ramos, et al. 2023
erpe_2018_pw_0hr_WHONDRS-PP48-000085_B_bin.40.fa	44.47	1.32	WHONDRS_2018_erpe_pore_water	erpe_2018_pw_0hr_WHONDRS-PP48-000085_B				Rodriguez Ramos, et al. 2023
erpe_2018_pw_0hr_WHONDRS-PP48-000085_B_bin.39.fa	83.77	5.39	WHONDRS_2018_erpe_pore_water	erpe_2018_pw_0hr_WHONDRS-PP48-000085_B	d__Archaea;p__Halobacteriota;c__Methanosarcinia;o__Methanotrichales;f__Methanotrichaceae;g__Methanothrix;s__Methanothrix sp002498745			Rodriguez Ramos, et al. 2023
erpe_2018_pw_0hr_WHONDRS-PP48-000085_B_bin.37.fa	96.98	0.77	WHONDRS_2018_erpe_pore_water	erpe_2018_pw_0hr_WHONDRS-PP48-000085_B	d__Bacteria;p__Actinomycetota;c__Actinomycetes;o__Actinomycetales;f__Kineosporiaceae;g__JAUPKQ01;s__JAUPKQ01 sp030837345			Rodriguez Ramos, et al. 2023
erpe_2018_pw_0hr_WHONDRS-PP48-000085_B_bin.36.fa	77.91	0.82	WHONDRS_2018_erpe_pore_water	erpe_2018_pw_0hr_WHONDRS-PP48-000085_B	d__Bacteria;p__Desulfobacterota;c__Syntrophia;o__Syntrophales;f__UBA8958;g__UBA8958;s__UBA8958 sp020718905			Rodriguez Ramos, et al. 2023
erpe_2018_pw_0hr_WHONDRS-PP48-000085_B_bin.34.fa	88.58	0.69	WHONDRS_2018_erpe_pore_water	erpe_2018_pw_0hr_WHONDRS-PP48-000085_B				Rodriguez Ramos, et al. 2023
erpe_2018_pw_0hr_WHONDRS-PP48-000085_B_bin.31.fa	98.84	0.34	WHONDRS_2018_erpe_pore_water	erpe_2018_pw_0hr_WHONDRS-PP48-000085_B	d__Bacteria;p__Patescibacteria;c__Paceibacteria;o__Moranbacterales;f__UBA2206;g__XYA2-FULL-43-15;s__XYA2-FULL-43-15 sp030837625			Rodriguez Ramos, et al. 2023
erpe_2018_pw_0hr_WHONDRS-PP48-000085_B_bin.30.fa	89.96	1.24	WHONDRS_2018_erpe_pore_water	erpe_2018_pw_0hr_WHONDRS-PP48-000085_B				Rodriguez Ramos, et al. 2023
erpe_2018_pw_0hr_WHONDRS-PP48-000085_B_bin.29.fa	86.91	6.83	WHONDRS_2018_erpe_pore_water	erpe_2018_pw_0hr_WHONDRS-PP48-000085_B	d__Bacteria;p__Actinomycetota;c__Actinomycetes;o__S36-B12;f__UBA10799;g__JACJWR01;s__JACJWR01 sp030837395			Rodriguez Ramos, et al. 2023
erpe_2018_pw_0hr_WHONDRS-PP48-000085_B_bin.28.fa	67.22	2.13	WHONDRS_2018_erpe_pore_water	erpe_2018_pw_0hr_WHONDRS-PP48-000085_B	d__Bacteria;p__Pseudomonadota;c__Gammaproteobacteria;o__Burkholderiales;f__Burkholderiaceae;g__Giesbergeria;s__Giesbergeria sp023150295			Rodriguez Ramos, et al. 2023
erpe_2018_pw_0hr_WHONDRS-PP48-000085_B_bin.27.fa	83.59	6.78	WHONDRS_2018_erpe_pore_water	erpe_2018_pw_0hr_WHONDRS-PP48-000085_B	d__Bacteria;p__Actinomycetota;c__Actinomycetes;o__S36-B12;f__UBA10799;g__JACJWR01;s__JACJWR01 sp030837445			Rodriguez Ramos, et al. 2023
erpe_2018_pw_0hr_WHONDRS-PP48-000085_B_bin.26.fa	61.19	2.44	WHONDRS_2018_erpe_pore_water	erpe_2018_pw_0hr_WHONDRS-PP48-000085_B	d__Bacteria;p__Hydrogenedentota;c__Hydrogenedentia;o__Hydrogenedentiales;f__SLHB01;g__;s__			Rodriguez Ramos, et al. 2023
erpe_2018_pw_0hr_WHONDRS-PP48-000085_B_bin.25.fa	93.05	10.69	WHONDRS_2018_erpe_pore_water	erpe_2018_pw_0hr_WHONDRS-PP48-000085_B				Rodriguez Ramos, et al. 2023
erpe_2018_pw_0hr_WHONDRS-PP48-000085_B_bin.23.fa	87.24	3.01	WHONDRS_2018_erpe_pore_water	erpe_2018_pw_0hr_WHONDRS-PP48-000085_B	d__Bacteria;p__Desulfobacterota;c__Desulfobacteria;o__Desulfobacterales;f__Desulfobacteraceae;g__Desulfobacter;s__Desulfobacter postgatei			Rodriguez Ramos, et al. 2023
erpe_2018_pw_0hr_WHONDRS-PP48-000085_B_bin.2.fa	94.97	3.6	WHONDRS_2018_erpe_pore_water	erpe_2018_pw_0hr_WHONDRS-PP48-000085_B				Rodriguez Ramos, et al. 2023
erpe_2018_pw_0hr_WHONDRS-PP48-000085_B_bin.19.fa	88.01	0.48	WHONDRS_2018_erpe_pore_water	erpe_2018_pw_0hr_WHONDRS-PP48-000085_B				Rodriguez Ramos, et al. 2023
erpe_2018_pw_0hr_WHONDRS-PP48-000085_B_bin.17.fa	95.64	3.35	WHONDRS_2018_erpe_pore_water	erpe_2018_pw_0hr_WHONDRS-PP48-000085_B	d__Bacteria;p__Actinomycetota;c__Actinomycetes;o__Actinomycetales;f__Kineosporiaceae;g__JAUPKJ01;s__JAUPKJ01 sp030837505			Rodriguez Ramos, et al. 2023
erpe_2018_pw_0hr_WHONDRS-PP48-000085_B_bin.14.fa	82.85	1.8	WHONDRS_2018_erpe_pore_water	erpe_2018_pw_0hr_WHONDRS-PP48-000085_B				Rodriguez Ramos, et al. 2023
erpe_2018_pw_0hr_WHONDRS-PP48-000085_B_bin.1.fa	97	3.4	WHONDRS_2018_erpe_pore_water	erpe_2018_pw_0hr_WHONDRS-PP48-000085_B	d__Bacteria;p__Desulfobacterota;c__DSM-4660;o__Desulfatiglandales;f__Desulfatiglandaceae;g__AUK324;s__AUK324 sp030837545			Rodriguez Ramos, et al. 2023
erpe_2018_pw_0hr_WHONDRS-PP48-000085_A_bin.42.fa	89.39	9.32	WHONDRS_2018_erpe_pore_water	erpe_2018_pw_0hr_WHONDRS-PP48-000085_A				Rodriguez Ramos, et al. 2023
erpe_2018_pw_0hr_WHONDRS-PP48-000085_A_bin.41.fa	52.87	1.87	WHONDRS_2018_erpe_pore_water	erpe_2018_pw_0hr_WHONDRS-PP48-000085_A	d__Bacteria;p__Poribacteria;c__DTPJ01;o__DTPJ01;f__DTPJ01;g__;s__			Rodriguez Ramos, et al. 2023
erpe_2018_pw_0hr_WHONDRS-PP48-000085_A_bin.40.fa	48.3	1.32	WHONDRS_2018_erpe_pore_water	erpe_2018_pw_0hr_WHONDRS-PP48-000085_A				Rodriguez Ramos, et al. 2023
erpe_2018_pw_0hr_WHONDRS-PP48-000085_A_bin.4.fa	48.18	0.57	WHONDRS_2018_erpe_pore_water	erpe_2018_pw_0hr_WHONDRS-PP48-000085_A				Rodriguez Ramos, et al. 2023
erpe_2018_pw_0hr_WHONDRS-PP48-000085_A_bin.39.fa	77.58	0.96	WHONDRS_2018_erpe_pore_water	erpe_2018_pw_0hr_WHONDRS-PP48-000085_A				Rodriguez Ramos, et al. 2023
erpe_2018_pw_0hr_WHONDRS-PP48-000085_A_bin.37.fa	50.22	1.6	WHONDRS_2018_erpe_pore_water	erpe_2018_pw_0hr_WHONDRS-PP48-000085_A	d__Bacteria;p__Campylobacterota;c__Campylobacteria;o__Campylobacterales;f__Sulfurimonadaceae;g__Sulfurimonas;s__			Rodriguez Ramos, et al. 2023
erpe_2018_pw_0hr_WHONDRS-PP48-000085_A_bin.3.fa	52.98	1.72	WHONDRS_2018_erpe_pore_water	erpe_2018_pw_0hr_WHONDRS-PP48-000085_A				Rodriguez Ramos, et al. 2023
erpe_2018_pw_0hr_WHONDRS-PP48-000085_A_bin.29.fa	76.02	1.97	WHONDRS_2018_erpe_pore_water	erpe_2018_pw_0hr_WHONDRS-PP48-000085_A				Rodriguez Ramos, et al. 2023
erpe_2018_pw_0hr_WHONDRS-PP48-000085_A_bin.28.fa	71.57	5.24	WHONDRS_2018_erpe_pore_water	erpe_2018_pw_0hr_WHONDRS-PP48-000085_A				Rodriguez Ramos, et al. 2023
erpe_2018_pw_0hr_WHONDRS-PP48-000085_A_bin.27.fa	94.01	0.55	WHONDRS_2018_erpe_pore_water	erpe_2018_pw_0hr_WHONDRS-PP48-000085_A	d__Bacteria;p__Patescibacteria;c__Paceibacteria;o__UBA9973;f__UBA5272;g__UBA5272;s__UBA5272 sp030837425			Rodriguez Ramos, et al. 2023
erpe_2018_pw_0hr_WHONDRS-PP48-000085_A_bin.25.fa	82.9	6.97	WHONDRS_2018_erpe_pore_water	erpe_2018_pw_0hr_WHONDRS-PP48-000085_A				Rodriguez Ramos, et al. 2023
erpe_2018_pw_0hr_WHONDRS-PP48-000085_A_bin.24.fa	73.92	3.58	WHONDRS_2018_erpe_pore_water	erpe_2018_pw_0hr_WHONDRS-PP48-000085_A	d__Archaea;p__Halobacteriota;c__Methanosarcinia;o__Methanosarcinales;f__Methanosarcinaceae;g__Methanosarcina;s__Methanosarcina sp030837265			Rodriguez Ramos, et al. 2023
erpe_2018_pw_0hr_WHONDRS-PP48-000085_A_bin.23.fa	78.39	0.5	WHONDRS_2018_erpe_pore_water	erpe_2018_pw_0hr_WHONDRS-PP48-000085_A				Rodriguez Ramos, et al. 2023
erpe_2018_pw_0hr_WHONDRS-PP48-000085_A_bin.22.fa	71.8	0.71	WHONDRS_2018_erpe_pore_water	erpe_2018_pw_0hr_WHONDRS-PP48-000085_A				Rodriguez Ramos, et al. 2023
erpe_2018_pw_0hr_WHONDRS-PP48-000085_A_bin.19.fa	80.51	3.31	WHONDRS_2018_erpe_pore_water	erpe_2018_pw_0hr_WHONDRS-PP48-000085_A				Rodriguez Ramos, et al. 2023
erpe_2018_pw_0hr_WHONDRS-PP48-000085_A_bin.16.fa	70.34	1.25	WHONDRS_2018_erpe_pore_water	erpe_2018_pw_0hr_WHONDRS-PP48-000085_A	d__Bacteria;p__Desulfobacterota;c__DSM-4660;o__Desulfatiglandales;f__Desulfatiglandaceae;g__AUK324;s__AUK324 sp030837545			Rodriguez Ramos, et al. 2023
erpe_2018_pw_0hr_WHONDRS-PP48-000085_A_bin.14.fa	82.88	0.13	WHONDRS_2018_erpe_pore_water	erpe_2018_pw_0hr_WHONDRS-PP48-000085_A				Rodriguez Ramos, et al. 2023
erpe_2018_pw_0hr_WHONDRS-PP48-000085_A_bin.13.fa	59.34	1.36	WHONDRS_2018_erpe_pore_water	erpe_2018_pw_0hr_WHONDRS-PP48-000085_A	d__Bacteria;p__Actinomycetota;c__Actinomycetes;o__S36-B12;f__UBA10799;g__JACJWR01;s__JACJWR01 sp030837395			Rodriguez Ramos, et al. 2023
erpe_2018_pw_0hr_WHONDRS-PP48-000085_A_bin.1.fa	98.51	0.87	WHONDRS_2018_erpe_pore_water	erpe_2018_pw_0hr_WHONDRS-PP48-000085_A				Rodriguez Ramos, et al. 2023
S3_40_50_JGI_bin.3.arch.93.fa	87.96	0.76	SBR_Columbio_River22_porewater_CRB	S3_40_50				Rodriguez Ramos, et al. 2022
S3_40_50_JGI_bin.2.bact.76.fa	84.13	1.53	SBR_Columbio_River22_porewater_CRB	S3_40_50	d__Bacteria;p__Methylomirabilota;c__Methylomirabilia;o__Methylomirabilales;f__CSP1-5;g__CSP1-5;s__CSP1-5 sp023249165			Rodriguez Ramos, et al. 2022
S3_30_40_JGI_bin.2.bact.61.fa	54.84	0.59	SBR_Columbio_River22_porewater_CRB	S3_30_40	d__Bacteria;p__Methylomirabilota;c__Methylomirabilia;o__Methylomirabilales;f__CSP1-5;g__CSP1-5;s__CSP1-5 sp001443495			Rodriguez Ramos, et al. 2022
S3_30_40_JGI_bin.1.arch.99.fa	94.99	0.47	SBR_Columbio_River22_porewater_CRB	S3_30_40	d__Archaea;p__Thermoproteota;c__Nitrososphaeria;o__Nitrososphaerales;f__Nitrososphaeraceae;g__TA-21;s__TA-21 sp014523495			Rodriguez Ramos, et al. 2022
S3_10_20_JGI.bin.2.DELT.77.fa	76.86	3.71	SBR_Columbio_River22_porewater_CRB	S3_10_20	d__Bacteria;p__Desulfobacterota_B;c__Binatia;o__UBA9968;f__UBA9968;g__DP-1;s__DP-1 sp020027655			Rodriguez Ramos, et al. 2022
S23_30_40_co_JGI_bin.5.bact.79.fa	87.98	0.59	SBR_Columbio_River22_porewater_CRB	S23_30_40	d__Bacteria;p__Nitrospirota;c__Nitrospiria;o__Nitrospirales;f__Nitrospiraceae;g__NS-7;s__NS-7 sp020028195			Rodriguez Ramos, et al. 2022
S23_30_40_co_JGI_bin.3.arch.93.fa	88.34	0.22	SBR_Columbio_River22_porewater_CRB	S23_30_40	d__Archaea;p__Thermoproteota;c__Nitrososphaeria;o__Nitrososphaerales;f__Nitrososphaeraceae;g__TA-21;s__TA-21 sp014523495			Rodriguez Ramos, et al. 2022
S2.0.10.OSU.bin.37.ALPHA.89.fa	82.56	1.86	SBR_Columbio_River22_porewater_CRB	S2_0_10				Rodriguez Ramos, et al. 2022
S2.0.10.OSU.bin.36.GAMMA.81.fa	85.46	3.05	SBR_Columbio_River22_porewater_CRB	S2_0_10	d__Bacteria;p__Pseudomonadota;c__Gammaproteobacteria;o__Woeseiales;f__Woeseiaceae;g__JAKEGN01;s__JAKEGN01 sp020027645			Rodriguez Ramos, et al. 2022
S2.0.10.OSU.bin.33.ACTINO.92.fa	89.64	0	SBR_Columbio_River22_porewater_CRB	S2_0_10	d__Bacteria;p__Actinomycetota;c__Thermoleophilia;o__Gaiellales;f__Gaiellaceae;g__GMQP-bins7;s__GMQP-bins7 sp020029615			Rodriguez Ramos, et al. 2022
S2.0.10.OSU.bin.21.bact.93.fa	95.17	1.33	SBR_Columbio_River22_porewater_CRB	S2_0_10	d__Bacteria;p__Acidobacteriota;c__Polarisedimenticolia;o__Gp22-AA2;f__Gp22-AA2;g__JAGYID01;s__JAGYID01 sp018606725			Rodriguez Ramos, et al. 2022
S2.0.10.OSU.bin.19.bact.90.fa	92.97	0.7	SBR_Columbio_River22_porewater_CRB	S2_0_10				Rodriguez Ramos, et al. 2022
S2.0.10.OSU.bin.18.bact.81.fa	86.57	4.58	SBR_Columbio_River22_porewater_CRB	S2_0_10	d__Bacteria;p__Nitrospirota;c__Nitrospiria;o__Nitrospirales;f__Nitrospiraceae;g__2-02-FULL-62-14;s__2-02-FULL-62-14 sp020028595			Rodriguez Ramos, et al. 2022
S2.0.10.OSU.bin.13.GAMMA.92.fa	88.81	4.49	SBR_Columbio_River22_porewater_CRB	S2_0_10				Rodriguez Ramos, et al. 2022
S2_50_60_OSU_bin.32_v2.fa	97.27	3.68	SBR_Columbio_River22_porewater_CRB	S2_50_60	d__Bacteria;p__Nitrospirota;c__Nitrospiria;o__Nitrospirales;f__Nitrospiraceae;g__JAHRHE01;s__JAHRHE01 sp020027965			Rodriguez Ramos, et al. 2022
S2_50_60_OSU_bin.28.fa	61.97	2.47	SBR_Columbio_River22_porewater_CRB	S2_50_60	d__Bacteria;p__Methylomirabilota;c__Methylomirabilia;o__Rokubacteriales;f__CSP1-6;g__CAMLFJ01;s__			Rodriguez Ramos, et al. 2022
S2_50_60_OSU_bin.22.fa	89.72	1.7	SBR_Columbio_River22_porewater_CRB	S2_50_60	d__Archaea;p__Thermoplasmatota;c__Thermoplasmata;o__RBG-16-68-12;f__RBG-16-68-12;g__EA-19;s__EA-19 sp020029475			Rodriguez Ramos, et al. 2022
S2_50_60_OSU_bin.20.fa	97.98	1.97	SBR_Columbio_River22_porewater_CRB	S2_50_60	d__Bacteria;p__Actinomycetota;c__Actinomycetes;o__Mycobacteriales;f__Micromonosporaceae;g__JAEZGP01;s__JAEZGP01 sp020027875			Rodriguez Ramos, et al. 2022
S2_50_60_OSU_bin.17.fa	38.35	1.26	SBR_Columbio_River22_porewater_CRB	S2_50_60				Rodriguez Ramos, et al. 2022
S2_50_60_OSU_bin.13_renamed.fa	90.76	3.15	SBR_Columbio_River22_porewater_CRB	S2_50_60				Rodriguez Ramos, et al. 2022
S2_50_60_JGI.bin.5.bact.55.fa	56.51	0.37	SBR_Columbio_River22_porewater_CRB	S2_50_60	d__Bacteria;p__CSP1-3;c__CSP1-3;o__CSP1-3;f__13-1-40CM-64-14;g__SpSt-315;s__SpSt-315 sp020028535			Rodriguez Ramos, et al. 2022
S2_50_60_JGI.bin.2.bact.80.fa	81.29	1.9	SBR_Columbio_River22_porewater_CRB	S2_50_60	d__Bacteria;p__Nitrospirota;c__Nitrospiria;o__Nitrospirales;f__Nitrospiraceae;g__NS-7;s__NS-7 sp020028195			Rodriguez Ramos, et al. 2022
S2_40_50_OSU_bin.8.fa	69.03	11.03	SBR_Columbio_River22_porewater_CRB	S2_40_50				Rodriguez Ramos, et al. 2022
S2_40_50_OSU_bin.17.fa	87.52	0.68	SBR_Columbio_River22_porewater_CRB	S2_40_50	d__Bacteria;p__Actinomycetota;c__Thermoleophilia;o__Gaiellales;f__Gaiellaceae;g__JAIBJN01;s__JAIBJN01 sp020029595			Rodriguez Ramos, et al. 2022
S2_40_50_OSU_bin.15.fa	89.39	1.72	SBR_Columbio_River22_porewater_CRB	S2_40_50				Rodriguez Ramos, et al. 2022
S2_40_50_OSU_bin.14.fa	93.84	2.2	SBR_Columbio_River22_porewater_CRB	S2_40_50	d__Bacteria;p__CSP1-3;c__CSP1-3;o__CSP1-3;f__13-1-40CM-64-14;g__JACPRY01;s__JACPRY01 sp020028455			Rodriguez Ramos, et al. 2022
S2_40_50_OSU_bin.10_renamed.fa	90.47	1.03	SBR_Columbio_River22_porewater_CRB	S2_40_50				Rodriguez Ramos, et al. 2022
S2_40_50_JGI.bin.6.bact.82.fa	85.12	0.55	SBR_Columbio_River22_porewater_CRB	S2_40_50	d__Bacteria;p__Nitrospirota;c__Nitrospiria;o__Nitrospirales;f__Nitrospiraceae;g__NS-7;s__NS-7 sp020028195			Rodriguez Ramos, et al. 2022
S2_30_40_JGI.bin.3.bact.75.fa	80.68	0.26	SBR_Columbio_River22_porewater_CRB	S2_30_40	d__Bacteria;p__Nitrospirota;c__Nitrospiria;o__Nitrospirales;f__Nitrospiraceae;g__NS-7;s__NS-7 sp020028195			Rodriguez Ramos, et al. 2022
S2_10_20_OSU_bin.4.fa	88.4	2.24	SBR_Columbio_River22_porewater_CRB	S2_10_20	d__Bacteria;p__Pseudomonadota;c__Gammaproteobacteria;o__UBA9214;f__UBA9214;g__JAHKKL01;s__JAHKKL01 sp020027635			Rodriguez Ramos, et al. 2022
S2_10_20_OSU_bin.2_v2.fa	76.55	0.28	SBR_Columbio_River22_porewater_CRB	S2_10_20	d__Bacteria;p__Nitrospirota;c__Nitrospiria;o__Nitrospirales;f__Nitrospiraceae;g__2-02-FULL-62-14;s__2-02-FULL-62-14 sp020028595			Rodriguez Ramos, et al. 2022
S2_10_20_OSU_bin.17.fa	66.53	0.32	SBR_Columbio_River22_porewater_CRB	S2_10_20	d__Bacteria;p__Myxococcota;c__Myxococcia;o__Myxococcales;f__Anaeromyxobacteraceae;g__Anaeromyxobacter;s__Anaeromyxobacter sp020028115			Rodriguez Ramos, et al. 2022
S2_10_20_OSU_bin.16_renamed.fa	91.46	4.07	SBR_Columbio_River22_porewater_CRB	S2_10_20	d__Bacteria;p__Pseudomonadota;c__Gammaproteobacteria;o__Steroidobacterales;f__Steroidobacteraceae;g__JAIBJL01;s__JAIBJL01 sp020029545			Rodriguez Ramos, et al. 2022
S2_10_20_OSU_bin.14.fa	71.77	2.97	SBR_Columbio_River22_porewater_CRB	S2_10_20	d__Bacteria;p__Nitrospirota;c__Nitrospiria;o__Nitrospirales;f__Nitrospiraceae;g__NS-7;s__NS-7 sp020028195			Rodriguez Ramos, et al. 2022
S2_0_10_OSU_JGI_cont_bin.8.bact.90.fa	92.78	0.65	SBR_Columbio_River22_porewater_CRB	S2_0_10	d__Bacteria;p__Desulfobacterota_D;c__UBA1144;o__UBA2774;f__UBA2774;g__2-12-FULL-53-21;s__2-12-FULL-53-21 sp020027805			Rodriguez Ramos, et al. 2022
S2_0_10_OSU_JGI_cont_bin.6.bact.81.fa	86.97	5.27	SBR_Columbio_River22_porewater_CRB	S2_0_10				Rodriguez Ramos, et al. 2022
S2_0_10_OSU_JGI_cont_bin.44.bact.93.fa	95.17	1.4	SBR_Columbio_River22_porewater_CRB	S2_0_10				Rodriguez Ramos, et al. 2022
S2_0_10_OSU_JGI_cont_bin.37.Alpha.89.fa	85.12	1.65	SBR_Columbio_River22_porewater_CRB	S2_0_10	d__Bacteria;p__Pseudomonadota;c__Alphaproteobacteria;o__Rhizobiales;f__Aestuariivirgaceae;g__Aestuariivirga;s__Aestuariivirga sp020029455			Rodriguez Ramos, et al. 2022
S2_0_10_OSU_JGI_cont_bin.20.Actino.92.fa	89.77	1.26	SBR_Columbio_River22_porewater_CRB	S2_0_10				Rodriguez Ramos, et al. 2022
S2_0_10_OSU_JGI_cont_bin.2.Gamma.92.fa	88.69	4.66	SBR_Columbio_River22_porewater_CRB	S2_0_10				Rodriguez Ramos, et al. 2022
S2_0_10_OSU_JGI_cont_bin.15.bact.64.fa	57.48	2.13	SBR_Columbio_River22_porewater_CRB	S2_0_10	d__Bacteria;p__Eisenbacteria;c__RBG-16-71-46;o__SZUA-252;f__SZUA-252;g__;s__			Rodriguez Ramos, et al. 2022
S123.20.30.JGI.bin.9.DELT.87.fa	95.38	7	SBR_Columbio_River22_porewater_CRB	S123_20_30	d__Bacteria;p__Desulfobacterota_B;c__Binatia;o__UBA9968;f__UBA9968;g__DP-1;s__DP-1 sp020027655			Rodriguez Ramos, et al. 2022
S123_50_60_co_JGI.bin.9.bact.83.fa	85.21	5	SBR_Columbio_River22_porewater_CRB	S123_50_60	d__Bacteria;p__CSP1-3;c__CSP1-3;o__CSP1-3;f__13-1-40CM-64-14;g__SpSt-315;s__SpSt-315 sp020028535			Rodriguez Ramos, et al. 2022
S123_50_60_co_JGI.bin.7.43.fa	27.52	0.01	SBR_Columbio_River22_porewater_CRB	S123_50_60				Rodriguez Ramos, et al. 2022
S123_50_60_co_JGI.bin.2.ACTINO.79.fa	82.39	1.25	SBR_Columbio_River22_porewater_CRB	S123_50_60				Rodriguez Ramos, et al. 2022
S123_40_50_bin.3.81.fa	79.17	1.82	SBR_Columbio_River22_porewater_CRB	S123_40_50	d__Bacteria;p__Nitrospirota;c__Nitrospiria;o__Nitrospirales;f__Nitrospiraceae;g__NS-7;s__NS-7 sp020028195			Rodriguez Ramos, et al. 2022
S123_0_10_co_JGI_bin.3.DELT.90.fa	93.57	1.94	SBR_Columbio_River22_porewater_CRB	S123_0_10	d__Bacteria;p__Desulfobacterota_B;c__Binatia;o__UBA9968;f__UBA9968;g__DP-1;s__DP-1 sp020027655			Rodriguez Ramos, et al. 2022
S123_0_10_co_JGI_bin.13.bact.89.fa	90.61	1.67	SBR_Columbio_River22_porewater_CRB	S123_0_10				Rodriguez Ramos, et al. 2022
S12_40_50_co_JGI_bin.6.bact.45.fa	28.47	0.65	SBR_Columbio_River22_porewater_CRB	S12_40_50				Rodriguez Ramos, et al. 2022
S12_40_50_co_JGI_bin.2.bact.84.fa	84.59	0.61	SBR_Columbio_River22_porewater_CRB	S12_40_50				Rodriguez Ramos, et al. 2022
S1.50.60.OSU.bin.7.GAMMA.90.fa	91.14	1.53	SBR_Columbio_River22_porewater_CRB	S1_50_60				Rodriguez Ramos, et al. 2022
S1.50.60.OSU.bin.5.bact.76.fa	77.46	3.45	SBR_Columbio_River22_porewater_CRB	S1_50_60	d__Bacteria;p__Nitrospirota;c__Nitrospiria;o__Nitrospirales;f__Nitrospiraceae;g__NS-7;s__NS-7 sp020028195			Rodriguez Ramos, et al. 2022
S1.50.60.OSU.bin.3.arch.91.fa	90.41	0.61	SBR_Columbio_River22_porewater_CRB	S1_50_60				Rodriguez Ramos, et al. 2022
S1.50.60.OSU.bin.14.bact.61.fa	69.81	3.56	SBR_Columbio_River22_porewater_CRB	S1_50_60	d__Bacteria;p__Methylomirabilota;c__Methylomirabilia;o__Rokubacteriales;f__CSP1-6;g__CAMLFJ01;s__			Rodriguez Ramos, et al. 2022
S1.50.60.OSU.bin.11.BETA.82.fa	80.45	1.09	SBR_Columbio_River22_porewater_CRB	S1_50_60	d__Bacteria;p__Pseudomonadota;c__Gammaproteobacteria;o__Burkholderiales;f__SG8-41;g__SG8-41;s__SG8-41 sp020028375			Rodriguez Ramos, et al. 2022
S1.20.30.JGI.bin.8.bact.70_v2.fa	73.36	2.56	SBR_Columbio_River22_porewater_CRB	S1_20_30	d__Bacteria;p__Nitrospirota;c__Nitrospiria;o__Nitrospirales;f__Nitrospiraceae;g__NS-7;s__NS-7 sp020028195			Rodriguez Ramos, et al. 2022
S1_50_60_OSU_contam_removed.bin.6.GAMMA.90.fa	91.09	1.25	SBR_Columbio_River22_porewater_CRB	S1_50_60				Rodriguez Ramos, et al. 2022
S1_50_60_OSU_contam_removed.bin.3.bact.59.fa	65.19	3.14	SBR_Columbio_River22_porewater_CRB	S1_50_60				Rodriguez Ramos, et al. 2022
S1_50_60_OSU_contam_removed.bin.2.bact.77.fa	77.54	3.5	SBR_Columbio_River22_porewater_CRB	S1_50_60				Rodriguez Ramos, et al. 2022
S1_50_60_OSU_contam_removed.bin.19.arch.91.fa	92.16	0.67	SBR_Columbio_River22_porewater_CRB	S1_50_60				Rodriguez Ramos, et al. 2022
S1_50_60_OSU_contam_removed.bin.15.BETA.85.fa	83.95	3.4	SBR_Columbio_River22_porewater_CRB	S1_50_60				Rodriguez Ramos, et al. 2022
S1_50_60_JGI_bin.2.arch.96.fa	93.22	0.53	SBR_Columbio_River22_porewater_CRB	S1_50_60				Rodriguez Ramos, et al. 2022
S1_50_60_JGI_bin.1.bact.60.fa	59.64	1.58	SBR_Columbio_River22_porewater_CRB	S1_50_60	d__Bacteria;p__Methylomirabilota;c__Methylomirabilia;o__Methylomirabilales;f__CSP1-5;g__CSP1-5;s__CSP1-5 sp023249165			Rodriguez Ramos, et al. 2022
S1_30_40_JGI_bin.6.bact.77.fa	80.36	0.86	SBR_Columbio_River22_porewater_CRB	S1_30_40	d__Bacteria;p__Nitrospirota;c__Nitrospiria;o__Nitrospirales;f__Nitrospiraceae;g__NS-7;s__NS-7 sp020028195			Rodriguez Ramos, et al. 2022
S1_10_20_JGI_bin.6.bact.80.fa	76.71	0.62	SBR_Columbio_River22_porewater_CRB	S1_10_20	d__Bacteria;p__Nitrospirota;c__Nitrospiria;o__Nitrospirales;f__Nitrospiraceae;g__NS-7;s__NS-7 sp020028195			Rodriguez Ramos, et al. 2022
S1_10_20_JGI_bin.4.DELT.90.fa	91.58	5.41	SBR_Columbio_River22_porewater_CRB	S1_10_20	d__Bacteria;p__Desulfobacterota_B;c__Binatia;o__UBA9968;f__UBA9968;g__DP-1;s__DP-1 sp020027655			Rodriguez Ramos, et al. 2022
S1_0_10_JGI_bin.5.arch.83.fa	74.41	0	SBR_Columbio_River22_porewater_CRB	S1_0_10	d__Archaea;p__Thermoproteota;c__Nitrososphaeria;o__Nitrososphaerales;f__Nitrososphaeraceae;g__TA-21;s__TA-21 sp014523495			Rodriguez Ramos, et al. 2022
S1_0_10_JGI_bin.10.bact.87_v2.fa	85.49	0.52	SBR_Columbio_River22_porewater_CRB	S1_0_10	d__Bacteria;p__Nitrospirota;c__Nitrospiria;o__Nitrospirales;f__Nitrospiraceae;g__NS-7;s__NS-7 sp020028195			Rodriguez Ramos, et al. 2022
N3.50.60.OSU.bin.1.bact.47.fa	61.98	2.49	SBR_Columbio_River22_porewater_CRB	N3_50_60				Rodriguez Ramos, et al. 2022
N3.0.10.OSU.bin.7.BACT.75_v2.fa	77.43	0.71	SBR_Columbio_River22_porewater_CRB	N3_0_10	d__Bacteria;p__Nitrospirota;c__Nitrospiria;o__Nitrospirales;f__Nitrospiraceae;g__2-02-FULL-62-14;s__2-02-FULL-62-14 sp020028595			Rodriguez Ramos, et al. 2022
N3.0.10.OSU.bin.2.Gamma.94.fa	93.01	0.06	SBR_Columbio_River22_porewater_CRB	N3_0_10	d__Bacteria;p__Pseudomonadota;c__Gammaproteobacteria;o__Steroidobacterales;f__Steroidobacteraceae;g__FEN-1191;s__FEN-1191 sp020029535			Rodriguez Ramos, et al. 2022
N3_50_60_OSU_plantDB.JGIDB.bin.1.47.bact.fa	62.31	2.45	SBR_Columbio_River22_porewater_CRB	N3_50_60	d__Bacteria;p__Nitrospirota;c__Nitrospiria;o__Nitrospirales;f__Nitrospiraceae;g__NS-7;s__NS-7 sp020028195			Rodriguez Ramos, et al. 2022
N3_50_60_JGI_contam_bin.9.bact.49.fa	59.46	2.81	SBR_Columbio_River22_porewater_CRB	N3_50_60				Rodriguez Ramos, et al. 2022
N3_50_60_JGI_bin.1.arch.80.fa	70.88	0	SBR_Columbio_River22_porewater_CRB	N3_50_60	d__Archaea;p__Thermoproteota;c__Nitrososphaeria;o__Nitrososphaerales;f__Nitrososphaeraceae;g__TA-21;s__TA-21 sp014523495			Rodriguez Ramos, et al. 2022
N3_40_50_OSU_bin.4.fa	77.16	2.68	SBR_Columbio_River22_porewater_CRB	N3_40_50	d__Bacteria;p__Nitrospirota;c__Nitrospiria;o__Nitrospirales;f__Nitrospiraceae;g__NS-7;s__NS-7 sp020028195			Rodriguez Ramos, et al. 2022
N3_40_50_OSU_bin.3.fa	78.17	2	SBR_Columbio_River22_porewater_CRB	N3_40_50	d__Archaea;p__Thermoproteota;c__Nitrososphaeria;o__Nitrososphaerales;f__Nitrososphaeraceae;g__TA-21;s__TA-21 sp014523495			Rodriguez Ramos, et al. 2022
N3_40_50_JGI_bin.4.fa	94.65	0.26	SBR_Columbio_River22_porewater_CRB	N3_40_50	d__Archaea;p__Thermoproteota;c__Nitrososphaeria;o__Nitrososphaerales;f__Nitrososphaeraceae;g__TA-21;s__TA-21 sp014523495			Rodriguez Ramos, et al. 2022
N3_40_50_JGI_bin.3.fa	61.44	0.81	SBR_Columbio_River22_porewater_CRB	N3_40_50	d__Bacteria;p__Methylomirabilota;c__Methylomirabilia;o__Methylomirabilales;f__CSP1-5;g__CSP1-5;s__CSP1-5 sp023249165			Rodriguez Ramos, et al. 2022
N3_30_40_OSU_bin.14.fa	81.87	4.23	SBR_Columbio_River22_porewater_CRB	N3_30_40	d__Bacteria;p__CSP1-3;c__CSP1-3;o__CSP1-3;f__13-1-40CM-64-14;g__JACPRY01;s__JACPRY01 sp020028455			Rodriguez Ramos, et al. 2022
N3_30_40_OSU_bin.1.fa	18.71	0.07	SBR_Columbio_River22_porewater_CRB	N3_30_40				Rodriguez Ramos, et al. 2022
N3_30_40_JGI.bin.3.arch.87.fa	84.49	0.31	SBR_Columbio_River22_porewater_CRB	N3_30_40				Rodriguez Ramos, et al. 2022
N3_10_20_JGI_bin.1.bact.81_v2.fa	75.71	1.12	SBR_Columbio_River22_porewater_CRB	N3_10_20	d__Bacteria;p__Nitrospirota;c__Nitrospiria;o__Nitrospirales;f__Nitrospiraceae;g__NS-7;s__NS-7 sp020028195			Rodriguez Ramos, et al. 2022
N3_0_10_OSU_JGI_contam_bin.7.bact.77.fa	81.6	1.65	SBR_Columbio_River22_porewater_CRB	N3_0_10				Rodriguez Ramos, et al. 2022
N3_0_10_OSU_JGI_contam_bin.2.Gamma.94.fa	93.63	0.2	SBR_Columbio_River22_porewater_CRB	N3_0_10				Rodriguez Ramos, et al. 2022
N23_Depth50_60_bin.1.86.Bact_v2.fa	85.25	0.53	SBR_Columbio_River22_porewater_CRB	N23_50_60	d__Bacteria;p__Nitrospirota;c__Nitrospiria;o__Nitrospirales;f__Nitrospiraceae;g__NS-7;s__NS-7 sp020028195			Rodriguez Ramos, et al. 2022
N2_50_60_JGI.bin.1.bact.74.fa	70.38	2.18	SBR_Columbio_River22_porewater_CRB	N2_50_60	d__Bacteria;p__Nitrospirota;c__Nitrospiria;o__Nitrospirales;f__Nitrospiraceae;g__NS-7;s__NS-7 sp020028195			Rodriguez Ramos, et al. 2022
N2_40_50_bin.6.90.Arch.fa	81.11	1.4	SBR_Columbio_River22_porewater_CRB	N2_40_50				Rodriguez Ramos, et al. 2022
N2_0_30_JGI.bin.1.arch.89.fa	83.7	0.23	SBR_Columbio_River22_porewater_CRB	N2_0_30	d__Archaea;p__Thermoproteota;c__Nitrososphaeria;o__Nitrososphaerales;f__Nitrososphaeraceae;g__TA-21;s__TA-21 sp014523495			Rodriguez Ramos, et al. 2022
N13_Depth10_20_bin.1.fa	81.09	0.66	SBR_Columbio_River22_porewater_CRB	N13_10_20	d__Archaea;p__Thermoproteota;c__Nitrososphaeria;o__Nitrososphaerales;f__Nitrososphaeraceae;g__TA-21;s__TA-21 sp014523495			Rodriguez Ramos, et al. 2022
N13_20_30_bin.7_Delt_87.fa	92.81	6.08	SBR_Columbio_River22_porewater_CRB	N13_20_30	d__Bacteria;p__Desulfobacterota_B;c__Binatia;o__UBA9968;f__UBA9968;g__DP-1;s__DP-1 sp020027655			Rodriguez Ramos, et al. 2022
N13_20_30_bin.13_Actino_72.fa	78.28	0.6	SBR_Columbio_River22_porewater_CRB	N13_20_30	d__Bacteria;p__Actinomycetota;c__Thermoleophilia;o__Gaiellales;f__Gaiellaceae;g__JAIBJP01;s__JAIBJP01 sp020029625			Rodriguez Ramos, et al. 2022
N13_0_10_co_bin.1_58_.fa	61.13	0.06	SBR_Columbio_River22_porewater_CRB	N13_0_10	d__Bacteria;p__Nitrospirota;c__Nitrospiria;o__Nitrospirales;f__Nitrospiraceae;g__NS-7;s__NS-7 sp020028195			Rodriguez Ramos, et al. 2022
N123_40_50_bin.10_90.fa	92.78	4.91	SBR_Columbio_River22_porewater_CRB	N123_40_50	d__Bacteria;p__Nitrospirota;c__Nitrospiria;o__Nitrospirales;f__Nitrospiraceae;g__NS-7;s__NS-7 sp020028195			Rodriguez Ramos, et al. 2022
N123_30_40_bin.2.17.Bact.fa	83.23	2.94	SBR_Columbio_River22_porewater_CRB	N123_30_40	d__Bacteria;p__CSP1-3;c__CSP1-3;o__CSP1-3;f__13-1-40CM-64-14;g__JACPRY01;s__JACPRY01 sp020028455			Rodriguez Ramos, et al. 2022
N123_30_40_bin.1.87.Delt.fa	89.7	6.91	SBR_Columbio_River22_porewater_CRB	N123_30_40	d__Bacteria;p__Desulfobacterota_B;c__Binatia;o__UBA9968;f__UBA9968;g__DP-1;s__DP-1 sp020027655			Rodriguez Ramos, et al. 2022
N1_30_40_bin.1.fa	85.41	0.67	SBR_Columbio_River22_porewater_CRB	N1_30_40	d__Archaea;p__Thermoproteota;c__Nitrososphaeria;o__Nitrososphaerales;f__Nitrososphaeraceae;g__TA-21;s__TA-21 sp014523495			Rodriguez Ramos, et al. 2022
N1_20_30_bin.4.83.Delt.fa	88.34	1.32	SBR_Columbio_River22_porewater_CRB	N1_20_30	d__Bacteria;p__Desulfobacterota_B;c__Binatia;o__UBA9968;f__UBA9968;g__DP-1;s__DP-1 sp020027655			Rodriguez Ramos, et al. 2022
N1_20_30_bin.3.62.Bact.fa	66.92	0.46	SBR_Columbio_River22_porewater_CRB	N1_20_30	d__Bacteria;p__Nitrospirota;c__Nitrospiria;o__Nitrospirales;f__Nitrospiraceae;g__NS-7;s__NS-7 sp020028195			Rodriguez Ramos, et al. 2022
N1_10_20_bin.6.65.Bact.fa	75.4	1.42	SBR_Columbio_River22_porewater_CRB	N1_10_20	d__Bacteria;p__CSP1-3;c__CSP1-3;o__CSP1-3;f__13-1-40CM-64-14;g__JACPRY01;s__JACPRY01 sp020028455			Rodriguez Ramos, et al. 2022
N1_10_20_bin.4.77.Bact_v2.fa	81.38	2.06	SBR_Columbio_River22_porewater_CRB	N1_10_20	d__Bacteria;p__Nitrospirota;c__Nitrospiria;o__Nitrospirales;f__Nitrospiraceae;g__NS-7;s__NS-7 sp020028195			Rodriguez Ramos, et al. 2022
N1_10_20_bin.3.84.Delt.fa	91.64	3.44	SBR_Columbio_River22_porewater_CRB	N1_10_20	d__Bacteria;p__Desulfobacterota_B;c__Binatia;o__UBA9968;f__UBA9968;g__DP-1;s__DP-1 sp020027655			Rodriguez Ramos, et al. 2022
N1_0_10_bin.4.79.fa	67.05	0.89	SBR_Columbio_River22_porewater_CRB	N1_0_10	d__Bacteria;p__Nitrospirota;c__Nitrospiria;o__Nitrospirales;f__Nitrospiraceae;g__NS-7;s__NS-7 sp020028195			Rodriguez Ramos, et al. 2022
ES22_IMP_rerun_all_Verrucomicrobiales_65_7.fa	59.69	2.94	RESIST_ExStream	ExStream2022	d__Bacteria;p__Verrucomicrobiota;c__Verrucomicrobiae;o__Verrucomicrobiales;f__V1-33;g__CAJBME01;s__			Stach, et al. 2024
ES22_IMP_rerun_all_Sulfurimicrobium_lacus_59_41.fa	80.49	1.13	RESIST_ExStream	ExStream2022	d__Bacteria;p__Pseudomonadota;c__Gammaproteobacteria;o__Burkholderiales;f__Sulfuricellaceae;g__Sulfurimicrobium;s__			Stach, et al. 2024
ES22_IMP_rerun_all_Sulfuricella_sp._T08_58_28.fa	79.99	1.25	RESIST_ExStream	ExStream2022	d__Bacteria;p__Pseudomonadota;c__Gammaproteobacteria;o__Burkholderiales;f__Sulfuricellaceae;g__Sulfuricella;s__			Stach, et al. 2024
ES22_IMP_rerun_all_Spirochaetes_30_21.fa	50.03	1.76	RESIST_ExStream	ExStream2022	d__Bacteria;p__Spirochaetota;c__GWE2-31-10;o__GWE2-31-10;f__GWE2-31-10;g__JAFGQB01;s__			Stach, et al. 2024
ES22_IMP_rerun_all_Sphingorhabdus_56_7.fa	72.2	3.99	RESIST_ExStream	ExStream2022	d__Bacteria;p__Pseudomonadota;c__Alphaproteobacteria;o__Sphingomonadales;f__Sphingomonadaceae;g__Sphingorhabdus_B;s__			Stach, et al. 2024
ES22_IMP_rerun_all_Sphingobacteriia_37_9.fa	89.33	3.33	RESIST_ExStream	ExStream2022	d__Bacteria;p__Bacteroidota;c__Bacteroidia;o__Chitinophagales;f__Chitinophagaceae;g__Sediminibacterium;s__Sediminibacterium sp017996795			Stach, et al. 2024
ES22_IMP_rerun_all_Rickettsia_endosymbiont_of_Culicoides_newsteadi_33_10.fa	93.42	0.28	RESIST_ExStream	ExStream2022	d__Bacteria;p__Pseudomonadota;c__Alphaproteobacteria;o__Rickettsiales;f__Rickettsiaceae;g__GCF-002259525;s__GCF-002259525 sp002259525			Stach, et al. 2024
ES22_IMP_rerun_all_Rickettsia_33_12.fa	93.35	1.13	RESIST_ExStream	ExStream2022	d__Bacteria;p__Pseudomonadota;c__Alphaproteobacteria;o__Rickettsiales;f__Rickettsiaceae;g__GCF-002259525;s__GCF-002259525 sp002259525			Stach, et al. 2024
ES22_IMP_rerun_all_Rhodocyclales2_66_7.fa	77.3	3.66	RESIST_ExStream	ExStream2022	d__Bacteria;p__Pseudomonadota;c__Gammaproteobacteria;o__Burkholderiales;f__Rhodocyclaceae;g__Thauera;s__			Stach, et al. 2024
ES22_IMP_rerun_all_Rhodocyclales_66_7.fa	67.54	5.53	RESIST_ExStream	ExStream2022	d__Bacteria;p__Pseudomonadota;c__Gammaproteobacteria;o__Burkholderiales;f__Rhodocyclaceae;g__Thauera;s__			Stach, et al. 2024
ES22_IMP_rerun_all_Proteobacteria2_50_9.fa	76.67	2.36	RESIST_ExStream	ExStream2022	d__Bacteria;p__Pseudomonadota;c__Gammaproteobacteria;o__SZUA-229;f__SZUA-229;g__JACPVK01;s__			Stach, et al. 2024
ES22_IMP_rerun_all_Nitrospira_59_6.fa	82.05	7.44	RESIST_ExStream	ExStream2022	d__Bacteria;p__Nitrospirota;c__Nitrospiria;o__Nitrospirales;f__Nitrospiraceae;g__Nitrospira_A;s__Nitrospira_A sp900170025			Stach, et al. 2024
ES22_IMP_rerun_all_Nitrosomonadales_59_19.fa	87.42	3.46	RESIST_ExStream	ExStream2022	d__Bacteria;p__Pseudomonadota;c__Gammaproteobacteria;o__Burkholderiales;f__Gallionellaceae;g__Gallionella;s__			Stach, et al. 2024
ES22_IMP_rerun_all_Nitrosomonadales_57_24.fa	71.33	0.1	RESIST_ExStream	ExStream2022	d__Bacteria;p__Pseudomonadota;c__Gammaproteobacteria;o__Burkholderiales;f__Sulfuricellaceae;g__Sulfuricella;s__			Stach, et al. 2024
ES22_IMP_rerun_all_Nitrosomonadales_43_6.fa	73.02	8.06	RESIST_ExStream	ExStream2022	d__Bacteria;p__Pseudomonadota;c__Gammaproteobacteria;o__Burkholderiales;f__Methylophilaceae;g__Methylotenera;s__			Stach, et al. 2024
ES22_IMP_rerun_all_Myxococcales_65_6.fa	62.37	3.51	RESIST_ExStream	ExStream2022	d__Bacteria;p__Myxococcota;c__Polyangia;o__Polyangiales;f__;g__;s__			Stach, et al. 2024
ES22_IMP_rerun_all_Methanomicrobiales_54_26.fa	96.88	1.97	RESIST_ExStream	ExStream2022	d__Archaea;p__Halobacteriota;c__Methanomicrobia;o__Methanomicrobiales;f__Methanospirillaceae;g__Methanoregula;s__			Stach, et al. 2024
ES22_IMP_rerun_all_Marinilabiliales2_39_7.fa	66.71	1.97	RESIST_ExStream	ExStream2022	d__Bacteria;p__Bacteroidota;c__Bacteroidia;o__Bacteroidales;f__Marinilabiliaceae;g__Breznakibacter;s__			Stach, et al. 2024
ES22_IMP_rerun_all_Marinilabiliales_41_12.fa	86.82	1.53	RESIST_ExStream	ExStream2022	d__Bacteria;p__Bacteroidota;c__Bacteroidia;o__Bacteroidales;f__Prolixibacteraceae;g__UBA6024;s__			Stach, et al. 2024
ES22_IMP_rerun_all_Marinilabiliales_39_7.fa	63.39	3	RESIST_ExStream	ExStream2022	d__Bacteria;p__Bacteroidota;c__Bacteroidia;o__Bacteroidales;f__Marinilabiliaceae;g__Breznakibacter;s__			Stach, et al. 2024
ES22_IMP_rerun_all_Lacibacter_36_14.fa	82.94	0.65	RESIST_ExStream	ExStream2022	d__Bacteria;p__Bacteroidota;c__Bacteroidia;o__Chitinophagales;f__Chitinophagaceae;g__Lacibacter;s__			Stach, et al. 2024
ES22_IMP_rerun_all_Ignavibacteria_36_9.fa	91.49	1.8	RESIST_ExStream	ExStream2022	d__Bacteria;p__Bacteroidota;c__Ignavibacteria;o__Ignavibacteriales;f__Melioribacteraceae;g__JAEWUC01;s__			Stach, et al. 2024
ES22_IMP_rerun_all_Georgfuchsia_toluolica_59_8.fa	70.1	3.48	RESIST_ExStream	ExStream2022	d__Bacteria;p__Pseudomonadota;c__Gammaproteobacteria;o__Burkholderiales;f__Rhodocyclaceae;g__Georgfuchsia;s__			Stach, et al. 2024
ES22_IMP_rerun_all_Gammaproteobacteria_58_7.fa	72.64	4.69	RESIST_ExStream	ExStream2022	d__Bacteria;p__Pseudomonadota;c__Gammaproteobacteria;o__Steroidobacterales;f__Steroidobacteraceae;g__CAILZL01;s__			Stach, et al. 2024
ES22_IMP_rerun_all_Gammaproteobacteria_57_20.fa	91.76	0.12	RESIST_ExStream	ExStream2022	d__Bacteria;p__Pseudomonadota;c__Gammaproteobacteria;o__Pseudomonadales;f__CAMLJR01;g__CAMLJR01;s__			Stach, et al. 2024
ES22_IMP_rerun_all_Gammaproteobacteria_56_12.fa	94.42	0.24	RESIST_ExStream	ExStream2022	d__Bacteria;p__Pseudomonadota;c__Gammaproteobacteria;o__Pseudomonadales;f__DT-91;g__;s__			Stach, et al. 2024
ES22_IMP_rerun_all_Gammaproteobacteria_48_7.fa	75.4	9	RESIST_ExStream	ExStream2022	d__Bacteria;p__Pseudomonadota;c__Gammaproteobacteria;o__Pseudomonadales;f__Cellvibrionaceae;g__CAMCXE01;s__			Stach, et al. 2024
ES22_IMP_rerun_all_Flavobacteriales_41_7.fa	66.24	4.39	RESIST_ExStream	ExStream2022	d__Bacteria;p__Bacteroidota;c__Bacteroidia;o__Flavobacteriales;f__Flavobacteriaceae;g__Lutimonas;s__			Stach, et al. 2024
ES22_IMP_rerun_all_Fibrobacter_sp._47_8.fa	88.16	3.9	RESIST_ExStream	ExStream2022	d__Bacteria;p__Fibrobacterota;c__Chitinivibrionia;o__Chitinivibrionales;f__Chitinispirillaceae;g__;s__			Stach, et al. 2024
ES22_IMP_rerun_all_Eubacteriales_30_11.fa	94.05	1.67	RESIST_ExStream	ExStream2022	d__Bacteria;p__Bacillota_A;c__Clostridia;o__Peptostreptococcales;f__Acidaminobacteraceae;g__;s__			Stach, et al. 2024
ES22_IMP_rerun_all_Enterobacterales_24_22.fa	98.21	0.02	RESIST_ExStream	ExStream2022	d__Bacteria;p__Pseudomonadota;c__Gammaproteobacteria;o__Enterobacterales;f__Enterobacteriaceae_A;g__Buchnera;s__			Stach, et al. 2024
ES22_IMP_rerun_all_Desulfuromonas_acetexigens_60_6.fa	74.88	3.8	RESIST_ExStream	ExStream2022	d__Bacteria;p__Desulfobacterota;c__Desulfuromonadia;o__Desulfuromonadales;f__Trichloromonadaceae;g__Trichloromonas;s__			Stach, et al. 2024
ES22_IMP_rerun_all_Desulfuromonadales_50_9.fa	76.22	14.92	RESIST_ExStream	ExStream2022				Stach, et al. 2024
ES22_IMP_rerun_all_Desulfopila_sp._IMCC35006_49_5.fa	76.94	4.16	RESIST_ExStream	ExStream2022	d__Bacteria;p__Desulfobacterota;c__Desulfobulbia;o__Desulfobulbales;f__Desulfocapsaceae;g__Desulforhopalus;s__			Stach, et al. 2024
ES22_IMP_rerun_all_Desulfobacterales_59_20.fa	90.5	3.38	RESIST_ExStream	ExStream2022	d__Bacteria;p__Desulfobacterota;c__Desulfobacteria;o__Desulfobacterales;f__Desulfosarcinaceae;g__Desulfatitalea;s__			Stach, et al. 2024
ES22_IMP_rerun_all_Desulfarculales_68_7.fa	63.82	3.48	RESIST_ExStream	ExStream2022	d__Bacteria;p__Desulfobacterota;c__Desulfarculia;o__Desulfarculales;f__Desulfarculaceae;g__JACRDC01;s__			Stach, et al. 2024
ES22_IMP_rerun_all_Deltaproteobacteria_bacterium_59_9.fa	74.38	2.18	RESIST_ExStream	ExStream2022	d__Bacteria;p__Myxococcota;c__Polyangia;o__Haliangiales;f__Haliangiaceae;g__JABFXX01;s__			Stach, et al. 2024
ES22_IMP_rerun_all_Deltaproteobacteria_58_11.fa	92.19	0.6	RESIST_ExStream	ExStream2022	d__Bacteria;p__Desulfobacterota;c__Desulfobulbia;o__Desulfobulbales;f__Desulfurivibrionaceae;g__Thiovibrio;s__			Stach, et al. 2024
ES22_IMP_rerun_all_Cytophagales_34_8.fa	83.53	0.46	RESIST_ExStream	ExStream2022	d__Bacteria;p__Bacteroidota;c__Bacteroidia;o__Cytophagales;f__Spirosomataceae;g__;s__			Stach, et al. 2024
ES22_IMP_rerun_all_Cytophagales_34_10.fa	77.57	1.32	RESIST_ExStream	ExStream2022	d__Bacteria;p__Bacteroidota;c__Bacteroidia;o__Cytophagales;f__Spirosomataceae;g__;s__			Stach, et al. 2024
ES22_IMP_rerun_all_Cytophagaceae_bacterium_BCCC1_37_8.fa	82.02	5.57	RESIST_ExStream	ExStream2022	d__Bacteria;p__Bacteroidota;c__Bacteroidia;o__Cytophagales;f__Spirosomataceae;g__Leadbetterella;s__			Stach, et al. 2024
ES22_IMP_rerun_all_Chitinophagales_39_9.fa	69.17	4.66	RESIST_ExStream	ExStream2022	d__Bacteria;p__Bacteroidota;c__Bacteroidia;o__Chitinophagales;f__Chitinophagaceae;g__Ferruginibacter;s__			Stach, et al. 2024
ES22_IMP_rerun_all_Chitinophagales_38_8.fa	80.91	32.81	RESIST_ExStream	ExStream2022				Stach, et al. 2024
ES22_IMP_rerun_all_Chitinophagaceae_bacterium_BSSC1_39_10.fa	94.27	3.03	RESIST_ExStream	ExStream2022	d__Bacteria;p__Bacteroidota;c__Bacteroidia;o__Chitinophagales;f__Chitinophagaceae;g__Sediminibacterium;s__			Stach, et al. 2024
ES22_IMP_rerun_all_Chitinophagaceae_bacterium_42_5.fa	79.36	13.06	RESIST_ExStream	ExStream2022				Stach, et al. 2024
ES22_IMP_rerun_all_Cellvibrionales_57_27.fa	99.81	1.32	RESIST_ExStream	ExStream2022	d__Bacteria;p__Pseudomonadota;c__Gammaproteobacteria;o__Pseudomonadales;f__CAMLJR01;g__CAMLJR01;s__			Stach, et al. 2024
ES22_IMP_rerun_all_Casimicrobium_huifangae_58_6.fa	47.88	1.19	RESIST_ExStream	ExStream2022				Stach, et al. 2024
ES22_IMP_rerun_all_Burkholderiales_64_11.fa	74.63	2.11	RESIST_ExStream	ExStream2022	d__Bacteria;p__Pseudomonadota;c__Gammaproteobacteria;o__Burkholderiales;f__Burkholderiaceae;g__CADEEN01;s__			Stach, et al. 2024
ES22_IMP_rerun_all_Burkholderiales_51_9.fa	93.82	1.24	RESIST_ExStream	ExStream2022	d__Bacteria;p__Pseudomonadota;c__Gammaproteobacteria;o__Burkholderiales;f__Burkholderiaceae;g__;s__			Stach, et al. 2024
ES22_IMP_rerun_all_Burkholderiales_36_13.fa	98.43	0.27	RESIST_ExStream	ExStream2022	d__Bacteria;p__Pseudomonadota;c__Gammaproteobacteria;o__Burkholderiales;f__Burkholderiaceae;g__;s__			Stach, et al. 2024
ES22_IMP_rerun_all_Betaproteobacteria_bacterium_63_12.fa	74.79	11.06	RESIST_ExStream	ExStream2022				Stach, et al. 2024
ES22_IMP_rerun_all_Bacteroidetes_bacterium_32_7.fa	90.61	3.05	RESIST_ExStream	ExStream2022	d__Bacteria;p__Bacteroidota;c__Bacteroidia;o__B-17B0;f__B-17BO;g__BPGX01;s__			Stach, et al. 2024
ES22_IMP_rerun_all_Bacteroidetes_48_8.fa	61.6	2.36	RESIST_ExStream	ExStream2022	d__Bacteria;p__Bacteroidota;c__Bacteroidia;o__Chitinophagales;f__Saprospiraceae;g__M3007;s__			Stach, et al. 2024
ES22_IMP_rerun_all_Bacteroidetes_46_7.fa	55.89	5.78	RESIST_ExStream	ExStream2022	d__Bacteria;p__Bacteroidota;c__Bacteroidia;o__Chitinophagales;f__Saprospiraceae;g__Opimibacter;s__			Stach, et al. 2024
ES22_IMP_rerun_all_Bacteroidetes_41_8.fa	75.29	26.99	RESIST_ExStream	ExStream2022				Stach, et al. 2024
ES22_IMP_rerun_all_Bacteroidetes_37_6.fa	73.22	5.25	RESIST_ExStream	ExStream2022	d__Bacteria;p__Bacteroidota;c__Bacteroidia;o__Chitinophagales;f__Saprospiraceae;g__OLB9;s__			Stach, et al. 2024
ES22_IMP_rerun_all_Bacteria_52_192.fa	96.84	1.51	RESIST_ExStream	ExStream2022	d__Bacteria;p__Patescibacteria;c__Saccharimonadia;o__Saccharimonadales;f__EFPC-124;g__;s__			Stach, et al. 2024
ES22_IMP_rerun_all_Arenimonas_maotaiensis_46_9.fa	92.96	2.2	RESIST_ExStream	ExStream2022	d__Bacteria;p__Pseudomonadota;c__Gammaproteobacteria;o__Xanthomonadales;f__Xanthomonadaceae;g__Arenimonas;s__Arenimonas sp017987065			Stach, et al. 2024
ES22_IMP_rerun_all_Akkermansiaceae_bacterium_59_11.fa	87.09	1.47	RESIST_ExStream	ExStream2022	d__Bacteria;p__Verrucomicrobiota;c__Verrucomicrobiae;o__Verrucomicrobiales;f__Akkermansiaceae;g__Luteolibacter;s__			Stach, et al. 2024
ES22_IMP_rerun_all_Acidobacteria_bacterium_72_9.fa	76.36	1.39	RESIST_ExStream	ExStream2022	d__Bacteria;p__Acidobacteriota;c__Vicinamibacteria;o__Fen-336;f__Fen-336;g__JAICEW01;s__			Stach, et al. 2024
Yukon_2004-3_F_bin.4.fa	77.38	2.93	GROWdb	Yukon_2004-3	d__Bacteria;p__Pseudomonadota;c__Gammaproteobacteria;o__Burkholderiales;f__Methylophilaceae;g__Methylotenera;s__Methylotenera sp903951385			Borton, et al. 2024
Yukon_2004-3_B_bin.8.fa	63.82	0.85	GROWdb	Yukon_2004-3	d__Bacteria;p__Armatimonadota;c__Armatimonadia;o__Armatimonadales;f__Armatimonadaceae;g__CAIRTT01;s__			Borton, et al. 2024
Yukon_2004-3_B_bin.5.fa	73.67	4.94	GROWdb	Yukon_2004-3	d__Bacteria;p__Pseudomonadota;c__Alphaproteobacteria;o__Rhizobiales;f__Beijerinckiaceae;g__28-YEA-48;s__28-YEA-48 sp903916165			Borton, et al. 2024
Yukon_2004-1_F_bin.9.fa	74.7	8	GROWdb	Yukon_2004-1	d__Bacteria;p__Pseudomonadota;c__Gammaproteobacteria;o__Methylococcales;f__Methylomonadaceae;g__Methylobacter_A;s__Methylobacter_A sp947506155			Borton, et al. 2024
Yukon_2004-1_F_bin.5.fa	86.27	0.64	GROWdb	Yukon_2004-1	d__Bacteria;p__Pseudomonadota;c__Gammaproteobacteria;o__Burkholderiales;f__Gallionellaceae;g__Gallionella;s__			Borton, et al. 2024
Yukon_2004-1_F_bin.17.fa	52.08	2.16	GROWdb	Yukon_2004-1	d__Bacteria;p__Bacteroidota;c__Bacteroidia;o__Cytophagales;f__Spirosomataceae;g__Aquirufa;s__			Borton, et al. 2024
Yukon_2004-1_F_bin.10.fa	71.54	2.71	GROWdb	Yukon_2004-1	d__Bacteria;p__Pseudomonadota;c__Gammaproteobacteria;o__Burkholderiales;f__Burkholderiaceae;g__Limnohabitans;s__Limnohabitans sp903856995			Borton, et al. 2024
Yukon_2004-1_F_bin.1.fa	92.63	0.9	GROWdb	Yukon_2004-1				Borton, et al. 2024
Yukon_2004-1_B_bin.6.fa	78.88	0.9	GROWdb	Yukon_2004-1				Borton, et al. 2024
Yukon_2004-1_B_bin.42.fa	51.12	3.33	GROWdb	Yukon_2004-1	d__Bacteria;p__Pseudomonadota;c__Gammaproteobacteria;o__Burkholderiales;f__Methylophilaceae;g__Methylotenera;s__Methylotenera sp903833595			Borton, et al. 2024
Yukon_2004-1_B_bin.31.fa	87.27	0.78	GROWdb	Yukon_2004-1				Borton, et al. 2024
Yukon_2004-1_B_bin.22.fa	66.45	1.99	GROWdb	Yukon_2004-1	d__Bacteria;p__Actinomycetota;c__Acidimicrobiia;o__Acidimicrobiales;f__Ilumatobacteraceae;g__BACL27;s__BACL27 sp016463105			Borton, et al. 2024
Yukon_2004-1_B_bin.21.fa	80.18	24.17	GROWdb	Yukon_2004-1				Borton, et al. 2024
Yukon_2004-1_B_bin.18.fa	64.22	3.63	GROWdb	Yukon_2004-1	d__Bacteria;p__Bacteroidota;c__Bacteroidia;o__Chitinophagales;f__Chitinophagaceae;g__Sediminibacterium;s__			Borton, et al. 2024
Yukon_2004-1_B_bin.16.fa	57.59	3.88	GROWdb	Yukon_2004-1	d__Bacteria;p__Pseudomonadota;c__Gammaproteobacteria;o__Burkholderiales;f__Gallionellaceae;g__;s__			Borton, et al. 2024
Yukon_2004-1_A_bin.16.fa	76.89	0.79	GROWdb	Yukon_2004-1				Borton, et al. 2024
Yukon_2004-1_A_bin.13.fa	91.34	0.06	GROWdb	Yukon_2004-1	d__Bacteria;p__Pseudomonadota;c__Gammaproteobacteria;o__Methylococcales;f__Methylomonadaceae;g__UBA10906;s__UBA10906 sp014191975			Borton, et al. 2024
Yukon_2004-1_A_bin.12.fa	55.9	0.67	GROWdb	Yukon_2004-1	d__Bacteria;p__Bacteroidota;c__Bacteroidia;o__Cytophagales;f__Spirosomataceae;g__Aquirufa;s__			Borton, et al. 2024
yakimariver_2019_sw_WHONDRS-S19S_0060_F_bin.8.fa	42.55	0.2	GROWdb	yakimariver_2019_sw_WHONDRS-S19S_0060				Borton, et al. 2024
yakimariver_2019_sw_WHONDRS-S19S_0060_F_bin.27.fa	79.9	0.23	GROWdb	yakimariver_2019_sw_WHONDRS-S19S_0060				Borton, et al. 2024
yakimariver_2019_sw_WHONDRS-S19S_0060_F_bin.26.fa	88.01	6.54	GROWdb	yakimariver_2019_sw_WHONDRS-S19S_0060	d__Bacteria;p__Bacteroidota;c__Bacteroidia;o__NS11-12g;f__UBA955;g__UBA955;s__UBA955 sp024643755			Borton, et al. 2024
yakimariver_2019_sw_WHONDRS-S19S_0060_F_bin.21.fa	58.52	1.14	GROWdb	yakimariver_2019_sw_WHONDRS-S19S_0060	d__Bacteria;p__Verrucomicrobiota;c__Verrucomicrobiae;o__Opitutales;f__UBA953;g__UBA953;s__UBA953 sp004293385			Borton, et al. 2024
yakimariver_2019_sw_WHONDRS-S19S_0060_F_bin.18.fa	96.24	0.38	GROWdb	yakimariver_2019_sw_WHONDRS-S19S_0060				Borton, et al. 2024
yakimariver_2019_sw_WHONDRS-S19S_0060_F_bin.15.fa	65.03	0.05	GROWdb	yakimariver_2019_sw_WHONDRS-S19S_0060	d__Bacteria;p__Actinomycetota;c__Actinomycetes;o__Actinomycetales;f__Microbacteriaceae;g__Rhodoluna;s__			Borton, et al. 2024
yakimariver_2019_sw_WHONDRS-S19S_0060_F_bin.10.fa	60.35	1.16	GROWdb	yakimariver_2019_sw_WHONDRS-S19S_0060	d__Bacteria;p__Actinomycetota;c__Actinomycetes;o__Nanopelagicales;f__Nanopelagicaceae;g__Planktophila;s__			Borton, et al. 2024
yakimariver_2019_sw_WHONDRS-S19S_0060_B_bin.95.fa	88.52	1.06	GROWdb	yakimariver_2019_sw_WHONDRS-S19S_0060	d__Bacteria;p__Patescibacteria;c__Paceibacteria;o__UBA9973;f__UBA918;g__OLB19;s__			Borton, et al. 2024
yakimariver_2019_sw_WHONDRS-S19S_0060_B_bin.84.fa	52	3.36	GROWdb	yakimariver_2019_sw_WHONDRS-S19S_0060	d__Bacteria;p__Actinomycetota;c__Actinomycetes;o__S36-B12;f__UBA10799;g__JACJWR01;s__			Borton, et al. 2024
yakimariver_2019_sw_WHONDRS-S19S_0060_B_bin.83.fa	94.02	0.15	GROWdb	yakimariver_2019_sw_WHONDRS-S19S_0060				Borton, et al. 2024
yakimariver_2019_sw_WHONDRS-S19S_0060_B_bin.80.fa	65.83	0.37	GROWdb	yakimariver_2019_sw_WHONDRS-S19S_0060	d__Bacteria;p__Pseudomonadota;c__Gammaproteobacteria;o__Burkholderiales;f__UBA11063;g__Aquella;s__			Borton, et al. 2024
yakimariver_2019_sw_WHONDRS-S19S_0060_B_bin.77.fa	69.69	1.97	GROWdb	yakimariver_2019_sw_WHONDRS-S19S_0060				Borton, et al. 2024
yakimariver_2019_sw_WHONDRS-S19S_0060_B_bin.65.fa	100	0.91	GROWdb	yakimariver_2019_sw_WHONDRS-S19S_0060				Borton, et al. 2024
yakimariver_2019_sw_WHONDRS-S19S_0060_B_bin.61.fa	82.28	0.93	GROWdb	yakimariver_2019_sw_WHONDRS-S19S_0060	d__Bacteria;p__Patescibacteria;c__Paceibacteria;o__UBA9973;f__CAIJKW01;g__CAIJKW01;s__			Borton, et al. 2024
yakimariver_2019_sw_WHONDRS-S19S_0060_B_bin.57.fa	61.57	3.51	GROWdb	yakimariver_2019_sw_WHONDRS-S19S_0060	d__Bacteria;p__Pseudomonadota;c__Alphaproteobacteria;o__Sphingomonadales;f__Sphingomonadaceae;g__Sphingorhabdus_B;s__			Borton, et al. 2024
yakimariver_2019_sw_WHONDRS-S19S_0060_B_bin.44.fa	100	3.64	GROWdb	yakimariver_2019_sw_WHONDRS-S19S_0060				Borton, et al. 2024
yakimariver_2019_sw_WHONDRS-S19S_0060_B_bin.38.fa	94.45	1.17	GROWdb	yakimariver_2019_sw_WHONDRS-S19S_0060	d__Bacteria;p__Pseudomonadota;c__Alphaproteobacteria;o__Rhodobacterales;f__Rhodobacteraceae;g__JAAFHS01;s__			Borton, et al. 2024
yakimariver_2019_sw_WHONDRS-S19S_0060_B_bin.32.fa	63.49	0.72	GROWdb	yakimariver_2019_sw_WHONDRS-S19S_0060	d__Bacteria;p__Actinomycetota;c__Actinomycetes;o__Actinomycetales;f__Microbacteriaceae;g__Rhodoluna;s__			Borton, et al. 2024
yakimariver_2019_sw_WHONDRS-S19S_0060_B_bin.3.fa	64.82	1.05	GROWdb	yakimariver_2019_sw_WHONDRS-S19S_0060	d__Bacteria;p__Pseudomonadota;c__Gammaproteobacteria;o__Burkholderiales;f__Burkholderiaceae;g__;s__			Borton, et al. 2024
yakimariver_2019_sw_WHONDRS-S19S_0060_B_bin.29.fa	66.98	0.99	GROWdb	yakimariver_2019_sw_WHONDRS-S19S_0060	d__Bacteria;p__Actinomycetota;c__Actinomycetes;o__Actinomycetales;f__Microbacteriaceae;g__MWH-TA3;s__			Borton, et al. 2024
yakimariver_2019_sw_WHONDRS-S19S_0060_B_bin.14.fa	73.6	0.58	GROWdb	yakimariver_2019_sw_WHONDRS-S19S_0060	d__Bacteria;p__Patescibacteria;c__Paceibacteria;o__UBA9973;f__UBA2100;g__;s__			Borton, et al. 2024
yakimariver_2019_sw_WHONDRS-S19S_0060_B_bin.12.fa	79.53	7.62	GROWdb	yakimariver_2019_sw_WHONDRS-S19S_0060	d__Bacteria;p__Bacteroidota;c__Bacteroidia;o__NS11-12g;f__UBA955;g__UBA955;s__UBA955 sp024643755			Borton, et al. 2024
yakimariver_2019_sw_WHONDRS-S19S_0060_B_bin.103.fa	58.56	7.05	GROWdb	yakimariver_2019_sw_WHONDRS-S19S_0060	d__Bacteria;p__Bacteroidota;c__Bacteroidia;o__Chitinophagales;f__Saprospiraceae;g__JADKBO01;s__			Borton, et al. 2024
yakimariver_2019_sw_WHONDRS-S19S_0060_B_bin.10.fa	50.1	2.14	GROWdb	yakimariver_2019_sw_WHONDRS-S19S_0060	d__Bacteria;p__Pseudomonadota;c__Alphaproteobacteria;o__Rhizobiales;f__Hyphomicrobiaceae;g__;s__			Borton, et al. 2024
yakimariver_2019_sw_WHONDRS-S19S_0060_A_bin.42.fa	83.24	0.58	GROWdb	yakimariver_2019_sw_WHONDRS-S19S_0060				Borton, et al. 2024
yakimariver_2019_sw_WHONDRS-S19S_0060_A_bin.34.fa	99.79	0.39	GROWdb	yakimariver_2019_sw_WHONDRS-S19S_0060	d__Bacteria;p__Bacteroidota;c__Bacteroidia;o__Chitinophagales;f__Chitinophagaceae;g__CAIXQW01;s__			Borton, et al. 2024
yakimariver_2019_sw_WHONDRS-S19S_0060_A_bin.33.fa	59.28	0.29	GROWdb	yakimariver_2019_sw_WHONDRS-S19S_0060				Borton, et al. 2024
yakimariver_2019_sw_WHONDRS-S19S_0060_A_bin.3.fa	99.5	0.22	GROWdb	yakimariver_2019_sw_WHONDRS-S19S_0060	d__Bacteria;p__Cyanobacteriota;c__Cyanobacteriia;o__Leptolyngbyales;f__Leptolyngbyaceae;g__Romeriopsis;s__			Borton, et al. 2024
yakimariver_2019_sw_WHONDRS-S19S_0060_A_bin.28.fa	96.75	2.16	GROWdb	yakimariver_2019_sw_WHONDRS-S19S_0060	d__Bacteria;p__Pseudomonadota;c__Gammaproteobacteria;o__Burkholderiales;f__Burkholderiaceae;g__;s__			Borton, et al. 2024
yakimariver_2019_sw_WHONDRS-S19S_0060_A_bin.26.fa	86.86	0.41	GROWdb	yakimariver_2019_sw_WHONDRS-S19S_0060				Borton, et al. 2024
yakimariver_2019_sw_WHONDRS-S19S_0060_A_bin.25.fa	58.74	7.75	GROWdb	yakimariver_2019_sw_WHONDRS-S19S_0060	d__Bacteria;p__Actinomycetota;c__Actinomycetes;o__Nanopelagicales;f__Nanopelagicaceae;g__Planktophila;s__Planktophila sp009700715			Borton, et al. 2024
yakimariver_2019_sw_WHONDRS-S19S_0060_A_bin.1.fa	70.57	1.11	GROWdb	yakimariver_2019_sw_WHONDRS-S19S_0060				Borton, et al. 2024
whiteclaycreek2_2019_sw_WHONDRS-S19S_0038_F_bin.8.fa	48.22	0.16	GROWdb	whiteclaycreek2_2019_sw_WHONDRS-S19S_0038				Borton, et al. 2024
whiteclaycreek2_2019_sw_WHONDRS-S19S_0038_F_bin.12.fa	84.63	0.57	GROWdb	whiteclaycreek2_2019_sw_WHONDRS-S19S_0038	d__Bacteria;p__Cyanobacteriota;c__Cyanobacteriia;o__Cyanobacteriales;f__Microcystaceae;g__Microcystis;s__Microcystis wesenbergii_A			Borton, et al. 2024
whiteclaycreek2_2019_sw_WHONDRS-S19S_0038_F_bin.11.fa	63.05	5.65	GROWdb	whiteclaycreek2_2019_sw_WHONDRS-S19S_0038	d__Bacteria;p__Myxococcota;c__Polyangia;o__Polyangiales;f__JAFGIB01;g__;s__			Borton, et al. 2024
whiteclaycreek2_2019_sw_WHONDRS-S19S_0038_F_bin.10.fa	90.01	11.27	GROWdb	whiteclaycreek2_2019_sw_WHONDRS-S19S_0038				Borton, et al. 2024
whiteclaycreek2_2019_sw_WHONDRS-S19S_0038_B_bin.8.fa	65.75	1.28	GROWdb	whiteclaycreek2_2019_sw_WHONDRS-S19S_0038	d__Bacteria;p__Pseudomonadota;c__Alphaproteobacteria;o__Rhodobacterales;f__Rhodobacteraceae;g__Cypionkella;s__Cypionkella sp013298675			Borton, et al. 2024
whiteclaycreek2_2019_sw_WHONDRS-S19S_0038_B_bin.50.fa	79.77	1.58	GROWdb	whiteclaycreek2_2019_sw_WHONDRS-S19S_0038	d__Bacteria;p__Pseudomonadota;c__Alphaproteobacteria;o__Rhodobacterales;f__Rhodobacteraceae;g__JAOADN01;s__			Borton, et al. 2024
whiteclaycreek2_2019_sw_WHONDRS-S19S_0038_B_bin.49.fa	100	0.39	GROWdb	whiteclaycreek2_2019_sw_WHONDRS-S19S_0038	d__Bacteria;p__Bacteroidota;c__Bacteroidia;o__Chitinophagales;f__Chitinophagaceae;g__JACMLD01;s__JACMLD01 sp004295245			Borton, et al. 2024
whiteclaycreek2_2019_sw_WHONDRS-S19S_0038_B_bin.46.fa	65.54	1.01	GROWdb	whiteclaycreek2_2019_sw_WHONDRS-S19S_0038	d__Bacteria;p__Actinomycetota;c__Actinomycetes;o__Nanopelagicales;f__Nanopelagicaceae;g__Nanopelagicus;s__Nanopelagicus sp903897475			Borton, et al. 2024
whiteclaycreek2_2019_sw_WHONDRS-S19S_0038_B_bin.42.fa	87.47	6.04	GROWdb	whiteclaycreek2_2019_sw_WHONDRS-S19S_0038				Borton, et al. 2024
whiteclaycreek2_2019_sw_WHONDRS-S19S_0038_B_bin.40.fa	84.57	1.41	GROWdb	whiteclaycreek2_2019_sw_WHONDRS-S19S_0038				Borton, et al. 2024
whiteclaycreek2_2019_sw_WHONDRS-S19S_0038_B_bin.39.fa	96.09	0.77	GROWdb	whiteclaycreek2_2019_sw_WHONDRS-S19S_0038	d__Bacteria;p__Bacteroidota;c__Bacteroidia;o__Chitinophagales;f__Chitinophagaceae;g__JJ008;s__			Borton, et al. 2024
whiteclaycreek2_2019_sw_WHONDRS-S19S_0038_B_bin.36.fa	69.45	0.08	GROWdb	whiteclaycreek2_2019_sw_WHONDRS-S19S_0038	d__Bacteria;p__Cyanobacteriota;c__Cyanobacteriia;o__Cyanobacteriales;f__Microcystaceae;g__Microcystis;s__Microcystis wesenbergii_A			Borton, et al. 2024
whiteclaycreek2_2019_sw_WHONDRS-S19S_0038_B_bin.35.fa	60.14	1.19	GROWdb	whiteclaycreek2_2019_sw_WHONDRS-S19S_0038	d__Bacteria;p__Pseudomonadota;c__Alphaproteobacteria;o__Pelagibacterales;f__Pelagibacteraceae;g__Fonsibacter;s__Fonsibacter sp018882565			Borton, et al. 2024
whiteclaycreek2_2019_sw_WHONDRS-S19S_0038_B_bin.34.fa	79.81	1.91	GROWdb	whiteclaycreek2_2019_sw_WHONDRS-S19S_0038	d__Bacteria;p__Bacteroidota;c__Bacteroidia;o__Flavobacteriales;f__Flavobacteriaceae;g__Flavobacterium;s__			Borton, et al. 2024
whiteclaycreek2_2019_sw_WHONDRS-S19S_0038_B_bin.31.fa	92.29	1.84	GROWdb	whiteclaycreek2_2019_sw_WHONDRS-S19S_0038	d__Bacteria;p__Patescibacteria;c__Paceibacteria;o__UBA9973;f__UBA918;g__;s__			Borton, et al. 2024
whiteclaycreek2_2019_sw_WHONDRS-S19S_0038_B_bin.30.fa	85.09	0.81	GROWdb	whiteclaycreek2_2019_sw_WHONDRS-S19S_0038	d__Bacteria;p__Patescibacteria;c__Paceibacteria;o__UBA9973;f__UBA918;g__OLB19;s__			Borton, et al. 2024
whiteclaycreek2_2019_sw_WHONDRS-S19S_0038_B_bin.23.fa	89.64	0.74	GROWdb	whiteclaycreek2_2019_sw_WHONDRS-S19S_0038				Borton, et al. 2024
whiteclaycreek2_2019_sw_WHONDRS-S19S_0038_B_bin.22.fa	93.22	0	GROWdb	whiteclaycreek2_2019_sw_WHONDRS-S19S_0038	d__Bacteria;p__Pseudomonadota;c__Gammaproteobacteria;o__Burkholderiales;f__Burkholderiaceae_A;g__JAHFQJ01;s__			Borton, et al. 2024
whiteclaycreek2_2019_sw_WHONDRS-S19S_0038_B_bin.21.fa	87.54	2.67	GROWdb	whiteclaycreek2_2019_sw_WHONDRS-S19S_0038	d__Bacteria;p__Bacteroidota;c__Bacteroidia;o__Chitinophagales;f__Chitinophagaceae;g__Ferruginibacter;s__			Borton, et al. 2024
whiteclaycreek2_2019_sw_WHONDRS-S19S_0038_B_bin.20.fa	51.13	2.4	GROWdb	whiteclaycreek2_2019_sw_WHONDRS-S19S_0038	d__Bacteria;p__Pseudomonadota;c__Alphaproteobacteria;o__Sphingomonadales;f__Sphingomonadaceae;g__Novosphingobium;s__			Borton, et al. 2024
whiteclaycreek2_2019_sw_WHONDRS-S19S_0038_B_bin.19.fa	93.03	0.28	GROWdb	whiteclaycreek2_2019_sw_WHONDRS-S19S_0038	d__Bacteria;p__Bacteroidota;c__Bacteroidia;o__J057;f__JADKCL01;g__JADKCL01;s__			Borton, et al. 2024
whiteclaycreek2_2019_sw_WHONDRS-S19S_0038_B_bin.17.fa	64.22	6.07	GROWdb	whiteclaycreek2_2019_sw_WHONDRS-S19S_0038	d__Bacteria;p__Pseudomonadota;c__Gammaproteobacteria;o__Burkholderiales;f__Burkholderiaceae;g__Sphaerotilus;s__Sphaerotilus sp030918015			Borton, et al. 2024
whiteclaycreek2_2019_sw_WHONDRS-S19S_0038_B_bin.13.fa	99.96	0.51	GROWdb	whiteclaycreek2_2019_sw_WHONDRS-S19S_0038				Borton, et al. 2024
whiteclaycreek2_2019_sw_WHONDRS-S19S_0038_A_bin.8.fa	99.97	0.03	GROWdb	whiteclaycreek2_2019_sw_WHONDRS-S19S_0038	d__Bacteria;p__Patescibacteria;c__Paceibacteria;o__UBA9973;f__UBA918;g__OLB19;s__			Borton, et al. 2024
whiteclaycreek2_2019_sw_WHONDRS-S19S_0038_A_bin.6.fa	78.2	5.62	GROWdb	whiteclaycreek2_2019_sw_WHONDRS-S19S_0038	d__Bacteria;p__Pseudomonadota;c__Gammaproteobacteria;o__Burkholderiales;f__Burkholderiaceae;g__Sphaerotilus;s__			Borton, et al. 2024
whiteclaycreek2_2019_sw_WHONDRS-S19S_0038_A_bin.26.fa	80.07	0.41	GROWdb	whiteclaycreek2_2019_sw_WHONDRS-S19S_0038				Borton, et al. 2024
whiteclaycreek2_2019_sw_WHONDRS-S19S_0038_A_bin.23.fa	63.92	0.26	GROWdb	whiteclaycreek2_2019_sw_WHONDRS-S19S_0038				Borton, et al. 2024
whiteclaycreek2_2019_sw_WHONDRS-S19S_0038_A_bin.17.fa	73.39	0.05	GROWdb	whiteclaycreek2_2019_sw_WHONDRS-S19S_0038				Borton, et al. 2024
whiteclaycreek2_2019_sw_WHONDRS-S19S_0038_A_bin.16.fa	77.71	0.19	GROWdb	whiteclaycreek2_2019_sw_WHONDRS-S19S_0038	d__Bacteria;p__Cyanobacteriota;c__Cyanobacteriia;o__Cyanobacteriales;f__Microcystaceae;g__Microcystis;s__Microcystis wesenbergii_A			Borton, et al. 2024
whiteclaycreek2_2019_sw_WHONDRS-S19S_0038_A_bin.13.fa	67.58	0.18	GROWdb	whiteclaycreek2_2019_sw_WHONDRS-S19S_0038	d__Bacteria;p__Actinomycetota;c__Actinomycetes;o__Actinomycetales;f__Microbacteriaceae;g__Microcella;s__			Borton, et al. 2024
whiteclaycreek1_2019_sw_WHONDRS-S19S_0037_F_bin.8.fa	73.37	1.62	GROWdb	whiteclaycreek1_2019_sw_WHONDRS-S19S_0037				Borton, et al. 2024
whiteclaycreek1_2019_sw_WHONDRS-S19S_0037_F_bin.6.fa	74.26	0.44	GROWdb	whiteclaycreek1_2019_sw_WHONDRS-S19S_0037	d__Bacteria;p__Pseudomonadota;c__Gammaproteobacteria;o__Burkholderiales;f__Burkholderiaceae;g__Polynucleobacter;s__			Borton, et al. 2024
whiteclaycreek1_2019_sw_WHONDRS-S19S_0037_F_bin.4.fa	53.93	1.51	GROWdb	whiteclaycreek1_2019_sw_WHONDRS-S19S_0037	d__Bacteria;p__Pseudomonadota;c__Alphaproteobacteria;o__Pelagibacterales;f__Pelagibacteraceae;g__Fonsibacter;s__Fonsibacter sp018882565			Borton, et al. 2024
whiteclaycreek1_2019_sw_WHONDRS-S19S_0037_F_bin.10.fa	64.84	0.53	GROWdb	whiteclaycreek1_2019_sw_WHONDRS-S19S_0037	d__Bacteria;p__Actinomycetota;c__Actinomycetes;o__Actinomycetales;f__Microbacteriaceae;g__Rhodoluna;s__			Borton, et al. 2024
whiteclaycreek1_2019_sw_WHONDRS-S19S_0037_B_bin.8.fa	77.91	0.32	GROWdb	whiteclaycreek1_2019_sw_WHONDRS-S19S_0037				Borton, et al. 2024
whiteclaycreek1_2019_sw_WHONDRS-S19S_0037_B_bin.7.fa	97.85	0.43	GROWdb	whiteclaycreek1_2019_sw_WHONDRS-S19S_0037				Borton, et al. 2024
whiteclaycreek1_2019_sw_WHONDRS-S19S_0037_B_bin.5.fa	93.68	0.9	GROWdb	whiteclaycreek1_2019_sw_WHONDRS-S19S_0037	d__Bacteria;p__Patescibacteria;c__Paceibacteria;o__UBA9973;f__Zambryskibacteraceae;g__;s__			Borton, et al. 2024
whiteclaycreek1_2019_sw_WHONDRS-S19S_0037_B_bin.42.fa	65.55	0.06	GROWdb	whiteclaycreek1_2019_sw_WHONDRS-S19S_0037	d__Bacteria;p__Patescibacteria;c__Paceibacteria;o__UBA9973;f__UBA918;g__;s__			Borton, et al. 2024
whiteclaycreek1_2019_sw_WHONDRS-S19S_0037_B_bin.40.fa	96.17	0.37	GROWdb	whiteclaycreek1_2019_sw_WHONDRS-S19S_0037	d__Bacteria;p__Pseudomonadota;c__Gammaproteobacteria;o__Burkholderiales;f__Burkholderiaceae;g__JAABRC01;s__			Borton, et al. 2024
whiteclaycreek1_2019_sw_WHONDRS-S19S_0037_B_bin.38.fa	91.44	1.85	GROWdb	whiteclaycreek1_2019_sw_WHONDRS-S19S_0037	d__Bacteria;p__Bacteroidota;c__Bacteroidia;o__Chitinophagales;f__Chitinophagaceae;g__Ferruginibacter;s__			Borton, et al. 2024
whiteclaycreek1_2019_sw_WHONDRS-S19S_0037_B_bin.37.fa	74.31	6.01	GROWdb	whiteclaycreek1_2019_sw_WHONDRS-S19S_0037	d__Bacteria;p__Actinomycetota;c__Actinomycetes;o__Nanopelagicales;f__Nanopelagicaceae;g__Nanopelagicus;s__Nanopelagicus sp903897475			Borton, et al. 2024
whiteclaycreek1_2019_sw_WHONDRS-S19S_0037_B_bin.33.fa	100	0.01	GROWdb	whiteclaycreek1_2019_sw_WHONDRS-S19S_0037	d__Bacteria;p__Bacteroidota;c__Bacteroidia;o__NS11-12g;f__UBA955;g__UBA955;s__UBA955 sp024643755			Borton, et al. 2024
whiteclaycreek1_2019_sw_WHONDRS-S19S_0037_B_bin.32.fa	79.51	0.12	GROWdb	whiteclaycreek1_2019_sw_WHONDRS-S19S_0037	d__Bacteria;p__Bacteroidota;c__Bacteroidia;o__Chitinophagales;f__Chitinophagaceae;g__JJ008;s__			Borton, et al. 2024
whiteclaycreek1_2019_sw_WHONDRS-S19S_0037_B_bin.30.fa	64.86	1.81	GROWdb	whiteclaycreek1_2019_sw_WHONDRS-S19S_0037	d__Bacteria;p__Bacteroidota;c__Bacteroidia;o__Flavobacteriales;f__UA16;g__CAIZGX01;s__			Borton, et al. 2024
whiteclaycreek1_2019_sw_WHONDRS-S19S_0037_B_bin.3.fa	50.93	0.59	GROWdb	whiteclaycreek1_2019_sw_WHONDRS-S19S_0037	d__Bacteria;p__Pseudomonadota;c__Alphaproteobacteria;o__Pelagibacterales;f__Pelagibacteraceae;g__Fonsibacter;s__Fonsibacter sp018882565			Borton, et al. 2024
whiteclaycreek1_2019_sw_WHONDRS-S19S_0037_B_bin.28.fa	63.37	0.72	GROWdb	whiteclaycreek1_2019_sw_WHONDRS-S19S_0037				Borton, et al. 2024
whiteclaycreek1_2019_sw_WHONDRS-S19S_0037_B_bin.25.fa	73.67	0.03	GROWdb	whiteclaycreek1_2019_sw_WHONDRS-S19S_0037	d__Bacteria;p__Pseudomonadota;c__Gammaproteobacteria;o__Burkholderiales;f__Burkholderiaceae;g__Polynucleobacter;s__			Borton, et al. 2024
whiteclaycreek1_2019_sw_WHONDRS-S19S_0037_B_bin.20.fa	69.28	6.42	GROWdb	whiteclaycreek1_2019_sw_WHONDRS-S19S_0037	d__Bacteria;p__Pseudomonadota;c__Alphaproteobacteria;o__Rhodobacterales;f__Rhodobacteraceae;g__Stagnihabitans;s__			Borton, et al. 2024
whiteclaycreek1_2019_sw_WHONDRS-S19S_0037_B_bin.2.fa	96.25	0.7	GROWdb	whiteclaycreek1_2019_sw_WHONDRS-S19S_0037				Borton, et al. 2024
whiteclaycreek1_2019_sw_WHONDRS-S19S_0037_B_bin.19.fa	56.3	0.34	GROWdb	whiteclaycreek1_2019_sw_WHONDRS-S19S_0037	d__Bacteria;p__Actinomycetota;c__Actinomycetes;o__Actinomycetales;f__Microbacteriaceae;g__Rhodoluna;s__			Borton, et al. 2024
whiteclaycreek1_2019_sw_WHONDRS-S19S_0037_B_bin.18.fa	63.95	1.37	GROWdb	whiteclaycreek1_2019_sw_WHONDRS-S19S_0037	d__Bacteria;p__Cyanobacteriota;c__Cyanobacteriia;o__Cyanobacteriales;f__Microcystaceae;g__Microcystis;s__Microcystis wesenbergii_A			Borton, et al. 2024
whiteclaycreek1_2019_sw_WHONDRS-S19S_0037_B_bin.17.fa	68.54	9.25	GROWdb	whiteclaycreek1_2019_sw_WHONDRS-S19S_0037	d__Bacteria;p__Pseudomonadota;c__Gammaproteobacteria;o__Burkholderiales;f__Burkholderiaceae;g__;s__			Borton, et al. 2024
whiteclaycreek1_2019_sw_WHONDRS-S19S_0037_B_bin.12.fa	99.31	0.05	GROWdb	whiteclaycreek1_2019_sw_WHONDRS-S19S_0037	d__Bacteria;p__Pseudomonadota;c__Gammaproteobacteria;o__Diplorickettsiales;f__Diplorickettsiaceae;g__Aquirickettsiella;s__			Borton, et al. 2024
whiteclaycreek1_2019_sw_WHONDRS-S19S_0037_B_bin.1.fa	62.42	2.26	GROWdb	whiteclaycreek1_2019_sw_WHONDRS-S19S_0037	d__Bacteria;p__Actinomycetota;c__Actinomycetes;o__Actinomycetales;f__Microbacteriaceae;g__Microcella;s__			Borton, et al. 2024
whiteclaycreek1_2019_sw_WHONDRS-S19S_0037_A_bin.29.fa	95.8	0.65	GROWdb	whiteclaycreek1_2019_sw_WHONDRS-S19S_0037				Borton, et al. 2024
whiteclaycreek1_2019_sw_WHONDRS-S19S_0037_A_bin.25.fa	100	1.92	GROWdb	whiteclaycreek1_2019_sw_WHONDRS-S19S_0037	d__Bacteria;p__Pseudomonadota;c__Alphaproteobacteria;o__Sphingomonadales;f__Sphingomonadaceae;g__Novosphingobium;s__			Borton, et al. 2024
whiteclaycreek1_2019_sw_WHONDRS-S19S_0037_A_bin.24.fa	99.15	0.79	GROWdb	whiteclaycreek1_2019_sw_WHONDRS-S19S_0037				Borton, et al. 2024
whiteclaycreek1_2019_sw_WHONDRS-S19S_0037_A_bin.14.fa	44.97	0.02	GROWdb	whiteclaycreek1_2019_sw_WHONDRS-S19S_0037				Borton, et al. 2024
whiteclaycreek1_2019_sw_WHONDRS-S19S_0037_A_bin.13.fa	84.11	1.39	GROWdb	whiteclaycreek1_2019_sw_WHONDRS-S19S_0037				Borton, et al. 2024
whiteclaycreek1_2019_sw_WHONDRS-S19S_0037_A_bin.12.fa	78.48	0.22	GROWdb	whiteclaycreek1_2019_sw_WHONDRS-S19S_0037				Borton, et al. 2024
whiteclaycreek1_2019_sw_WHONDRS-S19S_0037_A_bin.10.fa	84.63	0.01	GROWdb	whiteclaycreek1_2019_sw_WHONDRS-S19S_0037				Borton, et al. 2024
woodbrook_2019_sw_WHONDRS-S19S_0093_F_bin.1.fa	96.71	0.08	GROWdb	woodbrook_2019_sw_WHONDRS-S19S_0093	d__Bacteria;p__Pseudomonadota;c__Gammaproteobacteria;o__Burkholderiales;f__Burkholderiaceae;g__Polynucleobacter;s__Polynucleobacter sp018882325			N
woodbrook_2019_sw_WHONDRS-S19S_0093_B_bin.6.fa	94.23	2.69	GROWdb	woodbrook_2019_sw_WHONDRS-S19S_0093				N
woodbrook_2019_sw_WHONDRS-S19S_0093_B_bin.3.fa	100	0.69	GROWdb	woodbrook_2019_sw_WHONDRS-S19S_0093	d__Bacteria;p__Pseudomonadota;c__Gammaproteobacteria;o__Burkholderiales;f__Rhodocyclaceae;g__Fluviibacter;s__			N
woodbrook_2019_sw_WHONDRS-S19S_0093_A_bin.2.fa	99.62	1.37	GROWdb	woodbrook_2019_sw_WHONDRS-S19S_0093				N
woodbrook_2019_sw_WHONDRS-S19S_0093_A_bin.1.fa	74.29	0.06	GROWdb	woodbrook_2019_sw_WHONDRS-S19S_0093				N
thompson_2019_sw_WHONDRS-S19S_0003_F_bin.9.fa	70.62	0.13	GROWdb	thompson_2019_sw_WHONDRS-S19S_0003				N
thompson_2019_sw_WHONDRS-S19S_0003_F_bin.6.fa	75.18	1.14	GROWdb	thompson_2019_sw_WHONDRS-S19S_0003				N
thompson_2019_sw_WHONDRS-S19S_0003_F_bin.5.fa	55.13	0.71	GROWdb	thompson_2019_sw_WHONDRS-S19S_0003	d__Bacteria;p__Pseudomonadota;c__Alphaproteobacteria;o__Sphingomonadales;f__Sphingomonadaceae;g__Sandarakinorhabdus;s__Sandarakinorhabdus limnophila_A			N
thompson_2019_sw_WHONDRS-S19S_0003_F_bin.42.fa	94.93	1.79	GROWdb	thompson_2019_sw_WHONDRS-S19S_0003				N
thompson_2019_sw_WHONDRS-S19S_0003_F_bin.35.fa	76.06	3.64	GROWdb	thompson_2019_sw_WHONDRS-S19S_0003	d__Bacteria;p__Actinomycetota;c__Actinomycetes;o__Nanopelagicales;f__Nanopelagicaceae;g__Planktophila;s__			N
thompson_2019_sw_WHONDRS-S19S_0003_F_bin.32.fa	64.03	7.08	GROWdb	thompson_2019_sw_WHONDRS-S19S_0003	d__Bacteria;p__Actinomycetota;c__Actinomycetes;o__Nanopelagicales;f__Nanopelagicaceae;g__Nanopelagicus;s__Nanopelagicus sp016462445			N
thompson_2019_sw_WHONDRS-S19S_0003_F_bin.31.fa	85.29	0.1	GROWdb	thompson_2019_sw_WHONDRS-S19S_0003	d__Bacteria;p__Bacteroidota;c__Bacteroidia;o__Chitinophagales;f__Chitinophagaceae;g__Sediminibacterium;s__Sediminibacterium sp007280515			N
thompson_2019_sw_WHONDRS-S19S_0003_F_bin.23.fa	63.81	5.28	GROWdb	thompson_2019_sw_WHONDRS-S19S_0003	d__Bacteria;p__Bacteroidota;c__Bacteroidia;o__Chitinophagales;f__Chitinophagaceae;g__CAIVPM01;s__			N
thompson_2019_sw_WHONDRS-S19S_0003_F_bin.22.fa	69.77	4.07	GROWdb	thompson_2019_sw_WHONDRS-S19S_0003	d__Bacteria;p__Bacteroidota;c__Bacteroidia;o__Cytophagales;f__Spirosomataceae;g__Aquirufa;s__Aquirufa fluvialis_F			N
thompson_2019_sw_WHONDRS-S19S_0003_F_bin.21.fa	91.18	4.22	GROWdb	thompson_2019_sw_WHONDRS-S19S_0003				N
thompson_2019_sw_WHONDRS-S19S_0003_F_bin.16.fa	90.73	0.16	GROWdb	thompson_2019_sw_WHONDRS-S19S_0003				N
thompson_2019_sw_WHONDRS-S19S_0003_F_bin.15.fa	85.32	1.27	GROWdb	thompson_2019_sw_WHONDRS-S19S_0003				N
thompson_2019_sw_WHONDRS-S19S_0003_F_bin.14.fa	74.24	5.52	GROWdb	thompson_2019_sw_WHONDRS-S19S_0003				N
thompson_2019_sw_WHONDRS-S19S_0003_F_bin.13.fa	85.49	0.54	GROWdb	thompson_2019_sw_WHONDRS-S19S_0003				N
thompson_2019_sw_WHONDRS-S19S_0003_B_bin.98.fa	95.95	1.86	GROWdb	thompson_2019_sw_WHONDRS-S19S_0003	d__Bacteria;p__Pseudomonadota;c__Gammaproteobacteria;o__Burkholderiales;f__Burkholderiaceae;g__JASGCK01;s__			N
thompson_2019_sw_WHONDRS-S19S_0003_B_bin.97.fa	52.29	0.35	GROWdb	thompson_2019_sw_WHONDRS-S19S_0003	d__Bacteria;p__Bacteroidota;c__Bacteroidia;o__Cytophagales;f__Spirosomataceae;g__Emticicia;s__			N
thompson_2019_sw_WHONDRS-S19S_0003_B_bin.87.fa	81.07	24.67	GROWdb	thompson_2019_sw_WHONDRS-S19S_0003				N
thompson_2019_sw_WHONDRS-S19S_0003_B_bin.8.fa	68.36	2.29	GROWdb	thompson_2019_sw_WHONDRS-S19S_0003	d__Bacteria;p__Pseudomonadota;c__Gammaproteobacteria;o__Burkholderiales;f__Burkholderiaceae;g__Polaromonas;s__			N
thompson_2019_sw_WHONDRS-S19S_0003_B_bin.78.fa	94.43	1.8	GROWdb	thompson_2019_sw_WHONDRS-S19S_0003	d__Bacteria;p__Pseudomonadota;c__Gammaproteobacteria;o__Burkholderiales;f__Burkholderiaceae;g__Polynucleobacter;s__			N
thompson_2019_sw_WHONDRS-S19S_0003_B_bin.72.fa	64.07	0.66	GROWdb	thompson_2019_sw_WHONDRS-S19S_0003	d__Bacteria;p__Bacteroidota;c__Bacteroidia;o__UBA7662;f__UBA7662;g__SYHX01;s__			N
thompson_2019_sw_WHONDRS-S19S_0003_B_bin.71.fa	70.61	2.13	GROWdb	thompson_2019_sw_WHONDRS-S19S_0003	d__Bacteria;p__Actinomycetota;c__Actinomycetes;o__Actinomycetales;f__Microbacteriaceae;g__Rhodoluna;s__			N
thompson_2019_sw_WHONDRS-S19S_0003_B_bin.68.fa	95.95	1.76	GROWdb	thompson_2019_sw_WHONDRS-S19S_0003				N
thompson_2019_sw_WHONDRS-S19S_0003_B_bin.67.fa	56.59	0.8	GROWdb	thompson_2019_sw_WHONDRS-S19S_0003	d__Bacteria;p__Cyanobacteriota;c__Cyanobacteriia;o__PCC-6307;f__Cyanobiaceae;g__Cyanobium;s__			N
thompson_2019_sw_WHONDRS-S19S_0003_B_bin.66.fa	64.02	9.58	GROWdb	thompson_2019_sw_WHONDRS-S19S_0003	d__Bacteria;p__Actinomycetota;c__Actinomycetes;o__Nanopelagicales;f__Nanopelagicaceae;g__Planktophila;s__			N
thompson_2019_sw_WHONDRS-S19S_0003_B_bin.65.fa	78.38	4.54	GROWdb	thompson_2019_sw_WHONDRS-S19S_0003				N
thompson_2019_sw_WHONDRS-S19S_0003_B_bin.64.fa	58.17	5.49	GROWdb	thompson_2019_sw_WHONDRS-S19S_0003	d__Bacteria;p__Actinomycetota;c__Actinomycetes;o__Actinomycetales;f__Microbacteriaceae;g__MWH-TA3;s__			N
thompson_2019_sw_WHONDRS-S19S_0003_B_bin.62.fa	81.15	5.66	GROWdb	thompson_2019_sw_WHONDRS-S19S_0003				N
thompson_2019_sw_WHONDRS-S19S_0003_B_bin.61.fa	89.23	2.21	GROWdb	thompson_2019_sw_WHONDRS-S19S_0003	d__Bacteria;p__Verrucomicrobiota;c__Verrucomicrobiae;o__Limisphaerales;f__UBA9464;g__CAIVQB01;s__			N
thompson_2019_sw_WHONDRS-S19S_0003_B_bin.57.fa	78.55	0.01	GROWdb	thompson_2019_sw_WHONDRS-S19S_0003				N
thompson_2019_sw_WHONDRS-S19S_0003_B_bin.56.fa	96.25	0.01	GROWdb	thompson_2019_sw_WHONDRS-S19S_0003				N
thompson_2019_sw_WHONDRS-S19S_0003_B_bin.50.fa	65.21	2.08	GROWdb	thompson_2019_sw_WHONDRS-S19S_0003	d__Bacteria;p__Bacteroidota;c__Bacteroidia;o__Flavobacteriales;f__Flavobacteriaceae;g__Flavobacterium;s__			N
thompson_2019_sw_WHONDRS-S19S_0003_B_bin.46.fa	55.23	7.51	GROWdb	thompson_2019_sw_WHONDRS-S19S_0003	d__Bacteria;p__Pseudomonadota;c__Alphaproteobacteria;o__Pelagibacterales;f__Pelagibacteraceae;g__Fonsibacter;s__Fonsibacter sp018658635			N
thompson_2019_sw_WHONDRS-S19S_0003_B_bin.43.fa	84.14	2.09	GROWdb	thompson_2019_sw_WHONDRS-S19S_0003	d__Bacteria;p__Pseudomonadota;c__Gammaproteobacteria;o__Burkholderiales;f__Burkholderiaceae;g__RFPW01;s__RFPW01 sp009925965			N
thompson_2019_sw_WHONDRS-S19S_0003_B_bin.39.fa	88.01	1.2	GROWdb	thompson_2019_sw_WHONDRS-S19S_0003	d__Bacteria;p__Pseudomonadota;c__Gammaproteobacteria;o__Steroidobacterales;f__Steroidobacteraceae;g__CAIOHZ01;s__			N
thompson_2019_sw_WHONDRS-S19S_0003_B_bin.35.fa	62.21	2.37	GROWdb	thompson_2019_sw_WHONDRS-S19S_0003				N
thompson_2019_sw_WHONDRS-S19S_0003_B_bin.32.fa	71	3.08	GROWdb	thompson_2019_sw_WHONDRS-S19S_0003				N
thompson_2019_sw_WHONDRS-S19S_0003_B_bin.30.fa	76.77	6.77	GROWdb	thompson_2019_sw_WHONDRS-S19S_0003	d__Bacteria;p__Pseudomonadota;c__Gammaproteobacteria;o__Burkholderiales;f__Burkholderiaceae;g__Hylemonella;s__			N
thompson_2019_sw_WHONDRS-S19S_0003_B_bin.26.fa	44.28	0.13	GROWdb	thompson_2019_sw_WHONDRS-S19S_0003				N
thompson_2019_sw_WHONDRS-S19S_0003_B_bin.25.fa	75.26	6.83	GROWdb	thompson_2019_sw_WHONDRS-S19S_0003	d__Bacteria;p__Bacteroidota;c__Bacteroidia;o__Cytophagales;f__Spirosomataceae;g__Aquirufa;s__Aquirufa fluvialis_F			N
thompson_2019_sw_WHONDRS-S19S_0003_B_bin.21.fa	63.46	1.64	GROWdb	thompson_2019_sw_WHONDRS-S19S_0003	d__Bacteria;p__Verrucomicrobiota;c__Verrucomicrobiae;o__Opitutales;f__Opitutaceae;g__IMCC26134_A;s__			N
thompson_2019_sw_WHONDRS-S19S_0003_B_bin.20.fa	65.14	6.28	GROWdb	thompson_2019_sw_WHONDRS-S19S_0003	d__Bacteria;p__Bacteroidota;c__Bacteroidia;o__NS11-12g;f__UBA955;g__UBA955;s__			N
thompson_2019_sw_WHONDRS-S19S_0003_B_bin.17.fa	81.32	1.07	GROWdb	thompson_2019_sw_WHONDRS-S19S_0003	d__Bacteria;p__Armatimonadota;c__Armatimonadia;o__Armatimonadales;f__Armatimonadaceae;g__CAIRTT01;s__			N
thompson_2019_sw_WHONDRS-S19S_0003_B_bin.14.fa	64.51	0.07	GROWdb	thompson_2019_sw_WHONDRS-S19S_0003	d__Bacteria;p__Verrucomicrobiota;c__Verrucomicrobiae;o__Verrucomicrobiales;f__Akkermansiaceae;g__Luteolibacter;s__Luteolibacter sp009885905			N
thompson_2019_sw_WHONDRS-S19S_0003_B_bin.12.fa	91.5	0.27	GROWdb	thompson_2019_sw_WHONDRS-S19S_0003	d__Bacteria;p__Actinomycetota;c__Acidimicrobiia;o__Acidimicrobiales;f__UBA8139;g__F1-20-MAGs160;s__			N
thompson_2019_sw_WHONDRS-S19S_0003_B_bin.116.fa	99.16	3.3	GROWdb	thompson_2019_sw_WHONDRS-S19S_0003	d__Bacteria;p__Pseudomonadota;c__Alphaproteobacteria;o__Sphingomonadales;f__Sphingomonadaceae;g__Novosphingobium;s__			N
thompson_2019_sw_WHONDRS-S19S_0003_B_bin.113.fa	85.17	2.08	GROWdb	thompson_2019_sw_WHONDRS-S19S_0003	d__Bacteria;p__Pseudomonadota;c__Alphaproteobacteria;o__Sphingomonadales;f__Sphingomonadaceae;g__Aquisediminimonas;s__			N
thompson_2019_sw_WHONDRS-S19S_0003_B_bin.112.fa	97.83	0.41	GROWdb	thompson_2019_sw_WHONDRS-S19S_0003	d__Bacteria;p__Pseudomonadota;c__Gammaproteobacteria;o__Burkholderiales;f__Burkholderiaceae;g__JAAFJR01;s__JAAFJR01 sp947485165			N
thompson_2019_sw_WHONDRS-S19S_0003_B_bin.110.fa	82.57	8.91	GROWdb	thompson_2019_sw_WHONDRS-S19S_0003				N
thompson_2019_sw_WHONDRS-S19S_0003_B_bin.11.fa	78.41	13.16	GROWdb	thompson_2019_sw_WHONDRS-S19S_0003				N
thompson_2019_sw_WHONDRS-S19S_0003_B_bin.108.fa	86.55	5.82	GROWdb	thompson_2019_sw_WHONDRS-S19S_0003				N
thompson_2019_sw_WHONDRS-S19S_0003_B_bin.107.fa	80.89	0.83	GROWdb	thompson_2019_sw_WHONDRS-S19S_0003	d__Bacteria;p__Bacteroidota;c__Bacteroidia;o__Flavobacteriales;f__Flavobacteriaceae;g__Flavobacterium;s__			N
thompson_2019_sw_WHONDRS-S19S_0003_B_bin.105.fa	93.92	1.39	GROWdb	thompson_2019_sw_WHONDRS-S19S_0003	d__Bacteria;p__Planctomycetota;c__Phycisphaerae;o__Phycisphaerales;f__SM1A02;g__UBA966;s__			N
thompson_2019_sw_WHONDRS-S19S_0003_B_bin.104.fa	91.9	0.01	GROWdb	thompson_2019_sw_WHONDRS-S19S_0003				N
thompson_2019_sw_WHONDRS-S19S_0003_B_bin.103.fa	65.12	4.06	GROWdb	thompson_2019_sw_WHONDRS-S19S_0003	d__Bacteria;p__Pseudomonadota;c__Gammaproteobacteria;o__Burkholderiales;f__Methylophilaceae;g__Methylopumilus_A;s__Methylopumilus_A universalis_B			N
thompson_2019_sw_WHONDRS-S19S_0003_B_bin.102.fa	91	2.88	GROWdb	thompson_2019_sw_WHONDRS-S19S_0003	d__Bacteria;p__Pseudomonadota;c__Alphaproteobacteria;o__Sphingomonadales;f__Sphingomonadaceae;g__Sandarakinorhabdus;s__			N
thompson_2019_sw_WHONDRS-S19S_0003_B_bin.10.fa	92.87	0.8	GROWdb	thompson_2019_sw_WHONDRS-S19S_0003	d__Bacteria;p__Verrucomicrobiota;c__Verrucomicrobiae;o__Verrucomicrobiales;f__Verrucomicrobiaceae;g__Prosthecobacter;s__			N
thompson_2019_sw_WHONDRS-S195_0003_A_bin.7.fa	83.93	2.13	GROWdb	thompson_2019_sw_WHONDRS-S195_0003				N
thompson_2019_sw_WHONDRS-S195_0003_A_bin.58.fa	78.53	0.38	GROWdb	thompson_2019_sw_WHONDRS-S195_0003				N
thompson_2019_sw_WHONDRS-S195_0003_A_bin.57.fa	68.35	1.71	GROWdb	thompson_2019_sw_WHONDRS-S195_0003				N
thompson_2019_sw_WHONDRS-S195_0003_A_bin.55.fa	79.04	4.16	GROWdb	thompson_2019_sw_WHONDRS-S195_0003	d__Bacteria;p__Actinomycetota;c__Actinomycetes;o__Actinomycetales;f__Microbacteriaceae;g__Rhodoluna;s__			N
thompson_2019_sw_WHONDRS-S195_0003_A_bin.47.fa	82.52	0.18	GROWdb	thompson_2019_sw_WHONDRS-S195_0003	d__Bacteria;p__Bacteroidota;c__Bacteroidia;o__Cytophagales;f__Spirosomataceae;g__Aquirufa;s__			N
thompson_2019_sw_WHONDRS-S195_0003_A_bin.38.fa	48.42	0.12	GROWdb	thompson_2019_sw_WHONDRS-S195_0003				N
thompson_2019_sw_WHONDRS-S195_0003_A_bin.37.fa	85.81	0.22	GROWdb	thompson_2019_sw_WHONDRS-S195_0003				N
thompson_2019_sw_WHONDRS-S195_0003_A_bin.32.fa	84.68	1.81	GROWdb	thompson_2019_sw_WHONDRS-S195_0003				N
thompson_2019_sw_WHONDRS-S195_0003_A_bin.31.fa	87.81	0.03	GROWdb	thompson_2019_sw_WHONDRS-S195_0003				N
thompson_2019_sw_WHONDRS-S195_0003_A_bin.30.fa	68.29	3.71	GROWdb	thompson_2019_sw_WHONDRS-S195_0003	d__Bacteria;p__Bacteroidota;c__Bacteroidia;o__Cytophagales;f__Spirosomataceae;g__Aquirufa;s__Aquirufa fluvialis_F			N
thompson_2019_sw_WHONDRS-S195_0003_A_bin.3.fa	63.03	1.29	GROWdb	thompson_2019_sw_WHONDRS-S195_0003				N
thompson_2019_sw_WHONDRS-S195_0003_A_bin.29.fa	93.12	4.37	GROWdb	thompson_2019_sw_WHONDRS-S195_0003				N
thompson_2019_sw_WHONDRS-S195_0003_A_bin.28.fa	89.94	2.1	GROWdb	thompson_2019_sw_WHONDRS-S195_0003				N
thompson_2019_sw_WHONDRS-S195_0003_A_bin.27.fa	54.03	0.35	GROWdb	thompson_2019_sw_WHONDRS-S195_0003				N
thompson_2019_sw_WHONDRS-S195_0003_A_bin.25.fa	69.61	0.45	GROWdb	thompson_2019_sw_WHONDRS-S195_0003	d__Bacteria;p__Pseudomonadota;c__Alphaproteobacteria;o__Sphingomonadales;f__Sphingomonadaceae;g__Sandarakinorhabdus;s__			N
thompson_2019_sw_WHONDRS-S195_0003_A_bin.24.fa	70.27	1.2	GROWdb	thompson_2019_sw_WHONDRS-S195_0003				N
thompson_2019_sw_WHONDRS-S195_0003_A_bin.2.fa	99.1	0.03	GROWdb	thompson_2019_sw_WHONDRS-S195_0003	d__Bacteria;p__Pseudomonadota;c__Alphaproteobacteria;o__Caulobacterales;f__Caulobacteraceae;g__CAISGS01;s__			N
thompson_2019_sw_WHONDRS-S195_0003_A_bin.19.fa	46.93	3.05	GROWdb	thompson_2019_sw_WHONDRS-S195_0003				N
thompson_2019_sw_WHONDRS-S195_0003_A_bin.16.fa	98.73	0.13	GROWdb	thompson_2019_sw_WHONDRS-S195_0003	d__Bacteria;p__Cyanobacteriota;c__Cyanobacteriia;o__PCC-6307;f__Cyanobiaceae;g__Cyanobium;s__Cyanobium sp014191755			N
thompson_2019_sw_WHONDRS-S195_0003_A_bin.12.fa	46.63	0.1	GROWdb	thompson_2019_sw_WHONDRS-S195_0003				N
thompson_2019_sw_WHONDRS-S195_0003_A_bin.1.fa	87.37	0.16	GROWdb	thompson_2019_sw_WHONDRS-S195_0003	d__Bacteria;p__Bacteroidota;c__Bacteroidia;o__Flavobacteriales;f__UA16;g__CAIZGX01;s__			N
souththompson_2019_sw_WHONDRS-S195_0004_F_bin.9.fa	45.14	3.36	GROWdb	souththompson_2019_sw_WHONDRS-S195_0004				N
souththompson_2019_sw_WHONDRS-S195_0004_F_bin.7.fa	88.22	3.21	GROWdb	souththompson_2019_sw_WHONDRS-S195_0004	d__Bacteria;p__Cyanobacteriota;c__Cyanobacteriia;o__PCC-6307;f__Cyanobiaceae;g__Cyanobium;s__			N
souththompson_2019_sw_WHONDRS-S195_0004_F_bin.5.fa	51.07	8.3	GROWdb	souththompson_2019_sw_WHONDRS-S195_0004	d__Bacteria;p__Actinomycetota;c__Actinomycetes;o__Nanopelagicales;f__Nanopelagicaceae;g__Nanopelagicus;s__			N
souththompson_2019_sw_WHONDRS-S195_0004_F_bin.43.fa	52.37	0.28	GROWdb	souththompson_2019_sw_WHONDRS-S195_0004	d__Bacteria;p__Cyanobacteriota;c__Cyanobacteriia;o__PCC-6307;f__Cyanobiaceae;g__Cyanobium;s__Cyanobium sp014191755			N
souththompson_2019_sw_WHONDRS-S195_0004_F_bin.34.fa	54.31	1.72	GROWdb	souththompson_2019_sw_WHONDRS-S195_0004	d__Bacteria;p__Pseudomonadota;c__Alphaproteobacteria;o__Micropepsales;f__Micropepsaceae;g__SZUA-430;s__			N
souththompson_2019_sw_WHONDRS-S195_0004_F_bin.32.fa	89.59	0.35	GROWdb	souththompson_2019_sw_WHONDRS-S195_0004	d__Bacteria;p__Cyanobacteriota;c__Cyanobacteriia;o__PCC-6307;f__Cyanobiaceae;g__Synechococcus_D;s__Synechococcus_D lacustris			N
souththompson_2019_sw_WHONDRS-S195_0004_F_bin.3.fa	53.43	6.7	GROWdb	souththompson_2019_sw_WHONDRS-S195_0004	d__Bacteria;p__Pseudomonadota;c__Gammaproteobacteria;o__Burkholderiales;f__Burkholderiaceae;g__Limnohabitans;s__			N
souththompson_2019_sw_WHONDRS-S195_0004_F_bin.28.fa	73.23	1.23	GROWdb	souththompson_2019_sw_WHONDRS-S195_0004	d__Bacteria;p__Planctomycetota;c__Phycisphaerae;o__Phycisphaerales;f__SM1A02;g__UBA966;s__			N
souththompson_2019_sw_WHONDRS-S195_0004_F_bin.26.fa	51.1	1.88	GROWdb	souththompson_2019_sw_WHONDRS-S195_0004	d__Bacteria;p__Actinomycetota;c__Actinomycetes;o__Nanopelagicales;f__Nanopelagicaceae;g__Planktophila;s__			N
souththompson_2019_sw_WHONDRS-S195_0004_F_bin.21.fa	92.92	1.05	GROWdb	souththompson_2019_sw_WHONDRS-S195_0004				N
souththompson_2019_sw_WHONDRS-S195_0004_F_bin.20.fa	79.43	1.01	GROWdb	souththompson_2019_sw_WHONDRS-S195_0004	d__Bacteria;p__Cyanobacteriota;c__Cyanobacteriia;o__PCC-6307;f__Cyanobiaceae;g__Synechococcus_D;s__Synechococcus_D sp009914645			N
souththompson_2019_sw_WHONDRS-S195_0004_F_bin.18.fa	95.05	0.52	GROWdb	souththompson_2019_sw_WHONDRS-S195_0004	d__Bacteria;p__Pseudomonadota;c__Gammaproteobacteria;o__Burkholderiales;f__Burkholderiaceae;g__RFPW01;s__RFPW01 sp009925965			N
souththompson_2019_sw_WHONDRS-S195_0004_F_bin.17.fa	88.38	0.2	GROWdb	souththompson_2019_sw_WHONDRS-S195_0004	d__Bacteria;p__Verrucomicrobiota;c__Verrucomicrobiae;o__Methylacidiphilales;f__UBA3015;g__UBA3015;s__			N
souththompson_2019_sw_WHONDRS-S195_0004_F_bin.15.fa	75.39	6.47	GROWdb	souththompson_2019_sw_WHONDRS-S195_0004	d__Bacteria;p__Actinomycetota;c__Acidimicrobiia;o__Acidimicrobiales;f__Ilumatobacteraceae;g__BACL27;s__			N
souththompson_2019_sw_WHONDRS-S195_0004_F_bin.14.fa	66.09	0.84	GROWdb	souththompson_2019_sw_WHONDRS-S195_0004	d__Bacteria;p__Bacteroidota;c__Bacteroidia;o__Chitinophagales;f__Chitinophagaceae;g__Sediminibacterium;s__Sediminibacterium sp030832695			N
souththompson_2019_sw_WHONDRS-S195_0004_B_bin.93.fa	64.56	1.83	GROWdb	souththompson_2019_sw_WHONDRS-S195_0004	d__Bacteria;p__Actinomycetota;c__Actinomycetes;o__Actinomycetales;f__Microbacteriaceae;g__Rhodoluna;s__			N
souththompson_2019_sw_WHONDRS-S195_0004_B_bin.89.fa	58.86	0.1	GROWdb	souththompson_2019_sw_WHONDRS-S195_0004	d__Bacteria;p__Cyanobacteriota;c__Cyanobacteriia;o__PCC-6307;f__Cyanobiaceae;g__Cyanobium_A;s__Cyanobium_A usitatum			N
souththompson_2019_sw_WHONDRS-S195_0004_B_bin.86.fa	75.37	4.67	GROWdb	souththompson_2019_sw_WHONDRS-S195_0004	d__Bacteria;p__Planctomycetota;c__Phycisphaerae;o__Phycisphaerales;f__SM1A02;g__UBA966;s__			N
souththompson_2019_sw_WHONDRS-S195_0004_B_bin.83.fa	74.84	3.11	GROWdb	souththompson_2019_sw_WHONDRS-S195_0004	d__Bacteria;p__Bacteroidota;c__Bacteroidia;o__Chitinophagales;f__Chitinophagaceae;g__CAIVPM01;s__			N
souththompson_2019_sw_WHONDRS-S195_0004_B_bin.81.fa	55.72	0.24	GROWdb	souththompson_2019_sw_WHONDRS-S195_0004	d__Bacteria;p__Actinomycetota;c__Acidimicrobiia;o__Acidimicrobiales;f__UBA8139;g__F1-20-MAGs160;s__			N
souththompson_2019_sw_WHONDRS-S195_0004_B_bin.80.fa	75.55	2.19	GROWdb	souththompson_2019_sw_WHONDRS-S195_0004	d__Bacteria;p__Verrucomicrobiota;c__Verrucomicrobiae;o__Verrucomicrobiales;f__DEV007;g__V1-115;s__			N
souththompson_2019_sw_WHONDRS-S195_0004_B_bin.78.fa	47.91	0.44	GROWdb	souththompson_2019_sw_WHONDRS-S195_0004				N
souththompson_2019_sw_WHONDRS-S195_0004_B_bin.76.fa	84.58	3.89	GROWdb	souththompson_2019_sw_WHONDRS-S195_0004	d__Bacteria;p__Chloroflexota;c__UBA2235;o__UBA12225;f__UBA12225;g__UBA12225;s__UBA12225 sp002347925			N
souththompson_2019_sw_WHONDRS-S195_0004_B_bin.75.fa	53.17	3.02	GROWdb	souththompson_2019_sw_WHONDRS-S195_0004	d__Bacteria;p__Armatimonadota;c__Fimbriimonadia;o__Fimbriimonadales;f__Fimbriimonadaceae;g__Fimbriimonas;s__			N
souththompson_2019_sw_WHONDRS-S195_0004_B_bin.72.fa	90.15	1.44	GROWdb	souththompson_2019_sw_WHONDRS-S195_0004				N
souththompson_2019_sw_WHONDRS-S195_0004_B_bin.61.fa	92.55	1.91	GROWdb	souththompson_2019_sw_WHONDRS-S195_0004	d__Bacteria;p__Planctomycetota;c__Planctomycetia;o__Gemmatales;f__Gemmataceae;g__SYLG01;s__SYLG01 sp945868575			N
souththompson_2019_sw_WHONDRS-S195_0004_B_bin.6.fa	78.46	2.72	GROWdb	souththompson_2019_sw_WHONDRS-S195_0004	d__Bacteria;p__Pseudomonadota;c__Gammaproteobacteria;o__Burkholderiales;f__UBA3065;g__UBA3065;s__UBA3065 sp002367415			N
souththompson_2019_sw_WHONDRS-S195_0004_B_bin.53.fa	66.97	1.12	GROWdb	souththompson_2019_sw_WHONDRS-S195_0004	d__Bacteria;p__Actinomycetota;c__Actinomycetes;o__Actinomycetales;f__Microbacteriaceae;g__Rhodoluna;s__			N
souththompson_2019_sw_WHONDRS-S195_0004_B_bin.51.fa	90.42	0.67	GROWdb	souththompson_2019_sw_WHONDRS-S195_0004				N
souththompson_2019_sw_WHONDRS-S195_0004_B_bin.50.fa	89.38	2.48	GROWdb	souththompson_2019_sw_WHONDRS-S195_0004	d__Bacteria;p__Bacteroidota;c__Bacteroidia;o__Cytophagales;f__Spirosomataceae;g__Aquirufa;s__Aquirufa sp903907745			N
souththompson_2019_sw_WHONDRS-S195_0004_B_bin.49.fa	89.4	16.21	GROWdb	souththompson_2019_sw_WHONDRS-S195_0004				N
souththompson_2019_sw_WHONDRS-S195_0004_B_bin.48.fa	72.52	0.1	GROWdb	souththompson_2019_sw_WHONDRS-S195_0004	d__Bacteria;p__Bacteroidota;c__Bacteroidia;o__UBA7662;f__UBA7662;g__SYHX01;s__			N
souththompson_2019_sw_WHONDRS-S195_0004_B_bin.46.fa	65.66	3.29	GROWdb	souththompson_2019_sw_WHONDRS-S195_0004	d__Bacteria;p__Pseudomonadota;c__Alphaproteobacteria;o__Rhodobacterales;f__Rhodobacteraceae;g__Stagnihabitans;s__			N
souththompson_2019_sw_WHONDRS-S195_0004_B_bin.45.fa	86.76	0.26	GROWdb	souththompson_2019_sw_WHONDRS-S195_0004				N
souththompson_2019_sw_WHONDRS-S195_0004_B_bin.43.fa	63.26	4.3	GROWdb	souththompson_2019_sw_WHONDRS-S195_0004	d__Bacteria;p__Planctomycetota;c__Planctomycetia;o__Pirellulales;f__UBA1268;g__QWPN01;s__QWPN01 sp945870505			N
souththompson_2019_sw_WHONDRS-S195_0004_B_bin.41.fa	58.3	2.13	GROWdb	souththompson_2019_sw_WHONDRS-S195_0004	d__Bacteria;p__Actinomycetota;c__Acidimicrobiia;o__Acidimicrobiales;f__Ilumatobacteraceae;g__BACL27;s__			N
souththompson_2019_sw_WHONDRS-S195_0004_B_bin.4.fa	86.14	5.47	GROWdb	souththompson_2019_sw_WHONDRS-S195_0004	d__Bacteria;p__Bacteroidota;c__Bacteroidia;o__Flavobacteriales;f__Flavobacteriaceae;g__Flavobacterium;s__			N
souththompson_2019_sw_WHONDRS-S195_0004_B_bin.36.fa	61.92	1.29	GROWdb	souththompson_2019_sw_WHONDRS-S195_0004	d__Bacteria;p__Cyanobacteriota;c__Cyanobacteriia;o__PCC-6307;f__Cyanobiaceae;g__Synechococcus_D;s__Synechococcus_D sp009914645			N
souththompson_2019_sw_WHONDRS-S195_0004_B_bin.33.fa	74.3	5.71	GROWdb	souththompson_2019_sw_WHONDRS-S195_0004	d__Bacteria;p__Pseudomonadota;c__Gammaproteobacteria;o__Burkholderiales;f__Burkholderiaceae;g__Limnohabitans;s__Limnohabitans sp945899335			N
souththompson_2019_sw_WHONDRS-S195_0004_B_bin.30.fa	96.58	0.02	GROWdb	souththompson_2019_sw_WHONDRS-S195_0004	d__Bacteria;p__Verrucomicrobiota;c__Verrucomicrobiae;o__Chthoniobacterales;f__UBA6821;g__CAIWMF01;s__CAIWMF01 sp008932965			N
souththompson_2019_sw_WHONDRS-S195_0004_B_bin.20.fa	89.29	4.06	GROWdb	souththompson_2019_sw_WHONDRS-S195_0004				N
souththompson_2019_sw_WHONDRS-S195_0004_B_bin.19.fa	89.72	3.77	GROWdb	souththompson_2019_sw_WHONDRS-S195_0004				N
souththompson_2019_sw_WHONDRS-S195_0004_B_bin.18.fa	97.48	0.01	GROWdb	souththompson_2019_sw_WHONDRS-S195_0004				N
souththompson_2019_sw_WHONDRS-S195_0004_B_bin.17.fa	51.02	0.05	GROWdb	souththompson_2019_sw_WHONDRS-S195_0004	d__Bacteria;p__Actinomycetota;c__Actinomycetes;o__Actinomycetales;f__Microbacteriaceae;g__MWH-TA3;s__			N
souththompson_2019_sw_WHONDRS-S195_0004_B_bin.14.fa	81.05	5.01	GROWdb	souththompson_2019_sw_WHONDRS-S195_0004	d__Bacteria;p__Pseudomonadota;c__Gammaproteobacteria;o__Burkholderiales;f__Burkholderiaceae;g__Zwartia;s__Zwartia sp029866055			N
souththompson_2019_sw_WHONDRS-S195_0004_B_bin.126.fa	95.99	1.12	GROWdb	souththompson_2019_sw_WHONDRS-S195_0004	d__Bacteria;p__Verrucomicrobiota;c__Verrucomicrobiae;o__Chthoniobacterales;f__Chthoniobacteraceae;g__Chth-196;s__			N
souththompson_2019_sw_WHONDRS-S195_0004_B_bin.123.fa	90.07	2.55	GROWdb	souththompson_2019_sw_WHONDRS-S195_0004	d__Bacteria;p__Bacteroidota;c__Bacteroidia;o__Chitinophagales;f__Saprospiraceae;g__Haliscomenobacter;s__			N
souththompson_2019_sw_WHONDRS-S195_0004_B_bin.119.fa	78.67	0.94	GROWdb	souththompson_2019_sw_WHONDRS-S195_0004	d__Bacteria;p__Verrucomicrobiota;c__Verrucomicrobiae;o__Opitutales;f__UBA953;g__UBA953;s__			N
souththompson_2019_sw_WHONDRS-S195_0004_B_bin.118.fa	85.78	4.58	GROWdb	souththompson_2019_sw_WHONDRS-S195_0004				N
souththompson_2019_sw_WHONDRS-S195_0004_B_bin.117.fa	89.32	0.81	GROWdb	souththompson_2019_sw_WHONDRS-S195_0004	d__Bacteria;p__Actinomycetota;c__Actinomycetes;o__Actinomycetales;f__Microbacteriaceae;g__MWH-TA3;s__MWH-TA3 sp016463265			N
souththompson_2019_sw_WHONDRS-S195_0004_B_bin.113.fa	85.82	1.79	GROWdb	souththompson_2019_sw_WHONDRS-S195_0004	d__Bacteria;p__Bacteroidota;c__Bacteroidia;o__Chitinophagales;f__Chitinophagaceae;g__OLB11;s__OLB11 sp903881265			N
souththompson_2019_sw_WHONDRS-S195_0004_B_bin.111.fa	69.04	3.01	GROWdb	souththompson_2019_sw_WHONDRS-S195_0004	d__Bacteria;p__Bacteroidota;c__Bacteroidia;o__Chitinophagales;f__Chitinophagaceae;g__Sediminibacterium;s__Sediminibacterium sp030832695			N
souththompson_2019_sw_WHONDRS-S195_0004_B_bin.11.fa	89.29	0.35	GROWdb	souththompson_2019_sw_WHONDRS-S195_0004	d__Bacteria;p__Pseudomonadota;c__Gammaproteobacteria;o__Burkholderiales;f__Burkholderiaceae;g__Polynucleobacter;s__Polynucleobacter sp009927445			N
souththompson_2019_sw_WHONDRS-S195_0004_B_bin.107.fa	98.69	3.96	GROWdb	souththompson_2019_sw_WHONDRS-S195_0004				N
souththompson_2019_sw_WHONDRS-S195_0004_B_bin.104.fa	83.78	0.97	GROWdb	souththompson_2019_sw_WHONDRS-S195_0004	d__Bacteria;p__Actinomycetota;c__Actinomycetes;o__Actinomycetales;f__Microbacteriaceae;g__Rhodoluna;s__			N
souththompson_2019_sw_WHONDRS-S195_0004_B_bin.102.fa	45.55	6.51	GROWdb	souththompson_2019_sw_WHONDRS-S195_0004				N
souththompson_2019_sw_WHONDRS-S195_0004_B_bin.10.fa	85.47	3.87	GROWdb	souththompson_2019_sw_WHONDRS-S195_0004				N
souththompson_2019_sw_WHONDRS-S195_0004_B_bin.1.fa	76.99	9.32	GROWdb	souththompson_2019_sw_WHONDRS-S195_0004	d__Bacteria;p__Actinomycetota;c__Actinomycetes;o__S36-B12;f__UBA5976;g__UBA5976;s__			N
souththompson_2019_sw_WHONDRS-S195_0004_A_bin.81.fa	79.01	0.6	GROWdb	souththompson_2019_sw_WHONDRS-S195_0004				N
souththompson_2019_sw_WHONDRS-S195_0004_A_bin.80.fa	86.59	0.97	GROWdb	souththompson_2019_sw_WHONDRS-S195_0004				N
souththompson_2019_sw_WHONDRS-S195_0004_A_bin.79.fa	78.67	1.52	GROWdb	souththompson_2019_sw_WHONDRS-S195_0004				N
souththompson_2019_sw_WHONDRS-S195_0004_A_bin.75.fa	75.47	2.9	GROWdb	souththompson_2019_sw_WHONDRS-S195_0004				N
souththompson_2019_sw_WHONDRS-S195_0004_A_bin.74.fa	76.2	5.58	GROWdb	souththompson_2019_sw_WHONDRS-S195_0004	d__Bacteria;p__Pseudomonadota;c__Gammaproteobacteria;o__Burkholderiales;f__Burkholderiaceae;g__Polynucleobacter;s__Polynucleobacter sp009927445			N
souththompson_2019_sw_WHONDRS-S195_0004_A_bin.68.fa	96.58	1.34	GROWdb	souththompson_2019_sw_WHONDRS-S195_0004				N
souththompson_2019_sw_WHONDRS-S195_0004_A_bin.67.fa	77.64	0.84	GROWdb	souththompson_2019_sw_WHONDRS-S195_0004	d__Bacteria;p__Cyanobacteriota;c__Cyanobacteriia;o__PCC-6307;f__Cyanobiaceae;g__Cyanobium;s__Cyanobium sp903856805			N
souththompson_2019_sw_WHONDRS-S195_0004_A_bin.64.fa	72.71	1.09	GROWdb	souththompson_2019_sw_WHONDRS-S195_0004				N
souththompson_2019_sw_WHONDRS-S195_0004_A_bin.62.fa	46.15	2.21	GROWdb	souththompson_2019_sw_WHONDRS-S195_0004				N
souththompson_2019_sw_WHONDRS-S195_0004_A_bin.52.fa	91.81	0.11	GROWdb	souththompson_2019_sw_WHONDRS-S195_0004				N
souththompson_2019_sw_WHONDRS-S195_0004_A_bin.49.fa	94.06	1.8	GROWdb	souththompson_2019_sw_WHONDRS-S195_0004	d__Bacteria;p__Pseudomonadota;c__Alphaproteobacteria;o__Micropepsales;f__Micropepsaceae;g__SZUA-430;s__			N
souththompson_2019_sw_WHONDRS-S195_0004_A_bin.48.fa	98.39	0.01	GROWdb	souththompson_2019_sw_WHONDRS-S195_0004	d__Bacteria;p__Armatimonadota;c__Fimbriimonadia;o__Fimbriimonadales;f__Fimbriimonadaceae;g__Fimbriimonas;s__			N
souththompson_2019_sw_WHONDRS-S195_0004_A_bin.46.fa	51.18	1.28	GROWdb	souththompson_2019_sw_WHONDRS-S195_0004				N
souththompson_2019_sw_WHONDRS-S195_0004_A_bin.42.fa	77.55	2.39	GROWdb	souththompson_2019_sw_WHONDRS-S195_0004				N
souththompson_2019_sw_WHONDRS-S195_0004_A_bin.41.fa	85.77	0.07	GROWdb	souththompson_2019_sw_WHONDRS-S195_0004	d__Bacteria;p__Chlamydiota;c__Chlamydiia;o__Chlamydiales;f__CAIPRZ01;g__CAIPRZ01;s__			N
souththompson_2019_sw_WHONDRS-S195_0004_A_bin.37.fa	99.97	1.31	GROWdb	souththompson_2019_sw_WHONDRS-S195_0004	d__Bacteria;p__Pseudomonadota;c__Gammaproteobacteria;o__Burkholderiales;f__Burkholderiaceae;g__Rhodoferax_C;s__Rhodoferax_C sp016463455			N
souththompson_2019_sw_WHONDRS-S195_0004_A_bin.35.fa	70.2	0.71	GROWdb	souththompson_2019_sw_WHONDRS-S195_0004				N
souththompson_2019_sw_WHONDRS-S195_0004_A_bin.29.fa	71.21	1	GROWdb	souththompson_2019_sw_WHONDRS-S195_0004				N
souththompson_2019_sw_WHONDRS-S195_0004_A_bin.22.fa	50.52	0.13	GROWdb	souththompson_2019_sw_WHONDRS-S195_0004	d__Bacteria;p__Pseudomonadota;c__Alphaproteobacteria;o__Acetobacterales;f__Acetobacteraceae;g__Rhodovarius;s__Rhodovarius crocodyli_A			N
souththompson_2019_sw_WHONDRS-S195_0004_A_bin.16.fa	92.98	0.52	GROWdb	souththompson_2019_sw_WHONDRS-S195_0004	d__Bacteria;p__Verrucomicrobiota;c__Verrucomicrobiae;o__Verrucomicrobiales;f__V1-33;g__CAIZWU01;s__			N
seaofgalileej4_2019_sw_WHONDRS-S19S_0058_F_bin.9.fa	44.34	0.72	GROWdb	seaofgalileej4_2019_sw_WHONDRS-S19S_0058				N
seaofgalileej4_2019_sw_WHONDRS-S19S_0058_F_bin.7.fa	54.01	0.07	GROWdb	seaofgalileej4_2019_sw_WHONDRS-S19S_0058				N
seaofgalileej4_2019_sw_WHONDRS-S19S_0058_F_bin.6.fa	94.93	0.78	GROWdb	seaofgalileej4_2019_sw_WHONDRS-S19S_0058				N
seaofgalileej4_2019_sw_WHONDRS-S19S_0058_F_bin.5.fa	61.16	0.82	GROWdb	seaofgalileej4_2019_sw_WHONDRS-S19S_0058				N
seaofgalileej4_2019_sw_WHONDRS-S19S_0058_F_bin.4.fa	73.94	0.53	GROWdb	seaofgalileej4_2019_sw_WHONDRS-S19S_0058				N
seaofgalileej4_2019_sw_WHONDRS-S19S_0058_F_bin.36.fa	84.65	2.12	GROWdb	seaofgalileej4_2019_sw_WHONDRS-S19S_0058	d__Bacteria;p__Actinomycetota;c__Actinomycetes;o__Nanopelagicales;f__Nanopelagicaceae;g__MAG-120802;s__			N
seaofgalileej4_2019_sw_WHONDRS-S19S_0058_F_bin.32.fa	86.39	2.65	GROWdb	seaofgalileej4_2019_sw_WHONDRS-S19S_0058				N
seaofgalileej4_2019_sw_WHONDRS-S19S_0058_F_bin.27.fa	53.79	3.14	GROWdb	seaofgalileej4_2019_sw_WHONDRS-S19S_0058	d__Bacteria;p__Actinomycetota;c__Actinomycetes;o__Actinomycetales;f__Microbacteriaceae;g__Aquiluna;s__			N
seaofgalileej4_2019_sw_WHONDRS-S19S_0058_F_bin.26.fa	72.3	3.55	GROWdb	seaofgalileej4_2019_sw_WHONDRS-S19S_0058				N
seaofgalileej4_2019_sw_WHONDRS-S19S_0058_F_bin.24.fa	92.46	0.2	GROWdb	seaofgalileej4_2019_sw_WHONDRS-S19S_0058	d__Bacteria;p__Bacteroidota;c__Bacteroidia;o__Flavobacteriales;f__Crocinitomicaceae;g__UBA952;s__UBA952 sp004295165			N
seaofgalileej4_2019_sw_WHONDRS-S19S_0058_F_bin.22.fa	88.88	0.01	GROWdb	seaofgalileej4_2019_sw_WHONDRS-S19S_0058				N
seaofgalileej4_2019_sw_WHONDRS-S19S_0058_F_bin.20.fa	64.06	0.22	GROWdb	seaofgalileej4_2019_sw_WHONDRS-S19S_0058				N
seaofgalileej4_2019_sw_WHONDRS-S19S_0058_F_bin.15.fa	88.73	3.51	GROWdb	seaofgalileej4_2019_sw_WHONDRS-S19S_0058				N
seaofgalileej4_2019_sw_WHONDRS-S19S_0058_B_bin.97.fa	56.95	0.08	GROWdb	seaofgalileej4_2019_sw_WHONDRS-S19S_0058	d__Bacteria;p__Verrucomicrobiota;c__Verrucomicrobiae;o__Verrucomicrobiales;f__Akkermansiaceae;g__Luteolibacter;s__			N
seaofgalileej4_2019_sw_WHONDRS-S19S_0058_B_bin.90.fa	93.04	0.03	GROWdb	seaofgalileej4_2019_sw_WHONDRS-S19S_0058				N
seaofgalileej4_2019_sw_WHONDRS-S19S_0058_B_bin.88.fa	75.23	1.35	GROWdb	seaofgalileej4_2019_sw_WHONDRS-S19S_0058				N
seaofgalileej4_2019_sw_WHONDRS-S19S_0058_B_bin.87.fa	52.48	2.03	GROWdb	seaofgalileej4_2019_sw_WHONDRS-S19S_0058				N
seaofgalileej4_2019_sw_WHONDRS-S19S_0058_B_bin.79.fa	93.15	5.63	GROWdb	seaofgalileej4_2019_sw_WHONDRS-S19S_0058				N
seaofgalileej4_2019_sw_WHONDRS-S19S_0058_B_bin.74.fa	85.42	2.24	GROWdb	seaofgalileej4_2019_sw_WHONDRS-S19S_0058				N
seaofgalileej4_2019_sw_WHONDRS-S19S_0058_B_bin.73.fa	89.84	0.54	GROWdb	seaofgalileej4_2019_sw_WHONDRS-S19S_0058	d__Bacteria;p__Pseudomonadota;c__Gammaproteobacteria;o__Burkholderiales;f__Methylophilaceae;g__Methylotenera;s__			N
seaofgalileej4_2019_sw_WHONDRS-S19S_0058_B_bin.7.fa	63.03	1.3	GROWdb	seaofgalileej4_2019_sw_WHONDRS-S19S_0058	d__Bacteria;p__Actinomycetota;c__Actinomycetes;o__Nanopelagicales;f__Nanopelagicaceae;g__Planktophila;s__			N
seaofgalileej4_2019_sw_WHONDRS-S19S_0058_B_bin.69.fa	62.98	0.03	GROWdb	seaofgalileej4_2019_sw_WHONDRS-S19S_0058				N
seaofgalileej4_2019_sw_WHONDRS-S19S_0058_B_bin.56.fa	53.47	2.76	GROWdb	seaofgalileej4_2019_sw_WHONDRS-S19S_0058	d__Bacteria;p__Actinomycetota;c__Actinomycetes;o__Actinomycetales;f__Microbacteriaceae;g__Rhodoluna;s__			N
seaofgalileej4_2019_sw_WHONDRS-S19S_0058_B_bin.49.fa	66.96	1.17	GROWdb	seaofgalileej4_2019_sw_WHONDRS-S19S_0058				N
seaofgalileej4_2019_sw_WHONDRS-S19S_0058_B_bin.46.fa	70.99	2.88	GROWdb	seaofgalileej4_2019_sw_WHONDRS-S19S_0058	d__Bacteria;p__Actinomycetota;c__Actinomycetes;o__Actinomycetales;f__Microbacteriaceae;g__Rhodoluna;s__			N
seaofgalileej4_2019_sw_WHONDRS-S19S_0058_B_bin.44.fa	79.88	0.41	GROWdb	seaofgalileej4_2019_sw_WHONDRS-S19S_0058				N
seaofgalileej4_2019_sw_WHONDRS-S19S_0058_B_bin.37.fa	82.88	2.11	GROWdb	seaofgalileej4_2019_sw_WHONDRS-S19S_0058				N
seaofgalileej4_2019_sw_WHONDRS-S19S_0058_B_bin.36.fa	74.26	2.87	GROWdb	seaofgalileej4_2019_sw_WHONDRS-S19S_0058	d__Bacteria;p__Pseudomonadota;c__Gammaproteobacteria;o__Burkholderiales;f__Burkholderiaceae;g__RFXW01;s__			N
seaofgalileej4_2019_sw_WHONDRS-S19S_0058_B_bin.35.fa	89.48	6.02	GROWdb	seaofgalileej4_2019_sw_WHONDRS-S19S_0058				N
seaofgalileej4_2019_sw_WHONDRS-S19S_0058_B_bin.34.fa	59.96	2.19	GROWdb	seaofgalileej4_2019_sw_WHONDRS-S19S_0058	d__Bacteria;p__Actinomycetota;c__Actinomycetes;o__Nanopelagicales;f__Nanopelagicaceae;g__MAG-120802;s__			N
seaofgalileej4_2019_sw_WHONDRS-S19S_0058_B_bin.33.fa	60.11	0.51	GROWdb	seaofgalileej4_2019_sw_WHONDRS-S19S_0058	d__Bacteria;p__Bacteroidota;c__Bacteroidia;o__Chitinophagales;f__Chitinophagaceae;g__Sediminibacterium;s__Sediminibacterium sp027487895			N
seaofgalileej4_2019_sw_WHONDRS-S19S_0058_B_bin.30.fa	69.1	2.55	GROWdb	seaofgalileej4_2019_sw_WHONDRS-S19S_0058				N
seaofgalileej4_2019_sw_WHONDRS-S19S_0058_B_bin.3.fa	90.78	0.01	GROWdb	seaofgalileej4_2019_sw_WHONDRS-S19S_0058	d__Bacteria;p__Bacteroidota;c__Bacteroidia;o__Chitinophagales;f__Chitinophagaceae;g__Phnomibacter;s__			N
seaofgalileej4_2019_sw_WHONDRS-S19S_0058_B_bin.28.fa	85.39	0.02	GROWdb	seaofgalileej4_2019_sw_WHONDRS-S19S_0058				N
seaofgalileej4_2019_sw_WHONDRS-S19S_0058_B_bin.26.fa	88.06	11.9	GROWdb	seaofgalileej4_2019_sw_WHONDRS-S19S_0058				N
seaofgalileej4_2019_sw_WHONDRS-S19S_0058_B_bin.25.fa	72.65	0.3	GROWdb	seaofgalileej4_2019_sw_WHONDRS-S19S_0058				N
seaofgalileej4_2019_sw_WHONDRS-S19S_0058_B_bin.24.fa	77.51	0.04	GROWdb	seaofgalileej4_2019_sw_WHONDRS-S19S_0058	d__Bacteria;p__Bacteroidota;c__Bacteroidia;o__NS11-12g;f__UBA955;g__UBA955;s__UBA955 sp024643755			N
seaofgalileej4_2019_sw_WHONDRS-S19S_0058_B_bin.23.fa	65.85	0.06	GROWdb	seaofgalileej4_2019_sw_WHONDRS-S19S_0058	d__Bacteria;p__Bacteroidota;c__Bacteroidia;o__Cytophagales;f__Cyclobacteriaceae;g__Algoriphagus;s__			N
seaofgalileej4_2019_sw_WHONDRS-S19S_0058_B_bin.20.fa	57.35	8.02	GROWdb	seaofgalileej4_2019_sw_WHONDRS-S19S_0058	d__Bacteria;p__Actinomycetota;c__Actinomycetes;o__Actinomycetales;f__Microbacteriaceae;g__Rhodoluna;s__Rhodoluna limnophila			N
seaofgalileej4_2019_sw_WHONDRS-S19S_0058_B_bin.2.fa	64.3	3.24	GROWdb	seaofgalileej4_2019_sw_WHONDRS-S19S_0058	d__Bacteria;p__Bacteroidota;c__Bacteroidia;o__Flavobacteriales;f__Schleiferiaceae;g__TMED14;s__			N
seaofgalileej4_2019_sw_WHONDRS-S19S_0058_B_bin.15.fa	94.31	4.59	GROWdb	seaofgalileej4_2019_sw_WHONDRS-S19S_0058				N
seaofgalileej4_2019_sw_WHONDRS-S19S_0058_B_bin.110.fa	81.66	1.12	GROWdb	seaofgalileej4_2019_sw_WHONDRS-S19S_0058	d__Bacteria;p__Pseudomonadota;c__Gammaproteobacteria;o__Xanthomonadales;f__Xanthomonadaceae;g__Arenimonas;s__			N
seaofgalileej4_2019_sw_WHONDRS-S19S_0058_B_bin.11.fa	91.7	1.81	GROWdb	seaofgalileej4_2019_sw_WHONDRS-S19S_0058	d__Bacteria;p__Bacteroidota;c__Bacteroidia;o__Flavobacteriales;f__Crocinitomicaceae;g__UBA952;s__			N
seaofgalileej4_2019_sw_WHONDRS-S19S_0058_B_bin.105.fa	94.6	5.24	GROWdb	seaofgalileej4_2019_sw_WHONDRS-S19S_0058	d__Bacteria;p__Bacteroidota;c__Bacteroidia;o__Flavobacteriales;f__Flavobacteriaceae;g__Flavobacterium;s__Flavobacterium sp017984495			N
seaofgalileej4_2019_sw_WHONDRS-S19S_0058_A_bin.9.fa	89.14	2.23	GROWdb	seaofgalileej4_2019_sw_WHONDRS-S19S_0058				N
seaofgalileej4_2019_sw_WHONDRS-S19S_0058_A_bin.8.fa	91	0.12	GROWdb	seaofgalileej4_2019_sw_WHONDRS-S19S_0058				N
seaofgalileej4_2019_sw_WHONDRS-S19S_0058_A_bin.78.fa	53.66	0.25	GROWdb	seaofgalileej4_2019_sw_WHONDRS-S19S_0058				N
seaofgalileej4_2019_sw_WHONDRS-S19S_0058_A_bin.73.fa	80.53	5.01	GROWdb	seaofgalileej4_2019_sw_WHONDRS-S19S_0058				N
seaofgalileej4_2019_sw_WHONDRS-S19S_0058_A_bin.65.fa	65.67	0.09	GROWdb	seaofgalileej4_2019_sw_WHONDRS-S19S_0058				N
seaofgalileej4_2019_sw_WHONDRS-S19S_0058_A_bin.63.fa	65.4	0.01	GROWdb	seaofgalileej4_2019_sw_WHONDRS-S19S_0058				N
seaofgalileej4_2019_sw_WHONDRS-S19S_0058_A_bin.60.fa	53.54	0.51	GROWdb	seaofgalileej4_2019_sw_WHONDRS-S19S_0058	d__Bacteria;p__Pseudomonadota;c__Gammaproteobacteria;o__Burkholderiales;f__Burkholderiaceae;g__JAOUJD01;s__			N
seaofgalileej4_2019_sw_WHONDRS-S19S_0058_A_bin.51.fa	41.46	9.26	GROWdb	seaofgalileej4_2019_sw_WHONDRS-S19S_0058				N
seaofgalileej4_2019_sw_WHONDRS-S19S_0058_A_bin.50.fa	85.64	0.05	GROWdb	seaofgalileej4_2019_sw_WHONDRS-S19S_0058				N
seaofgalileej4_2019_sw_WHONDRS-S19S_0058_A_bin.49.fa	69.16	10.3	GROWdb	seaofgalileej4_2019_sw_WHONDRS-S19S_0058				N
seaofgalileej4_2019_sw_WHONDRS-S19S_0058_A_bin.39.fa	92.98	0.02	GROWdb	seaofgalileej4_2019_sw_WHONDRS-S19S_0058				N
seaofgalileej4_2019_sw_WHONDRS-S19S_0058_A_bin.38.fa	68.96	9.14	GROWdb	seaofgalileej4_2019_sw_WHONDRS-S19S_0058	d__Bacteria;p__Bacteroidota;c__Bacteroidia;o__Flavobacteriales;f__Crocinitomicaceae;g__UBA952;s__			N
seaofgalileej4_2019_sw_WHONDRS-S19S_0058_A_bin.36.fa	80.12	0	GROWdb	seaofgalileej4_2019_sw_WHONDRS-S19S_0058				N
seaofgalileej4_2019_sw_WHONDRS-S19S_0058_A_bin.3.fa	63.77	1.43	GROWdb	seaofgalileej4_2019_sw_WHONDRS-S19S_0058				N
seaofgalileej4_2019_sw_WHONDRS-S19S_0058_A_bin.23.fa	85.9	0.04	GROWdb	seaofgalileej4_2019_sw_WHONDRS-S19S_0058				N
seaofgalileej4_2019_sw_WHONDRS-S19S_0058_A_bin.21.fa	89.84	0.1	GROWdb	seaofgalileej4_2019_sw_WHONDRS-S19S_0058	d__Bacteria;p__Pseudomonadota;c__Alphaproteobacteria;o__Sphingomonadales;f__Sphingomonadaceae;g__Sphingorhabdus_B;s__			N
seaofgalileej4_2019_sw_WHONDRS-S19S_0058_A_bin.19.fa	56.57	16.43	GROWdb	seaofgalileej4_2019_sw_WHONDRS-S19S_0058				N
seaofgalileej4_2019_sw_WHONDRS-S19S_0058_A_bin.14.fa	82.88	0.81	GROWdb	seaofgalileej4_2019_sw_WHONDRS-S19S_0058				N
seaofgalileej4_2019_sw_WHONDRS-S19S_0058_A_bin.12.fa	76.26	0.05	GROWdb	seaofgalileej4_2019_sw_WHONDRS-S19S_0058				N
seaofgalileej4_2019_sw_WHONDRS-S19S_0058_A_bin.11.fa	87.05	0.4	GROWdb	seaofgalileej4_2019_sw_WHONDRS-S19S_0058				N
orco_2019_sw_WHONDRS-S19S_0096_F_bin.17.fa	99.36	4.24	GROWdb	orco_2019_sw_WHONDRS-S19S_0096				N
orco_2019_sw_WHONDRS-S19S_0096_F_bin.16.fa	92.03	0.54	GROWdb	orco_2019_sw_WHONDRS-S19S_0096				N
orco_2019_sw_WHONDRS-S19S_0096_F_bin.10.fa	99.99	0.32	GROWdb	orco_2019_sw_WHONDRS-S19S_0096	d__Bacteria;p__Pseudomonadota;c__Alphaproteobacteria;o__Sphingomonadales;f__Sphingomonadaceae;g__Novosphingobium;s__Novosphingobium sp937864195			N
orco_2019_sw_WHONDRS-S19S_0096_B_bin.56.fa	94.6	2.39	GROWdb	orco_2019_sw_WHONDRS-S19S_0096	d__Bacteria;p__Bacteroidota;c__Bacteroidia;o__Chitinophagales;f__LD1;g__Bog-950;s__			N
orco_2019_sw_WHONDRS-S19S_0096_B_bin.53.fa	84.66	0.43	GROWdb	orco_2019_sw_WHONDRS-S19S_0096				N
orco_2019_sw_WHONDRS-S19S_0096_B_bin.50.fa	99.48	0.47	GROWdb	orco_2019_sw_WHONDRS-S19S_0096				N
orco_2019_sw_WHONDRS-S19S_0096_B_bin.46.fa	95.24	2.05	GROWdb	orco_2019_sw_WHONDRS-S19S_0096	d__Bacteria;p__Pseudomonadota;c__Gammaproteobacteria;o__Xanthomonadales;f__Rhodanobacteraceae;g__Dokdonella_A;s__Dokdonella_A sp009996615			N
orco_2019_sw_WHONDRS-S19S_0096_B_bin.43.fa	66.16	0.13	GROWdb	orco_2019_sw_WHONDRS-S19S_0096	d__Bacteria;p__Pseudomonadota;c__Gammaproteobacteria;o__Burkholderiales;f__Aquaspirillaceae;g__Aquaspirillum;s__			N
orco_2019_sw_WHONDRS-S19S_0096_B_bin.40.fa	100	0	GROWdb	orco_2019_sw_WHONDRS-S19S_0096	d__Bacteria;p__Bacteroidota;c__Bacteroidia;o__Chitinophagales;f__JADIYW01;g__JADJSS01;s__JADJSS01 sp020848315			N
orco_2019_sw_WHONDRS-S19S_0096_B_bin.4.fa	80	1.49	GROWdb	orco_2019_sw_WHONDRS-S19S_0096	d__Bacteria;p__Pseudomonadota;c__Gammaproteobacteria;o__Xanthomonadales;f__Xanthomonadaceae;g__Thermomonas;s__Thermomonas sp014678725			N
orco_2019_sw_WHONDRS-S19S_0096_B_bin.38.fa	97.31	0.13	GROWdb	orco_2019_sw_WHONDRS-S19S_0096				N
orco_2019_sw_WHONDRS-S19S_0096_B_bin.37.fa	68.83	6.61	GROWdb	orco_2019_sw_WHONDRS-S19S_0096	d__Bacteria;p__Pseudomonadota;c__Gammaproteobacteria;o__Pseudomonadales;f__Moraxellaceae;g__Acinetobacter;s__Acinetobacter johnsonii			N
orco_2019_sw_WHONDRS-S19S_0096_B_bin.32.fa	73.47	2.41	GROWdb	orco_2019_sw_WHONDRS-S19S_0096	d__Bacteria;p__Pseudomonadota;c__Gammaproteobacteria;o__Pseudomonadales;f__Moraxellaceae;g__Acinetobacter;s__Acinetobacter sp003987695			N
orco_2019_sw_WHONDRS-S19S_0096_B_bin.29.fa	76.27	5.93	GROWdb	orco_2019_sw_WHONDRS-S19S_0096	d__Bacteria;p__Pseudomonadota;c__Gammaproteobacteria;o__Burkholderiales;f__Burkholderiaceae;g__Ideonella;s__Ideonella filiformis			N
orco_2019_sw_WHONDRS-S19S_0096_B_bin.28.fa	66.27	0.17	GROWdb	orco_2019_sw_WHONDRS-S19S_0096	d__Bacteria;p__Pseudomonadota;c__Gammaproteobacteria;o__Pseudomonadales;f__Cellvibrionaceae;g__CAMCXE01;s__			N
orco_2019_sw_WHONDRS-S19S_0096_B_bin.27.fa	97.24	1.94	GROWdb	orco_2019_sw_WHONDRS-S19S_0096	d__Bacteria;p__Pseudomonadota;c__Gammaproteobacteria;o__Burkholderiales;f__Burkholderiaceae;g__Brachymonas;s__Brachymonas denitrificans			N
orco_2019_sw_WHONDRS-S19S_0096_B_bin.26.fa	71.73	3.59	GROWdb	orco_2019_sw_WHONDRS-S19S_0096				N
orco_2019_sw_WHONDRS-S19S_0096_B_bin.24.fa	85.05	0.77	GROWdb	orco_2019_sw_WHONDRS-S19S_0096				N
orco_2019_sw_WHONDRS-S19S_0096_B_bin.18.fa	86.4	3.76	GROWdb	orco_2019_sw_WHONDRS-S19S_0096	d__Bacteria;p__Pseudomonadota;c__Gammaproteobacteria;o__Burkholderiales;f__Burkholderiaceae;g__G030254645;s__			N
orco_2019_sw_WHONDRS-S19S_0096_B_bin.15.fa	72.75	1.56	GROWdb	orco_2019_sw_WHONDRS-S19S_0096	d__Bacteria;p__Bacteroidota;c__Bacteroidia;o__Chitinophagales;f__Chitinophagaceae;g__Sediminibacterium;s__			N
orco_2019_sw_WHONDRS-S19S_0096_B_bin.14.fa	85.27	4.82	GROWdb	orco_2019_sw_WHONDRS-S19S_0096	d__Bacteria;p__Pseudomonadota;c__Alphaproteobacteria;o__Rhizobiales;f__Rhizobiaceae;g__Rhizobium_E;s__			N
orco_2019_sw_WHONDRS-S19S_0096_B_bin.13.fa	99.77	0.75	GROWdb	orco_2019_sw_WHONDRS-S19S_0096	d__Bacteria;p__Bacteroidota;c__Bacteroidia;o__Bacteroidales;f__Paludibacteraceae;g__Paludibacter;s__			N
orco_2019_sw_WHONDRS-S19S_0096_B_bin.10.fa	99.44	0	GROWdb	orco_2019_sw_WHONDRS-S19S_0096				N
orco_2019_sw_WHONDRS-S19S_0096_A_bin.9.fa	86.07	0.8	GROWdb	orco_2019_sw_WHONDRS-S19S_0096				N
orco_2019_sw_WHONDRS-S19S_0096_A_bin.7.fa	77.72	2.17	GROWdb	orco_2019_sw_WHONDRS-S19S_0096				N
orco_2019_sw_WHONDRS-S19S_0096_A_bin.36.fa	59.51	0.5	GROWdb	orco_2019_sw_WHONDRS-S19S_0096	d__Bacteria;p__Pseudomonadota;c__Alphaproteobacteria;o__Rhizobiales;f__Rhizobiaceae;g__Rhizobium_E;s__			N
orco_2019_sw_WHONDRS-S19S_0096_A_bin.33.fa	58.79	2.15	GROWdb	orco_2019_sw_WHONDRS-S19S_0096	d__Bacteria;p__Pseudomonadota;c__Gammaproteobacteria;o__Steroidobacterales;f__Steroidobacteraceae;g__FEN-1191;s__			N
orco_2019_sw_WHONDRS-S19S_0096_A_bin.32.fa	66.27	7.63	GROWdb	orco_2019_sw_WHONDRS-S19S_0096	d__Bacteria;p__Pseudomonadota;c__Gammaproteobacteria;o__Xanthomonadales;f__Xanthomonadaceae;g__Thermomonas;s__Thermomonas sp014678725			N
orco_2019_sw_WHONDRS-S19S_0096_A_bin.30.fa	87.56	0.62	GROWdb	orco_2019_sw_WHONDRS-S19S_0096				N
orco_2019_sw_WHONDRS-S19S_0096_A_bin.3.fa	100	0.04	GROWdb	orco_2019_sw_WHONDRS-S19S_0096	d__Bacteria;p__Pseudomonadota;c__Gammaproteobacteria;o__Thiotrichales;f__Thiotrichaceae;g__Thiolinea;s__			N
orco_2019_sw_WHONDRS-S19S_0096_A_bin.28.fa	87.5	4.04	GROWdb	orco_2019_sw_WHONDRS-S19S_0096	d__Bacteria;p__Verrucomicrobiota;c__Verrucomicrobiae;o__Limisphaerales;f__JAFMIX01;g__JAFMIX01;s__			N
orco_2019_sw_WHONDRS-S19S_0096_A_bin.26.fa	57.17	2.93	GROWdb	orco_2019_sw_WHONDRS-S19S_0096				N
orco_2019_sw_WHONDRS-S19S_0096_A_bin.24.fa	84.19	2.24	GROWdb	orco_2019_sw_WHONDRS-S19S_0096				N
orco_2019_sw_WHONDRS-S19S_0096_A_bin.23.fa	82.16	1.23	GROWdb	orco_2019_sw_WHONDRS-S19S_0096				N
orco_2019_sw_WHONDRS-S19S_0096_A_bin.2.fa	56.82	1.67	GROWdb	orco_2019_sw_WHONDRS-S19S_0096	d__Bacteria;p__Pseudomonadota;c__Gammaproteobacteria;o__Burkholderiales;f__Burkholderiaceae;g__Ideonella;s__Ideonella filiformis			N
orco_2019_sw_WHONDRS-S19S_0096_A_bin.19.fa	99.47	1.18	GROWdb	orco_2019_sw_WHONDRS-S19S_0096				N
orco_2019_sw_WHONDRS-S19S_0096_A_bin.15.fa	100	0.09	GROWdb	orco_2019_sw_WHONDRS-S19S_0096	d__Bacteria;p__Bacteroidota;c__Bacteroidia;o__Chitinophagales;f__Saprospiraceae;g__JAAFJT01;s__			N
orco_2019_sw_WHONDRS-S19S_0096_A_bin.13.fa	89.63	3.26	GROWdb	orco_2019_sw_WHONDRS-S19S_0096				N
orco_2019_sw_WHONDRS-S19S_0096_A_bin.12.fa	92.42	0.1	GROWdb	orco_2019_sw_WHONDRS-S19S_0096				N
orco_2019_sw_WHONDRS-S19S_0096_A_bin.10.fa	99.33	0.44	GROWdb	orco_2019_sw_WHONDRS-S19S_0096	d__Bacteria;p__Bacteroidota;c__Bacteroidia;o__Chitinophagales;f__CAIODY01;g__;s__			N
jordanrivershai6_2019_sw_WHONDRS-S19S_0058_F_bin.8.fa	97.74	0.94	GROWdb	jordanrivershai6_2019_sw_WHONDRS-S19S_0058				N
jordanrivershai6_2019_sw_WHONDRS-S19S_0058_F_bin.7.fa	94.46	0.57	GROWdb	jordanrivershai6_2019_sw_WHONDRS-S19S_0058				N
jordanrivershai6_2019_sw_WHONDRS-S19S_0058_F_bin.6.fa	91.03	0.87	GROWdb	jordanrivershai6_2019_sw_WHONDRS-S19S_0058				N
jordanrivershai6_2019_sw_WHONDRS-S19S_0058_F_bin.5.fa	97.23	4.41	GROWdb	jordanrivershai6_2019_sw_WHONDRS-S19S_0058				N
jordanrivershai6_2019_sw_WHONDRS-S19S_0058_F_bin.48.fa	90.36	2.77	GROWdb	jordanrivershai6_2019_sw_WHONDRS-S19S_0058				N
jordanrivershai6_2019_sw_WHONDRS-S19S_0058_F_bin.46.fa	66.34	1.18	GROWdb	jordanrivershai6_2019_sw_WHONDRS-S19S_0058				N
jordanrivershai6_2019_sw_WHONDRS-S19S_0058_F_bin.45.fa	97.14	11.39	GROWdb	jordanrivershai6_2019_sw_WHONDRS-S19S_0058				N
jordanrivershai6_2019_sw_WHONDRS-S19S_0058_F_bin.41.fa	93.99	0.26	GROWdb	jordanrivershai6_2019_sw_WHONDRS-S19S_0058	d__Bacteria;p__Acidobacteriota;c__Blastocatellia;o__RBC074;f__RBC074;g__CAIOZW01;s__			N
jordanrivershai6_2019_sw_WHONDRS-S19S_0058_F_bin.37.fa	100	0.7	GROWdb	jordanrivershai6_2019_sw_WHONDRS-S19S_0058				N
jordanrivershai6_2019_sw_WHONDRS-S19S_0058_F_bin.36.fa	98.87	0.23	GROWdb	jordanrivershai6_2019_sw_WHONDRS-S19S_0058	d__Bacteria;p__Bacteroidota;c__Bacteroidia;o__Chitinophagales;f__Saprospiraceae;g__JADJPL01;s__			N
jordanrivershai6_2019_sw_WHONDRS-S19S_0058_F_bin.34.fa	58.94	0.56	GROWdb	jordanrivershai6_2019_sw_WHONDRS-S19S_0058				N
jordanrivershai6_2019_sw_WHONDRS-S19S_0058_F_bin.32.fa	92.25	0.34	GROWdb	jordanrivershai6_2019_sw_WHONDRS-S19S_0058	d__Bacteria;p__Verrucomicrobiota;c__Verrucomicrobiae;o__Chthoniobacterales;f__Chthoniobacteraceae;g__Chthoniobacter;s__			N
jordanrivershai6_2019_sw_WHONDRS-S19S_0058_F_bin.31.fa	98.4	0.18	GROWdb	jordanrivershai6_2019_sw_WHONDRS-S19S_0058	d__Bacteria;p__Cyanobacteriota;c__Cyanobacteriia;o__Cyanobacteriales;f__Nostocaceae;g__Umezakia;s__Umezakia ovalisporum			N
jordanrivershai6_2019_sw_WHONDRS-S19S_0058_F_bin.3.fa	71.54	3.16	GROWdb	jordanrivershai6_2019_sw_WHONDRS-S19S_0058				N
jordanrivershai6_2019_sw_WHONDRS-S19S_0058_F_bin.28.fa	86.67	0.88	GROWdb	jordanrivershai6_2019_sw_WHONDRS-S19S_0058				N
jordanrivershai6_2019_sw_WHONDRS-S19S_0058_F_bin.26.fa	56.14	2.15	GROWdb	jordanrivershai6_2019_sw_WHONDRS-S19S_0058				N
jordanrivershai6_2019_sw_WHONDRS-S19S_0058_F_bin.23.fa	90.58	0.04	GROWdb	jordanrivershai6_2019_sw_WHONDRS-S19S_0058				N
jordanrivershai6_2019_sw_WHONDRS-S19S_0058_F_bin.22.fa	94.52	0.24	GROWdb	jordanrivershai6_2019_sw_WHONDRS-S19S_0058				N
jordanrivershai6_2019_sw_WHONDRS-S19S_0058_F_bin.21.fa	91.77	0	GROWdb	jordanrivershai6_2019_sw_WHONDRS-S19S_0058				N
jordanrivershai6_2019_sw_WHONDRS-S19S_0058_F_bin.20.fa	96.09	0.31	GROWdb	jordanrivershai6_2019_sw_WHONDRS-S19S_0058				N
jordanrivershai6_2019_sw_WHONDRS-S19S_0058_F_bin.19.fa	99.4	0.33	GROWdb	jordanrivershai6_2019_sw_WHONDRS-S19S_0058	d__Bacteria;p__Verrucomicrobiota;c__Verrucomicrobiae;o__Verrucomicrobiales;f__DEV007;g__V1-115;s__			N
jordanrivershai6_2019_sw_WHONDRS-S19S_0058_F_bin.17.fa	92.65	12.29	GROWdb	jordanrivershai6_2019_sw_WHONDRS-S19S_0058				N
jordanrivershai6_2019_sw_WHONDRS-S19S_0058_F_bin.16.fa	59.54	0.45	GROWdb	jordanrivershai6_2019_sw_WHONDRS-S19S_0058				N
jordanrivershai6_2019_sw_WHONDRS-S19S_0058_F_bin.15.fa	80.48	0.84	GROWdb	jordanrivershai6_2019_sw_WHONDRS-S19S_0058				N
jordanrivershai6_2019_sw_WHONDRS-S19S_0058_F_bin.14.fa	98.8	5.69	GROWdb	jordanrivershai6_2019_sw_WHONDRS-S19S_0058				N
jordanrivershai6_2019_sw_WHONDRS-S19S_0058_F_bin.13.fa	72.17	3.57	GROWdb	jordanrivershai6_2019_sw_WHONDRS-S19S_0058	d__Bacteria;p__Cyanobacteriota;c__Cyanobacteriia;o__Cyanobacteriales;f__Microcystaceae;g__Microcystis;s__Microcystis aeruginosa_D			N
jordanrivershai6_2019_sw_WHONDRS-S19S_0058_F_bin.12.fa	85.48	1.62	GROWdb	jordanrivershai6_2019_sw_WHONDRS-S19S_0058				N
jordanrivershai6_2019_sw_WHONDRS-S19S_0058_F_bin.11.fa	85.52	2.75	GROWdb	jordanrivershai6_2019_sw_WHONDRS-S19S_0058				N
jordanrivershai6_2019_sw_WHONDRS-S19S_0058_F_bin.10.fa	91.69	0.96	GROWdb	jordanrivershai6_2019_sw_WHONDRS-S19S_0058	d__Bacteria;p__Pseudomonadota;c__Alphaproteobacteria;o__Micropepsales;f__Micropepsaceae;g__SZUA-430;s__			N
jordanrivershai6_2019_sw_WHONDRS-S19S_0058_F_bin.1.fa	100	1.29	GROWdb	jordanrivershai6_2019_sw_WHONDRS-S19S_0058				N
jordanrivershai6_2019_sw_WHONDRS-S19S_0058_B_bin.99.fa	70.49	2.76	GROWdb	jordanrivershai6_2019_sw_WHONDRS-S19S_0058	d__Bacteria;p__Pseudomonadota;c__Alphaproteobacteria;o__Caulobacterales;f__Caulobacteraceae;g__Phenylobacterium;s__Phenylobacterium sp020401865			N
jordanrivershai6_2019_sw_WHONDRS-S19S_0058_B_bin.98.fa	89.13	1.78	GROWdb	jordanrivershai6_2019_sw_WHONDRS-S19S_0058				N
jordanrivershai6_2019_sw_WHONDRS-S19S_0058_B_bin.92.fa	93.91	2.24	GROWdb	jordanrivershai6_2019_sw_WHONDRS-S19S_0058				N
jordanrivershai6_2019_sw_WHONDRS-S19S_0058_B_bin.91.fa	88.04	1.54	GROWdb	jordanrivershai6_2019_sw_WHONDRS-S19S_0058				N
jordanrivershai6_2019_sw_WHONDRS-S19S_0058_B_bin.9.fa	91.85	4.4	GROWdb	jordanrivershai6_2019_sw_WHONDRS-S19S_0058				N
[truncated: 4,725 more rows]
